# Supplementary material for: Disruption of the SYNGAP1 PDZ ligand motif accelerates differentiation of human iPSC-derived GABAergic neurons
Source: bioRxiv. 2026 Feb 25:2026.02.24.707848. Preprint. [Version 1] doi: 10.64898/2026.02.24.707848 (PMC13160062; doi:10.64898/2026.02.24.707848)
Supplement: Supplement 4 [file media-4.xlsx]

## Sheet: PSD dataset A
Found in Sample: [S1] F1: Sample	Modifications	Accession	Gene Symbol	Description	Sum PEP Score	Coverage [%]	# Peptides	# Unique Peptides	# PSMs	Score Sequest HT: Sequest HT	Biological Process	Cellular Component	Molecular Function	Entrez Gene ID	Ensembl Gene ID	Gene ID	WikiPathways	Reactome Pathways	# Protein Pathway Groups	# Protein Groups
High		P62805	H4C1; H4C11; H4C12; H4C13; H4C14; H4C15; H4C16; H4C2; H4C3; H4C4; H4C5; H4C6; H4C8; H4C9	Histone H4 [OS=Homo sapiens]	39.58	53	8	8	148	186.21	cell organization and biogenesis;other biological processes	non-structural extracellular;nucleus;other cell component	nucleic acid binding activity;other molecular function	121504; 554313; 8294; 8359; 8360; 8361; 8362; 8363; 8364; 8365; 8366; 8367; 8368; 8370	ENSG00000158406; ENSG00000197061; ENSG00000197238; ENSG00000197837; ENSG00000270276; ENSG00000270882; ENSG00000273542; ENSG00000274618; ENSG00000275126; ENSG00000276180; ENSG00000276966; ENSG00000277157; ENSG00000278637; ENSG00000278705	A2VCL0; hsa:121504; hsa:554313; hsa:8294; hsa:8359; hsa:8360; hsa:8361; hsa:8362; hsa:8363; hsa:8364; hsa:8365; hsa:8366; hsa:8367; hsa:8368; hsa:8370; P02304; P02305; P62805; Q6DRA9; Q6FGB8; Q6NWP7	Gastric cancer network 1; Histone modifications; 22q11.2 copy number variation syndrome; Male infertility; 11p11.2 copy number variation syndrome ; Type II interferon signaling	HDACs deacetylate histones; ERCC6 (CSB) and EHMT2 (G9a) positively regulate rRNA expression; Oxidative Stress Induced Senescence; Senescence-Associated Secretory Phenotype (SASP); RNA Polymerase I Promoter Opening; RUNX1 regulates transcription of genes involved in differentiation of HSCs; HCMV Late Events; HCMV Early Events; SUMOylation of chromatin organization proteins; Transcriptional regulat…	51	1
High		P60709	ACTB	Actin, cytoplasmic 1 [OS=Homo sapiens]	58.7	36	11	3	121	98.77	cell organization and biogenesis;protein metabolism;other metabolic processes;other biological processes	plasma membrane;other membranes;cytosol;cytoskeleton;nucleus;other cell component	cytoskeletal activity;other molecular function	60	ENSG00000075624	hsa:60; P02570; P60709; P70514; P99021; Q11211; Q64316; Q75MN2; Q96B34; Q96HG5	Arrhythmogenic right ventricular cardiomyopathy; Pathogenic Escherichia coli infection; Common pathways underlying drug addiction; Myometrial relaxation and contraction pathways; Focal adhesion; Fas ligand pathway and stress induction of heat shock proteins; Ebola virus infection in host; Acute viral myocarditis; Thermogenesis; Mechanoregulation and pathology of YAP/TAZ via Hippo and non-Hippo me…	UCH proteinases; Clathrin-mediated endocytosis; DNA Damage Recognition in GG-NER; Translocation of SLC2A4 (GLUT4) to the plasma membrane; Signaling by moderate kinase activity BRAF mutants; Paradoxical activation of RAF signaling by kinase inactive BRAF; Signaling downstream of RAS mutants; RHO GTPases Activate Formins; RHOF GTPase cycle; Regulation of actin dynamics for phagocytic cup formation;…	47	1
High		Q14315	FLNC	Filamin-C [OS=Homo sapiens]	176.368	24	59	51	112	104.05	cell organization and biogenesis	plasma membrane;other membranes;cytosol;cytoskeleton;other cell component	cytoskeletal activity;other molecular function	2318	ENSG00000128591	B2ZZ88; hsa:2318; O95303; Q07985; Q14315; Q9NS12; Q9NYE5; Q9UMR8; Q9Y503	Focal adhesion; MAPK signaling pathway; Ebola virus infection in host	Cell-extracellular matrix interactions	4	1
High		P21333	FLNA	Filamin-A [OS=Homo sapiens]	173.166	24	53	47	106	98.15	cell cycle OR cell proliferation;cell organization and biogenesis;protein metabolism;other metabolic processes;stress response;transport;developmental processes;signal transduction;other biological processes	non-structural extracellular;plasma membrane;other membranes;cytosol;cytoskeleton;ER/Golgi;nucleus;other cell component	signal transduction activity or receptor binding;cytoskeletal activity;other molecular function	2316	ENSG00000196924	E9KL45; hsa:2316; P21333; Q5HY53; Q5HY55; Q8NF52	Androgen receptor signaling pathway; Prolactin signaling pathway; Focal adhesion; Hypothesized pathways in pathogenesis of cardiovascular disease; MAPK signaling pathway; IL-4 signaling pathway; Ebola virus infection in host; Joubert syndrome	OAS antiviral response; Platelet degranulation ; RHO GTPases activate PAKs; GP1b-IX-V activation signalling; Cell-extracellular matrix interactions	13	1
High		P08238	HSP90AB1	Heat shock protein HSP 90-beta [OS=Homo sapiens]	79.148	32	21	11	102	84.94	cell organization and biogenesis;DNA metabolism;other metabolic processes;stress response;developmental processes;other biological processes	non-structural extracellular;plasma membrane;other membranes;cytosol;nucleus;other cell component	enzyme regulator activity;cytoskeletal activity;nucleic acid binding activity;other molecular function	3326	ENSG00000096384	B2R5P0; hsa:3326; P08238; Q5T9W7; Q9NQW0; Q9NTK6	Nuclear receptors meta-pathway; NRF2 pathway; Focal adhesion: PI3K-Akt-mTOR-signaling pathway; PI3K-Akt signaling pathway	Neutrophil degranulation; Regulation of actin dynamics for phagocytic cup formation; Potential therapeutics for SARS; The role of GTSE1 in G2/M progression after G2 checkpoint; HSP90 chaperone cycle for steroid hormone receptors (SHR) in the presence of ligand; SARS-CoV-2 activates/modulates innate and adaptive immune responses; Aryl hydrocarbon receptor signalling; Estrogen-dependent gene expres…	23	1
High		P68363	TUBA1B	Tubulin alpha-1B chain [OS=Homo sapiens]	39.767	30	12	4	88	88.15	cell cycle OR cell proliferation;cell organization and biogenesis;transport;other biological processes	cytoskeleton;other cell component	cytoskeletal activity;nucleic acid binding activity;other molecular function	10376	ENSG00000123416	hsa:10376; P04687; P05209; P68363; Q27I68; Q8WU19	Alzheimer's disease and miRNA effects; Pathogenic Escherichia coli infection; Allograft rejection; Parkin-ubiquitin proteasomal system pathway; Alzheimer's disease	Recycling pathway of L1; COPI-dependent Golgi-to-ER retrograde traffic; MHC class II antigen presentation; Kinesins; RHOH GTPase cycle; HCMV Early Events; Intraflagellar transport; Separation of Sister Chromatids; The role of GTSE1 in G2/M progression after G2 checkpoint; Translocation of SLC2A4 (GLUT4) to the plasma membrane; Microtubule-dependent trafficking of connexons from Golgi to the plasm…	35	1
High		P07437	TUBB	Tubulin beta chain [OS=Homo sapiens]	56.818	30	11	2	87	89.82	cell cycle OR cell proliferation;cell organization and biogenesis;stress response;transport;other biological processes	non-structural extracellular;other membranes;cytosol;cytoskeleton;nucleus;other cytoplasmic organelle;other cell component	signal transduction activity or receptor binding;cytoskeletal activity;other molecular function	203068	ENSG00000183311; ENSG00000196230; ENSG00000224156; ENSG00000227739; ENSG00000229684; ENSG00000232421; ENSG00000232575; ENSG00000235067	hsa:203068; P05218; P07437; Q8WUC1; Q9CY33	Alzheimer's disease and miRNA effects; Pathogenic Escherichia coli infection; Parkin-ubiquitin proteasomal system pathway; Opioid receptor pathways; Alzheimer's disease	Potential therapeutics for SARS; Recruitment of NuMA to mitotic centrosomes; Regulation of PLK1 Activity at G2/M Transition; Loss of Nlp from mitotic centrosomes; Recruitment of mitotic centrosome proteins and complexes; Anchoring of the basal body to the plasma membrane; AURKA Activation by TPX2; Neutrophil degranulation	14	1
High		P62736	ACTA2	Actin, aortic smooth muscle [OS=Homo sapiens]	47.556	35	11	4	85	51.22	developmental processes;other biological processes	extracellular matrix;cytosol;cytoskeleton;other cell component	other molecular function	59	ENSG00000107796	B2R8A4; hsa:59; P03996; P04108; P62736; Q6FI19	Myometrial relaxation and contraction pathways; Striated muscle contraction pathway; Mechanoregulation and pathology of YAP/TAZ via Hippo and non-Hippo mechanisms; 22q11.2 copy number variation syndrome; IL-18 signaling pathway; Regucalcin in proximal tubule epithelial kidney cells; Angiotensin II receptor type 1 pathway; Malignant pleural mesothelioma; CCL18 signaling pathway; Urotensin-II-media…	Smooth Muscle Contraction; NOTCH4 Intracellular Domain Regulates Transcription	16	1
High		Q14204	DYNC1H1	Cytoplasmic dynein 1 heavy chain 1 [OS=Homo sapiens]	130.726	11	55	54	80	48.56	cell cycle OR cell proliferation;cell organization and biogenesis;transport;other biological processes	non-structural extracellular;cytosol;cytoskeleton;other cytoplasmic organelle;other cell component	cytoskeletal activity;other molecular function	1778	ENSG00000197102	B0I1R0; hsa:1778; Q14204; Q6DKQ7; Q8WU28; Q92814; Q9Y4G5	Ciliary landscape; Intraflagellar transport proteins binding to dynein	Neutrophil degranulation; HSP90 chaperone cycle for steroid hormone receptors (SHR) in the presence of ligand; Separation of Sister Chromatids; MHC class II antigen presentation; Resolution of Sister Chromatid Cohesion; Recruitment of NuMA to mitotic centrosomes; RHO GTPases Activate Formins; COPI-mediated anterograde transport; COPI-independent Golgi-to-ER retrograde traffic; HCMV Early Events; …	22	1
High		P02768	ALB	Albumin [OS=Homo sapiens]	70.369	33	23	23	74	88.86	stress response;other biological processes	non-structural extracellular;ER/Golgi;other cell component	nucleic acid binding activity;other molecular function	213	ENSG00000163631	E7ESS9; hsa:213; O95574; P02768; P04277; Q13140; Q645G4; Q68DN5; Q6UXK4; Q86YG0; Q8IUK7; Q9P157; Q9P1I7; Q9UHS3; Q9UJZ0	Selenium micronutrient network; Vitamin B12 metabolism; Folate metabolism; Complement system; VEGFA-VEGFR2 signaling	Cytoprotection by HMOX1; Scavenging of heme from plasma; Platelet degranulation ; Regulation of Insulin-like Growth Factor (IGF) transport and uptake by Insulin-like Growth Factor Binding Proteins (IGFBPs); Post-translational protein phosphorylation; Aspirin ADME; Ciprofloxacin ADME; Recycling of bile acids and salts; Prednisone ADME; Heme degradation; HDL remodeling; Heme biosynthesis	17	1
High	Met-loss+Acetyl [N-Term]	Q00610	CLTC	Clathrin heavy chain 1 [OS=Homo sapiens]	91.939	19	30	30	72	71.69	cell cycle OR cell proliferation;cell organization and biogenesis;other metabolic processes;transport;other biological processes	plasma membrane;other membranes;cytosol;cytoskeleton;ER/Golgi;other cytoplasmic organelle;other cell component	signal transduction activity or receptor binding;nucleic acid binding activity;other molecular function	1213	ENSG00000141367	D3DU00; hsa:1213; Q00610; Q6N0A0; Q86TF2	Synaptic vesicle pathway; VEGFA-VEGFR2 signaling; Ebola virus infection in host; Fragile X syndrome; 7q11.23 copy number variation syndrome; Complement and coagulation cascades	ALK mutants bind TKIs; Signaling by ALK fusions and activated point mutants; Nuclear events stimulated by ALK signaling in cancer; Recycling pathway of L1; MHC class II antigen presentation; RHOV GTPase cycle; Lysosome Vesicle Biogenesis; RHOU GTPase cycle; Cargo recognition for clathrin-mediated endocytosis; WNT5A-dependent internalization of FZD4; EPH-ephrin mediated repulsion of cells; LDL cle…	25	1
High		P68371	TUBB4B	Tubulin beta-4B chain [OS=Homo sapiens]	49.517	26	10	1	72	78.13	cell cycle OR cell proliferation;cell organization and biogenesis;stress response	non-structural extracellular;cytosol;cytoskeleton;other cytoplasmic organelle;other cell component	signal transduction activity or receptor binding;cytoskeletal activity;nucleic acid binding activity;other molecular function	10383	ENSG00000188229	A2BFA2; hsa:10383; P05217; P68371	Alzheimer's disease and miRNA effects; Pathogenic Escherichia coli infection; Parkin-ubiquitin proteasomal system pathway; Alzheimer's disease	MHC class II antigen presentation; COPI-mediated anterograde transport; Neutrophil degranulation; HCMV Early Events; Formation of tubulin folding intermediates by CCT/TriC; Prefoldin mediated transfer of substrate to CCT/TriC; Recycling pathway of L1; Translocation of SLC2A4 (GLUT4) to the plasma membrane; RHO GTPases activate IQGAPs; RHO GTPases Activate Formins; Intraflagellar transport; COPI-d…	41	1
High		P25705	ATP5F1A	ATP synthase subunit alpha, mitochondrial [OS=Homo sapiens]	49.22	24	13	13	69	72.49	other metabolic processes;transport;other biological processes	plasma membrane;other membranes;mitochondrion;nucleus;other cell component	signal transduction activity or receptor binding;transporter activity;other molecular function	498	ENSG00000152234	A8K092; B4DY56; hsa:498; K7ENP3; P25705; Q53XX6; Q8IXV2; Q96FB4; Q96HW2; Q96IR6; Q9BTV8	Electron transport chain: OXPHOS system in mitochondria; 7q11.23 copy number variation syndrome; Oxidative phosphorylation	Mitochondrial protein import; Cristae formation; Formation of ATP by chemiosmotic coupling	6	1
High		P07900	HSP90AA1	Heat shock protein HSP 90-alpha [OS=Homo sapiens]	67.408	28	19	9	68	53.16	cell organization and biogenesis;protein metabolism;DNA metabolism;other metabolic processes;stress response;transport;developmental processes;other biological processes	non-structural extracellular;extracellular matrix;plasma membrane;other membranes;cytosol;cytoskeleton;mitochondrion;nucleus;other cytoplasmic organelle;other cell component	signal transduction activity or receptor binding;enzyme regulator activity;cytoskeletal activity;nucleic acid binding activity;other molecular function	3320	ENSG00000080824	A8K500; B3KPJ9; hsa:3320; P07900; Q2PP14; Q5CAQ6; Q5CAQ7; Q9BVQ5	Nucleotide-binding oligomerization domain (NOD) pathway; TNF-alpha signaling pathway; Corticotropin-releasing hormone signaling pathway; Aryl hydrocarbon receptor pathway; Ebstein-Barr virus LMP1 signaling; Aryl hydrocarbon receptor pathway; Constitutive androstane receptor pathway; Pregnane X receptor pathway; Glucocorticoid receptor pathway; Nuclear receptors meta-pathway; NRF2 pathway; VEGFA-V…	Neutrophil degranulation; Regulation of actin dynamics for phagocytic cup formation; Potential therapeutics for SARS; The role of GTSE1 in G2/M progression after G2 checkpoint; HSP90 chaperone cycle for steroid hormone receptors (SHR) in the presence of ligand; Recruitment of NuMA to mitotic centrosomes; Aggrephagy; SARS-CoV-2 activates/modulates innate and adaptive immune responses; Regulation o…	67	1
High		P04350	TUBB4A	Tubulin beta-4A chain [OS=Homo sapiens]	42.49	24	9	1	66	67.2	cell cycle OR cell proliferation;cell organization and biogenesis;other biological processes	cytosol;cytoskeleton;other cell component	cytoskeletal activity;other molecular function	10382	ENSG00000104833	B3KQP4; hsa:10382; P04350; Q969E5	Alzheimer's disease and miRNA effects; Pathogenic Escherichia coli infection; Parkin-ubiquitin proteasomal system pathway; Alzheimer's disease	COPI-dependent Golgi-to-ER retrograde traffic; Kinesins; COPI-mediated anterograde transport; Intraflagellar transport; Recycling pathway of L1; Separation of Sister Chromatids; The role of GTSE1 in G2/M progression after G2 checkpoint; Translocation of SLC2A4 (GLUT4) to the plasma membrane; Microtubule-dependent trafficking of connexons from Golgi to the plasma membrane; Gap junction assembly; M…	40	1
High		Q96PV0	SYNGAP1	Ras/Rap GTPase-activating protein SynGAP [OS=Homo sapiens]	86.439	22	26	24	65	66.82	cell organization and biogenesis;developmental processes;signal transduction;other biological processes	plasma membrane;other membranes;cytosol;other cell component	enzyme regulator activity;other molecular function	8831	ENSG00000197283; ENSG00000227460	A2AB17; A2BEL6; A2BEL7; A8MQC4; hsa:8831; Q8TCS2; Q96PV0; Q9UGE2	Ras signaling; Rett syndrome causing genes; Synaptic signaling pathways associated with autism spectrum disorder; Fragile X syndrome; Disruption of postsynaptic signaling by CNV	Regulation of RAS by GAPs	6	1
High		P05783	KRT18	Keratin, type I cytoskeletal 18 [OS=Homo sapiens]	39.804	27	14	12	64	55.44	cell cycle OR cell proliferation;cell organization and biogenesis;transport;signal transduction;other biological processes	cytosol;cytoskeleton;nucleus;other cell component	other molecular function	3875	ENSG00000111057	hsa:3875; P05783; Q53G38; Q5U0N8; Q9BW26	Pathogenic Escherichia coli infection	Formation of the cornified envelope	3	1
High		P78527	PRKDC	DNA-dependent protein kinase catalytic subunit [OS=Homo sapiens]	101.044	9	38	38	64	47.86	cell cycle OR cell proliferation;cell organization and biogenesis;protein metabolism;DNA metabolism;RNA metabolism OR transcription;other metabolic processes;stress response;developmental processes;signal transduction;other biological processes	cytosol;nucleus;other cell component	nucleic acid binding activity;kinase activity;other molecular function	5591	ENSG00000253729	hsa:5591; P78527; P78528; Q13327; Q13337; Q14175; Q59H99; Q7Z611; Q96SE6; Q9UME3	miRNA regulation of DNA damage response; Cell cycle; Retinoblastoma gene in cancer; Fas ligand pathway and stress induction of heat shock proteins; Pathways affected in adenoid cystic carcinoma; ATM signaling in development and disease ; Non-homologous end joining; Osteoblast differentiation and related diseases; DNA repair pathways, full network; DNA damage response	E3 ubiquitin ligases ubiquitinate target proteins; Cytosolic sensors of pathogen-associated DNA ; Nonhomologous End-Joining (NHEJ); IRF3-mediated induction of type I IFN	14	1
High		Q13885	TUBB2A	Tubulin beta-2A chain [OS=Homo sapiens]	49.522	24	9	1	62	79.76	cell cycle OR cell proliferation;cell organization and biogenesis;developmental processes	cytoskeleton;other cell component	cytoskeletal activity;other molecular function	7280	ENSG00000137267	hsa:7280; Q13885; Q6FGZ8; Q8IWR2	Alzheimer's disease and miRNA effects; Pathogenic Escherichia coli infection; Parkin-ubiquitin proteasomal system pathway; Alzheimer's disease	Separation of Sister Chromatids; Resolution of Sister Chromatid Cohesion; RHO GTPases Activate Formins; EML4 and NUDC in mitotic spindle formation; The role of GTSE1 in G2/M progression after G2 checkpoint; HSP90 chaperone cycle for steroid hormone receptors (SHR) in the presence of ligand; Recruitment of NuMA to mitotic centrosomes; Aggrephagy; Translocation of SLC2A4 (GLUT4) to the plasma membr…	34	1
High	Met-loss [N-Term]	P13639	EEF2	Elongation factor 2 [OS=Homo sapiens]	45.727	21	19	18	60	39.66	protein metabolism;other metabolic processes;other biological processes	non-structural extracellular;plasma membrane;other membranes;cytosol;other cell component	translation activity;nucleic acid binding activity;other molecular function	1938	ENSG00000167658	A0A384N6H1; B2RMP5; D6W618; hsa:1938; P13639; Q58J86	Translation factors; AMP-activated protein kinase signaling; Brain-derived neurotrophic factor (BDNF) signaling pathway; IL-18 signaling pathway	Neutrophil degranulation; Protein methylation; Uptake and function of diphtheria toxin; Peptide chain elongation; Synthesis of diphthamide-EEF2	9	1
High		Q9BVA1	TUBB2B	Tubulin beta-2B chain [OS=Homo sapiens]	50.013	24	9	1	60	78.2	cell cycle OR cell proliferation;cell organization and biogenesis;developmental processes;other biological processes	cytoskeleton;other cell component	cytoskeletal activity;other molecular function	347733	ENSG00000137285	A8K068; hsa:347733; Q9BVA1	Alzheimer's disease and miRNA effects; Pathogenic Escherichia coli infection; Parkin-ubiquitin proteasomal system pathway; Alzheimer's disease	MHC class II antigen presentation; COPI-independent Golgi-to-ER retrograde traffic; Translocation of SLC2A4 (GLUT4) to the plasma membrane; Recruitment of NuMA to mitotic centrosomes; Separation of Sister Chromatids; Resolution of Sister Chromatid Cohesion; RHO GTPases Activate Formins; EML4 and NUDC in mitotic spindle formation; Assembly and cell surface presentation of NMDA receptors; Intraflag…	34	1
High		P68104	EEF1A1	Elongation factor 1-alpha 1 [OS=Homo sapiens]	28.093	18	9	9	59	61.77	protein metabolism;other metabolic processes;other biological processes	non-structural extracellular;plasma membrane;other membranes;cytosol;cytoskeleton;nucleus;other cytoplasmic organelle;other cell component	nucleic acid binding activity;other molecular function	1915	ENSG00000156508	hsa:1915; P04719; P04720; P68104; Q6IQ15	Translation factors; Fragile X syndrome; 2q37 copy number variation syndrome	Peptide chain elongation; Neutrophil degranulation; Chaperone Mediated Autophagy; Protein methylation; HSF1 activation; SARS-CoV-1 modulates host translation machinery	10	1
High	Met-loss [N-Term]; Met-loss+Acetyl [N-Term]	P10412	H1-4	Histone H1.4 [OS=Homo sapiens]	51.671	35	11	3	59	80.93	cell organization and biogenesis;protein metabolism;other metabolic processes;other biological processes	nucleus;other cell component	nucleic acid binding activity;other molecular function	3008	ENSG00000168298	hsa:3008; P10412; Q4VB25	Pathways affected in adenoid cystic carcinoma	Apoptosis induced DNA fragmentation; Formation of Senescence-Associated Heterochromatin Foci (SAHF)	3	1
High		P14625	HSP90B1	Endoplasmin [OS=Homo sapiens]	56.054	22	17	16	58	38.37	cell organization and biogenesis;protein metabolism;other metabolic processes;stress response;transport;other biological processes	non-structural extracellular;plasma membrane;other membranes;cytosol;ER/Golgi;other cell component	signal transduction activity or receptor binding;nucleic acid binding activity;other molecular function	7184	ENSG00000166598	hsa:7184; P14625; Q96A97	Photodynamic therapy-induced unfolded protein response; Focal adhesion: PI3K-Akt-mTOR-signaling pathway; Prion disease pathway; PI3K-Akt signaling pathway; Sudden infant death syndrome (SIDS) susceptibility pathways	Regulation of Insulin-like Growth Factor (IGF) transport and uptake by Insulin-like Growth Factor Binding Proteins (IGFBPs); Post-translational protein phosphorylation; Interleukin-4 and Interleukin-13 signaling; Trafficking and processing of endosomal TLR; Scavenging by Class A Receptors; ATF6 (ATF6-alpha) activates chaperone genes	11	1
High	Met-loss+Acetyl [N-Term]	P16403	H1-2	Histone H1.2 [OS=Homo sapiens]	49.018	36	10	2	58	85.19	cell organization and biogenesis;protein metabolism;other metabolic processes;other biological processes	nucleus;other cell component	nucleic acid binding activity;other molecular function	3006	ENSG00000187837	A8K4I2; hsa:3006; P16403		Apoptosis induced DNA fragmentation; Formation of Senescence-Associated Heterochromatin Foci (SAHF)	2	1
High		Q13509	TUBB3	Tubulin beta-3 chain [OS=Homo sapiens]	47.888	24	9	1	56	43.02	cell cycle OR cell proliferation;cell organization and biogenesis;developmental processes;signal transduction	cytoskeleton;other cell component	signal transduction activity or receptor binding;cytoskeletal activity;other molecular function	10381	ENSG00000258947	A8K854; hsa:10381; Q13509; Q9BTZ0; Q9BW10	Alzheimer's disease and miRNA effects; Pathogenic Escherichia coli infection; Parkin-ubiquitin proteasomal system pathway; Exercise-induced circadian regulation; Alzheimer's disease	Translocation of SLC2A4 (GLUT4) to the plasma membrane; Post-chaperonin tubulin folding pathway; Separation of Sister Chromatids; Resolution of Sister Chromatid Cohesion; RHO GTPases Activate Formins; EML4 and NUDC in mitotic spindle formation; Intraflagellar transport; Recycling pathway of L1; COPI-dependent Golgi-to-ER retrograde traffic; The role of GTSE1 in G2/M progression after G2 checkpoin…	35	1
High		P35579	MYH9	Myosin-9 [OS=Homo sapiens]	83.22	15	33	23	55	46.43	cell cycle OR cell proliferation;cell organization and biogenesis;protein metabolism;stress response;transport;developmental processes;signal transduction;other biological processes	plasma membrane;other membranes;cytosol;cytoskeleton;nucleus;other cell component	signal transduction activity or receptor binding;cytoskeletal activity;other molecular function	4627	ENSG00000100345	A8K6E4; hsa:4627; O60805; P35579; Q60FE2; Q86T83	Primary focal segmental glomerulosclerosis (FSGS); VEGFA-VEGFR2 signaling; Nephrotic syndrome	Translocation of SLC2A4 (GLUT4) to the plasma membrane; RHO GTPases activate PAKs; EPHA-mediated growth cone collapse; Regulation of actin dynamics for phagocytic cup formation; FCGR3A-mediated phagocytosis; Sensory processing of sound by inner hair cells of the cochlea; Sensory processing of sound by outer hair cells of the cochlea; Signaling by ALK fusions and activated point mutants; RHO GTPas…	16	1
High		P35527	KRT9	Keratin, type I cytoskeletal 9 [OS=Homo sapiens]	55.267	35	17	16	54	40.16	cell organization and biogenesis;other biological processes	cytosol;cytoskeleton	cytoskeletal activity	3857	ENSG00000171403	hsa:3857; O00109; P35527; Q0IJ47; Q14665		Formation of the cornified envelope	2	1
High		P11142	HSPA8	Heat shock cognate 71 kDa protein [OS=Homo sapiens]	45.36	22	15	6	53	50.81	cell organization and biogenesis;protein metabolism;RNA metabolism OR transcription;other metabolic processes;stress response;transport;other biological processes	non-structural extracellular;plasma membrane;other membranes;cytosol;nucleus;other cytoplasmic organelle;other cell component	signal transduction activity or receptor binding;other molecular function	3312	ENSG00000109971	hsa:3312; P11142; Q9H3R6	Parkin-ubiquitin proteasomal system pathway; MAPK signaling pathway; Exercise-induced circadian regulation; Measles virus infection; Opioid receptor pathways; Extrafollicular and follicular B cell activation by SARS-CoV-2; 1p36 copy number variation syndrome	AUF1 (hnRNP D0) binds and destabilizes mRNA; Neutrophil degranulation; Golgi Associated Vesicle Biogenesis; Late endosomal microautophagy; HSP90 chaperone cycle for steroid hormone receptors (SHR) in the presence of ligand; Regulation of HSF1-mediated heat shock response; Lysosome Vesicle Biogenesis; Clathrin-mediated endocytosis; mRNA Splicing - Major Pathway; CHL1 interactions; Interleukin-4 an…	24	1
Medium		P16402	H1-3	Histone H1.3 [OS=Homo sapiens]	40.84	32	9	1	50	77.19	cell organization and biogenesis;protein metabolism;other metabolic processes;other biological processes	nucleus;other cell component	nucleic acid binding activity;other molecular function	3007	ENSG00000124575	B2R751; hsa:3007; P16402; Q2M2I2		Formation of Senescence-Associated Heterochromatin Foci (SAHF); Apoptosis induced DNA fragmentation	2	1
High		Q71UI9	H2AZ2	Histone H2A.V [OS=Homo sapiens]	9.793	31	4	2	49	40.03		nucleus;other cell component	nucleic acid binding activity;other molecular function	94239	ENSG00000105968	A6NFA8; A6NKY0; A6NN01; A8MQC5; hsa:94239; Q59GV8; Q6PK98; Q71UI9	FBXL10 enhancement of MAP/ERK signaling in diffuse large B-cell lymphoma	RUNX1 regulates genes involved in megakaryocyte differentiation and platelet function; Transcriptional regulation by small RNAs; RUNX1 regulates transcription of genes involved in differentiation of HSCs; Formation of the beta-catenin:TCF transactivating complex; RMTs methylate histone arginines; B-WICH complex positively regulates rRNA expression; Oxidative Stress Induced Senescence; NoRC negati…	34	1
High		P49327	FASN	Fatty acid synthase [OS=Homo sapiens]	74.343	13	31	29	49	35.15	other metabolic processes;stress response;other biological processes	plasma membrane;other membranes;cytosol;ER/Golgi;other cell component	other molecular function	2194	ENSG00000169710	hsa:2194; P49327; Q13479; Q16702; Q4LE83; Q6P4U5; Q6SS02; Q969R1; Q96C68; Q96IT0	AMP-activated protein kinase signaling; Sterol regulatory element-binding proteins (SREBP) signaling; SREBF and miR33 in cholesterol and lipid homeostasis; Liver X receptor pathway; Nuclear receptors meta-pathway; Fatty acid biosynthesis; Angiopoietin-like protein 8 regulatory pathway; Lipid metabolism pathway; Clear cell renal cell carcinoma pathways; Metabolic reprogramming in colon cancer; Cho…	ChREBP activates metabolic gene expression; Activation of gene expression by SREBF (SREBP); Fatty acyl-CoA biosynthesis; NR1H2 & NR1H3 regulate gene expression linked to lipogenesis; Vitamin B5 (pantothenate) metabolism	18	1
High		P04264	KRT1	Keratin, type II cytoskeletal 1 [OS=Homo sapiens]	83.051	39	21	17	49	57.11	cell organization and biogenesis;protein metabolism;other metabolic processes;stress response;other biological processes	non-structural extracellular;plasma membrane;other membranes;cytosol;cytoskeleton;other cell component	bone, tooth or skin structural activity;other molecular function	3848	ENSG00000167768	B2RA01; hsa:3848; P04264; P85925; P86104; Q14720; Q6GSJ0; Q9H298	Corticotropin-releasing hormone signaling pathway	Neutrophil degranulation; Formation of the cornified envelope	4	1
High	Met-loss+Acetyl [N-Term]	P13645	KRT10	Keratin, type I cytoskeletal 10 [OS=Homo sapiens]	50.146	30	17	12	48	39.2	cell organization and biogenesis;protein metabolism;other metabolic processes;other biological processes	plasma membrane;cytosol;cytoskeleton;other cell component	bone, tooth or skin structural activity;other molecular function	3858	ENSG00000186395	hsa:3858; P13645; Q14664; Q8N175		Formation of the cornified envelope	2	1
High	Met-loss [N-Term]	Q99879	H2BC14	Histone H2B type 1-M [OS=Homo sapiens]	19.685	48	7	3	46	39.43	cell organization and biogenesis	cytosol;nucleus;other cell component	nucleic acid binding activity;other molecular function	8342	ENSG00000273703	hsa:8342; Q6NWQ3; Q99879		B-WICH complex positively regulates rRNA expression; NoRC negatively regulates rRNA expression; RNA Polymerase I Promoter Escape; Deposition of new CENPA-containing nucleosomes at the centromere; Estrogen-dependent gene expression; Ub-specific processing proteases; RUNX1 regulates transcription of genes involved in differentiation of HSCs; Amyloid fiber formation; Meiotic recombination; E3 ubiqui…	43	1
High		P05787	KRT8	Keratin, type II cytoskeletal 8 [OS=Homo sapiens]	57.795	40	19	14	46	35.01	cell organization and biogenesis;stress response;developmental processes;signal transduction;other biological processes	plasma membrane;other membranes;cytosol;cytoskeleton;nucleus;other cell component	other molecular function	3856	ENSG00000170421	A8K4H3; B0AZN5; F8VXB4; hsa:3856; P05787; Q14099; Q14716; Q14717; Q53GJ0; Q6DHW5; Q6GMY0; Q6P4C7; Q96J60	Primary focal segmental glomerulosclerosis (FSGS); Acute viral myocarditis	Formation of the cornified envelope	4	1
High		Q13813	SPTAN1	Spectrin alpha chain, non-erythrocytic 1 [OS=Homo sapiens]	97.758	15	34	34	45	34.5	cell organization and biogenesis	non-structural extracellular;plasma membrane;other membranes;cytosol;cytoskeleton;other cell component	cytoskeletal activity;other molecular function	6709	ENSG00000197694	hsa:6709; Q13186; Q13813; Q15324; Q16606; Q59EF1; Q5VXV5; Q5VXV6; Q7Z6M5; Q9P0V0	Fas ligand pathway and stress induction of heat shock proteins	Neutrophil degranulation; COPI-mediated anterograde transport; Sensory processing of sound by inner hair cells of the cochlea; Sensory processing of sound by outer hair cells of the cochlea; Interaction between L1 and Ankyrins; RHOV GTPase cycle; RHOU GTPase cycle; Nephrin family interactions; RAF/MAP kinase cascade; NCAM signaling for neurite out-growth; Caspase-mediated cleavage of cytoskeletal…	12	1
High		Q92841	DDX17	Probable ATP-dependent RNA helicase DDX17 [OS=Homo sapiens]	52.036	24	16	9	45	42.81	RNA metabolism OR transcription;other metabolic processes;stress response;signal transduction;other biological processes	cytosol;nucleus;other cell component	nucleic acid binding activity;other molecular function	10521	ENSG00000100201	B1AHM0; H3BLZ8; hsa:10521; Q69YT1; Q6ICD6; Q92841	Novel intracellular components of RIG-I-like receptor pathway	SUMOylation of transcription cofactors	2	1
High		Q16777	H2AC20	Histone H2A type 2-C [OS=Homo sapiens]	11.236	27	3	1	44	40.47		nucleus;other cell component	nucleic acid binding activity;other molecular function	8338	ENSG00000184260	hsa:8338; Q16777; Q6DRA7; Q8IUE5		Ub-specific processing proteases; RNA Polymerase I Promoter Escape; ERCC6 (CSB) and EHMT2 (G9a) positively regulate rRNA expression; Amyloid fiber formation; Meiotic synapsis; HCMV Late Events; UCH proteinases; RUNX1 regulates transcription of genes involved in differentiation of HSCs; HCMV Early Events; Transcriptional regulation by small RNAs; Deposition of new CENPA-containing nucleosomes at t…	41	1
High		P14618	PKM	Pyruvate kinase PKM [OS=Homo sapiens]	41.96	27	14	14	43	39.09	cell organization and biogenesis;RNA metabolism OR transcription;other metabolic processes;other biological processes	non-structural extracellular;cytosol;ER/Golgi;nucleus;other cell component	nucleic acid binding activity;kinase activity;other molecular function	5315	ENSG00000067225	A6NFK3; B2R5N8; B3KRY0; B4DFX8; B4DUU6; hsa:5315; P14618; P14786; Q53GK4; Q96E76; Q9BWB5; Q9UCV6; Q9UPF2	Photodynamic therapy-induced HIF-1 survival signaling; Amino acid metabolism; Clear cell renal cell carcinoma pathways; Metabolic reprogramming in colon cancer; Aerobic glycolysis; Glycolysis in senescence; Glucose metabolism in triple-negative breast cancer cells; Glycolysis and gluconeogenesis	Neutrophil degranulation	9	1
High		P08727	KRT19	Keratin, type I cytoskeletal 19 [OS=Homo sapiens]	45.102	36	15	7	42	35.03	cell organization and biogenesis;developmental processes;signal transduction;other biological processes	plasma membrane;other membranes;cytosol;cytoskeleton;other cell component	cytoskeletal activity;other molecular function	3880	ENSG00000171345	B2R874; hsa:3880; P08727; Q5XG83; Q6NW33; Q7L5M9; Q96A53; Q96FV1; Q9BYF9; Q9P1Y4	Galanin receptor pathway	Formation of the cornified envelope	3	1
High	Met-loss+Acetyl [N-Term]	P05141	SLC25A5	ADP/ATP translocase 2 [OS=Homo sapiens]	26.732	32	11	4	42	29.81	cell cycle OR cell proliferation;cell organization and biogenesis;other metabolic processes;transport;other biological processes	plasma membrane;other membranes;cytoskeleton;mitochondrion	transporter activity;other molecular function	292	ENSG00000005022	B2RCV1; hsa:292; O43350; P05141	Electron transport chain: OXPHOS system in mitochondria; Alzheimer's disease and miRNA effects; Alzheimer's disease	Transport of nucleosides and free purine and pyrimidine bases across the plasma membrane; Vpr-mediated induction of apoptosis by mitochondrial outer membrane permeabilization	5	1
High		Q9BUF5	TUBB6	Tubulin beta-6 chain [OS=Homo sapiens]	31.792	18	7	2	42	35.6	cell cycle OR cell proliferation;cell organization and biogenesis	cytoskeleton;other cell component	cytoskeletal activity;other molecular function	84617	ENSG00000176014	B3KM76; hsa:84617; Q9BUF5; Q9HA42	Alzheimer's disease and miRNA effects; Pathogenic Escherichia coli infection; Parkin-ubiquitin proteasomal system pathway; Alzheimer's disease	COPI-dependent Golgi-to-ER retrograde traffic; Separation of Sister Chromatids; Resolution of Sister Chromatid Cohesion; RHO GTPases Activate Formins; EML4 and NUDC in mitotic spindle formation; Recycling pathway of L1; Intraflagellar transport; HCMV Early Events; Post-chaperonin tubulin folding pathway; The role of GTSE1 in G2/M progression after G2 checkpoint; Translocation of SLC2A4 (GLUT4) to…	34	1
Medium		A5A3E0	POTEF	POTE ankyrin domain family member F [OS=Homo sapiens]	29.614	5	5	1	41	32.95	cell organization and biogenesis;other biological processes	other membranes;other cell component	cytoskeletal activity;other molecular function	728378	ENSG00000196604	A5A3E0; A6NC34; hsa:728378			0	1
High		O75369	FLNB	Filamin-B [OS=Homo sapiens]	77.632	10	26	20	41	37.11	cell organization and biogenesis;stress response;signal transduction;other biological processes	plasma membrane;other membranes;cytosol;cytoskeleton;other cell component	cytoskeletal activity;other molecular function	2317	ENSG00000136068	B2ZZ83; B2ZZ84; B2ZZ85; C9JKE6; C9JMC4; hsa:2317; O75369; Q13706; Q59EC2; Q60FE7; Q6MZJ1; Q8WXS9; Q8WXT0; Q8WXT1; Q8WXT2; Q8WXT3; Q9NRB5; Q9NT26; Q9UEV9	Focal adhesion; MAPK signaling pathway; VEGFA-VEGFR2 signaling; Ebola virus infection in host	ISG15 antiviral mechanism	5	1
High		P11021	HSPA5	Endoplasmic reticulum chaperone BiP [OS=Homo sapiens]	46.918	23	13	11	40	39.93	protein metabolism;other metabolic processes;stress response;transport;developmental processes;signal transduction;other biological processes	plasma membrane;other membranes;cytosol;mitochondrion;ER/Golgi;nucleus;other cell component	translation activity;other molecular function	3309	ENSG00000044574	B0QZ61; hsa:3309; P11021; Q2EF78; Q9NPF1; Q9UK02	Parkin-ubiquitin proteasomal system pathway; Apoptosis-related network due to altered Notch3 in ovarian cancer; Photodynamic therapy-induced unfolded protein response; Prion disease pathway; Unfolded protein response; Orexin receptor pathway	Regulation of HSF1-mediated heat shock response; Platelet degranulation ; Antigen Presentation: Folding, assembly and peptide loading of class I MHC; IRE1alpha activates chaperones; PERK regulates gene expression; ATF6 (ATF6-alpha) activates chaperone genes	13	1
High		P06576	ATP5F1B	ATP synthase subunit beta, mitochondrial [OS=Homo sapiens]	29.57	18	8	8	40	20.89	other metabolic processes;transport;developmental processes;other biological processes	plasma membrane;other membranes;mitochondrion;other cell component	signal transduction activity or receptor binding;transporter activity;other molecular function	506	ENSG00000110955	A8K4X0; hsa:506; P06576; Q14283	Electron transport chain: OXPHOS system in mitochondria; 7q11.23 copy number variation syndrome; Oxidative phosphorylation	Transcriptional activation of mitochondrial biogenesis; Mitochondrial protein import; Cristae formation; Formation of ATP by chemiosmotic coupling	7	1
High		P84243	H3-3A; H3-3B	Histone H3.3 [OS=Homo sapiens]	10.114	26	6	2	39	43.41	cell organization and biogenesis;other biological processes	non-structural extracellular;nucleus;other cell component	nucleic acid binding activity;other molecular function	3020; 3021	ENSG00000132475; ENSG00000163041	hsa:3020; hsa:3021; P06351; P33155; P84243; Q5VV55; Q5VV56; Q66I33; Q9V3W4	Gastric cancer network 1; Histone modifications; Tumor suppressor activity of SMARCB1; Ciliary landscape; FBXL10 enhancement of MAP/ERK signaling in diffuse large B-cell lymphoma; DYRK1A involvement regarding cell proliferation in brain development	RUNX1 regulates genes involved in megakaryocyte differentiation and platelet function; Transcriptional regulation by small RNAs; RUNX1 regulates transcription of genes involved in differentiation of HSCs; Formation of the beta-catenin:TCF transactivating complex; Amyloid fiber formation; B-WICH complex positively regulates rRNA expression; Oxidative Stress Induced Senescence; NoRC negatively regu…	32	1
High	Met-loss+Acetyl [N-Term]	P12236	SLC25A6	ADP/ATP translocase 3 [OS=Homo sapiens]	17.729	29	9	2	39	23.84	cell organization and biogenesis;transport;other biological processes	other membranes;mitochondrion	transporter activity	293	ENSG00000169100	hsa:293; P12236; Q96C49	Electron transport chain: OXPHOS system in mitochondria; Alzheimer's disease and miRNA effects; Alzheimer's disease	Transport of nucleosides and free purine and pyrimidine bases across the plasma membrane; Mitochondrial protein import; Influenza Virus Induced Apoptosis; Vpr-mediated induction of apoptosis by mitochondrial outer membrane permeabilization	7	1
High		P35580	MYH10	Myosin-10 [OS=Homo sapiens]	70.108	12	25	15	39	42.37	cell adhesion;cell cycle OR cell proliferation;cell organization and biogenesis;other biological processes	plasma membrane;other membranes;cytosol;cytoskeleton;other cell component	cytoskeletal activity;nucleic acid binding activity;other molecular function	4628	ENSG00000133026	B2RWP9; D3DTS1; F8VTL3; hsa:4628; P35580; Q12989; Q149N3; Q149N4; Q16087; Q4LE45; Q6PK16; Q9BWG0	Regulation of actin cytoskeleton	Sema4D induced cell migration and growth-cone collapse; EPHA-mediated growth cone collapse; RHO GTPases activate PAKs; RHO GTPases activate CIT; RHO GTPases activate PKNs; RHO GTPases Activate ROCKs	7	1
High	Met-loss [N-Term]; Met-loss+Acetyl [N-Term]	P16401	H1-5	Histone H1.5 [OS=Homo sapiens]	43.878	31	9	7	39	46.04	cell organization and biogenesis;other biological processes	nucleus;other cell component	nucleic acid binding activity;other molecular function	3009	ENSG00000184357	hsa:3009; P16401; Q14529; Q3MJ42		Apoptosis induced DNA fragmentation; Formation of Senescence-Associated Heterochromatin Foci (SAHF)	2	1
High		P38646	HSPA9	Stress-70 protein, mitochondrial [OS=Homo sapiens]	40.045	19	11	10	39	39.11	cell organization and biogenesis;other metabolic processes;transport;other biological processes	other membranes;mitochondrion;nucleus;other cell component	other molecular function	3313	ENSG00000113013	B2RCM1; hsa:3313; P30036; P31932; P38646; Q1HB43; Q53H23; Q6GU03; Q9BWB7; Q9UC56	Parkin-ubiquitin proteasomal system pathway; Iron-sulfur cluster biogenesis	Gene and protein expression by JAK-STAT signaling after Interleukin-12 stimulation; Mitochondrial protein import; Regulation of HSF1-mediated heat shock response; Cristae formation	6	1
High		P42704	LRPPRC	Leucine-rich PPR motif-containing protein, mitochondrial [OS=Homo sapiens]	64.15	17	26	26	38	36.85	RNA metabolism OR transcription;other metabolic processes;transport;other biological processes	other membranes;cytoskeleton;mitochondrion;nucleus;other cell component	cytoskeletal activity;nucleic acid binding activity;other molecular function	10128	ENSG00000138095	A0PJE3; A8K1V1; hsa:10128; P42704; Q53PC0; Q53QN7; Q6ZUD8; Q7Z7A6; Q96D84	Ciliary landscape	Respiratory electron transport; TP53 Regulates Metabolic Genes; Cytoprotection by HMOX1	4	1
High		P10809	HSPD1	60 kDa heat shock protein, mitochondrial [OS=Homo sapiens]	39.571	24	13	13	38	48.96	cell cycle OR cell proliferation;cell organization and biogenesis;protein metabolism;DNA metabolism;other metabolic processes;stress response;transport;developmental processes;signal transduction;other biological processes	non-structural extracellular;plasma membrane;other membranes;cytosol;cytoskeleton;mitochondrion;other cytoplasmic organelle;other cell component	nucleic acid binding activity;other molecular function	3329	ENSG00000144381	B2R5M6; B7Z712; hsa:3329; P10809; Q38L19; Q9UCR6	Apoptosis-related network due to altered Notch3 in ovarian cancer; Sudden infant death syndrome (SIDS) susceptibility pathways	Mitochondrial protein import; TFAP2A acts as a transcriptional repressor during retinoic acid induced cell differentiation	4	1
High	Met-loss [N-Term]	Q16778	H2BC21	Histone H2B type 2-E [OS=Homo sapiens]	19.718	48	7	3	37	23.91	cell organization and biogenesis;stress response	non-structural extracellular;cytosol;nucleus;other cell component	nucleic acid binding activity;other molecular function	8349	ENSG00000184678	A3KMC7; A8K110; hsa:8349; Q16778; Q4KMY1; Q5QNX0; Q9UE88		Deposition of new CENPA-containing nucleosomes at the centromere; B-WICH complex positively regulates rRNA expression; Recruitment and ATM-mediated phosphorylation of repair and signaling proteins at DNA double strand breaks; NoRC negatively regulates rRNA expression; HATs acetylate histones; Amyloid fiber formation; Meiotic synapsis; HCMV Late Events; Ub-specific processing proteases; RUNX1 regu…	42	1
High		P05023	ATP1A1	Sodium/potassium-transporting ATPase subunit alpha-1 [OS=Homo sapiens]	62.337	23	22	12	37	39.26	transport;other biological processes	plasma membrane;other membranes;cytoskeleton;ER/Golgi;other cell component	transporter activity;other molecular function	476	ENSG00000163399	B2RBR6; B7Z2T5; B7Z3U6; F5H3A1; hsa:476; P05023; Q16689; Q6LDM4; Q9UCN1; Q9UJ20; Q9UJ21	Pre-implantation embryo; Proximal tubule transport; Arsenic metabolism and reactive oxygen species generation	Potential therapeutics for SARS; Ion homeostasis; Ion transport by P-type ATPases	6	1
High		P60842	EIF4A1	Eukaryotic initiation factor 4A-I [OS=Homo sapiens]	32.336	26	11	5	37	45.08	protein metabolism;other metabolic processes	cytosol;translational apparatus;other cell component	nucleic acid binding activity;other molecular function	1973	ENSG00000161960	B2R6L8; D3DTP9; hsa:1973; J3QLC4; P04765; P60842; Q5U018; Q61516	Translation factors; Fragile X syndrome; Translation inhibitors in chronically activated PDGFRA cells; Interferon type I signaling pathways	L13a-mediated translational silencing of Ceruloplasmin expression; Translation initiation complex formation; Ribosomal scanning and start codon recognition; GTP hydrolysis and joining of the 60S ribosomal subunit; ISG15 antiviral mechanism; Deadenylation of mRNA	11	1
High		P12235	SLC25A4	ADP/ATP translocase 1 [OS=Homo sapiens]	15.587	21	7	1	37	19.68	cell organization and biogenesis;other metabolic processes;transport;other biological processes	plasma membrane;other membranes;mitochondrion	transporter activity	291	ENSG00000151729	D3DP59; hsa:291; P12235	Electron transport chain: OXPHOS system in mitochondria; Alzheimer's disease and miRNA effects; Synaptic vesicle pathway; Alzheimer's disease; Sudden infant death syndrome (SIDS) susceptibility pathways	Transport of nucleosides and free purine and pyrimidine bases across the plasma membrane; Mitochondrial protein import; Vpr-mediated induction of apoptosis by mitochondrial outer membrane permeabilization	8	1
High		P17844	DDX5	Probable ATP-dependent RNA helicase DDX5 [OS=Homo sapiens]	40.471	23	15	8	37	39.22	RNA metabolism OR transcription;other metabolic processes;signal transduction;other biological processes	cytosol;nucleus;other cell component	nucleic acid binding activity;other molecular function	1655	ENSG00000108654	B4DLW8; B5BU21; D3DU32; E7ETL9; hsa:1655; O75681; P17844; Q53Y61	Ciliary landscape	Estrogen-dependent gene expression; mRNA Splicing - Major Pathway; SUMOylation of transcription cofactors; Replication of the SARS-CoV-1 genome; Replication of the SARS-CoV-2 genome	6	1
High		P68366	TUBA4A	Tubulin alpha-4A chain [OS=Homo sapiens]	27.48	20	9	1	37	21.48	cell cycle OR cell proliferation;cell organization and biogenesis	non-structural extracellular;cytosol;cytoskeleton;other cell component	cytoskeletal activity;other molecular function	7277	ENSG00000127824	A8MUB1; B3KNQ6; hsa:7277; P05215; P68366	Alzheimer's disease and miRNA effects; Pathogenic Escherichia coli infection; Parkin-ubiquitin proteasomal system pathway; Alzheimer's disease	HSP90 chaperone cycle for steroid hormone receptors (SHR) in the presence of ligand; Separation of Sister Chromatids; The role of GTSE1 in G2/M progression after G2 checkpoint; Intraflagellar transport; Recycling pathway of L1; COPI-dependent Golgi-to-ER retrograde traffic; Translocation of SLC2A4 (GLUT4) to the plasma membrane; Microtubule-dependent trafficking of connexons from Golgi to the pla…	41	1
High		Q5TEC6	H3-7	Histone HIST2H3PS2 [OS=Homo sapiens]	9.984	26	5	1	36	45.2		other cell component	nucleic acid binding activity;other molecular function		ENSG00000273213	Q5TEC6			0	1
High		P04406	GAPDH	Glyceraldehyde-3-phosphate dehydrogenase [OS=Homo sapiens]	23.88	25	7	7	36	19.37	cell organization and biogenesis;protein metabolism;other metabolic processes;stress response;other biological processes	plasma membrane;other membranes;cytosol;cytoskeleton;nucleus;other cell component	enzyme regulator activity;cytoskeletal activity;other molecular function	2597	ENSG00000111640	E7EUT4; hsa:2597; P00354; P04406; Q53X65	Cori cycle; Alzheimer's disease and miRNA effects; HIF1A and PPARG regulation of glycolysis; VEGFA-VEGFR2 signaling; Clear cell renal cell carcinoma pathways; Metabolic reprogramming in colon cancer; Aerobic glycolysis; 7q11.23 copy number variation syndrome; Glycolysis in senescence; Alzheimer's disease; Sildenafil treatment; Glycolysis and gluconeogenesis; Sudden infant death syndrome (SIDS) su…	Glycolysis; Gluconeogenesis	15	1
High		Q06830	PRDX1	Peroxiredoxin-1 [OS=Homo sapiens]	17.886	28	6	4	35	29.46	cell cycle OR cell proliferation;other metabolic processes;stress response;developmental processes;other biological processes	cytosol;nucleus;other cell component	other molecular function	5052	ENSG00000117450	B5BU26; D3DPZ8; hsa:5052; P35703; Q06830; Q2V576; Q5T154; Q5T155	Androgen receptor signaling pathway; Selenium micronutrient network; Nuclear receptors meta-pathway; NRF2 pathway	Detoxification of Reactive Oxygen Species; TP53 Regulates Metabolic Genes; NFE2L2 regulating anti-oxidant/detoxification enzymes; Deregulated CDK5 triggers multiple neurodegenerative pathways in Alzheimer's disease models	8	1
High		P02533	KRT14	Keratin, type I cytoskeletal 14 [OS=Homo sapiens]	34.905	33	16	4	34	22.08	cell organization and biogenesis;other biological processes	plasma membrane;cytosol;cytoskeleton;nucleus;other cell component	cytoskeletal activity;other molecular function	3861	ENSG00000186847	hsa:3861; P02533; Q14715; Q53XY3; Q9BUE3; Q9UBN2; Q9UBN3; Q9UCY4	Corticotropin-releasing hormone signaling pathway	Formation of the cornified envelope; Type I hemidesmosome assembly	4	1
High		P62424	RPL7A	60S ribosomal protein L7a [OS=Homo sapiens]	34.631	32	10	10	34	35.45	protein metabolism;other metabolic processes;other biological processes	other membranes;cytosol;translational apparatus;nucleus;other cell component	other molecular function	6130	ENSG00000148303; ENSG00000280858	hsa:6130; P11518; P62424; Q5T8U4	Cytoplasmic ribosomal proteins	L13a-mediated translational silencing of Ceruloplasmin expression; Formation of a pool of free 40S subunits; GTP hydrolysis and joining of the 60S ribosomal subunit; Response of EIF2AK4 (GCN2) to amino acid deficiency; Regulation of expression of SLITs and ROBOs; Major pathway of rRNA processing in the nucleolus and cytosol; Nonsense Mediated Decay (NMD) enhanced by the Exon Junction Complex (EJC…	14	1
High		Q16352	INA	Alpha-internexin [OS=Homo sapiens]	36.756	27	16	11	34	34.97	cell organization and biogenesis;other biological processes	cytoskeleton;other cell component	cytoskeletal activity	9118	ENSG00000148798	B1AQK0; hsa:9118; Q16352; Q9BRC5			0	1
High		P15880	RPS2	40S ribosomal protein S2 [OS=Homo sapiens]	18.02	25	7	7	34	30.7	protein metabolism;other metabolic processes;other biological processes	cytosol;translational apparatus;nucleus;other cell component	nucleic acid binding activity;other molecular function	6187	ENSG00000140988	B2R5G0; D3DU82; hsa:6187; P15880; Q3MIB1	Cytoplasmic ribosomal proteins	Regulation of expression of SLITs and ROBOs; L13a-mediated translational silencing of Ceruloplasmin expression; Translation initiation complex formation; Formation of a pool of free 40S subunits; Formation of the ternary complex, and subsequently, the 43S complex; Ribosomal scanning and start codon recognition; GTP hydrolysis and joining of the 60S ribosomal subunit; Major pathway of rRNA process…	22	1
High		Q01082	SPTBN1	Spectrin beta chain, non-erythrocytic 1 [OS=Homo sapiens]	63.549	12	26	22	34	24.2	cell cycle OR cell proliferation;cell organization and biogenesis;protein metabolism;other metabolic processes;transport;developmental processes;signal transduction;other biological processes	plasma membrane;other membranes;cytosol;cytoskeleton;nucleus;other cell component	cytoskeletal activity;other molecular function	6711	ENSG00000115306	B2RP63; hsa:6711; O60837; Q01082; Q16057; Q53R99; Q59ER3; Q8IX99	Sudden infant death syndrome (SIDS) susceptibility pathways	RAF/MAP kinase cascade; NCAM signaling for neurite out-growth; Signaling by FLT3 fusion proteins; COPI-mediated anterograde transport; Sensory processing of sound by inner hair cells of the cochlea; Sensory processing of sound by outer hair cells of the cochlea; RHOV GTPase cycle; RHOU GTPase cycle; Nephrin family interactions; Interaction between L1 and Ankyrins	11	1
High	Met-loss+Acetyl [N-Term]	P62826	RAN	GTP-binding nuclear protein Ran [OS=Homo sapiens]	29.127	34	8	8	34	44.71	cell cycle OR cell proliferation;cell organization and biogenesis;DNA metabolism;other metabolic processes;transport;developmental processes;other biological processes	cytosol;cytoskeleton;nucleus;other cytoplasmic organelle;other cell component	other molecular function	5901	ENSG00000132341	A8K3Z8; hsa:5901; P17080; P28746; P28747; P62826; Q6IPB2; Q86V08; Q8NI90; Q9CSP3; Q9CWI7; Q9CZA2; Q9UDJ5; Q9UEU9	Androgen receptor signaling pathway; miRNA biogenesis; 22q11.2 copy number variation syndrome	tRNA processing in the nucleus; Transcriptional regulation by small RNAs; Rev-mediated nuclear export of HIV RNA; NEP/NS2 Interacts with the Cellular Export Machinery; Nuclear import of Rev protein; Regulation of cholesterol biosynthesis by SREBP (SREBF); MicroRNA (miRNA) biogenesis; Postmitotic nuclear pore complex (NPC) reformation	11	1
High	Met-loss+Acetyl [N-Term]	P46821	MAP1B	Microtubule-associated protein 1B [OS=Homo sapiens]	62.032	11	20	19	33	14.37	cell organization and biogenesis;stress response;transport;developmental processes;other biological processes	plasma membrane;other membranes;cytosol;cytoskeleton;other cell component	cytoskeletal activity;other molecular function	4131	ENSG00000131711	A2BDK5; hsa:4131; P46821	Microtubule cytoskeleton regulation; Fragile X syndrome; Neurogenesis regulation in the olfactory epithelium		3	1
High		P22626	HNRNPA2B1	Heterogeneous nuclear ribonucleoproteins A2/B1 [OS=Homo sapiens]	33.624	34	10	9	33	45.71	cell organization and biogenesis;RNA metabolism OR transcription;other metabolic processes;transport;other biological processes	non-structural extracellular;nucleus;other cell component	nucleic acid binding activity;other molecular function	3181	ENSG00000122566	A0A024RA27; A0A024RA61; A8K064; hsa:3181; P22626; P22627; Q9UC98; Q9UDJ2	mRNA processing	Gene and protein expression by JAK-STAT signaling after Interleukin-12 stimulation; mRNA Splicing - Major Pathway; Processing of Capped Intron-Containing Pre-mRNA	4	1
High		P19367	HK1	Hexokinase-1 [OS=Homo sapiens]	43.26	17	15	12	32	25.57	other metabolic processes;stress response;other biological processes	other membranes;cytosol;mitochondrion	kinase activity;other molecular function	3098	ENSG00000156515	E9PCK0; hsa:3098; O43443; O43444; O75574; P19367; Q5VTC3; Q96HC8; Q9NNZ4; Q9NNZ5	Cori cycle; Photodynamic therapy-induced HIF-1 survival signaling; Clear cell renal cell carcinoma pathways; Aerobic glycolysis; Disorders of fructose metabolism; Glucose metabolism in triple-negative breast cancer cells; Glycolysis and gluconeogenesis; Glucuronidation	Glycolysis; Defective HK1 causes hexokinase deficiency (HK deficiency)	10	1
High		P23396	RPS3	40S ribosomal protein S3 [OS=Homo sapiens]	33.141	54	13	13	32	18.85	cell cycle OR cell proliferation;cell organization and biogenesis;protein metabolism;DNA metabolism;other metabolic processes;stress response;other biological processes	plasma membrane;other membranes;cytosol;cytoskeleton;mitochondrion;ER/Golgi;translational apparatus;nucleus;other cell component	cytoskeletal activity;nucleic acid binding activity;other molecular function	6188	ENSG00000149273	B2R7N5; hsa:6188; J3KN86; P23396; Q498B5; Q8NI95	Cytoplasmic ribosomal proteins	Regulation of expression of SLITs and ROBOs; L13a-mediated translational silencing of Ceruloplasmin expression; Translation initiation complex formation; Formation of a pool of free 40S subunits; Formation of the ternary complex, and subsequently, the 43S complex; Ribosomal scanning and start codon recognition; GTP hydrolysis and joining of the 60S ribosomal subunit; Major pathway of rRNA process…	19	1
Medium		Q8IUE6	H2AC21	Histone H2A type 2-B [OS=Homo sapiens]	4.397	12	2	1	31	21.93		other cell component	nucleic acid binding activity;other molecular function	317772	ENSG00000184270	hsa:317772; Q8IUE6		HATs acetylate histones; HCMV Late Events; UCH proteinases; Ub-specific processing proteases; HCMV Early Events; HDACs deacetylate histones; Metalloprotease DUBs; RMTs methylate histone arginines	8	1
High		Q07020	RPL18	60S ribosomal protein L18 [OS=Homo sapiens]	19.766	35	6	6	31	32.05	protein metabolism;other metabolic processes	cytosol;ER/Golgi;translational apparatus;nucleus;other cell component	nucleic acid binding activity;other molecular function	6141	ENSG00000063177	F8VWC5; hsa:6141; Q07020; Q8WTZ6	Cytoplasmic ribosomal proteins	Nonsense Mediated Decay (NMD) enhanced by the Exon Junction Complex (EJC); Regulation of expression of SLITs and ROBOs; L13a-mediated translational silencing of Ceruloplasmin expression; Formation of a pool of free 40S subunits; GTP hydrolysis and joining of the 60S ribosomal subunit; Major pathway of rRNA processing in the nucleolus and cytosol; SRP-dependent cotranslational protein targeting to…	14	1
High		P49368	CCT3	T-complex protein 1 subunit gamma [OS=Homo sapiens]	32.765	23	12	12	31	17.54	cell organization and biogenesis;transport;other biological processes	cytosol;cytoskeleton;other cell component	other molecular function	7203	ENSG00000163468	A6NE14; hsa:7203; P49368; Q5SZY1; Q9BR64	16p11.2 proximal deletion syndrome	Cooperation of PDCL (PhLP1) and TRiC/CCT in G-protein beta folding; Formation of tubulin folding intermediates by CCT/TriC; BBSome-mediated cargo-targeting to cilium; Association of TriC/CCT with target proteins during biosynthesis; Prefoldin mediated transfer of substrate to CCT/TriC; Folding of actin by CCT/TriC	7	1
Medium		P54652	HSPA2	Heat shock-related 70 kDa protein 2 [OS=Homo sapiens]	24.575	14	10	1	30	22.08	cell cycle OR cell proliferation;cell organization and biogenesis;stress response;other biological processes	plasma membrane;other membranes;cytosol;cytoskeleton;nucleus;other cell component	cytoskeletal activity;other molecular function	3306	ENSG00000126803	hsa:3306; P54652; Q15508; Q53XM3; Q9UE78	Parkin-ubiquitin proteasomal system pathway; MAPK signaling pathway; Measles virus infection; 7q11.23 copy number variation syndrome; Urotensin-II-mediated signaling pathway	HSP90 chaperone cycle for steroid hormone receptors (SHR) in the presence of ligand; Meiotic synapsis; Regulation of HSF1-mediated heat shock response; Attenuation phase	9	1
High	Met-loss+Acetyl [N-Term]	Q92616		eIF-2-alpha kinase activator GCN1 [OS=Homo sapiens]	50.055	8	22	22	30	16.59									0	1
High		Q99832	CCT7	T-complex protein 1 subunit eta [OS=Homo sapiens]	34.222	22	12	12	29	23.19	transport;other biological processes	cytosol;cytoskeleton;other cell component	other molecular function	10574	ENSG00000135624	A8K7E6; A8MWI8; B7WNW9; B7Z4T9; B7Z4Z7; hsa:10574; O14871; Q6FI26; Q99832	VEGFA-VEGFR2 signaling; 16p11.2 proximal deletion syndrome	Formation of tubulin folding intermediates by CCT/TriC; RHOBTB1 GTPase cycle; Association of TriC/CCT with target proteins during biosynthesis; Cooperation of PDCL (PhLP1) and TRiC/CCT in G-protein beta folding; Prefoldin mediated transfer of substrate to CCT/TriC; RHOBTB2 GTPase cycle; Folding of actin by CCT/TriC	9	1
High		P50991	CCT4	T-complex protein 1 subunit delta [OS=Homo sapiens]	33.349	24	13	12	29	31.84	transport;other biological processes	cytosol;cytoskeleton;nucleus;other cell component	other molecular function	10575	ENSG00000115484	B2R6I3; B7Z8B1; F5H5W3; hsa:10575; O14870; P50991; Q53QP9; Q96C51	16p11.2 proximal deletion syndrome	Formation of tubulin folding intermediates by CCT/TriC; BBSome-mediated cargo-targeting to cilium; Association of TriC/CCT with target proteins during biosynthesis; Cooperation of PDCL (PhLP1) and TRiC/CCT in G-protein beta folding; Prefoldin mediated transfer of substrate to CCT/TriC; Folding of actin by CCT/TriC	7	1
High		O43175	PHGDH	D-3-phosphoglycerate dehydrogenase [OS=Homo sapiens]	36.284	26	12	12	29	25.86	cell cycle OR cell proliferation;cell organization and biogenesis;other metabolic processes;developmental processes;other biological processes	cytosol	other molecular function	26227	ENSG00000092621	B2RD08; hsa:26227; O43175; Q5SZU3; Q9BQ01	Trans-sulfuration, one-carbon metabolism and related pathways; Clear cell renal cell carcinoma pathways; Neuroinflammation and glutamatergic signaling; Amino acid metabolism in triple-negative breast cancer cells	Serine biosynthesis	5	1
High		Q15149	PLEC	Plectin [OS=Homo sapiens]	50.736	5	23	21	29	22.43	cell cycle OR cell proliferation;cell organization and biogenesis;other metabolic processes;stress response;developmental processes;other biological processes	plasma membrane;other membranes;cytosol;cytoskeleton;mitochondrion;other cell component	cytoskeletal activity;other molecular function	5339	ENSG00000178209	hsa:5339; Q15148; Q15149; Q16640; Q6S376; Q6S377; Q6S378; Q6S379; Q6S380; Q6S381; Q6S382; Q6S383	Envelope proteins and their potential roles in EDMD physiopathology	Assembly of collagen fibrils and other multimeric structures; Caspase-mediated cleavage of cytoskeletal proteins; Type I hemidesmosome assembly	4	1
High		P45880	VDAC2	Voltage-dependent anion-selective channel protein 2 [OS=Homo sapiens]	21.221	28	6	6	29	18.66	cell organization and biogenesis;transport;signal transduction;other biological processes	other membranes;cytoskeleton;mitochondrion;other cell component	transporter activity;other molecular function	7417	ENSG00000165637	hsa:7417; P45880; Q5VWK1; Q5VWK3; Q6IB40; Q7L3J5; Q9BWK8; Q9Y5I6	Alzheimer's disease and miRNA effects; Ferroptosis; Alzheimer's disease	Ub-specific processing proteases; Mitochondrial calcium ion transport	5	1
High		P48681	NES	Nestin [OS=Homo sapiens]	43.192	11	17	17	29	19.16	cell cycle OR cell proliferation;cell organization and biogenesis;developmental processes;other biological processes	cytoskeleton;other cell component	signal transduction activity or receptor binding;other molecular function	10763	ENSG00000132688	hsa:10763; O00552; P48681; Q3LIF5; Q5SYZ6			0	1
High		O75367	H2afy; H2AFY; LOC100466888; LOC101338325; LOC101381952; LOC101564704; LOC102987354; LOC103079324; LOC103663804; LOC105869993; LOC106989149; LOC109250833; LOC110591142; LOC111141291; LOC111182462; LOC112404331; LOC112625777; LOC112815157; LOC112861289; LOC112917035; LOC113928700; LOC114891795; LOC115516119; LOC116529369; LOC116750637; MACROH2A1	Core histone macro-H2A.1 [OS=Homo sapiens]	21.679	22	8	7	29	22.67	cell organization and biogenesis;DNA metabolism;other metabolic processes;stress response;other biological processes	nucleus;other cell component	enzyme regulator activity;nucleic acid binding activity;other molecular function	100394084; 100998964; 101131222; 101381952; 101564704; 101706296; 102008188; 102123677; 103079324; 104855290; 105467125; 105506940; 105531308; 105816031; 105869993; 108529540; 109250833; 462076; 481514; 711836	ENSAMEG00000017887; ENSBMSG00010001156; ENSCAFG00000001076; ENSCAFG00020007175; ENSCAFG00030007355; ENSCAFG00040009734; ENSCANG00000022762; ENSCJAG00000005818; ENSCLAG00000016530; ENSCWAG00000001657; ENSFCAG00000013924; ENSGGOG00000001707; ENSLCNG00005003680; ENSMICG00000005677; ENSMLEG00000037795; ENSMMNG00015002866; ENSMNEG00000031666; ENSMPUG00000010011; ENSPANG00000002758; ENSPCOG00000013464;…	A0A091CNU6; A0A096N0E8; A0A2J8LRK8; A0A2J8VQ67; A0A2K5HRC8; A0A2K5W7N1; A0A2K5ZHE4; A0A2K6BUT6; A0A2K6EU20; A0A2K6LBL0; A0A2K6RXM8; A0A2K6UYW1; A0A2R9A926; A0A2U3WAW1; A0A2Y9IU30; A0A2Y9PFA0; A0A2Y9SS16; A0A340XJ26; A0A341BZA5; A0A3Q7NDG6; A0A3Q7S763; A0A484GVZ9; A0A485NYK5; A0A5S6R987; A0A667GC30; A0A673T0D7; A0A6G1ASZ6; A0A6J2AVA7; A0A6J2DX40; A0A6J3FC37; A0A6J3R528; A0A6P3F5E4; A0A6P4TWL7; A0A…			0	1
High		P18124	RPL7	60S ribosomal protein L7 [OS=Homo sapiens]	26.577	31	9	9	29	32.12	protein metabolism;RNA metabolism OR transcription;other metabolic processes;other biological processes	cytosol;translational apparatus;other cell component	nucleic acid binding activity;other molecular function	6129	ENSG00000147604	A8K504; hsa:6129; P18124; Q15289; Q3KQU0; Q5I0X1; Q6IBM9	VEGFA-VEGFR2 signaling; Cytoplasmic ribosomal proteins	Regulation of expression of SLITs and ROBOs; L13a-mediated translational silencing of Ceruloplasmin expression; Formation of a pool of free 40S subunits; GTP hydrolysis and joining of the 60S ribosomal subunit; Major pathway of rRNA processing in the nucleolus and cytosol; Nonsense Mediated Decay (NMD) enhanced by the Exon Junction Complex (EJC); SRP-dependent cotranslational protein targeting to…	15	1
High		P06733	ENO1	Alpha-enolase [OS=Homo sapiens]	32.992	24	11	10	29	26.14	RNA metabolism OR transcription;other metabolic processes;other biological processes	plasma membrane;other membranes;cytosol;cytoskeleton;nucleus;other cell component	nucleic acid binding activity;other molecular function	2023	ENSG00000074800	B2RD59; hsa:2023; P06733; P22712; Q16704; Q4TUS4; Q53FT9; Q53HR3; Q658M5; Q6GMP2; Q71V37; Q7Z3V6; Q8WU71; Q96GV1; Q9BT62; Q9UCH6; Q9UM55	Clear cell renal cell carcinoma pathways; Metabolic reprogramming in colon cancer; Aerobic glycolysis; IL-18 signaling pathway; Glycolysis and gluconeogenesis	Glycolysis; Gluconeogenesis; Manipulation of host energy metabolism	8	1
High		P53621	COPA	Coatomer subunit alpha [OS=Homo sapiens]	41.394	15	17	17	29	20.06	transport;signal transduction	non-structural extracellular;other membranes;cytosol;ER/Golgi;other cell component	signal transduction activity or receptor binding;other molecular function	1314	ENSG00000122218	hsa:1314; P53621; Q5T201; Q8IXZ9		COPI-dependent Golgi-to-ER retrograde traffic; COPI-mediated anterograde transport	2	1
High		P17987	TCP1	T-complex protein 1 subunit alpha [OS=Homo sapiens]	31.73	22	11	11	28	18.07	cell organization and biogenesis;transport;other biological processes	cytosol;cytoskeleton;ER/Golgi;other cell component	other molecular function	6950	ENSG00000120438	E1P5B2; hsa:6950; P17987; Q15556; Q5TCM3	16p11.2 proximal deletion syndrome	Formation of tubulin folding intermediates by CCT/TriC; BBSome-mediated cargo-targeting to cilium; Gene and protein expression by JAK-STAT signaling after Interleukin-12 stimulation; Association of TriC/CCT with target proteins during biosynthesis; Cooperation of PDCL (PhLP1) and TRiC/CCT in G-protein beta folding; Prefoldin mediated transfer of substrate to CCT/TriC; Folding of actin by CCT/TriC	8	1
High		P08779	KRT16	Keratin, type I cytoskeletal 16 [OS=Homo sapiens]	37.06	28	13	3	28	20.46	cell organization and biogenesis;stress response;other biological processes	plasma membrane;cytosol;cytoskeleton	cytoskeletal activity	3868	ENSG00000186832	A8K488; hsa:3868; P08779; P30654; Q16402; Q9UBG8	Vitamin D receptor pathway	Formation of the cornified envelope	3	1
High		P35908	KRT2	Keratin, type II cytoskeletal 2 epidermal [OS=Homo sapiens]	47.602	22	15	10	27	33.01	cell cycle OR cell proliferation;cell organization and biogenesis;protein metabolism;other metabolic processes;other biological processes	plasma membrane;cytosol;cytoskeleton;other cell component	bone, tooth or skin structural activity;cytoskeletal activity	3849	ENSG00000172867	hsa:3849; P35908; Q4VAQ2		Formation of the cornified envelope	2	1
High		P09936	UCHL1	Ubiquitin carboxyl-terminal hydrolase isozyme L1 [OS=Homo sapiens]	27.275	29	6	6	27	31.83	cell cycle OR cell proliferation;cell organization and biogenesis;protein metabolism;other metabolic processes;stress response;transport;developmental processes;other biological processes	other membranes;cytosol;ER/Golgi;nucleus;other cell component	signal transduction activity or receptor binding;other molecular function	7345	ENSG00000154277	hsa:7345; P09936; Q4W5K6; Q71UM0	Proteasome degradation; Parkinson's disease pathway; Hepatitis C and hepatocellular carcinoma	UCH proteinases	4	1
High	Met-loss+Acetyl [N-Term]	Q00839	HNRNPU	Heterogeneous nuclear ribonucleoprotein U [OS=Homo sapiens]	28.965	12	12	12	27	24.72	cell cycle OR cell proliferation;cell organization and biogenesis;RNA metabolism OR transcription;other metabolic processes;transport;developmental processes;other biological processes	cytosol;cytoskeleton;nucleus;other cell component	cytoskeletal activity;nucleic acid binding activity;other molecular function	3192	ENSG00000153187	hsa:3192; O75507; Q00839; Q8N174; Q96HY9; Q9BQ09	mRNA processing; lncRNA in canonical Wnt signaling and colorectal cancer	mRNA Splicing - Major Pathway; Processing of Capped Intron-Containing Pre-mRNA	4	1
High		P23526	AHCY	Adenosylhomocysteinase [OS=Homo sapiens]	42.429	32	14	13	27	33.54	other metabolic processes	cytosol;other cell component	other molecular function	191	ENSG00000101444	A8K307; B3KUN3; E1P5P2; F5H737; hsa:191; P23526; Q96A36	Folate metabolism; Trans-sulfuration pathway; One-carbon metabolism; Trans-sulfuration, one-carbon metabolism and related pathways; Methionine de novo and salvage pathway; Ethanol effects on histone modifications	Methylation; Sulfur amino acid metabolism; Metabolism of ingested SeMet, Sec, MeSec into H2Se; Defective AHCY causes HMAHCHD	10	1
High		P63244	RACK1	Receptor of activated protein C kinase 1 [OS=Homo sapiens]	23.383	28	9	9	27	14.86	cell cycle OR cell proliferation;protein metabolism;other metabolic processes;developmental processes;other biological processes	plasma membrane;cytosol;mitochondrion;translational apparatus;nucleus;other cell component	signal transduction activity or receptor binding;enzyme regulator activity;translation activity;other molecular function	10399	ENSG00000204628	B3KTJ0; D3DWS0; hsa:10399; P25388; P63244; P99049; Q53HU2; Q5J8M6; Q5VLR4; Q6FH47	Androgen receptor signaling pathway; Brain-derived neurotrophic factor (BDNF) signaling pathway; VEGFA-VEGFR2 signaling; Measles virus infection; Angiotensin II receptor type 1 pathway; TROP2 regulatory signaling; Interferon type I signaling pathways	Regulation of TNFR1 signaling; TNFR1-induced NF-kappa-B signaling pathway; TNFR1-mediated ceramide production	10	1
High		P0DMV9	HSPA1B	Heat shock 70 kDa protein 1B [OS=Homo sapiens]	20.047	12	7	3	26	23.41	RNA metabolism OR transcription;other metabolic processes;stress response;other biological processes	non-structural extracellular;cytosol;cytoskeleton;mitochondrion;ER/Golgi;nucleus;other cell component	signal transduction activity or receptor binding;other molecular function	3303; 3304	ENSG00000204388; ENSG00000212866; ENSG00000224501; ENSG00000231555; ENSG00000232804	B4E3B6; hsa:3303; hsa:3304; P08107; P0DMV9; P19790; Q5JQI4; Q5SP17; Q9UQL9; Q9UQM0	Apoptosis modulation and signaling; Parkin-ubiquitin proteasomal system pathway; MAPK signaling pathway; Apoptosis modulation by HSP70; VEGFA-VEGFR2 signaling; Measles virus infection; CKAP4 signaling pathway map	HSP90 chaperone cycle for steroid hormone receptors (SHR) in the presence of ligand; Regulation of HSF1-mediated heat shock response; Neutrophil degranulation; Attenuation phase	12	1
High		P40227	CCT6A	T-complex protein 1 subunit zeta [OS=Homo sapiens]	34.369	24	14	14	26	24.11	other biological processes	cytosol;cytoskeleton;other cell component	other molecular function	908	ENSG00000146731	A6NCD2; hsa:908; P40227; Q3KP28; Q75LP4; Q96S46	16p11.2 proximal deletion syndrome	Formation of tubulin folding intermediates by CCT/TriC; Association of TriC/CCT with target proteins during biosynthesis; Cooperation of PDCL (PhLP1) and TRiC/CCT in G-protein beta folding; Prefoldin mediated transfer of substrate to CCT/TriC; RHOBTB2 GTPase cycle; Folding of actin by CCT/TriC	7	1
High		P34931	HSPA1L	Heat shock 70 kDa protein 1-like [OS=Homo sapiens]	23.231	12	6	1	26	25.56	stress response;other biological processes	cytosol;mitochondrion;nucleus;other cell component	other molecular function	3305	ENSG00000204390; ENSG00000206383; ENSG00000234258; ENSG00000236251	A6NNB0; B0UXW8; hsa:3305; O75634; P34931; Q2HXR3; Q8NE72; Q96QC9; Q9UQM1	Parkin-ubiquitin proteasomal system pathway; MAPK signaling pathway; Measles virus infection	HSP90 chaperone cycle for steroid hormone receptors (SHR) in the presence of ligand; Regulation of HSF1-mediated heat shock response; Attenuation phase	7	1
High		Q9H0U4	RAB1B	Ras-related protein Rab-1B [OS=Homo sapiens]	14.943	30	6	3	26	21.22	cell organization and biogenesis;other metabolic processes;transport;other biological processes	other membranes;cytosol;ER/Golgi;other cell component	other molecular function	81876	ENSG00000174903	A8K7S1; hsa:81876; Q9H0U4		COPII-mediated vesicle transport; COPI-mediated anterograde transport; COPI-dependent Golgi-to-ER retrograde traffic; RAB GEFs exchange GTP for GDP on RABs; RAB geranylgeranylation; Golgi Cisternae Pericentriolar Stack Reorganization	6	1
High		P48643	CCT5	T-complex protein 1 subunit epsilon [OS=Homo sapiens]	29.044	18	11	10	26	19.65	transport;other biological processes	cytosol;cytoskeleton;other cell component	cytoskeletal activity;nucleic acid binding activity;other molecular function	22948	ENSG00000150753	A8JZY8; A8K2X8; B4DYD8; hsa:22948; P48643	16p11.2 proximal deletion syndrome	Formation of tubulin folding intermediates by CCT/TriC; BBSome-mediated cargo-targeting to cilium; Association of TriC/CCT with target proteins during biosynthesis; Cooperation of PDCL (PhLP1) and TRiC/CCT in G-protein beta folding; Prefoldin mediated transfer of substrate to CCT/TriC; Folding of actin by CCT/TriC	7	1
High		Q92930	RAB8B	Ras-related protein Rab-8B [OS=Homo sapiens]	15.032	28	7	3	26	18.91	cell organization and biogenesis;transport;other biological processes	plasma membrane;other membranes;ER/Golgi;other cytoplasmic organelle;other cell component	signal transduction activity or receptor binding;other molecular function	51762	ENSG00000166128	hsa:51762; Q5JPC4; Q92930; Q9P293	Ectoderm differentiation; Ectoderm differentiation	RAB GEFs exchange GTP for GDP on RABs; RAB geranylgeranylation; TBC/RABGAPs	5	1
High		P36578	RPL4	60S ribosomal protein L4 [OS=Homo sapiens]	22.095	19	8	8	25	17.35	protein metabolism;other metabolic processes	cytosol;ER/Golgi;translational apparatus;nucleus;other cell component	other molecular function	6124	ENSG00000174444	A8K502; hsa:6124; P36578; P39029; Q4VBR0; Q969Z9	Cytoplasmic ribosomal proteins	L13a-mediated translational silencing of Ceruloplasmin expression; Formation of a pool of free 40S subunits; GTP hydrolysis and joining of the 60S ribosomal subunit; Regulation of expression of SLITs and ROBOs; Major pathway of rRNA processing in the nucleolus and cytosol; Nonsense Mediated Decay (NMD) enhanced by the Exon Junction Complex (EJC); SRP-dependent cotranslational protein targeting to…	14	1
High		P62753	RPS6	40S ribosomal protein S6 [OS=Homo sapiens]	20.277	22	6	6	25	22.48	cell cycle OR cell proliferation;protein metabolism;RNA metabolism OR transcription;other metabolic processes;developmental processes;signal transduction;other biological processes	cytosol;ER/Golgi;translational apparatus;nucleus;other cell component	other molecular function	6194	ENSG00000137154	hsa:6194; P08227; P10660; P62753; Q4VBY7; Q8N6Z7	IL-5 signaling pathway; Thyroid stimulating hormone (TSH) signaling pathway; Leptin signaling pathway; Follicle stimulating hormone (FSH) signaling pathway; Prolactin signaling pathway; Thymic stromal lymphopoietin (TSLP) signaling pathway; Interleukin-11 signaling pathway; Oncostatin M signaling pathway; Brain-derived neurotrophic factor (BDNF) signaling pathway; Kit receptor signaling pathway; …	Major pathway of rRNA processing in the nucleolus and cytosol; SRP-dependent cotranslational protein targeting to membrane; Regulation of expression of SLITs and ROBOs; Nonsense Mediated Decay (NMD) enhanced by the Exon Junction Complex (EJC); L13a-mediated translational silencing of Ceruloplasmin expression; Translation initiation complex formation; Formation of a pool of free 40S subunits; Form…	47	1
High		Q12931	TRAP1	Heat shock protein 75 kDa, mitochondrial [OS=Homo sapiens]	28.932	17	12	11	25	12.79	other biological processes	other membranes;mitochondrion;nucleus;other cell component	signal transduction activity or receptor binding;other molecular function	10131	ENSG00000126602	B4DR68; D3DUC8; F5H897; hsa:10131; O43642; O75235; Q12931; Q9UHL5	TNF-alpha signaling pathway; Clock-controlled autophagy in bone metabolism	Respiratory electron transport	3	1
High		P50990	CCT8	T-complex protein 1 subunit theta [OS=Homo sapiens]	35.452	17	9	9	25	39.34	cell organization and biogenesis;transport;other biological processes	non-structural extracellular;cytosol;cytoskeleton;nucleus;other cytoplasmic organelle;other cell component	other molecular function	10694	ENSG00000156261	A6NN54; B4DEM7; B4DQH4; hsa:10694; P50990; Q4VBP8	16p11.2 proximal deletion syndrome	Neutrophil degranulation; Formation of tubulin folding intermediates by CCT/TriC; BBSome-mediated cargo-targeting to cilium; Association of TriC/CCT with target proteins during biosynthesis; Cooperation of PDCL (PhLP1) and TRiC/CCT in G-protein beta folding; Prefoldin mediated transfer of substrate to CCT/TriC; Folding of actin by CCT/TriC	8	1
High		P06748	NPM1	Nucleophosmin [OS=Homo sapiens]	22.8	17	6	6	25	31.08	cell cycle OR cell proliferation;cell organization and biogenesis;DNA metabolism;RNA metabolism OR transcription;other metabolic processes;stress response;transport;signal transduction;other biological processes	cytosol;cytoskeleton;nucleus;other cell component	enzyme regulator activity;translation activity;nucleic acid binding activity;other molecular function	4869	ENSG00000181163	A8K3N7; B5BU00; D3DQL6; hsa:4869; P06748; P08693; Q12826; Q13440; Q13441; Q14115; Q5EU94; Q5EU95; Q5EU96; Q5EU97; Q5EU98; Q5EU99; Q6V962; Q8WTW5; Q96AT6; Q96DC4; Q96EA5; Q9BYG9; Q9UDJ7		TFAP2A acts as a transcriptional repressor during retinoic acid induced cell differentiation; TP53 regulates transcription of additional cell cycle genes whose exact role in the p53 pathway remain uncertain; Nuclear import of Rev protein; Deposition of new CENPA-containing nucleosomes at the centromere; SUMOylation of transcription cofactors; ALK mutants bind TKIs; Signaling by ALK fusions and ac…	9	1
High		P52272	HNRNPM	Heterogeneous nuclear ribonucleoprotein M [OS=Homo sapiens]	37.065	19	13	13	25	23.32	RNA metabolism OR transcription;other metabolic processes	nucleus;other cell component	nucleic acid binding activity;other molecular function	4670	ENSG00000099783	hsa:4670; P52272; Q15584; Q8WZ44; Q96H56; Q9BWL9; Q9Y492	mRNA processing	mRNA Splicing - Major Pathway; FGFR2 alternative splicing; Processing of Capped Intron-Containing Pre-mRNA	4	1
High		Q9Y230	RUVBL2	RuvB-like 2 [OS=Homo sapiens]	43.988	28	14	14	24	32.3	cell organization and biogenesis;protein metabolism;DNA metabolism;RNA metabolism OR transcription;other metabolic processes;stress response;other biological processes	other membranes;cytosol;cytoskeleton;nucleus;other cell component	nucleic acid binding activity;other molecular function	10856	ENSG00000183207	B3KQ59; E7ETE5; hsa:10856; Q6FIB9; Q6PK27; Q9Y230; Q9Y361		HATs acetylate histones; Telomere Extension By Telomerase	2	1
High		P15924	DSP	Desmoplakin [OS=Homo sapiens]	48.255	6	20	20	24	17.5	cell adhesion;cell organization and biogenesis;protein metabolism;other metabolic processes;stress response;developmental processes;other biological processes	plasma membrane;other membranes;cytoskeleton;other cell component	cytoskeletal activity;other molecular function	1832	ENSG00000096696	B2RTT2; D7RX09; hsa:1832; O75993; P15924; Q14189; Q9UHN4	Arrhythmogenic right ventricular cardiomyopathy; Lung fibrosis; Epithelial to mesenchymal transition in colorectal cancer	Formation of the cornified envelope; Neutrophil degranulation; RND3 GTPase cycle; RND1 GTPase cycle; Apoptotic cleavage of cell adhesion proteins	9	1
High		P07197	NEFM	Neurofilament medium polypeptide [OS=Homo sapiens]	32.226	15	15	11	24	16.23	cell organization and biogenesis	cytoskeleton;other cell component	cytoskeletal activity	4741	ENSG00000104722	B4DGN2; E9PBF7; hsa:4741; P07197; Q4QRK6	Amyotrophic lateral sclerosis (ALS); Physico-chemical features and toxicity-associated pathways; Ciliary landscape		3	1
High		P62701	RPS4X	40S ribosomal protein S4, X isoform [OS=Homo sapiens]	21.553	25	9	7	24	12.55	protein metabolism;other metabolic processes;other biological processes	cytosol;translational apparatus;nucleus;other cell component	nucleic acid binding activity;other molecular function	6191	ENSG00000198034	hsa:6191; P12631; P12750; P27576; P55831; P62701; Q14727; Q6IPY4	Cytoplasmic ribosomal proteins	Regulation of expression of SLITs and ROBOs; L13a-mediated translational silencing of Ceruloplasmin expression; Formation of a pool of free 40S subunits; GTP hydrolysis and joining of the 60S ribosomal subunit; Major pathway of rRNA processing in the nucleolus and cytosol; Nonsense Mediated Decay (NMD) enhanced by the Exon Junction Complex (EJC); SRP-dependent cotranslational protein targeting to…	19	1
High		P61026	RAB10	Ras-related protein Rab-10 [OS=Homo sapiens]	12.463	21	5	2	23	17.16	cell cycle OR cell proliferation;cell organization and biogenesis;transport;developmental processes;other biological processes	plasma membrane;other membranes;cytosol;cytoskeleton;ER/Golgi;other cytoplasmic organelle;other cell component	cytoskeletal activity;other molecular function	10890	ENSG00000084733	D6W538; hsa:10890; O88386; P61026; Q6IA52; Q9D7X6; Q9H0T3	Focal adhesion: PI3K-Akt-mTOR-signaling pathway	Translocation of SLC2A4 (GLUT4) to the plasma membrane; Neutrophil degranulation; RAB GEFs exchange GTP for GDP on RABs; RAB geranylgeranylation	5	1
High		P08670	VIM	Vimentin [OS=Homo sapiens]	30.995	24	10	7	23	22.65	cell organization and biogenesis;stress response;developmental processes;signal transduction;other biological processes	plasma membrane;other membranes;cytosol;cytoskeleton;nucleus;other cytoplasmic organelle;other cell component	cytoskeletal activity;nucleic acid binding activity;other molecular function	7431	ENSG00000026025	B0YJC2; D3DRU4; hsa:7431; P08670; Q15867; Q15868; Q15869; Q548L2; Q6LER9; Q8N850; Q96ML2; Q9NTM3	Allograft rejection; Spinal cord injury; Primary focal segmental glomerulosclerosis (FSGS); Mammary gland development pathway - Puberty (Stage 2 of 4); Apoptosis-related network due to altered Notch3 in ovarian cancer; Striated muscle contraction pathway; TGF-beta signaling in thyroid cells for epithelial-mesenchymal transition; Ciliary landscape; Burn wound healing; CCL18 signaling pathway; TROP…	Aggrephagy; Interleukin-4 and Interleukin-13 signaling; Chaperone Mediated Autophagy; Late endosomal microautophagy; Striated Muscle Contraction; RHOBTB1 GTPase cycle; Caspase-mediated cleavage of cytoskeletal proteins	21	1
High		Q16658	FSCN1	Fascin [OS=Homo sapiens]	23.986	17	8	8	23	12.72	cell organization and biogenesis;other biological processes	plasma membrane;other membranes;cytosol;cytoskeleton;other cell component	cytoskeletal activity;other molecular function	6624	ENSG00000075618	A6NI89; B2RE97; hsa:6624; Q16658; Q96IC5; Q96IH1; Q9BRF1	VEGFA-VEGFR2 signaling; Urotensin-II-mediated signaling pathway	Interleukin-4 and Interleukin-13 signaling	3	1
High	Met-loss+Acetyl [N-Term]	P27708	CAD	CAD protein [OS=Homo sapiens]	37.501	6	14	13	23	22.58	protein metabolism;other metabolic processes	cytosol;nucleus;other cell component	kinase activity;other molecular function	790	ENSG00000084774	D6W552; hsa:790; P27708; Q6P0Q0; Q96CK3	Endothelin pathways; Amino acid metabolism; Pyrimidine metabolism	Pyrimidine biosynthesis	4	1
High		P41219	PRPH	Peripherin [OS=Homo sapiens]	36.684	29	13	11	23	19.05		plasma membrane;other membranes;cytoskeleton;other cell component	other molecular function	5630	ENSG00000135406	hsa:5630; P41219; Q8N577	Amyotrophic lateral sclerosis (ALS)		1	1
High		Q9Y490	TLN1	Talin-1 [OS=Homo sapiens]	51.877	8	19	14	23	20.61	cell adhesion;cell organization and biogenesis;signal transduction;other biological processes	non-structural extracellular;plasma membrane;other membranes;cytosol;cytoskeleton;other cell component	signal transduction activity or receptor binding;cytoskeletal activity;other molecular function	7094	ENSG00000137076	A6NMY0; hsa:7094; Q86YD0; Q9NZQ2; Q9UHH8; Q9UPX3; Q9Y490	Integrin-mediated cell adhesion; Primary focal segmental glomerulosclerosis (FSGS); Focal adhesion; TROP2 regulatory signaling	Platelet degranulation ; Signaling by BRAF and RAF1 fusions; XBP1(S) activates chaperone genes; SEMA3A-Plexin repulsion signaling by inhibiting Integrin adhesion; Smooth Muscle Contraction; Signaling by moderate kinase activity BRAF mutants; Paradoxical activation of RAF signaling by kinase inactive BRAF; Signaling downstream of RAS mutants; Signaling by RAF1 mutants; MAP2K and MAPK activation; S…	18	1
High	Met-loss+Acetyl [N-Term]	P07355	ANXA2	Annexin A2 [OS=Homo sapiens]	31.579	31	11	11	23	24.47	cell organization and biogenesis;RNA metabolism OR transcription;other metabolic processes;transport;developmental processes;other biological processes	non-structural extracellular;extracellular matrix;plasma membrane;other membranes;cytosol;nucleus;other cytoplasmic organelle;other cell component	transporter activity;enzyme regulator activity;cytoskeletal activity;other molecular function	302	ENSG00000182718	hsa:302; P07355; Q567R4; Q6N0B3; Q8TBV2; Q96DD5; Q9UDH8	Gastrin signaling pathway; CCL18 signaling pathway; Prostaglandin synthesis and regulation	Neutrophil degranulation; Gene and protein expression by JAK-STAT signaling after Interleukin-12 stimulation; Smooth Muscle Contraction; Dissolution of Fibrin Clot	7	1
High		O00425	IGF2BP3	Insulin-like growth factor 2 mRNA-binding protein 3 [OS=Homo sapiens]	27.557	17	9	7	23	9.61	protein metabolism;other metabolic processes;transport;developmental processes;other biological processes	cytosol;nucleus;other cell component	nucleic acid binding activity;other molecular function	10643	ENSG00000136231	A0A4Z5; hsa:10643; O00425; Q63HM0; Q6MZZ2; Q86VB1		Insulin-like Growth Factor-2 mRNA Binding Proteins (IGF2BPs/IMPs/VICKZs) bind RNA	1	1
High		P54577	YARS1	Tyrosine--tRNA ligase, cytoplasmic [OS=Homo sapiens]	38.421	26	15	15	23	22.19	protein metabolism;RNA metabolism OR transcription;other metabolic processes;stress response;other biological processes	non-structural extracellular;cytosol;nucleus;other cell component	signal transduction activity or receptor binding;nucleic acid binding activity;other molecular function	8565	ENSG00000134684	B3KWK4; D3DPQ4; hsa:8565; O43276; P54577; Q53EN1	Nephrotic syndrome	Cytosolic tRNA aminoacylation	2	1
High		P41252	IARS1	Isoleucine--tRNA ligase, cytoplasmic [OS=Homo sapiens]	38.969	16	18	18	23	11.94	protein metabolism;RNA metabolism OR transcription;other metabolic processes	cytosol;nucleus;other cell component	nucleic acid binding activity;other molecular function	3376	ENSG00000196305	A8KAE9; hsa:3376; P41252; Q5TCD0; Q7Z3T4; Q9H588	Amino acid metabolism	Selenoamino acid metabolism; Cytosolic tRNA aminoacylation	3	1
High		P09211	GSTP1	Glutathione S-transferase P [OS=Homo sapiens]	11.345	20	4	4	23	3.85	cell cycle OR cell proliferation;other metabolic processes;stress response;developmental processes;other biological processes	non-structural extracellular;cytosol;mitochondrion;nucleus;other cell component	enzyme regulator activity;other molecular function	2950	ENSG00000084207	hsa:2950; O00460; P09211; Q15690; Q5TZY3	Nuclear receptors meta-pathway; NRF2 pathway; Photodynamic therapy-induced NFE2L2 (NRF2) survival signaling; Exercise-induced circadian regulation; Arachidonate epoxygenase / epoxide hydrolase; Metapathway biotransformation Phase I and II	Neutrophil degranulation; Paracetamol ADME; Detoxification of Reactive Oxygen Species; Glutathione conjugation	10	1
High		P52209	PGD	6-phosphogluconate dehydrogenase, decarboxylating [OS=Homo sapiens]	29.515	24	11	11	23	12.87	other metabolic processes	cytosol	other molecular function	5226	ENSG00000142657	A8K2Y9; B4DQJ8; hsa:5226; P52209; Q9BWD8	Pentose phosphate metabolism; Nuclear receptors meta-pathway; NRF2 pathway; VEGFA-VEGFR2 signaling; Metabolic reprogramming in colon cancer	NFE2L2 regulates pentose phosphate pathway genes; Pentose phosphate pathway	7	1
High		Q9NZI8	IGF2BP1	Insulin-like growth factor 2 mRNA-binding protein 1 [OS=Homo sapiens]	25.087	17	10	8	22	13.42	cell cycle OR cell proliferation;cell organization and biogenesis;stress response;transport;developmental processes;other biological processes	cytosol;nucleus;other cell component	nucleic acid binding activity;other molecular function	10642	ENSG00000159217	C9JT33; hsa:10642; Q9NZI8	Brain-derived neurotrophic factor (BDNF) signaling pathway; eIF5A regulation in response to inhibition of the nuclear export system	MAPK6/MAPK4 signaling; Insulin-like Growth Factor-2 mRNA Binding Proteins (IGF2BPs/IMPs/VICKZs) bind RNA	4	1
High		O00571	DDX3X	ATP-dependent RNA helicase DDX3X [OS=Homo sapiens]	33.143	20	13	12	22	15.85	cell-cell signaling;cell cycle OR cell proliferation;cell organization and biogenesis;protein metabolism;RNA metabolism OR transcription;other metabolic processes;stress response;signal transduction;other biological processes	non-structural extracellular;plasma membrane;other membranes;cytosol;cytoskeleton;nucleus;other cell component	enzyme regulator activity;cytoskeletal activity;translation activity;nucleic acid binding activity;other molecular function	1654	ENSG00000215301	A8K538; B4E3E8; hsa:1654; O00571; O15536	Novel intracellular components of RIG-I-like receptor pathway; Hepatitis B infection	Neutrophil degranulation	3	1
High		Q02878	RPL6	60S ribosomal protein L6 [OS=Homo sapiens]	12.145	17	6	6	22	7.17	cell organization and biogenesis;protein metabolism;other metabolic processes;other biological processes	cytosol;ER/Golgi;translational apparatus;nucleus;other cell component	nucleic acid binding activity;other molecular function	6128	ENSG00000089009	hsa:6128; Q02878; Q2M3Q3; Q8WW97	Cytoplasmic ribosomal proteins	Regulation of expression of SLITs and ROBOs; L13a-mediated translational silencing of Ceruloplasmin expression; Formation of a pool of free 40S subunits; GTP hydrolysis and joining of the 60S ribosomal subunit; Major pathway of rRNA processing in the nucleolus and cytosol; Nonsense Mediated Decay (NMD) enhanced by the Exon Junction Complex (EJC); SRP-dependent cotranslational protein targeting to…	14	1
High		O75534	CSDE1	Cold shock domain-containing protein E1 [OS=Homo sapiens]	36.96	18	16	16	22	20.15	cell organization and biogenesis;RNA metabolism OR transcription;other metabolic processes;developmental processes;other biological processes	plasma membrane;other membranes;cytosol;ER/Golgi;other cell component	nucleic acid binding activity	7812	ENSG00000009307	A8K281; E9PGZ0; G5E9Q2; hsa:7812; O75534; O94961; Q5TF04; Q5TF05; Q68DF1; Q68DI9; Q9Y2S4			0	1
High		P30041	PRDX6	Peroxiredoxin-6 [OS=Homo sapiens]	11.413	21	5	5	22	7.99	other metabolic processes;stress response;other biological processes	non-structural extracellular;cytosol;mitochondrion;nucleus;other cytoplasmic organelle;other cell component	other molecular function	9588	ENSG00000117592	A8JZY7; hsa:9588; P30041; P32077; Q5TAH4; Q5ZEZ8	Nuclear receptors meta-pathway; NRF2 pathway; VEGFA-VEGFR2 signaling	Neutrophil degranulation; Detoxification of Reactive Oxygen Species	5	1
High		P19012	KRT15	Keratin, type I cytoskeletal 15 [OS=Homo sapiens]	13.463	12	7	1	22	11.79	cell organization and biogenesis;other biological processes	cytosol;cytoskeleton	cytoskeletal activity;other molecular function	3866	ENSG00000171346	B3KQY1; B3KRA2; E0CX14; hsa:3866; P19012; Q53XV8; Q9BUG4		Formation of the cornified envelope	2	1
High		Q14240	EIF4A2	Eukaryotic initiation factor 4A-II [OS=Homo sapiens]	30.93	27	11	5	22	22.62	protein metabolism;other metabolic processes;other biological processes	cytosol;translational apparatus;other cell component	nucleic acid binding activity;other molecular function	1974	ENSG00000156976	D3DNU9; hsa:1974; Q14240; Q53XJ6; Q96B90; Q96EA8	Translation factors; Translation inhibitors in chronically activated PDGFRA cells	L13a-mediated translational silencing of Ceruloplasmin expression; GTP hydrolysis and joining of the 60S ribosomal subunit; Deadenylation of mRNA; ISG15 antiviral mechanism; Translation initiation complex formation; Ribosomal scanning and start codon recognition	9	1
High		P08754	GNAI3	Guanine nucleotide-binding protein G(i) subunit alpha-3 [OS=Homo sapiens]	19.616	17	6	2	22	11.49	cell cycle OR cell proliferation;cell organization and biogenesis;other metabolic processes;transport;developmental processes;signal transduction;other biological processes	plasma membrane;other membranes;cytoskeleton;ER/Golgi;nucleus;other cell component	signal transduction activity or receptor binding;other molecular function	2773	ENSG00000065135	hsa:2773; P08754; P17539; Q5TZX1	Thyroid stimulating hormone (TSH) signaling pathway; S1P receptor signal transduction; Complement system; G protein signaling pathways; Chemokine signaling pathway; Hippo signaling regulation pathways; Purinergic signaling; Calcium regulation in cardiac cells; Serotonin HTR1 group and FOS pathway	G alpha (i) signalling events; G alpha (z) signalling events; Adenylate cyclase inhibitory pathway; ADP signalling through P2Y purinoceptor 12; G alpha (s) signalling events; Extra-nuclear estrogen signaling; GPER1 signaling; ADORA2B mediated anti-inflammatory cytokines production	17	1
High		P58107	EPPK1	Epiplakin [OS=Homo sapiens]	42.544	5	18	17	21	17.61	cell organization and biogenesis;stress response;other biological processes	plasma membrane;other membranes;cytoskeleton;nucleus;other cell component	other molecular function	83481	ENSG00000261150	A0A087X1U6; hsa:83481; P58107; Q76E58; Q9NSU9			0	1
High		P50914	RPL14	60S ribosomal protein L14 [OS=Homo sapiens]	13.938	22	4	4	21	19.8	protein metabolism;RNA metabolism OR transcription;other metabolic processes;other biological processes	cytosol;translational apparatus;other cell component	other molecular function	9045	ENSG00000188846	hsa:9045; P50914; Q45RF0; Q53G20; Q8TBD5; Q8WUT0; Q92579; Q96GR0; Q9BSB8; Q9BW65; Q9BYF6	Cytoplasmic ribosomal proteins	Regulation of expression of SLITs and ROBOs; L13a-mediated translational silencing of Ceruloplasmin expression; Formation of a pool of free 40S subunits; GTP hydrolysis and joining of the 60S ribosomal subunit; Major pathway of rRNA processing in the nucleolus and cytosol; Nonsense Mediated Decay (NMD) enhanced by the Exon Junction Complex (EJC); SRP-dependent cotranslational protein targeting to…	14	1
High		P18206	VCL	Vinculin [OS=Homo sapiens]	44.843	14	16	16	21	21.69	cell adhesion;cell organization and biogenesis;developmental processes;other biological processes	non-structural extracellular;plasma membrane;other membranes;cytosol;cytoskeleton;other cell component	cytoskeletal activity;other molecular function	7414	ENSG00000035403	hsa:7414; P18206; Q16450; Q5SWX2; Q7Z3B8; Q8IXU7	Integrin-mediated cell adhesion; Primary focal segmental glomerulosclerosis (FSGS); Focal adhesion; VEGFA-VEGFR2 signaling; MFAP5 effect on permeability and motility of endothelial cells via cytoskeleton rearrangement; Melanoma; Regulation of actin cytoskeleton	Neutrophil degranulation; Platelet degranulation ; Signaling by BRAF and RAF1 fusions; Signaling by ALK fusions and activated point mutants; Smooth Muscle Contraction; Signaling by moderate kinase activity BRAF mutants; Paradoxical activation of RAF signaling by kinase inactive BRAF; Signaling downstream of RAS mutants; Signaling by RAF1 mutants; MAP2K and MAPK activation; Signaling by high-kinas…	18	1
High		P25205	MCM3	DNA replication licensing factor MCM3 [OS=Homo sapiens]	32.458	15	12	12	21	16.65	cell cycle OR cell proliferation;cell organization and biogenesis;DNA metabolism;other metabolic processes;stress response;other biological processes	cytoskeleton;nucleus;other cell component	nucleic acid binding activity;other molecular function	4172	ENSG00000112118	B4DWW4; hsa:4172; P25205; Q92660; Q9BTR3; Q9NUE7	Cell cycle; Retinoblastoma gene in cancer; Ciliary landscape; G1 to S cell cycle control; DNA replication; 10q11.21q11.23 copy number variation syndrome	Orc1 removal from chromatin; Assembly of the pre-replicative complex; Activation of ATR in response to replication stress; Activation of the pre-replicative complex; Unwinding of DNA	12	1
High		Q9NTJ3	SMC4	Structural maintenance of chromosomes protein 4 [OS=Homo sapiens]	43.983	11	14	14	21	21.98	cell cycle OR cell proliferation;cell organization and biogenesis;other biological processes	cytosol;nucleus;other cell component	nucleic acid binding activity;other molecular function	10051	ENSG00000113810	A6NLT9; D3DNL8; hsa:10051; O95752; Q8NDL4; Q9NTJ3; Q9UNT9	Ciliary landscape	Condensation of Prophase Chromosomes; Condensation of Prometaphase Chromosomes	3	1
High		P68871	HBB	Hemoglobin subunit beta [OS=Homo sapiens]	14.565	34	4	2	21	8.29	other metabolic processes;stress response;transport;other biological processes	non-structural extracellular;cytosol;other cell component	other molecular function	3043	ENSG00000244734	A4GX73; B2ZUE0; hsa:3043; P02023; P68871; Q13852; Q14481; Q14510; Q45KT0; Q549N7; Q6FI08; Q6R7N2; Q8IZI1; Q9BX96; Q9UCD6; Q9UCP8; Q9UCP9	Selenium micronutrient network; Vitamin B12 metabolism; Folate metabolism	Neutrophil degranulation; Scavenging of heme from plasma; Late endosomal microautophagy; Heme signaling; Cytoprotection by HMOX1; Factors involved in megakaryocyte development and platelet production; Chaperone Mediated Autophagy; Erythrocytes take up carbon dioxide and release oxygen; Erythrocytes take up oxygen and release carbon dioxide	12	1
High		Q9Y4I1	MYO5A	Unconventional myosin-Va [OS=Homo sapiens]	49.148	9	15	13	21	21.87	cell organization and biogenesis;transport;other biological processes	other membranes;cytosol;cytoskeleton;other cell component	cytoskeletal activity;other molecular function	4644	ENSG00000197535	A8MZC5; hsa:4644; O60653; Q07902; Q16249; Q9UE30; Q9UE31; Q9Y4I1	Joubert syndrome; 2q37 copy number variation syndrome	Regulation of actin dynamics for phagocytic cup formation; Translocation of SLC2A4 (GLUT4) to the plasma membrane; Insulin processing; FCGR3A-mediated phagocytosis	6	1
High	Met-loss+Acetyl [N-Term]	P23528	CFL1	Cofilin-1 [OS=Homo sapiens]	25.283	46	8	6	21	25.65	cell cycle OR cell proliferation;cell organization and biogenesis;signal transduction;other biological processes	plasma membrane;other membranes;cytosol;cytoskeleton;nucleus;other cell component	cytoskeletal activity	1072	ENSG00000172757	B3KUQ1; hsa:1072; P23528; Q53Y87; Q9UCA2	Brain-derived neurotrophic factor (BDNF) signaling pathway; VEGFA-VEGFR2 signaling; EGF/EGFR signaling pathway; Envelope proteins and their potential roles in EDMD physiopathology; 7q11.23 copy number variation syndrome; Neuroinflammation and glutamatergic signaling; CCL18 signaling pathway; Regulation of actin cytoskeleton; G13 signaling pathway	Platelet degranulation ; Regulation of actin dynamics for phagocytic cup formation; Gene and protein expression by JAK-STAT signaling after Interleukin-12 stimulation; EPHB-mediated forward signaling; Sema3A PAK dependent Axon repulsion; RHO GTPases Activate ROCKs	15	1
High		Q9UQ35	SRRM2	Serine/arginine repetitive matrix protein 2 [OS=Homo sapiens]	42.734	9	19	19	21	14.92	RNA metabolism OR transcription;other metabolic processes	nucleus	nucleic acid binding activity;other molecular function	23524	ENSG00000167978	A6NKB9; D3DU97; hsa:23524; O15038; O94803; Q6NSL3; Q6PIM3; Q6PK40; Q8IW17; Q96GY7; Q9P0G1; Q9UHA8; Q9UQ35; Q9UQ36; Q9UQ37; Q9UQ38; Q9UQ40		mRNA Splicing - Major Pathway	1	1
High		P53396	ACLY	ATP-citrate synthase [OS=Homo sapiens]	33.457	12	14	14	21	18.08	other metabolic processes	non-structural extracellular;cytosol;nucleus;other cytoplasmic organelle;other cell component	other molecular function	47	ENSG00000131473	B4DIM0; B4E3P0; hsa:47; P53396; Q13037; Q9BRL0	Sterol regulatory element-binding proteins (SREBP) signaling; TCA cycle and deficiency of pyruvate dehydrogenase complex (PDHc); Fatty acid biosynthesis; Amino acid metabolism; Lipid metabolism pathway; Clear cell renal cell carcinoma pathways; Metabolic reprogramming in colon cancer	Neutrophil degranulation; ChREBP activates metabolic gene expression; Fatty acyl-CoA biosynthesis	10	1
High		P14866	HNRNPL	Heterogeneous nuclear ribonucleoprotein L [OS=Homo sapiens]	29.761	17	9	8	21	11.06	RNA metabolism OR transcription;other metabolic processes;stress response;other biological processes	cytosol;nucleus;other cell component	nucleic acid binding activity	3191	ENSG00000104824; ENSG00000282947	A6ND69; A6NIT8; hsa:3191; P14866; Q9H3P3	mRNA processing; Hippocampal synaptogenesis and neurogenesis; 11p11.2 copy number variation syndrome	mRNA Splicing - Major Pathway; Processing of Capped Intron-Containing Pre-mRNA	5	1
High		P78371	CCT2	T-complex protein 1 subunit beta [OS=Homo sapiens]	33.148	21	10	10	21	26.39	cell organization and biogenesis;transport;other biological processes	non-structural extracellular;cytosol;cytoskeleton;other cytoplasmic organelle;other cell component	other molecular function	10576	ENSG00000166226	A8K402; B5BTY7; B7Z243; B7Z7K4; B7ZAT2; hsa:10576; P78371; Q14D36; Q6IAT3	16p11.2 proximal deletion syndrome	Neutrophil degranulation; Formation of tubulin folding intermediates by CCT/TriC; BBSome-mediated cargo-targeting to cilium; Association of TriC/CCT with target proteins during biosynthesis; Cooperation of PDCL (PhLP1) and TRiC/CCT in G-protein beta folding; Prefoldin mediated transfer of substrate to CCT/TriC; RHOBTB2 GTPase cycle; RHOBTB1 GTPase cycle; Folding of actin by CCT/TriC	10	1
High		P11586	MTHFD1	C-1-tetrahydrofolate synthase, cytoplasmic [OS=Homo sapiens]	43.656	15	15	14	21	24.58	other metabolic processes;developmental processes;other biological processes	cytosol;mitochondrion	other molecular function	4522	ENSG00000100714	A0A024R652; A0A384N5Y3; B2R5Y2; G3V2B8; hsa:4522; P11586; Q86VC9; Q9BVP5	Folate metabolism; One-carbon metabolism; Trans-sulfuration, one-carbon metabolism and related pathways; Male infertility	Metabolism of folate and pterines	5	1
High		P02649	APOE	Apolipoprotein E [OS=Homo sapiens]	34.895	30	9	9	21	21.66	cell-cell signaling;cell organization and biogenesis;protein metabolism;other metabolic processes;stress response;transport;developmental processes;signal transduction;other biological processes	non-structural extracellular;extracellular matrix;plasma membrane;other membranes;ER/Golgi;other cytoplasmic organelle;other cell component	signal transduction activity or receptor binding;transporter activity;enzyme regulator activity;cytoskeletal activity;other molecular function	348	ENSG00000130203	B2RC15; C0JYY5; hsa:348; P02649; Q9P2S4	Vitamin B12 metabolism; Alzheimer's disease and miRNA effects; Apoptosis-related network due to altered Notch3 in ovarian cancer; ApoE and miR-146 in inflammation and atherosclerosis; Statin inhibition of cholesterol production; Familial hyperlipidemia type 3; Alzheimer's disease; Cholesterol metabolism; Fatty Acids and Lipoproteins Transport in Hepatocytes	Amyloid fiber formation; Regulation of Insulin-like Growth Factor (IGF) transport and uptake by Insulin-like Growth Factor Binding Proteins (IGFBPs); Post-translational protein phosphorylation; Retinoid metabolism and transport; Nuclear signaling by ERBB4; NR1H3 & NR1H2 regulate gene expression linked to cholesterol transport and efflux; Chylomicron clearance; Scavenging by Class A Receptors; Chy…	21	1
High		P13637	ATP1A3	Sodium/potassium-transporting ATPase subunit alpha-3 [OS=Homo sapiens]	38.807	14	12	3	21	18.72	cell organization and biogenesis;transport;developmental processes;other biological processes	plasma membrane;other membranes;ER/Golgi;other cell component	signal transduction activity or receptor binding;transporter activity;other molecular function	478	ENSG00000105409	B7Z2T0; B7Z401; F5H6J6; hsa:478; P13637; Q16732; Q16735; Q969K5	Sudden infant death syndrome (SIDS) susceptibility pathways	Potential therapeutics for SARS; Ion homeostasis; Ion transport by P-type ATPases	4	1
High		Q9Y4L1	HYOU1	Hypoxia up-regulated protein 1 [OS=Homo sapiens]	26.884	11	10	10	20	16.64	stress response;transport;other biological processes	non-structural extracellular;ER/Golgi;other cell component	other molecular function	10525	ENSG00000149428; ENSG00000280682	A8C1Z0; B7Z909; hsa:10525; Q2I204; Q53H25; Q9Y4L1	VEGFA-VEGFR2 signaling; 11p11.2 copy number variation syndrome	XBP1(S) activates chaperone genes; Scavenging by Class F Receptors	4	1
High		P07237	P4HB	Protein disulfide-isomerase [OS=Homo sapiens]	29.811	22	12	12	20	11.38	protein metabolism;other metabolic processes;stress response;transport;signal transduction;other biological processes	non-structural extracellular;plasma membrane;other membranes;cytosol;cytoskeleton;ER/Golgi;other cell component	signal transduction activity or receptor binding;cytoskeletal activity;other molecular function	5034	ENSG00000185624	B2RDQ2; hsa:5034; P07237; P30037; P32079; Q15205; Q6LDE5	VEGFA-VEGFR2 signaling; Type I collagen synthesis in the context of osteogenesis imperfecta	Hedgehog ligand biogenesis; Collagen biosynthesis and modifying enzymes; Detoxification of Reactive Oxygen Species; Regulation of Insulin-like Growth Factor (IGF) transport and uptake by Insulin-like Growth Factor Binding Proteins (IGFBPs); Post-translational protein phosphorylation; Insulin processing; Interleukin-12 signaling; Interleukin-23 signaling; Chylomicron assembly; VLDL assembly; LDL r…	13	1
High		Q99623	PHB2	Prohibitin-2 [OS=Homo sapiens]	20.83	22	7	7	20	22.38	cell cycle OR cell proliferation;cell organization and biogenesis;other metabolic processes;stress response;transport;developmental processes;signal transduction;other biological processes	plasma membrane;other membranes;mitochondrion;nucleus;other cell component	other molecular function	11331	ENSG00000215021	B4DP75; hsa:11331; Q2YDA4; Q7KYU3; Q92978; Q99623		Processing of SMDT1	1	1
High	Met-loss+Acetyl [N-Term]	P21796	VDAC1	Voltage-dependent anion-selective channel protein 1 [OS=Homo sapiens]	25.524	27	7	6	20	18.88	cell-cell signaling;other metabolic processes;stress response;transport;other biological processes	plasma membrane;other membranes;mitochondrion;other cell component	transporter activity;other molecular function	7416	ENSG00000213585	B3KVK4; D3DQ93; hsa:7416; P21796; Q5FVE7; Q9UIQ5; Q9UPL0	Alzheimer's disease and miRNA effects; Alzheimer's disease; Arsenic metabolism and reactive oxygen species generation; Cholesterol metabolism; Fatty Acids and Lipoproteins Transport in Hepatocytes	Mitochondrial protein import; Ub-specific processing proteases; Pyruvate metabolism; PINK1-PRKN Mediated Mitophagy; Mitochondrial calcium ion transport	10	1
High		P31943	HNRNPH1	Heterogeneous nuclear ribonucleoprotein H [OS=Homo sapiens]	21.122	16	7	5	20	20.08	RNA metabolism OR transcription;other metabolic processes;other biological processes	cytosol;nucleus;other cell component	nucleic acid binding activity;other molecular function	3187	ENSG00000169045; ENSG00000284254	B3KW86; D3DWQ2; hsa:3187; P31943; Q6IBM4	MECP2 and associated Rett syndrome; mRNA processing; Inhibition of exosome biogenesis and secretion by Manumycin A in CRPC cells	mRNA Splicing - Major Pathway; FGFR2 alternative splicing; Processing of Capped Intron-Containing Pre-mRNA	6	1
High		P30101	PDIA3	Protein disulfide-isomerase A3 [OS=Homo sapiens]	27.936	22	10	10	20	19.96	cell adhesion;cell organization and biogenesis;stress response;signal transduction;other biological processes	non-structural extracellular;other membranes;ER/Golgi;other cytoplasmic organelle;other cell component	other molecular function	2923	ENSG00000167004	hsa:2923; P30101; Q13453; Q14255; Q8IYF8; Q9UMU7	Prion disease pathway	ER-Phagosome pathway; Antigen Presentation: Folding, assembly and peptide loading of class I MHC; Calnexin/calreticulin cycle	4	1
High		Q9UPN3	MACF1	Microtubule-actin cross-linking factor 1, isoforms 1/2/3/5 [OS=Homo sapiens]	40.658	3	18	17	20	3.62	cell-cell signaling;cell organization and biogenesis;stress response;transport;signal transduction;other biological processes	plasma membrane;other membranes;cytoskeleton;ER/Golgi;other cell component	cytoskeletal activity;other molecular function	23499	ENSG00000127603	B1ALC5; E9PJT0; hsa:23499; O75053; Q5VW20; Q8WXY1; Q8WXY2; Q96PK2; Q9H540; Q9UKP0; Q9ULG9; Q9UPN3	Mesodermal commitment pathway; Mesodermal commitment pathway		2	1
High	Met-loss+Acetyl [N-Term]	Q9Y277	VDAC3	Voltage-dependent anion-selective channel protein 3 [OS=Homo sapiens]	31.62	30	7	6	20	19.26	cell organization and biogenesis;transport;other biological processes	other membranes;mitochondrion	transporter activity;other molecular function	7419	ENSG00000078668	hsa:7419; Q9UIS0; Q9Y277	Alzheimer's disease and miRNA effects; Ferroptosis; Hepatitis B infection; Alzheimer's disease	Ub-specific processing proteases; Mitochondrial calcium ion transport	6	1
High		Q6P2Q9	PRPF8	Pre-mRNA-processing-splicing factor 8 [OS=Homo sapiens]	36.416	7	18	17	20	14.26	cell organization and biogenesis;RNA metabolism OR transcription;other metabolic processes;other biological processes	nucleus	nucleic acid binding activity;other molecular function	10594	ENSG00000174231; ENSG00000274442	hsa:10594; O14547; O75965; Q6P2Q9	mRNA processing	mRNA Splicing - Major Pathway; mRNA Splicing - Minor Pathway	3	1
High		P50454	SERPINH1	Serpin H1 [OS=Homo sapiens]	31.937	19	9	9	20	23.71	cell organization and biogenesis;protein metabolism;other metabolic processes;stress response;developmental processes;other biological processes	non-structural extracellular;other membranes;ER/Golgi	enzyme regulator activity;other molecular function	871	ENSG00000149257	B3KVJ3; hsa:871; P29043; P50454; Q5XPB4; Q6NSJ6; Q8IY96; Q9NP88	Endochondral ossification; Type I collagen synthesis in the context of osteogenesis imperfecta; Endochondral ossification with skeletal dysplasias; 15q13.3 copy number variation syndrome	Collagen biosynthesis and modifying enzymes	5	1
High	Met-loss+Acetyl [N-Term]	Q7KZF4	SND1	Staphylococcal nuclease domain-containing protein 1 [OS=Homo sapiens]	40.548	19	15	15	20	18.28	RNA metabolism OR transcription;other metabolic processes;other biological processes	cytosol;nucleus;other cell component	nucleic acid binding activity;other molecular function	27044	ENSG00000197157	hsa:27044; Q13122; Q7KZF4; Q96AG0	VEGFA-VEGFR2 signaling	Signaling by BRAF and RAF1 fusions	2	1
High		Q15029	EFTUD2	116 kDa U5 small nuclear ribonucleoprotein component [OS=Homo sapiens]	25.408	12	11	10	20	9.38	RNA metabolism OR transcription;other metabolic processes;other biological processes	cytosol;nucleus;other cell component	nucleic acid binding activity;other molecular function	9343	ENSG00000108883	B4DK30; B4DMC0; D3DX58; hsa:9343; K7EJ81; Q15029; Q9BUR0	mRNA processing; Ciliary landscape	mRNA Splicing - Major Pathway; mRNA Splicing - Minor Pathway	4	1
High		P49792	RANBP2	E3 SUMO-protein ligase RanBP2 [OS=Homo sapiens]	37.319	5	15	15	19	9.92	protein metabolism;other metabolic processes;transport;other biological processes	other membranes;cytosol;nucleus;other cell component	nucleic acid binding activity;other molecular function	5903	ENSG00000153201	hsa:5903; P49792; Q13074; Q15280; Q53TE2; Q59FH7		Separation of Sister Chromatids; Resolution of Sister Chromatid Cohesion; RHO GTPases Activate Formins; EML4 and NUDC in mitotic spindle formation; Amplification of signal from unattached kinetochores via a MAD2 inhibitory signal; SARS-CoV-2 activates/modulates innate and adaptive immune responses; Signaling by ALK fusions and activated point mutants; tRNA processing in the nucleus; HCMV Late Eve…	35	1
High		P04899	GNAI2	Guanine nucleotide-binding protein G(i) subunit alpha-2 [OS=Homo sapiens]	18.699	15	5	1	19	11.05	cell-cell signaling;cell cycle OR cell proliferation;signal transduction;other biological processes	plasma membrane;other membranes;cytosol;cytoskeleton;nucleus;other cell component	signal transduction activity or receptor binding;other molecular function	2771	ENSG00000114353	B3KTZ0; B4DYA0; B4E2X5; hsa:2771; P04899; Q6B6N3; Q8IZ71	Thyroid stimulating hormone (TSH) signaling pathway; Corticotropin-releasing hormone signaling pathway; S1P receptor signal transduction; Complement system; G protein signaling pathways; Chemokine signaling pathway; Hippo signaling regulation pathways; Purinergic signaling; Opioid receptor pathways; Calcium regulation in cardiac cells; Serotonin HTR1 group and FOS pathway	G alpha (i) signalling events; G alpha (z) signalling events; Adenylate cyclase inhibitory pathway; ADP signalling through P2Y purinoceptor 12; G alpha (s) signalling events; Extra-nuclear estrogen signaling; GPER1 signaling; ADORA2B mediated anti-inflammatory cytokines production; Adrenaline,noradrenaline inhibits insulin secretion	21	1
High		Q9P0M6	MACROH2A2	Core histone macro-H2A.2 [OS=Homo sapiens]	18.403	22	8	7	19	9.78	cell organization and biogenesis;developmental processes;other biological processes	nucleus;other cell component	nucleic acid binding activity;other molecular function	55506	ENSG00000099284	hsa:55506; Q5SQT2; Q9P0M6	Pre-implantation embryo; lncRNA in canonical Wnt signaling and colorectal cancer; FBXL10 enhancement of MAP/ERK signaling in diffuse large B-cell lymphoma		3	1
Medium		Q9NY65	TUBA8	Tubulin alpha-8 chain [OS=Homo sapiens]	14.228	13	5	1	19	8.39	cell cycle OR cell proliferation;cell organization and biogenesis;other biological processes	cytoskeleton;other cell component	cytoskeletal activity;other molecular function	51807	ENSG00000183785	B2RCX2; B3KPW9; B4DWG3; hsa:51807; Q2M3N4; Q9NY65	Alzheimer's disease and miRNA effects; Pathogenic Escherichia coli infection; Parkin-ubiquitin proteasomal system pathway; Alzheimer's disease	COPI-mediated anterograde transport; Separation of Sister Chromatids; Resolution of Sister Chromatid Cohesion; RHO GTPases Activate Formins; EML4 and NUDC in mitotic spindle formation; Recycling pathway of L1; MHC class II antigen presentation; The role of GTSE1 in G2/M progression after G2 checkpoint; Recruitment of NuMA to mitotic centrosomes; Translocation of SLC2A4 (GLUT4) to the plasma membr…	31	1
High		Q13247	SRSF6	Serine/arginine-rich splicing factor 6 [OS=Homo sapiens]	20.571	24	10	9	19	7.76	cell organization and biogenesis;RNA metabolism OR transcription;other metabolic processes;other biological processes	nucleus	nucleic acid binding activity	6431	ENSG00000124193	B7Z6J3; E1P5W6; hsa:6431; Q13244; Q13245; Q13247; Q96J06; Q9UJB8; Q9Y3N7	mRNA processing	mRNA Splicing - Major Pathway; Transport of Mature mRNA derived from an Intron-Containing Transcript; mRNA 3'-end processing; RNA Polymerase II Transcription Termination; mRNA Splicing - Minor Pathway	7	1
High		P35268	RPL22	60S ribosomal protein L22 [OS=Homo sapiens]	10.886	30	3	3	19	18.14	protein metabolism;other metabolic processes;other biological processes	cytosol;translational apparatus;nucleus;other cell component	other molecular function	6146	ENSG00000116251	B2R495; hsa:6146; P35268; Q6IBD1	Cytoplasmic ribosomal proteins	Response of EIF2AK4 (GCN2) to amino acid deficiency; Regulation of expression of SLITs and ROBOs; L13a-mediated translational silencing of Ceruloplasmin expression; Formation of a pool of free 40S subunits; GTP hydrolysis and joining of the 60S ribosomal subunit; Major pathway of rRNA processing in the nucleolus and cytosol; Nonsense Mediated Decay (NMD) enhanced by the Exon Junction Complex (EJC…	14	1
High		P08758	ANXA5	Annexin A5 [OS=Homo sapiens]	20.431	26	9	9	19	9.45	stress response;signal transduction;other biological processes	non-structural extracellular;plasma membrane;other membranes;cytosol;other cell component	enzyme regulator activity;other molecular function	308	ENSG00000164111	D3DNW7; hsa:308; P08758; Q6FHB3; Q6FI16; Q8WV69; Q9UDH9	Apoptosis-related network due to altered Notch3 in ovarian cancer; Interactions between LOXL4 and oxidative stress pathway; Prostaglandin synthesis and regulation	Platelet degranulation	4	1
High		P62258	YWHAE	14-3-3 protein epsilon [OS=Homo sapiens]	19.726	25	7	6	19	11.81	stress response;transport;developmental processes;signal transduction;other biological processes	cytosol;nucleus;other cell component	other molecular function	7531	ENSG00000108953; ENSG00000274474	B3KY71; D3DTH5; hsa:7531; P29360; P42655; P62258; Q4VJB6; Q53XZ5; Q63631; Q7M4R4	Cell cycle; Myometrial relaxation and contraction pathways; VEGFA-VEGFR2 signaling; Calcium regulation in cardiac cells; Sudden infant death syndrome (SIDS) susceptibility pathways	TP53 Regulates Metabolic Genes; RAB GEFs exchange GTP for GDP on RABs; Regulation of HSF1-mediated heat shock response; Translocation of SLC2A4 (GLUT4) to the plasma membrane; Recruitment of NuMA to mitotic centrosomes; Regulation of PLK1 Activity at G2/M Transition; Loss of Nlp from mitotic centrosomes; Recruitment of mitotic centrosome proteins and complexes; Anchoring of the basal body to the …	25	1
High		P63096	GNAI1	Guanine nucleotide-binding protein G(i) subunit alpha-1 [OS=Homo sapiens]	18.855	17	6	2	19	9.05	cell cycle OR cell proliferation;signal transduction;other biological processes	plasma membrane;other membranes;cytoskeleton;nucleus;other cell component	signal transduction activity or receptor binding;other molecular function	2770	ENSG00000127955	A8KA88; B4E2V1; C9J3A4; hsa:2770; P04898; P11015; P31871; P63096; Q5U074; Q8TAN5; Q9UGA4	Nicotine effect on dopaminergic neurons; Thyroid stimulating hormone (TSH) signaling pathway; Endothelin pathways; Corticotropin-releasing hormone signaling pathway; S1P receptor signal transduction; Common pathways underlying drug addiction; G protein signaling pathways; Cell-type dependent selectivity of CCK2R signaling; Chemokine signaling pathway; Purinergic signaling; Prostaglandin and leuko…	G alpha (i) signalling events; G alpha (z) signalling events; Adenylate cyclase inhibitory pathway; ADP signalling through P2Y purinoceptor 12; G alpha (s) signalling events; Extra-nuclear estrogen signaling; GPER1 signaling; ADORA2B mediated anti-inflammatory cytokines production; Adrenaline,noradrenaline inhibits insulin secretion	24	1
High		P26641	EEF1G	Elongation factor 1-gamma [OS=Homo sapiens]	18.285	13	7	7	18	23.78	protein metabolism;other metabolic processes;other biological processes	cytosol;other cell component	nucleic acid binding activity	1937	ENSG00000254772	B4DTG2; hsa:1937; P26641; Q6PJ62; Q6PK31; Q96CU2; Q9P196	Translation factors	Signaling by ALK fusions and activated point mutants; Eukaryotic Translation Elongation	3	1
High		Q96E17	RAB3C	Ras-related protein Rab-3C [OS=Homo sapiens]	9.885	17	5	2	18	13.97	transport;other biological processes	plasma membrane;other membranes;cytosol;ER/Golgi;other cytoplasmic organelle;other cell component	cytoskeletal activity;other molecular function	115827	ENSG00000152932	hsa:115827; Q96E17		RAB geranylgeranylation	1	1
High		P49915	GMPS	GMP synthase [glutamine-hydrolyzing] [OS=Homo sapiens]	32.459	17	11	11	18	16.41	other metabolic processes	cytosol	other molecular function	8833	ENSG00000163655	A8K639; B4DXV7; F8W720; hsa:8833; P49915		Purine ribonucleoside monophosphate biosynthesis; Azathioprine ADME	2	1
High		P34897	SHMT2	Serine hydroxymethyltransferase, mitochondrial [OS=Homo sapiens]	22.434	22	11	11	18	9.46	cell organization and biogenesis;protein metabolism;other metabolic processes;stress response;other biological processes	other membranes;cytosol;cytoskeleton;mitochondrion;nucleus;other cell component	nucleic acid binding activity;other molecular function	6472	ENSG00000182199	B7Z9F1; E7EQ19; E7EU43; hsa:6472; O00740; P34897; Q8N1A5	Glycine metabolism; Vitamin B12 metabolism; Folate metabolism; One-carbon metabolism; Trans-sulfuration, one-carbon metabolism and related pathways; Clear cell renal cell carcinoma pathways; Metabolic reprogramming in colon cancer; Neuroinflammation and glutamatergic signaling	RHOG GTPase cycle; Metabolism of folate and pterines	10	1
High		P04259	KRT6B	Keratin, type II cytoskeletal 6B [OS=Homo sapiens]	28.874	20	11	3	18	9.8	cell organization and biogenesis;other biological processes	cytosol;cytoskeleton	bone, tooth or skin structural activity;cytoskeletal activity	3854	ENSG00000185479	hsa:3854; P04259; P48669		Formation of the cornified envelope	2	1
High		P02538	KRT6A	Keratin, type II cytoskeletal 6A [OS=Homo sapiens]	25.563	18	11	3	18	13.04	cell organization and biogenesis;stress response;other biological processes	cytosol;cytoskeleton	bone, tooth or skin structural activity;cytoskeletal activity	3853	ENSG00000205420	A4QPC1; hsa:3853; P02538; P48667; Q08AR4; Q6NT67; Q96CL4	Ectoderm differentiation; Ectoderm differentiation	Formation of the cornified envelope	4	1
High		Q9P2J5	LARS1	Leucine--tRNA ligase, cytoplasmic [OS=Homo sapiens]	26.272	10	12	12	18	13.82	cell organization and biogenesis;protein metabolism;RNA metabolism OR transcription;other metabolic processes;stress response;other biological processes	cytosol;ER/Golgi;nucleus;other cytoplasmic organelle;other cell component	enzyme regulator activity;other molecular function	51520	ENSG00000133706	A2RRR4; A7E266; B4DJ10; hsa:51520; Q2TU79; Q9NSE1; Q9P2J5		Selenoamino acid metabolism; Cytosolic tRNA aminoacylation	2	1
High		Q01813	PFKP	ATP-dependent 6-phosphofructokinase, platelet type [OS=Homo sapiens]	23.446	17	13	9	18	4.36	other metabolic processes;other biological processes	cytosol;other cell component	kinase activity;other molecular function	5214	ENSG00000067057	B3KS15; hsa:5214; Q01813; Q5VSR7; Q5VSR8	Cori cycle; Clear cell renal cell carcinoma pathways; Glucose metabolism in triple-negative breast cancer cells; Glycolysis and gluconeogenesis	Glycolysis	5	1
High		Q15365	PCBP1	Poly(rC)-binding protein 1 [OS=Homo sapiens]	21.221	26	7	5	18	10.04	RNA metabolism OR transcription;other metabolic processes;other biological processes	cytosol;nucleus;other cell component	nucleic acid binding activity;other molecular function	5093	ENSG00000169564	hsa:5093; Q13157; Q14975; Q15365	Ferroptosis	mRNA Splicing - Major Pathway; Processing of Capped Intron-Containing Pre-mRNA	3	1
High		P07910	HNRNPC	Heterogeneous nuclear ribonucleoproteins C1/C2 [OS=Homo sapiens]	17.829	19	7	7	18	9.92	RNA metabolism OR transcription;other metabolic processes;other biological processes	cytosol;cytoskeleton;nucleus;other cell component	nucleic acid binding activity;other molecular function	3183	ENSG00000092199	D3DS19; D3DS22; hsa:3183; P07910; P22628; Q53EX2; Q59FD3; Q5FWE8; Q86SF8; Q86U45; Q96HK7; Q96HM4; Q96IY5; Q9BTS3	mRNA processing	SUMOylation of RNA binding proteins; mRNA Splicing - Major Pathway; Processing of Capped Intron-Containing Pre-mRNA; RHOBTB2 GTPase cycle; RHOBTB1 GTPase cycle	6	1
High		Q13162	PRDX4	Peroxiredoxin-4 [OS=Homo sapiens]	7.701	11	3	2	18	15.87	cell organization and biogenesis;protein metabolism;other metabolic processes;stress response;developmental processes;signal transduction;other biological processes	non-structural extracellular;cytosol;ER/Golgi;other cell component	other molecular function	10549	ENSG00000123131	hsa:10549; Q13162; Q6FHT3	Selenium micronutrient network	Neutrophil degranulation	2	1
High		O43242	PSMD3	26S proteasome non-ATPase regulatory subunit 3 [OS=Homo sapiens]	37.452	25	13	13	18	15.76	protein metabolism;other metabolic processes;other biological processes	non-structural extracellular;cytosol;nucleus;other cell component	enzyme regulator activity	5709	ENSG00000108344	B3KMW9; B4DT72; hsa:5709; O43242; Q96EI2; Q9BQA4	Proteasome degradation; Alzheimer's disease and miRNA effects; Parkin-ubiquitin proteasomal system pathway; Alzheimer's disease	FCERI mediated NF-kB activation; Downstream TCR signaling; Antigen processing: Ubiquitination & Proteasome degradation; Activation of NF-kappaB in B cells; Oxygen-dependent proline hydroxylation of Hypoxia-inducible Factor Alpha; ER-Phagosome pathway; Cross-presentation of soluble exogenous antigens (endosomes); SCF-beta-TrCP mediated degradation of Emi1; APC/C:Cdc20 mediated degradation of Secur…	63	1
High		O75083	WDR1	WD repeat-containing protein 1 [OS=Homo sapiens]	25.849	16	10	10	18	12.2	cell organization and biogenesis;other biological processes	non-structural extracellular;plasma membrane;other membranes;cytosol;cytoskeleton;other cell component	cytoskeletal activity	9948	ENSG00000071127	A8K6E9; A8MPU4; hsa:9948; O75083; O75313; Q8N6E5; Q9UG05; Q9UG78; Q9UQE0	Hypertrophy model	Platelet degranulation	2	1
High		P09651	HNRNPA1	Heterogeneous nuclear ribonucleoprotein A1 [OS=Homo sapiens]	21.224	22	7	6	18	19.92	cell organization and biogenesis;protein metabolism;RNA metabolism OR transcription;other metabolic processes;stress response;transport;other biological processes	cytosol;nucleus;other cell component	nucleic acid binding activity;other molecular function	3178	ENSG00000135486	A8K4Z8; hsa:3178; P09651; Q3MIB7; Q6PJZ7	mRNA processing	mRNA Splicing - Major Pathway; FGFR2 alternative splicing; Processing of Capped Intron-Containing Pre-mRNA; SARS-CoV-1-host interactions; SARS-CoV-1 modulates host translation machinery	6	1
Medium		P22492	H1-6	Histone H1t [OS=Homo sapiens]	21.197	17	5	1	18	30.68	cell organization and biogenesis;other biological processes	other cell component	nucleic acid binding activity;other molecular function	3010	ENSG00000187475	hsa:3010; P22492; Q6ISI1; Q8IUE8			0	1
High		P13647	KRT5	Keratin, type II cytoskeletal 5 [OS=Homo sapiens]	30.725	20	11	7	18	12.36	cell organization and biogenesis;other biological processes	cytosol;cytoskeleton;other cell component	bone, tooth or skin structural activity;cytoskeletal activity;other molecular function	3852	ENSG00000186081	hsa:3852; P13647; Q6PI71; Q6UBJ0; Q8TA91		Formation of the cornified envelope; Type I hemidesmosome assembly	3	1
High		Q00341	HDLBP	Vigilin [OS=Homo sapiens]	29.999	12	14	14	17	11.13	other metabolic processes;transport	non-structural extracellular;plasma membrane;other membranes;cytosol;nucleus;other cell component	nucleic acid binding activity;other molecular function	3069	ENSG00000115677	B4DTQ2; E7EM71; hsa:3069; Q00341; Q53QU2; Q9UCY3	2q37 copy number variation syndrome	HDL clearance	2	1
High		Q13200	PSMD2	26S proteasome non-ATPase regulatory subunit 2 [OS=Homo sapiens]	45.967	13	11	11	17	18.49	protein metabolism;other metabolic processes;other biological processes	non-structural extracellular;cytosol;nucleus;other cell component	enzyme regulator activity	5708	ENSG00000175166	B4DX07; B4DXY1; E7EW34; E9PCS3; hsa:5708; Q12932; Q13200; Q15321; Q53XQ4; Q96I12	Proteasome degradation; Alzheimer's disease and miRNA effects; TNF-alpha signaling pathway; Parkin-ubiquitin proteasomal system pathway; Alzheimer's disease	Antigen processing: Ubiquitination & Proteasome degradation; FCERI mediated NF-kB activation; Neutrophil degranulation; Oxygen-dependent proline hydroxylation of Hypoxia-inducible Factor Alpha; Neddylation; Dectin-1 mediated noncanonical NF-kB signaling; NIK-->noncanonical NF-kB signaling; Regulation of expression of SLITs and ROBOs; ER-Phagosome pathway; Downstream TCR signaling; Activation of N…	64	1
High		P20336	RAB3A	Ras-related protein Rab-3A [OS=Homo sapiens]	8.387	15	4	1	17	12.15	cell-cell signaling;cell organization and biogenesis;stress response;transport;developmental processes;other biological processes	plasma membrane;other membranes;cytosol;ER/Golgi;other cytoplasmic organelle;other cell component	cytoskeletal activity;other molecular function	5864	ENSG00000105649	A8K0J4; hsa:5864; P20336; Q9NYE1	Synaptic vesicle pathway; Brain-derived neurotrophic factor (BDNF) signaling pathway; Intracellular trafficking proteins involved in CMT neuropathy	Neutrophil degranulation; RAB GEFs exchange GTP for GDP on RABs; RAB geranylgeranylation; Sensory processing of sound by inner hair cells of the cochlea; Glutamate Neurotransmitter Release Cycle; Serotonin Neurotransmitter Release Cycle; Norepinephrine Neurotransmitter Release Cycle; Dopamine Neurotransmitter Release Cycle; Acetylcholine Neurotransmitter Release Cycle; GABA synthesis, release, re…	13	1
High		P62241	RPS8	40S ribosomal protein S8 [OS=Homo sapiens]	21.088	34	6	6	17	15.95	protein metabolism;RNA metabolism OR transcription;other metabolic processes;other biological processes	cytosol;ER/Golgi;translational apparatus;nucleus;other cell component	other molecular function	6202	ENSG00000142937	hsa:6202; P09058; P62241; Q6IRL7	Cytoplasmic ribosomal proteins	Regulation of expression of SLITs and ROBOs; L13a-mediated translational silencing of Ceruloplasmin expression; Translation initiation complex formation; Formation of a pool of free 40S subunits; Formation of the ternary complex, and subsequently, the 43S complex; Ribosomal scanning and start codon recognition; GTP hydrolysis and joining of the 60S ribosomal subunit; Major pathway of rRNA process…	19	1
High		P62280	RPS11	40S ribosomal protein S11 [OS=Homo sapiens]	13.053	41	6	6	17	14.09	protein metabolism;other metabolic processes;other biological processes	cytosol;translational apparatus;nucleus;other cell component	nucleic acid binding activity;other molecular function	6205	ENSG00000142534	B2R4F5; hsa:6205; P04643; P62280; Q498Y6; Q6IRY0	VEGFA-VEGFR2 signaling; IL-18 signaling pathway; Cytoplasmic ribosomal proteins	Regulation of expression of SLITs and ROBOs; L13a-mediated translational silencing of Ceruloplasmin expression; Translation initiation complex formation; Formation of a pool of free 40S subunits; Formation of the ternary complex, and subsequently, the 43S complex; Ribosomal scanning and start codon recognition; GTP hydrolysis and joining of the 60S ribosomal subunit; Major pathway of rRNA process…	21	1
High		P09874	PARP1	Poly [ADP-ribose] polymerase 1 [OS=Homo sapiens]	34.305	13	12	12	17	16.95	cell organization and biogenesis;protein metabolism;DNA metabolism;RNA metabolism OR transcription;other metabolic processes;stress response;signal transduction;other biological processes	cytosol;mitochondrion;nucleus;other cell component	enzyme regulator activity;nucleic acid binding activity;other molecular function	142	ENSG00000143799	B1ANJ4; hsa:142; P09874; Q8IUZ9	Corticotropin-releasing hormone signaling pathway; Nanoparticle triggered regulated necrosis; Fas ligand pathway and stress induction of heat shock proteins; NAD metabolism, sirtuins and aging; NAD+ metabolism; NAD+ biosynthetic pathways; Breast cancer pathway; Acute viral myocarditis; Joubert syndrome; Male infertility; Base excision repair; IL-18 signaling pathway; DNA repair pathways, full net…	SUMOylation of DNA damage response and repair proteins; Formation of Incision Complex in GG-NER; Downregulation of SMAD2/3:SMAD4 transcriptional activity; HDR through MMEJ (alt-NHEJ); DNA Damage Recognition in GG-NER; vRNA Synthesis; POLB-Dependent Long Patch Base Excision Repair; Dual Incision in GG-NER	26	1
High		P61978	HNRNPK	Heterogeneous nuclear ribonucleoprotein K [OS=Homo sapiens]	23.231	13	5	5	17	8.16	RNA metabolism OR transcription;other metabolic processes;signal transduction;other biological processes	cytoskeleton;nucleus;other cell component	nucleic acid binding activity;other molecular function	3190	ENSG00000165119	hsa:3190; P61978; Q07244; Q15671; Q59F98; Q5T6W4; Q60577; Q6IBN1; Q922Y7; Q96J62	mRNA processing; lncRNA in canonical Wnt signaling and colorectal cancer	mRNA Splicing - Major Pathway; HCMV Late Events; SUMOylation of RNA binding proteins; Processing of Capped Intron-Containing Pre-mRNA	6	1
High	Met-loss+Acetyl [N-Term]	P52597	HNRNPF	Heterogeneous nuclear ribonucleoprotein F [OS=Homo sapiens]	10.716	11	4	3	17	15.01	RNA metabolism OR transcription;other metabolic processes;other biological processes	plasma membrane;other membranes;cytosol;nucleus;other cell component	nucleic acid binding activity	3185	ENSG00000169813	B3KM84; hsa:3185; P52597; Q5T0N2; Q96AU2	MECP2 and associated Rett syndrome	Gene and protein expression by JAK-STAT signaling after Interleukin-12 stimulation; mRNA Splicing - Major Pathway; FGFR2 alternative splicing; Processing of Capped Intron-Containing Pre-mRNA	5	1
High		P22314	UBA1	Ubiquitin-like modifier-activating enzyme 1 [OS=Homo sapiens]	38.585	11	10	10	17	20.57	protein metabolism;other metabolic processes;stress response	cytosol;mitochondrion;nucleus;other cell component	other molecular function	7317	ENSG00000130985	hsa:7317; P22314; Q5JRR8; Q96E13	Proteasome degradation; Parkin-ubiquitin proteasomal system pathway; Parkinson's disease pathway	Synthesis of active ubiquitin: roles of E1 and E2 enzymes; Antigen processing: Ubiquitination & Proteasome degradation	5	1
High		P04843	RPN1	Dolichyl-diphosphooligosaccharide--protein glycosyltransferase subunit 1 [OS=Homo sapiens]	29.153	15	9	9	17	11.85	protein metabolism;other metabolic processes	other membranes;cytosol;ER/Golgi;other cell component		6184	ENSG00000163902	B2R5Z0; D3DNB6; hsa:6184; P04843; Q68DT1	Proteasome degradation; N-glycan biosynthesis	SRP-dependent cotranslational protein targeting to membrane; Asparagine N-linked glycosylation; Maturation of spike protein	5	1
High		P02787		Serotransferrin [OS=Homo sapiens]	31.175	21	13	13	17	2.5									0	1
High		Q5T9A4	ATAD3B	ATPase family AAA domain-containing protein 3B [OS=Homo sapiens]	18.845	14	9	2	17	15.08	cell organization and biogenesis	plasma membrane;other membranes;mitochondrion	other molecular function	83858	ENSG00000160072	A8K3H1; hsa:83858; Q5T9A4; Q6ZRB5; Q9BUK4; Q9ULE7	1p36 copy number variation syndrome	Neutrophil degranulation	2	1
High		Q9NU22	MDN1	Midasin [OS=Homo sapiens]	34.044	2	14	14	17	11.7	cell organization and biogenesis;transport	cytosol;cytoskeleton;nucleus;other cell component	other molecular function	23195	ENSG00000112159; ENSG00000288121	hsa:23195; O15019; Q5T794; Q9NU22			0	1
High		P38919	EIF4A3	Eukaryotic initiation factor 4A-III [OS=Homo sapiens]	30.398	23	10	8	17	17.61	RNA metabolism OR transcription;other metabolic processes;transport;developmental processes;other biological processes	cytosol;nucleus;other cell component	nucleic acid binding activity;other molecular function	9775	ENSG00000141543	hsa:9775; P38919; Q15033; Q6IBQ2; Q96A18		mRNA Splicing - Major Pathway; Regulation of expression of SLITs and ROBOs; Deadenylation of mRNA; ISG15 antiviral mechanism; Transport of Mature mRNA derived from an Intron-Containing Transcript; mRNA 3'-end processing; RNA Polymerase II Transcription Termination; Nonsense Mediated Decay (NMD) enhanced by the Exon Junction Complex (EJC)	8	1
High		O75643	SNRNP200	U5 small nuclear ribonucleoprotein 200 kDa helicase [OS=Homo sapiens]	32.867	7	15	15	17	13.31	cell organization and biogenesis;RNA metabolism OR transcription;other metabolic processes	nucleus	other molecular function	23020	ENSG00000144028	hsa:23020; O75643; O94884; Q6NZY0; Q6PX59; Q8NBE6; Q96IF2; Q9H7S0	2q11.2 copy number variation syndrome	mRNA Splicing - Major Pathway; mRNA Splicing - Minor Pathway	3	1
High		Q99798	ACO2	Aconitate hydratase, mitochondrial [OS=Homo sapiens]	26.902	13	9	9	17	18.99	other metabolic processes;stress response;developmental processes	cytosol;mitochondrion	other molecular function	50	ENSG00000100412	hsa:50; O75809; Q5JZ41; Q6FHX0; Q8TAQ6; Q99798	Amino acid metabolism; Metabolic reprogramming in colon cancer; Fluoroacetic acid toxicity; TCA cycle (aka Krebs or citric acid cycle)	Citric acid cycle (TCA cycle); Mitochondrial protein import	6	1
High		P41250	GARS1	Glycine--tRNA ligase [OS=Homo sapiens]	17.335	10	9	9	17	7.88	protein metabolism;RNA metabolism OR transcription;other metabolic processes	non-structural extracellular;cytosol;mitochondrion;other cell component	other molecular function	2617	ENSG00000106105	A0A090N8G0; B3KQA2; B4DIA0; hsa:2617; P41250; Q969Y1		Cytosolic tRNA aminoacylation; Mitochondrial tRNA aminoacylation	2	1
High		Q5T4S7	UBR4	E3 ubiquitin-protein ligase UBR4 [OS=Homo sapiens]	41.254	3	15	15	17	10.96	protein metabolism;other metabolic processes;other biological processes	plasma membrane;other membranes;cytosol;cytoskeleton;nucleus	other molecular function	23352	ENSG00000127481	A8MPT2; A8MQ33; A8MQB1; hsa:23352; O60646; O75050; Q4QRK5; Q5T4S7; Q5T4S8; Q5T4S9; Q5TBN8; Q5TBP2; Q6DKH8; Q6P4A4; Q7L8P7; Q8IXJ4; Q8TDN5; Q8WV67; Q9HA46; Q9P2N9; Q9UG82		Antigen processing: Ubiquitination & Proteasome degradation; Neutrophil degranulation	2	1
High		Q9NVI7	ATAD3A	ATPase family AAA domain-containing protein 3A [OS=Homo sapiens]	20.708	13	9	2	17	15.41	cell organization and biogenesis;stress response;other biological processes	other membranes;mitochondrion	other molecular function	55210	ENSG00000197785	B3KPB3; D2K8Q1; G3V1I6; hsa:55210; Q5SV23; Q8N275; Q96A50; Q9NVI7	1p36 copy number variation syndrome		1	1
High		P04075	ALDOA	Fructose-bisphosphate aldolase A [OS=Homo sapiens]	26.97	24	9	9	16	19.19	cell organization and biogenesis;other metabolic processes;other biological processes	non-structural extracellular;cytosol;cytoskeleton;other cell component	cytoskeletal activity;other molecular function	226	ENSG00000149925	B4DXI7; hsa:226; P04075; Q6FH76; Q6FI10; Q96B15; Q9BWD9; Q9UCN2	VEGFA-VEGFR2 signaling; Clear cell renal cell carcinoma pathways; Aerobic glycolysis; 16p11.2 proximal deletion syndrome; Glycolysis and gluconeogenesis; Sudden infant death syndrome (SIDS) susceptibility pathways	Neutrophil degranulation; Glycolysis; Gluconeogenesis; Platelet degranulation	10	1
High		P26373	RPL13	60S ribosomal protein L13 [OS=Homo sapiens]	12.921	24	5	5	16	9.03	protein metabolism;other metabolic processes;developmental processes	cytosol;ER/Golgi;translational apparatus;nucleus;other cell component	other molecular function	6137	ENSG00000167526	B4DLX3; F5H1S2; hsa:6137; P26373; Q3KQT8; Q567Q8; Q9BPX0	Cytoplasmic ribosomal proteins	Regulation of expression of SLITs and ROBOs; L13a-mediated translational silencing of Ceruloplasmin expression; Formation of a pool of free 40S subunits; GTP hydrolysis and joining of the 60S ribosomal subunit; Major pathway of rRNA processing in the nucleolus and cytosol; Nonsense Mediated Decay (NMD) enhanced by the Exon Junction Complex (EJC); SRP-dependent cotranslational protein targeting to…	14	1
High		Q9Y6M1	IGF2BP2	Insulin-like growth factor 2 mRNA-binding protein 2 [OS=Homo sapiens]	15.109	13	6	5	16	3.86	other metabolic processes;transport;developmental processes;other biological processes	cytosol;cytoskeleton;nucleus;other cell component	nucleic acid binding activity;other molecular function	10644	ENSG00000073792	A0A4Z0; B3FTN2; B3FTN3; B3FTN4; hsa:10644; Q9Y6M1		Insulin-like Growth Factor-2 mRNA Binding Proteins (IGF2BPs/IMPs/VICKZs) bind RNA	1	1
High		P13667	PDIA4	Protein disulfide-isomerase A4 [OS=Homo sapiens]	25.877	19	11	11	16	9.34	stress response;transport;other biological processes	non-structural extracellular;ER/Golgi;other cell component	other molecular function	9601	ENSG00000155660	A8K4K6; hsa:9601; P13667; Q549T6			0	1
High		Q02880	TOP2B	DNA topoisomerase 2-beta [OS=Homo sapiens]	25.365	6	11	5	16	10.5	cell cycle OR cell proliferation;cell organization and biogenesis;DNA metabolism;other metabolic processes;developmental processes;other biological processes	cytosol;nucleus;other cell component	nucleic acid binding activity;other molecular function	7155	ENSG00000077097	hsa:7155; Q02880; Q13600; Q9UMG8; Q9UQP8		SUMOylation of DNA replication proteins	1	1
High		P55072	VCP	Transitional endoplasmic reticulum ATPase [OS=Homo sapiens]	25.418	16	10	10	16	4.96	cell cycle OR cell proliferation;cell organization and biogenesis;protein metabolism;DNA metabolism;other metabolic processes;stress response;transport;signal transduction;other biological processes	non-structural extracellular;other membranes;cytosol;ER/Golgi;nucleus;other cytoplasmic organelle;other cell component	signal transduction activity or receptor binding;enzyme regulator activity;other molecular function	7415	ENSG00000165280	B2R5T8; hsa:7415; P55072; Q0V924; Q2TAI5; Q969G7; Q9UCD5	Alstrom syndrome; Clock-controlled autophagy in bone metabolism	ABC-family proteins mediated transport; Hedgehog ligand biogenesis; Hh mutants are degraded by ERAD; Defective CFTR causes cystic fibrosis; Neddylation; KEAP1-NFE2L2 pathway; RHOH GTPase cycle; E3 ubiquitin ligases ubiquitinate target proteins; Aggrephagy; Neutrophil degranulation; Attachment and Entry; Attachment and Entry; Ovarian tumor domain proteases; Josephin domain DUBs; Protein methylatio…	20	1
High		P20337	RAB3B	Ras-related protein Rab-3B [OS=Homo sapiens]	8.6	15	4	1	16	14.23	cell organization and biogenesis;transport;other biological processes	plasma membrane;other membranes;cytosol;ER/Golgi;other cytoplasmic organelle;other cell component	cytoskeletal activity;other molecular function	5865	ENSG00000169213	hsa:5865; P20337; Q5VUL2; Q9BSI1	Intracellular trafficking proteins involved in CMT neuropathy	RAB geranylgeranylation	2	1
High	Met-loss+Acetyl [N-Term]	P22234	PAICS	Multifunctional protein ADE2 [OS=Homo sapiens]	21.007	16	7	7	16	19.34	other metabolic processes	cytosol;other cell component	other molecular function	10606	ENSG00000128050	E9PDH9; hsa:10606; P22234; Q68CQ5	Metabolic reprogramming in colon cancer	Purine ribonucleoside monophosphate biosynthesis	2	1
High		P40429	RPL13A	60S ribosomal protein L13a [OS=Homo sapiens]	13.946	28	6	6	16	13.92	protein metabolism;other metabolic processes;stress response;developmental processes;other biological processes	cytosol;translational apparatus;other cell component	nucleic acid binding activity;other molecular function	23521	ENSG00000142541	A8K505; hsa:23521; P40429	VEGFA-VEGFR2 signaling; Cytoplasmic ribosomal proteins	Regulation of expression of SLITs and ROBOs; L13a-mediated translational silencing of Ceruloplasmin expression; Formation of a pool of free 40S subunits; GTP hydrolysis and joining of the 60S ribosomal subunit; Major pathway of rRNA processing in the nucleolus and cytosol; Nonsense Mediated Decay (NMD) enhanced by the Exon Junction Complex (EJC); SRP-dependent cotranslational protein targeting to…	15	1
High		P51659	HSD17B4	Peroxisomal multifunctional enzyme type 2 [OS=Homo sapiens]	25.854	14	9	9	16	11.6	other metabolic processes;developmental processes	cytosol;other cytoplasmic organelle	other molecular function	3295	ENSG00000133835	B4DNV1; B4DVS5; E9PB82; F5HE57; hsa:3295; P51659	Androgen receptor network in prostate cancer; Steroid biosynthesis; Disorders of bile acid synthesis and biliary transport; Primary ovarian insufficiency	TYSND1 cleaves peroxisomal proteins; Synthesis of bile acids and bile salts via 7alpha-hydroxycholesterol; alpha-linolenic acid (ALA) metabolism; Beta-oxidation of pristanoyl-CoA; Beta-oxidation of very long chain fatty acids	10	1
High		Q14566	MCM6	DNA replication licensing factor MCM6 [OS=Homo sapiens]	21.363	11	10	10	16	11.25	cell cycle OR cell proliferation;cell organization and biogenesis;DNA metabolism;other metabolic processes;stress response;other biological processes	nucleus;other cell component	nucleic acid binding activity;other molecular function	4175	ENSG00000076003	B2R6H2; hsa:4175; Q13504; Q14566; Q99859	Cell cycle; Retinoblastoma gene in cancer; Ciliary landscape; G1 to S cell cycle control; DNA replication; 10q11.21q11.23 copy number variation syndrome	Orc1 removal from chromatin; Assembly of the pre-replicative complex; Activation of ATR in response to replication stress; Activation of the pre-replicative complex; Unwinding of DNA	12	1
High		P35232	PHB1	Prohibitin [OS=Homo sapiens]	20.412	19	5	5	16	18.61	cell organization and biogenesis;DNA metabolism;RNA metabolism OR transcription;other metabolic processes;stress response;signal transduction;other biological processes	plasma membrane;other membranes;mitochondrion;nucleus;other cytoplasmic organelle;other cell component	signal transduction activity or receptor binding;other molecular function	5245	ENSG00000167085	B4DY47; hsa:5245; P35232; Q4VBQ0		RAF activation; Signaling by moderate kinase activity BRAF mutants; Paradoxical activation of RAF signaling by kinase inactive BRAF; Signaling downstream of RAS mutants; Processing of SMDT1	5	1
High		P11717	IGF2R	Cation-independent mannose-6-phosphate receptor [OS=Homo sapiens]	39.748	7	15	15	16	10.19	transport;developmental processes;signal transduction;other biological processes	plasma membrane;other membranes;ER/Golgi;nucleus;other cytoplasmic organelle;other cell component	kinase activity;other molecular function	3482	ENSG00000197081	hsa:3482; P11717; Q7Z7G9; Q96PT5	TROP2 regulatory signaling	Neutrophil degranulation; Golgi Associated Vesicle Biogenesis; Cargo recognition for clathrin-mediated endocytosis; Retrograde transport at the Trans-Golgi-Network	6	1
High		P05091	ALDH2	Aldehyde dehydrogenase, mitochondrial [OS=Homo sapiens]	23.785	17	9	7	16	12.92	other metabolic processes;other biological processes	mitochondrion	other molecular function	217	ENSG00000111275	B4DW54; E7EUE5; hsa:217; P05091; Q03639; Q6IB13; Q6IV71	Fatty acid omega-oxidation; Ethanol effects on histone modifications; Tryptophan metabolism; Fluoroacetic acid toxicity	Smooth Muscle Contraction; Ethanol oxidation; Metabolism of serotonin	7	1
High		O43795	MYO1B	Unconventional myosin-Ib [OS=Homo sapiens]	30.453	13	14	14	16	5.3	cell organization and biogenesis;transport;other biological processes	plasma membrane;other membranes;cytoskeleton;other cytoplasmic organelle;other cell component	cytoskeletal activity;other molecular function	4430	ENSG00000128641	hsa:4430; O43794; O43795; Q7Z6L5			0	1
High		P61158	ACTR3	Actin-related protein 3 [OS=Homo sapiens]	27.265	22	10	8	16	14.38	cell cycle OR cell proliferation;cell organization and biogenesis;stress response;other biological processes	cytosol;cytoskeleton;nucleus;other cell component	cytoskeletal activity;other molecular function	10096	ENSG00000115091	hsa:10096; P32391; P61158; Q53QM2	Physico-chemical features and toxicity-associated pathways	EPHB-mediated forward signaling; FCGR3A-mediated phagocytosis; Regulation of actin dynamics for phagocytic cup formation; RHO GTPases Activate WASPs and WAVEs; Clathrin-mediated endocytosis	6	1
High		P35606	COPB2	Coatomer subunit beta' [OS=Homo sapiens]	25.307	11	10	10	16	10.82	transport	other membranes;cytosol;ER/Golgi	other molecular function	9276	ENSG00000184432	B4DZI8; hsa:9276; P35606		COPI-dependent Golgi-to-ER retrograde traffic; COPI-mediated anterograde transport	2	1
High		Q7L014	DDX46	Probable ATP-dependent RNA helicase DDX46 [OS=Homo sapiens]	25.287	12	12	12	16	8.61	cell organization and biogenesis;RNA metabolism OR transcription;other metabolic processes	other membranes;nucleus	other molecular function	9879	ENSG00000145833	hsa:9879; O94894; Q7L014; Q96EI0; Q9Y658		mRNA Splicing - Major Pathway	1	1
High		Q08211	DHX9	ATP-dependent RNA helicase A [OS=Homo sapiens]	38.874	9	11	11	16	24.18	cell organization and biogenesis;DNA metabolism;RNA metabolism OR transcription;other metabolic processes;stress response;transport;other biological processes	cytosol;cytoskeleton;translational apparatus;nucleus;other cell component	translation activity;nucleic acid binding activity;other molecular function	1660	ENSG00000135829	B2RNV4; hsa:1660; Q05CI5; Q08211; Q12803; Q32Q22; Q5VY62; Q6PD69; Q99556	MECP2 and associated Rett syndrome; mRNA processing	mRNA Splicing - Major Pathway; RIP-mediated NFkB activation via ZBP1; DEx/H-box helicases activate type I IFN and inflammatory cytokines production	5	1
High	Met-loss+Acetyl [N-Term]	Q9Y5B9	SUPT16H	FACT complex subunit SPT16 [OS=Homo sapiens]	24.374	11	11	11	16	11.6	cell organization and biogenesis;DNA metabolism;RNA metabolism OR transcription;other metabolic processes;stress response;other biological processes	nucleus	other molecular function	11198	ENSG00000092201	hsa:11198; Q6GMT8; Q6P2F1; Q6PJM1; Q9NRX0; Q9Y5B9		Formation of RNA Pol II elongation complex ; Formation of HIV elongation complex in the absence of HIV Tat; Formation of HIV-1 elongation complex containing HIV-1 Tat; Pausing and recovery of Tat-mediated HIV elongation; Tat-mediated HIV elongation arrest and recovery; HIV elongation arrest and recovery; Pausing and recovery of HIV elongation; RNA Polymerase II Pre-transcription Events; TP53 Regu…	12	1
High	Met-loss+Acetyl [N-Term]	P62879	GNB2	Guanine nucleotide-binding protein G(I)/G(S)/G(T) subunit beta-2 [OS=Homo sapiens]	10.668	15	5	1	16	6.56	signal transduction;other biological processes	plasma membrane;other membranes;cytosol;other cell component	other molecular function	2783	ENSG00000172354	B3KPU1; hsa:2783; P11016; P54312; P62879	Corticotropin-releasing hormone signaling pathway; Myometrial relaxation and contraction pathways; G protein signaling pathways; Chemokine signaling pathway; Focal adhesion: PI3K-Akt-mTOR-signaling pathway; PI3K-Akt signaling pathway; Ras signaling; Calcium regulation in cardiac cells	G alpha (i) signalling events; G alpha (12/13) signalling events; G alpha (q) signalling events; G alpha (z) signalling events; ADP signalling through P2Y purinoceptor 12; G alpha (s) signalling events; Extra-nuclear estrogen signaling; GPER1 signaling; ADORA2B mediated anti-inflammatory cytokines production; Thrombin signalling through proteinase activated receptors (PARs); Activation of G prote…	36	1
High		P04040	CAT	Catalase [OS=Homo sapiens]	28.786	16	8	8	16	20.41	protein metabolism;other metabolic processes;stress response;developmental processes;other biological processes	non-structural extracellular;plasma membrane;other membranes;cytosol;mitochondrion;ER/Golgi;other cytoplasmic organelle;other cell component	other molecular function	847	ENSG00000121691	A8K6C0; B2RCZ9; D3DR07; hsa:847; P04040; Q2M1U4; Q4VXX5; Q9BWT9; Q9UC85	Selenium micronutrient network; Folate metabolism; Amyotrophic lateral sclerosis (ALS); Oxidative stress response; Tryptophan metabolism; Male infertility; Arsenic metabolism and reactive oxygen species generation; DNA damage response (only ATM dependent)	Neutrophil degranulation; Peroxisomal protein import; FOXO-mediated transcription of oxidative stress, metabolic and neuronal genes; Detoxification of Reactive Oxygen Species	12	1
High		P39023	RPL3	60S ribosomal protein L3 [OS=Homo sapiens]	18.386	17	9	9	15	10.47	protein metabolism;other metabolic processes;other biological processes	cytosol;translational apparatus;nucleus;other cell component	nucleic acid binding activity;other molecular function	6122	ENSG00000100316	B2RDV9; hsa:6122; P39023; Q15548; Q5I0G0	Cytoplasmic ribosomal proteins	Regulation of expression of SLITs and ROBOs; L13a-mediated translational silencing of Ceruloplasmin expression; Formation of a pool of free 40S subunits; GTP hydrolysis and joining of the 60S ribosomal subunit; Major pathway of rRNA processing in the nucleolus and cytosol; Nonsense Mediated Decay (NMD) enhanced by the Exon Junction Complex (EJC); SRP-dependent cotranslational protein targeting to…	14	1
High	Met-loss+Acetyl [N-Term]	P08865	RPSA	40S ribosomal protein SA [OS=Homo sapiens]	13.337	18	6	6	15	5.49	cell adhesion;cell organization and biogenesis;protein metabolism;other metabolic processes;other biological processes	plasma membrane;other membranes;cytosol;translational apparatus;nucleus;other cell component	translation activity;other molecular function	3921	ENSG00000168028	hsa:3921; P08865; P11085; P12030; Q16471; Q6IPD1; Q6IPD2; Q6NSD1; Q6NXQ8; Q86VC0	Cytoplasmic ribosomal proteins	Regulation of expression of SLITs and ROBOs; L13a-mediated translational silencing of Ceruloplasmin expression; Translation initiation complex formation; Formation of a pool of free 40S subunits; Formation of the ternary complex, and subsequently, the 43S complex; Ribosomal scanning and start codon recognition; GTP hydrolysis and joining of the 60S ribosomal subunit; Major pathway of rRNA process…	19	1
High		O60264	SMARCA5	SWI/SNF-related matrix-associated actin-dependent regulator of chromatin subfamily A member 5 [OS=Homo sapiens]	21.574	7	8	6	15	11.47	cell organization and biogenesis;DNA metabolism;RNA metabolism OR transcription;other metabolic processes;stress response;other biological processes	nucleus;other cell component	nucleic acid binding activity;other molecular function	8467	ENSG00000153147	hsa:8467; O60264		Deposition of new CENPA-containing nucleosomes at the centromere; B-WICH complex positively regulates rRNA expression; Recruitment and ATM-mediated phosphorylation of repair and signaling proteins at DNA double strand breaks; NoRC negatively regulates rRNA expression	4	1
High		P26640	VARS1	Valine--tRNA ligase [OS=Homo sapiens]	26.339	8	10	10	15	17.01	protein metabolism;RNA metabolism OR transcription;other metabolic processes	cytosol	other molecular function	7407	ENSG00000096171; ENSG00000204394; ENSG00000224264; ENSG00000226589; ENSG00000231116	B0V1N1; B4DZ61; hsa:7407; P26640; Q5JQ90; Q96E77; Q9UQM2	Amino acid metabolism	Cytosolic tRNA aminoacylation	2	1
High		Q16555	DPYSL2	Dihydropyrimidinase-related protein 2 [OS=Homo sapiens]	34.402	22	10	6	15	16	cell organization and biogenesis;other metabolic processes;transport;developmental processes;signal transduction;other biological processes	plasma membrane;other membranes;cytosol;cytoskeleton	other molecular function	1808	ENSG00000092964	A8K5H2; B4DR31; D3DSS7; hsa:1808; O00424; Q16555	Microtubule cytoskeleton regulation; Brain-derived neurotrophic factor (BDNF) signaling pathway	Recycling pathway of L1; CRMPs in Sema3A signaling	4	1
High		P52789	HK2	Hexokinase-2 [OS=Homo sapiens]	30.104	13	11	8	15	11.75	cell organization and biogenesis;other metabolic processes;stress response;transport;other biological processes	plasma membrane;other membranes;cytosol;cytoskeleton;mitochondrion;ER/Golgi;other cell component	kinase activity;other molecular function	3099	ENSG00000159399	D6W5J2; hsa:3099; P52789; Q8WU87; Q9UN82	Clear cell renal cell carcinoma pathways; Glycolysis and gluconeogenesis; A network map of Macrophage-stimulating protein (MSP) signaling	Glycolysis	4	1
Medium		Q7Z3Y7	KRT28	Keratin, type I cytoskeletal 28 [OS=Homo sapiens]	9.596	8	4	1	15	14.28	cell organization and biogenesis;other biological processes	cytosol;cytoskeleton	other molecular function	162605	ENSG00000173908	hsa:162605; Q6ZP84; Q7Z3Y7		Formation of the cornified envelope	2	1
High		A5YKK6	CNOT1	CCR4-NOT transcription complex subunit 1 [OS=Homo sapiens]	25.953	5	12	12	15	13.39	RNA metabolism OR transcription;other metabolic processes;developmental processes;other biological processes	cytosol;nucleus;other cell component	other molecular function	23019	ENSG00000125107	A5YKK6; hsa:23019; Q68DX7; Q7Z3K2; Q8IWB8; Q8TB53; Q9BVZ6; Q9UFR8; Q9UI27; Q9Y2L0	Ciliary landscape	Deadenylation of mRNA; TP53 regulates transcription of additional cell cycle genes whose exact role in the p53 pathway remain uncertain	3	1
High		P20700	LMNB1	Lamin-B1 [OS=Homo sapiens]	24.048	17	10	8	15	8.52	cell organization and biogenesis;transport;other biological processes	other membranes;cytoskeleton;nucleus	cytoskeletal activity;nucleic acid binding activity;other molecular function	4001	ENSG00000113368	B2R6J6; hsa:4001; P20700; Q3SYN7; Q96EI6	Fas ligand pathway and stress induction of heat shock proteins; Familial partial lipodystrophy; Progeria-associated lipodystrophy; Acquired partial lipodystrophy / Barraquer-Simons syndrome	Meiotic synapsis; RHOD GTPase cycle; RHOF GTPase cycle; Gene and protein expression by JAK-STAT signaling after Interleukin-12 stimulation; Deregulated CDK5 triggers multiple neurodegenerative pathways in Alzheimer's disease models; Initiation of Nuclear Envelope (NE) Reformation; Depolymerization of the Nuclear Lamina; Breakdown of the nuclear lamina; Formation of Senescence-Associated Heterochr…	14	1
High		Q02543	RPL18A	60S ribosomal protein L18a [OS=Homo sapiens]	14.171	21	3	3	15	12.34	protein metabolism;other metabolic processes	cytosol;translational apparatus;other cell component	other molecular function	6142	ENSG00000105640	hsa:6142; Q02543	VEGFA-VEGFR2 signaling; Cytoplasmic ribosomal proteins	Regulation of expression of SLITs and ROBOs; L13a-mediated translational silencing of Ceruloplasmin expression; Formation of a pool of free 40S subunits; GTP hydrolysis and joining of the 60S ribosomal subunit; Major pathway of rRNA processing in the nucleolus and cytosol; Nonsense Mediated Decay (NMD) enhanced by the Exon Junction Complex (EJC); SRP-dependent cotranslational protein targeting to…	15	1
High		Q13085	ACACA	Acetyl-CoA carboxylase 1 [OS=Homo sapiens]	27.346	5	11	11	15	4.68	cell organization and biogenesis;protein metabolism;other metabolic processes;other biological processes	cytosol;cytoskeleton;mitochondrion;nucleus	other molecular function	31	ENSG00000275176; ENSG00000278540	B2RP68; B2ZZ90; hsa:31; Q13085; Q6KEV6; Q6XDA8; Q7Z2G8; Q7Z561; Q7Z563; Q7Z564; Q86WB2; Q86WB3	AMP-activated protein kinase signaling; Sterol regulatory element-binding proteins (SREBP) signaling; Leptin signaling pathway; Corticotropin-releasing hormone signaling pathway; Mesodermal commitment pathway; Fatty acid biosynthesis; VEGFA-VEGFR2 signaling; Focal adhesion: PI3K-Akt-mTOR-signaling pathway; Leptin and adiponectin; Lipid metabolism pathway; Clear cell renal cell carcinoma pathways;…	Biotin transport and metabolism; Defective HLCS causes multiple carboxylase deficiency; ChREBP activates metabolic gene expression; Carnitine metabolism; Activation of gene expression by SREBF (SREBP); Fatty acyl-CoA biosynthesis	22	1
High		Q92499	DDX1	ATP-dependent RNA helicase DDX1 [OS=Homo sapiens]	21.863	16	12	12	15	5.18	cell organization and biogenesis;DNA metabolism;RNA metabolism OR transcription;other metabolic processes;stress response;other biological processes	cytosol;mitochondrion;nucleus;other cell component	nucleic acid binding activity;other molecular function	1653	ENSG00000079785	B4DME8; B4DPN6; hsa:1653; Q92499	DDX1 as a regulatory component of the Drosha microprocessor; mRNA processing	tRNA processing in the nucleus	3	1
High		P07737	PFN1	Profilin-1 [OS=Homo sapiens]	21.544	52	6	6	15	7.22	cell organization and biogenesis;developmental processes;other biological processes	cytosol;cytoskeleton;nucleus;other cell component	cytoskeletal activity;other molecular function	5216	ENSG00000108518	hsa:5216; P07737; Q53Y44	Physico-chemical features and toxicity-associated pathways; VEGFA-VEGFR2 signaling; Burn wound healing; Regulation of actin cytoskeleton; G13 signaling pathway	RHO GTPases Activate Formins; Platelet degranulation ; PCP/CE pathway; Signaling by ROBO receptors	9	1
High		P51153	RAB13	Ras-related protein Rab-13 [OS=Homo sapiens]	10.64	25	5	2	15	5.25	cell organization and biogenesis;transport;developmental processes;signal transduction;other biological processes	plasma membrane;other membranes;cytosol;ER/Golgi;other cytoplasmic organelle;other cell component	other molecular function	5872	ENSG00000143545	A8K6B5; D3DV67; hsa:5872; P51153; Q5U0A6; Q6GPG6; Q96GU4	Leukocyte-intrinsic Hippo pathway functions	RAB GEFs exchange GTP for GDP on RABs; RAB geranylgeranylation; Translocation of SLC2A4 (GLUT4) to the plasma membrane	4	1
High		P31942	HNRNPH3	Heterogeneous nuclear ribonucleoprotein H3 [OS=Homo sapiens]	12.558	11	4	3	15	9.72	RNA metabolism OR transcription;other metabolic processes;other biological processes	nucleus;other cell component		3189	ENSG00000096746	A8K682; B3KRE1; hsa:3189; P31942; Q9BSX1; Q9NP53; Q9NP96; Q9NPA7; Q9NPI4; Q9UFU4; Q9Y4J5			0	1
High		Q9UIA9	XPO7	Exportin-7 [OS=Homo sapiens]	20.736	9	11	11	15	7.63	transport	nucleus;other cell component	other molecular function	23039	ENSG00000130227	hsa:23039; O94846; Q6PJK9; Q8NEK7; Q9UIA9			0	1
High		P12956	XRCC6	X-ray repair cross-complementing protein 6 [OS=Homo sapiens]	20.439	16	9	8	15	5.94	cell organization and biogenesis;DNA metabolism;other metabolic processes;stress response;other biological processes	non-structural extracellular;cytosol;nucleus;other cell component	nucleic acid binding activity;other molecular function	2547	ENSG00000196419	B1AHC8; hsa:2547; P12956; Q6FG89; Q9UCQ2; Q9UCQ3	Non-homologous end joining; DNA repair pathways, full network; Primary ovarian insufficiency; 10q11.21q11.23 copy number variation syndrome	Neutrophil degranulation; Cytosolic sensors of pathogen-associated DNA ; Nonhomologous End-Joining (NHEJ); 2-LTR circle formation; IRF3-mediated induction of type I IFN	9	1
High		P48735	IDH2	Isocitrate dehydrogenase [NADP], mitochondrial [OS=Homo sapiens]	19.344	20	8	8	15	9.49	other metabolic processes	cytosol;mitochondrion;other cytoplasmic organelle	other molecular function	3418	ENSG00000182054	B2R6L6; B4DFL2; hsa:3418; P48735; Q96GT3	VEGFA-VEGFR2 signaling; Metabolic reprogramming in colon cancer; Cerebral organic acidurias, including diseases; TCA cycle (aka Krebs or citric acid cycle)	Transcriptional activation of mitochondrial biogenesis; Citric acid cycle (TCA cycle)	6	1
High		P19338	NCL	Nucleolin [OS=Homo sapiens]	20.005	10	8	8	15	11.34	developmental processes;other biological processes	plasma membrane;nucleus;other cell component	nucleic acid binding activity;other molecular function	4691	ENSG00000115053	hsa:4691; P19338; Q53SK1; Q8NB06; Q9UCF0; Q9UDG1	Pathogenic Escherichia coli infection; VEGFA-VEGFR2 signaling	Major pathway of rRNA processing in the nucleolus and cytosol	3	1
High		Q9UQ80	PA2G4	Proliferation-associated protein 2G4 [OS=Homo sapiens]	16.43	15	6	6	15	23.37	RNA metabolism OR transcription;other metabolic processes;other biological processes	non-structural extracellular;nucleus;other cytoplasmic organelle;other cell component	nucleic acid binding activity;other molecular function	5036	ENSG00000170515	hsa:5036; O43846; Q9UM59; Q9UQ80		Neutrophil degranulation	1	1
High		P61247	RPS3A	40S ribosomal protein S3a [OS=Homo sapiens]	11.775	20	6	6	15	11.65	protein metabolism;other metabolic processes;other biological processes	cytosol;ER/Golgi;translational apparatus;nucleus;other cell component	nucleic acid binding activity;other molecular function	6189	ENSG00000145425	B2R4D4; D3DP05; hsa:6189; P33443; P49241; P61247	Cytoplasmic ribosomal proteins	Regulation of expression of SLITs and ROBOs; L13a-mediated translational silencing of Ceruloplasmin expression; Translation initiation complex formation; Formation of a pool of free 40S subunits; Formation of the ternary complex, and subsequently, the 43S complex; Ribosomal scanning and start codon recognition; GTP hydrolysis and joining of the 60S ribosomal subunit; Major pathway of rRNA process…	19	1
High		Q07955	SRSF1	Serine/arginine-rich splicing factor 1 [OS=Homo sapiens]	11.755	17	4	4	15	8.19	cell organization and biogenesis;RNA metabolism OR transcription;other metabolic processes;transport;other biological processes	nucleus;other cell component	nucleic acid binding activity;other molecular function	6426	ENSG00000136450	B2R6Z7; D3DTZ3; hsa:6426; Q07955; Q13809	mRNA processing	mRNA Splicing - Major Pathway; Transport of Mature mRNA derived from an Intron-Containing Transcript; mRNA 3'-end processing; RNA Polymerase II Transcription Termination; mRNA Splicing - Minor Pathway	7	1
High		P14868	DARS1	Aspartate--tRNA ligase, cytoplasmic [OS=Homo sapiens]	28.349	24	11	11	15	12.85	cell organization and biogenesis;protein metabolism;RNA metabolism OR transcription;other metabolic processes	cytosol;other cell component	other molecular function	1615	ENSG00000115866	A8K3J2; D3DP77; hsa:1615; P14868; Q2TNI3; Q32Q69; Q53HV4; Q53YC5; Q68CR9; Q9BW52	Alanine and aspartate metabolism	Selenoamino acid metabolism; Cytosolic tRNA aminoacylation	3	1
High		P11137	MAP2	Microtubule-associated protein 2 [OS=Homo sapiens]	35.579	9	13	13	15	16.59	cell organization and biogenesis;developmental processes;other biological processes	cytosol;cytoskeleton;other cell component	cytoskeletal activity;other molecular function	4133	ENSG00000078018	hsa:4133; P11137; Q17S04; Q8IUX2; Q99975; Q99976	Melatonin metabolism and effects; MAPK cascade; Neurogenesis regulation in the olfactory epithelium; Sudden infant death syndrome (SIDS) susceptibility pathways		4	1
High		Q14195	DPYSL3	Dihydropyrimidinase-related protein 3 [OS=Homo sapiens]	30.149	19	9	6	15	19.13	cell organization and biogenesis;stress response;developmental processes;other biological processes	non-structural extracellular;cytosol;cytoskeleton;ER/Golgi;other cell component	cytoskeletal activity;other molecular function	1809	ENSG00000113657	B3SXQ8; hsa:1809; Q14195; Q93012		CRMPs in Sema3A signaling	1	1
High		P17812	CTPS1	CTP synthase 1 [OS=Homo sapiens]	24.075	17	10	9	15	6.77	cell cycle OR cell proliferation;other metabolic processes;other biological processes	cytosol;other cell component	other molecular function	1503	ENSG00000171793	B4DR64; D3DPW1; hsa:1503; P17812; Q5VW67; Q96GK6	Pyrimidine metabolism	Interconversion of nucleotide di- and triphosphates	2	1
High		Q07065	CKAP4	Cytoskeleton-associated protein 4 [OS=Homo sapiens]	30.588	20	11	10	15	12.4		plasma membrane;other membranes;cytoskeleton;ER/Golgi;other cytoplasmic organelle;other cell component		10970	ENSG00000136026	hsa:10970; Q07065; Q504S5; Q53ES6		Neutrophil degranulation; RND2 GTPase cycle; Regulation of Insulin-like Growth Factor (IGF) transport and uptake by Insulin-like Growth Factor Binding Proteins (IGFBPs); Post-translational protein phosphorylation; RND3 GTPase cycle; Surfactant metabolism	6	1
High	Met-loss+Acetyl [N-Term]	P20340	RAB6A	Ras-related protein Rab-6A [OS=Homo sapiens]	13.487	27	5	2	15	14.21	cell organization and biogenesis;protein metabolism;other metabolic processes;transport;developmental processes;other biological processes	plasma membrane;other membranes;cytosol;ER/Golgi;other cell component	cytoskeletal activity;other molecular function	5870	ENSG00000175582	A8K133; B7Z772; F5H668; hsa:5870; P20340; Q1W5D8; Q5U0A8; Q9UBE4		Neutrophil degranulation; RAB GEFs exchange GTP for GDP on RABs; RAB geranylgeranylation; COPI-independent Golgi-to-ER retrograde traffic; Pre-NOTCH Processing in Golgi; Retrograde transport at the Trans-Golgi-Network; TBC/RABGAPs	7	1
High		P11387	TOP1	DNA topoisomerase 1 [OS=Homo sapiens]	16.044	12	10	10	15	5.91	cell cycle OR cell proliferation;cell organization and biogenesis;protein metabolism;DNA metabolism;other metabolic processes;developmental processes;other biological processes	nucleus;other cell component	nucleic acid binding activity;kinase activity;other molecular function	7150	ENSG00000198900	A8KA78; E1P5W3; hsa:7150; O43256; P11387; Q12855; Q12856; Q15610; Q5TFY3; Q9UJN0	Ebola virus infection in host	SUMOylation of DNA replication proteins	2	1
High		P08729	KRT7	Keratin, type II cytoskeletal 7 [OS=Homo sapiens]	34.179	25	12	7	14	12.31	other biological processes	cytosol;cytoskeleton;other cell component	bone, tooth or skin structural activity	3855	ENSG00000135480	hsa:3855; P08729; Q92676; Q9BUD8; Q9Y3R7		Formation of the cornified envelope	2	1
High		P11388	TOP2A	DNA topoisomerase 2-alpha [OS=Homo sapiens]	22.359	6	11	5	14	5.8	cell cycle OR cell proliferation;cell organization and biogenesis;DNA metabolism;other metabolic processes;stress response;developmental processes;other biological processes	nucleus;other cell component	nucleic acid binding activity;other molecular function	7153	ENSG00000131747	B2RTS1; hsa:7153; P11388; Q71UN1; Q71UQ5; Q9HB24; Q9HB25; Q9HB26; Q9UP44; Q9UQP9	Gastric cancer network 1; Gastric cancer network 2; Retinoblastoma gene in cancer	SUMOylation of DNA replication proteins; Transcription of E2F targets under negative control by DREAM complex	5	1
High		Q9BVP2	GNL3	Guanine nucleotide-binding protein-like 3 [OS=Homo sapiens]	23.379	17	10	9	14	6.46	cell cycle OR cell proliferation;other biological processes	nucleus;other cell component	nucleic acid binding activity;other molecular function	26354	ENSG00000163938	B2RDC1; hsa:26354; Q5PU80; Q96SV6; Q96SV7; Q9BVP2; Q9UJY0		Major pathway of rRNA processing in the nucleolus and cytosol	1	1
High	Met-loss+Acetyl [N-Term]	Q9HAV0	GNB4	Guanine nucleotide-binding protein subunit beta-4 [OS=Homo sapiens]	9.607	13	4	1	14	6.56	signal transduction	plasma membrane;other membranes;cytosol;other cell component	other molecular function	59345	ENSG00000114450	B3KMH5; D3DNR8; hsa:59345; Q9HAV0	Myometrial relaxation and contraction pathways; Chemokine signaling pathway; Focal adhesion: PI3K-Akt-mTOR-signaling pathway; PI3K-Akt signaling pathway; Ras signaling; Calcium regulation in cardiac cells	G alpha (i) signalling events; G alpha (z) signalling events; ADP signalling through P2Y purinoceptor 12; G alpha (s) signalling events; Extra-nuclear estrogen signaling; GPER1 signaling; ADORA2B mediated anti-inflammatory cytokines production; Glucagon-like Peptide-1 (GLP1) regulates insulin secretion; Vasopressin regulates renal water homeostasis via Aquaporins; G alpha (12/13) signalling event…	34	1
High	Met-loss [N-Term]	P35998	PSMC2	26S proteasome regulatory subunit 7 [OS=Homo sapiens]	18.659	16	7	7	14	15.43	protein metabolism;other metabolic processes;other biological processes	non-structural extracellular;cytosol;nucleus;other cell component	other molecular function	5701	ENSG00000161057	A4D0Q1; B7Z5E2; hsa:5701; P35998; Q3LIA5; Q9UDI3	Proteasome degradation; Alzheimer's disease and miRNA effects; Parkin-ubiquitin proteasomal system pathway; Alzheimer's disease	Separation of Sister Chromatids; Neutrophil degranulation; ABC-family proteins mediated transport; Defective CFTR causes cystic fibrosis; The role of GTSE1 in G2/M progression after G2 checkpoint; Orc1 removal from chromatin; CDK-mediated phosphorylation and removal of Cdc6; SCF(Skp2)-mediated degradation of p27/p21; FCERI mediated NF-kB activation; Downstream TCR signaling; Antigen processing: U…	63	1
High	Met-loss+Acetyl [N-Term]	P33176	KIF5B	Kinesin-1 heavy chain [OS=Homo sapiens]	21.289	11	10	7	14	5.2	cell organization and biogenesis;stress response;transport;developmental processes;other biological processes	other membranes;cytosol;cytoskeleton;mitochondrion;other cytoplasmic organelle;other cell component	cytoskeletal activity;other molecular function	3799	ENSG00000170759	A0AVB2; hsa:3799; P33176; Q5VZ85	Alzheimer's disease and miRNA effects; Envelope proteins and their potential roles in EDMD physiopathology; Insulin signaling; CCL18 signaling pathway; Alzheimer's disease	Insulin processing; COPI-dependent Golgi-to-ER retrograde traffic; MHC class II antigen presentation; Kinesins; Signaling by ALK fusions and activated point mutants; Nuclear events stimulated by ALK signaling in cancer; RHO GTPases activate KTN1	12	1
High	Met-loss+Acetyl [N-Term]	P35221	CTNNA1	Catenin alpha-1 [OS=Homo sapiens]	31.806	11	9	5	14	28.91	cell adhesion;cell cycle OR cell proliferation;cell organization and biogenesis;stress response;developmental processes;signal transduction;other biological processes	plasma membrane;other membranes;cytosol;cytoskeleton;other cell component	cytoskeletal activity;other molecular function	1495	ENSG00000044115	hsa:1495; P35221; Q12795; Q8N1C0	Arrhythmogenic right ventricular cardiomyopathy; Apoptosis-related network due to altered Notch3 in ovarian cancer; VEGFA-VEGFR2 signaling; White fat cell differentiation; Endometrial cancer; Mechanoregulation and pathology of YAP/TAZ via Hippo and non-Hippo mechanisms; Hippo-Merlin signaling dysregulation; Malignant pleural mesothelioma	RHO GTPases activate IQGAPs; Myogenesis; VEGFR2 mediated vascular permeability; Adherens junctions interactions	12	1
Medium		P50993	ATP1A2	Sodium/potassium-transporting ATPase subunit alpha-2 [OS=Homo sapiens]	28.301	11	10	1	14	12.48	other metabolic processes;stress response;transport;developmental processes;signal transduction;other biological processes	plasma membrane;other membranes;other cytoplasmic organelle;other cell component	transporter activity;other molecular function	477	ENSG00000018625	D3DVE4; hsa:477; P50993; Q07059; Q5JW74; Q86UZ5; Q9UQ25	Synaptic vesicle pathway	Potential therapeutics for SARS; Ion homeostasis; Ion transport by P-type ATPases	4	1
High	Met-loss+Acetyl [N-Term]	Q14690	PDCD11	Protein RRP5 homolog [OS=Homo sapiens]	32.893	7	13	13	14	6.14	RNA metabolism OR transcription;other metabolic processes	cytosol;nucleus;other cell component	other molecular function	22984	ENSG00000148843	hsa:22984; Q14690; Q2TA92; Q5W093; Q6P2J3; Q86VQ8; Q9H4P1		Major pathway of rRNA processing in the nucleolus and cytosol; rRNA modification in the nucleus and cytosol	2	1
High		P00367	GLUD1	Glutamate dehydrogenase 1, mitochondrial [OS=Homo sapiens]	30.37	17	8	8	14	11.64	other metabolic processes;other biological processes	mitochondrion;ER/Golgi;other cell component	other molecular function	2746	ENSG00000148672	B3KV55; B4DGN5; hsa:2746; P00367; Q5TBU3	VEGFA-VEGFR2 signaling; Amino acid metabolism; Metabolic reprogramming in colon cancer; 22q11.2 copy number variation syndrome; Amino acid metabolism pathway excerpt: histidine catabolism extension	Transcriptional activation of mitochondrial biogenesis; Glutamate and glutamine metabolism	7	1
High		P07196	NEFL	Neurofilament light polypeptide [OS=Homo sapiens]	19.444	14	9	6	14	10.9	cell organization and biogenesis;stress response;transport;developmental processes;other biological processes	cytosol;cytoskeleton;other cell component	cytoskeletal activity;other molecular function	4747	ENSG00000277586	B9ZVN2; hsa:4747; P07196; Q16154; Q8IU72	Amyotrophic lateral sclerosis (ALS); Physico-chemical features and toxicity-associated pathways; NO/cGMP/PKG mediated neuroprotection; Ciliary landscape; Intracellular trafficking proteins involved in CMT neuropathy; CCL18 signaling pathway	RAF/MAP kinase cascade; Assembly and cell surface presentation of NMDA receptors; Ras activation upon Ca2+ influx through NMDA receptor; Unblocking of NMDA receptors, glutamate binding and activation; Negative regulation of NMDA receptor-mediated neuronal transmission; Long-term potentiation	12	1
High		P55060	CSE1L	Exportin-2 [OS=Homo sapiens]	23.741	8	9	9	14	11.33	transport	cytosol;nucleus;other cell component	other molecular function	1434	ENSG00000124207	A3RLL6; B2R5T4; E1P5Y0; F8W904; hsa:1434; O75432; P55060; Q32M40; Q9H5B7; Q9NTS0; Q9UP98; Q9UP99; Q9UPA0			0	1
High		P12814	ACTN1	Alpha-actinin-1 [OS=Homo sapiens]	24.237	12	10	5	14	4.4	cell adhesion;cell organization and biogenesis;RNA metabolism OR transcription;other biological processes	non-structural extracellular;plasma membrane;other membranes;cytosol;cytoskeleton;nucleus;other cell component	signal transduction activity or receptor binding;cytoskeletal activity;nucleic acid binding activity;other molecular function	87	ENSG00000072110	B3V8S3; B4DHH3; B7TY16; hsa:87; P12814; Q1HE25; Q9BTN1	Arrhythmogenic right ventricular cardiomyopathy; Focal adhesion; Ebola virus infection in host; MFAP5 effect on permeability and motility of endothelial cells via cytoskeleton rearrangement; Regulation of actin cytoskeleton	RHOD GTPase cycle; RHOF GTPase cycle; Platelet degranulation ; Nephrin family interactions; Syndecan interactions; RHOBTB2 GTPase cycle; Regulation of cytoskeletal remodeling and cell spreading by IPP complex components	12	1
High		Q12756	KIF1A	Kinesin-like protein KIF1A [OS=Homo sapiens]	27.826	8	13	8	14	7.09	transport;other biological processes	other membranes;cytoskeleton;other cell component	cytoskeletal activity;other molecular function	547	ENSG00000130294	B0I1S5; F5H045; hsa:547; O95068; Q12756; Q13355; Q14752; Q2NKJ6; Q4LE42; Q53T78; Q59GH1; Q63Z40; Q6P1R9; Q7KZ57	2q37 copy number variation syndrome	COPI-dependent Golgi-to-ER retrograde traffic; Kinesins	3	1
High		Q9H082	RAB33B	Ras-related protein Rab-33B [OS=Homo sapiens]	12.561	19	4	1	14	12.15	cell organization and biogenesis;other metabolic processes;transport;developmental processes;signal transduction;other biological processes	other membranes;ER/Golgi;other cytoplasmic organelle;other cell component	other molecular function	83452	ENSG00000172007	B2R987; hsa:83452; Q4W5B0; Q9H082		TBC/RABGAPs; RAB geranylgeranylation; Intra-Golgi traffic	3	1
High		Q7L2E3	DHX30	ATP-dependent RNA helicase DHX30 [OS=Homo sapiens]	25.735	11	13	13	14	8.16	cell organization and biogenesis;developmental processes	cytosol;mitochondrion;nucleus;other cell component	nucleic acid binding activity;other molecular function	22907	ENSG00000132153	A8K5F1; hsa:22907; O94965; Q7L2E3; Q7Z753; Q96CH4; Q9NUQ0			0	1
High		P16615	ATP2A2	Sarcoplasmic/endoplasmic reticulum calcium ATPase 2 [OS=Homo sapiens]	25.913	9	9	9	14	17.72	cell adhesion;cell organization and biogenesis;other metabolic processes;stress response;transport;signal transduction;other biological processes	plasma membrane;other membranes;cytosol;ER/Golgi;other cell component	transporter activity;other molecular function	488	ENSG00000174437	A6NDN7; B4DF05; hsa:488; P16614; P16615; Q86VJ2	Alzheimer's disease and miRNA effects; Arrhythmogenic right ventricular cardiomyopathy; Endothelin pathways; Myometrial relaxation and contraction pathways; Alzheimer's disease; Calcium regulation in cardiac cells	Ion homeostasis; Ion transport by P-type ATPases; Pre-NOTCH Processing in Golgi; Reduction of cytosolic Ca++ levels	10	1
High		P54136	RARS1	Arginine--tRNA ligase, cytoplasmic [OS=Homo sapiens]	25.353	14	9	9	14	11.42	protein metabolism;RNA metabolism OR transcription;other metabolic processes	cytosol;nucleus;other cell component	nucleic acid binding activity;other molecular function	5917	ENSG00000113643	B2RBS9; hsa:5917; P54136; Q53GY4; Q9BWA1	Amino acid metabolism	Cytosolic tRNA aminoacylation; Selenoamino acid metabolism	3	1
High		A6NHR9	SMCHD1	Structural maintenance of chromosomes flexible hinge domain-containing protein 1 [OS=Homo sapiens]	24.126	6	12	12	14	5.75	cell organization and biogenesis;DNA metabolism;other metabolic processes;stress response;developmental processes;other biological processes	nucleus;other cell component	nucleic acid binding activity;other molecular function	23347	ENSG00000101596	A6NHR9; hsa:23347; O75141; Q6AHX6; Q6ZTQ8; Q9H6Q2; Q9UG39			0	1
High	Met-loss+Acetyl [N-Term]	P60660	MYL6	Myosin light polypeptide 6 [OS=Homo sapiens]	22.879	40	6	6	14	10.82	other biological processes	cytosol;cytoskeleton;other cell component	cytoskeletal activity;other molecular function	4637	ENSG00000092841	hsa:4637; P16475; P24572; P24573; P60660; Q12790; Q561V9; Q6IAZ0; Q6IPY5	Ciliary landscape	RHO GTPases activate CIT; EPHA-mediated growth cone collapse; Sema4D induced cell migration and growth-cone collapse; Smooth Muscle Contraction; RHO GTPases activate PKNs; RHO GTPases Activate ROCKs; RHO GTPases activate PAKs	8	1
High		Q14103	HNRNPD	Heterogeneous nuclear ribonucleoprotein D0 [OS=Homo sapiens]	7.652	7	2	1	14	4.41	RNA metabolism OR transcription;other metabolic processes;developmental processes;other biological processes	cytosol;nucleus;other cell component	nucleic acid binding activity;other molecular function	3184	ENSG00000138668	A8K9J2; hsa:3184; P07029; Q01858; Q14100; Q14101; Q14102; Q14103; Q4W5A1; Q9UCE8; Q9UCE9	mRNA processing	mRNA Splicing - Major Pathway; Processing of Capped Intron-Containing Pre-mRNA	3	1
High		P63010	AP2B1	AP-2 complex subunit beta [OS=Homo sapiens]	23.094	10	9	3	14	8.04	transport;developmental processes	plasma membrane;other membranes;cytosol;other cytoplasmic organelle;other cell component	other molecular function	163	ENSG00000006125	A6NJP3; hsa:163; P21851; P63010; Q7Z451; Q96J19	Synaptic vesicle pathway; GABA receptor signaling; EGF/EGFR signaling pathway; Fragile X syndrome; mBDNF and proBDNF regulation of GABA neurotransmission; Markers of kidney cell lineage; 17q12 copy number variation syndrome	MHC class II antigen presentation; Cargo recognition for clathrin-mediated endocytosis; VLDLR internalisation and degradation; WNT5A-dependent internalization of FZD4; Recycling pathway of L1; Retrograde neurotrophin signalling; Potential therapeutics for SARS; EPH-ephrin mediated repulsion of cells; LDL clearance; Nef Mediated CD4 Down-regulation; Nef Mediated CD8 Down-regulation; WNT5A-dependen…	20	1
High		P12268	IMPDH2	Inosine-5'-monophosphate dehydrogenase 2 [OS=Homo sapiens]	26.269	16	7	7	14	7.11	cell cycle OR cell proliferation;other metabolic processes;developmental processes;other biological processes	non-structural extracellular;cytosol;nucleus;other cell component	nucleic acid binding activity;other molecular function	3615	ENSG00000178035	hsa:3615; P12268; Q6LEF3	Rett syndrome causing genes	Potential therapeutics for SARS; Neutrophil degranulation; Purine ribonucleoside monophosphate biosynthesis; Azathioprine ADME	5	1
High		O15020	SPTBN2	Spectrin beta chain, non-erythrocytic 2 [OS=Homo sapiens]	26.79	5	13	9	14	8.56	cell organization and biogenesis;transport;developmental processes;other biological processes	plasma membrane;other membranes;cytosol;cytoskeleton;other cell component	cytoskeletal activity;other molecular function	6712	ENSG00000173898	hsa:6712; O14872; O14873; O15020		MHC class II antigen presentation; COPI-mediated anterograde transport; RAF/MAP kinase cascade; NCAM signaling for neurite out-growth; Interaction between L1 and Ankyrins	5	1
High		Q7L1Q6	BZW1	Basic leucine zipper and W2 domain-containing protein 1 [OS=Homo sapiens]	22.339	18	9	7	14	18.3	other biological processes	other cell component		9689	ENSG00000082153	B4DLZ8; B4DWF7; hsa:9689; Q14281; Q15394; Q7L1Q6; Q9BUY0			0	1
High	Met-loss+Acetyl [N-Term]	Q9H9Z2	LIN28A	Protein lin-28 homolog A [OS=Homo sapiens]	17.944	33	5	5	14	8.59	RNA metabolism OR transcription;other metabolic processes;other biological processes	cytosol;ER/Golgi;nucleus;other cell component	translation activity;nucleic acid binding activity;other molecular function	79727	ENSG00000131914	hsa:79727; Q9H9Z2	Cardiac progenitor differentiation; CCL18 signaling pathway	Transcriptional regulation of pluripotent stem cells	3	1
High		P27348	YWHAQ	14-3-3 protein theta [OS=Homo sapiens]	21.426	24	6	4	14	9.48	transport;signal transduction;other biological processes	cytosol;other cell component	other molecular function	10971	ENSG00000134308	D6W4Z5; hsa:10971; P27348; Q567U5; Q5TZU8; Q9UP48	Cell cycle; Pathogenic Escherichia coli infection; Primary focal segmental glomerulosclerosis (FSGS); IL-3 signaling pathway; Myometrial relaxation and contraction pathways; Mechanoregulation and pathology of YAP/TAZ via Hippo and non-Hippo mechanisms; Hippo-YAP signaling; Leukocyte-intrinsic Hippo pathway functions; Hepatitis B infection; Opioid receptor pathways; Calcium regulation in cardiac c…	Translocation of SLC2A4 (GLUT4) to the plasma membrane; Regulation of localization of FOXO transcription factors; TP53 Regulates Metabolic Genes; Chk1/Chk2(Cds1) mediated inactivation of Cyclin B:Cdk1 complex; RHO GTPases activate PKNs; SARS-CoV-1 targets host intracellular signalling and regulatory pathways; SARS-CoV-2 targets host intracellular signalling and regulatory pathways; Activation of …	20	1
High		Q10567		AP-1 complex subunit beta-1 [OS=Homo sapiens]	22.172	10	10	4	14	6.17									0	1
High		Q86VP6	CAND1	Cullin-associated NEDD8-dissociated protein 1 [OS=Homo sapiens]	18.722	7	10	9	13	6.95	cell organization and biogenesis;protein metabolism;other metabolic processes;other biological processes	non-structural extracellular;cytosol;ER/Golgi;nucleus;other cell component	other molecular function	55832	ENSG00000111530	B2RAU3; hsa:55832; O94918; Q6PIY4; Q86VP6; Q8NDJ4; Q96JZ9; Q96T19; Q9BTC4; Q9H0G2; Q9P0H7; Q9UF85	Endoderm differentiation	Neutrophil degranulation; Neddylation; Iron uptake and transport	4	1
High		O00468	AGRN	Agrin [OS=Homo sapiens]	26.349	7	11	11	13	3.6	cell-cell signaling;cell organization and biogenesis;developmental processes;signal transduction;other biological processes	non-structural extracellular;extracellular matrix;plasma membrane;other membranes;ER/Golgi;other cytoplasmic organelle;other cell component	cytoskeletal activity;other molecular function	375790	ENSG00000188157	hsa:375790; O00468; Q5SVA1; Q5SVA2; Q60FE1; Q7KYS8; Q8N4J5; Q96IC1; Q9BTD4	Primary focal segmental glomerulosclerosis (FSGS); Splicing factor NOVA regulated synaptic proteins; GDNF signaling; Neurogenesis regulation in the olfactory epithelium; 1p36 copy number variation syndrome	Integrin cell surface interactions; ECM proteoglycans; NCAM1 interactions; A tetrasaccharide linker sequence is required for GAG synthesis; HS-GAG biosynthesis; HS-GAG degradation; Non-integrin membrane-ECM interactions; Defective B4GALT7 causes EDS, progeroid type; Defective B3GAT3 causes JDSSDHD; Defective EXT2 causes exostoses 2; Defective EXT1 causes exostoses 1, TRPS2 and CHDS; Defective B3G…	19	1
High		Q01581	HMGCS1	Hydroxymethylglutaryl-CoA synthase, cytoplasmic [OS=Homo sapiens]	21.464	16	8	8	13	5.84	other metabolic processes	cytosol;other cell component	other molecular function	3157	ENSG00000112972	B2RDL8; hsa:3157; Q01581	Cholesterol biosynthesis pathway; Sterol regulatory element-binding proteins (SREBP) signaling; SREBF and miR33 in cholesterol and lipid homeostasis; Mevalonate pathway; Cholesterol metabolism with Bloch and Kandutsch-Russell pathways; Endochondral ossification; Endochondral ossification with skeletal dysplasias; Cholesterol synthesis disorders; Cholesterol metabolism; Cholesterol metabolism	PPARA activates gene expression; Activation of gene expression by SREBF (SREBP); Cholesterol biosynthesis	13	1
High		P49207	RPL34	60S ribosomal protein L34 [OS=Homo sapiens]	11.349	29	5	5	13	16.43	protein metabolism;other metabolic processes	cytosol;ER/Golgi;translational apparatus;nucleus;other cell component	nucleic acid binding activity;other molecular function	6164	ENSG00000109475	hsa:6164; P49207; Q6FG66; Q9BUZ2	Cytoplasmic ribosomal proteins	Regulation of expression of SLITs and ROBOs; L13a-mediated translational silencing of Ceruloplasmin expression; Formation of a pool of free 40S subunits; GTP hydrolysis and joining of the 60S ribosomal subunit; Major pathway of rRNA processing in the nucleolus and cytosol; Nonsense Mediated Decay (NMD) enhanced by the Exon Junction Complex (EJC); SRP-dependent cotranslational protein targeting to…	14	1
High		P09471	GNAO1	Guanine nucleotide-binding protein G(o) subunit alpha [OS=Homo sapiens]	10.81	14	5	4	13	2.4	signal transduction;other biological processes	plasma membrane;other membranes	signal transduction activity or receptor binding;other molecular function	2775	ENSG00000087258	hsa:2775; P09471; P29777; Q8TD72; Q9UMV4	Thyroid stimulating hormone (TSH) signaling pathway; Corticotropin-releasing hormone signaling pathway; G protein signaling pathways; Rett syndrome causing genes; Male infertility; Purinergic signaling; Calcium regulation in cardiac cells; Serotonin HTR1 group and FOS pathway	Ca2+ pathway	9	1
High		O75874	IDH1	Isocitrate dehydrogenase [NADP] cytoplasmic [OS=Homo sapiens]	14.177	12	5	5	13	8.36	other metabolic processes;stress response;developmental processes;other biological processes	non-structural extracellular;cytosol;mitochondrion;other cytoplasmic organelle;other cell component	other molecular function	3417	ENSG00000138413	hsa:3417; O75874; Q567U4; Q6FHQ6; Q7Z3V0; Q93090; Q9NTJ9; Q9UKW8	Glutathione metabolism; TCA cycle and deficiency of pyruvate dehydrogenase complex (PDHc); Amino acid metabolism	Peroxisomal protein import; Neutrophil degranulation; Abnormal conversion of 2-oxoglutarate to 2-hydroxyglutarate; NADPH regeneration; NFE2L2 regulating TCA cycle genes	8	1
High		P06493	CDK1	Cyclin-dependent kinase 1 [OS=Homo sapiens]	16.545	17	5	3	13	13.84	cell cycle OR cell proliferation;cell organization and biogenesis;protein metabolism;DNA metabolism;other metabolic processes;stress response;developmental processes;signal transduction;other biological processes	other membranes;cytosol;cytoskeleton;mitochondrion;ER/Golgi;nucleus;other cell component	enzyme regulator activity;kinase activity;other molecular function	983	ENSG00000170312	A8K7C4; C9J497; hsa:983; O60764; P06493	miRNA regulation of DNA damage response; Cell cycle; Microtubule cytoskeleton regulation; Spinal cord injury; Retinoblastoma gene in cancer; ATM signaling pathway; PPAR-alpha pathway; Nuclear receptors meta-pathway; ATM signaling in development and disease ; G1 to S cell cycle control; Cohesin complex - Cornelia de Lange syndrome; Urotensin-II-mediated signaling pathway; DNA damage response	Golgi Cisternae Pericentriolar Stack Reorganization; AURKA Activation by TPX2; Cdc20:Phospho-APC/C mediated degradation of Cyclin A; MAPK6/MAPK4 signaling; The role of GTSE1 in G2/M progression after G2 checkpoint; Resolution of Sister Chromatid Cohesion; Recruitment of NuMA to mitotic centrosomes; Nuclear Pore Complex (NPC) Disassembly; Regulation of PLK1 Activity at G2/M Transition; Loss of Nlp…	49	1
High		P61106	RAB14	Ras-related protein Rab-14 [OS=Homo sapiens]	9.687	21	4	3	13	14.35	cell organization and biogenesis;stress response;transport;signal transduction;other biological processes	plasma membrane;other membranes;cytosol;ER/Golgi;other cytoplasmic organelle;other cell component	cytoskeletal activity;other molecular function	51552	ENSG00000119396	B3KR31; hsa:51552; P35287; P61106; Q5JVD4; Q6Q7K5; Q969L0; Q9UI11	Focal adhesion: PI3K-Akt-mTOR-signaling pathway; Ciliary landscape	Neutrophil degranulation; RAB geranylgeranylation; RAB GEFs exchange GTP for GDP on RABs; Translocation of SLC2A4 (GLUT4) to the plasma membrane; Synthesis of PIPs at the plasma membrane	7	1
High		P52948	NUP98	Nuclear pore complex protein Nup98-Nup96 [OS=Homo sapiens]	23.308	4	7	7	13	10.04	cell organization and biogenesis;protein metabolism;RNA metabolism OR transcription;transport;other biological processes	other membranes;cytosol;nucleus;other cell component	nucleic acid binding activity;other molecular function	4928	ENSG00000110713	hsa:4928; P52948; Q8IUT2; Q8WYB0; Q96E54; Q9H3Q4; Q9NT02; Q9UF57; Q9UHX0; Q9Y6J4; Q9Y6J5	SARS-CoV-2 innate immunity evasion and cell-specific immune response		1	1
High		Q92878	RAD50	DNA repair protein RAD50 [OS=Homo sapiens]	23.141	8	10	10	13	7.42	cell cycle OR cell proliferation;cell organization and biogenesis;DNA metabolism;other metabolic processes;stress response;signal transduction;other biological processes	nucleus;other cell component	nucleic acid binding activity;other molecular function	10111	ENSG00000113522	B9EGF5; hsa:10111; O43254; Q6GMT7; Q6P5X3; Q92878; Q9UP86	miRNA regulation of DNA damage response; Homologous recombination; DDX1 as a regulatory component of the Drosha microprocessor; ATM signaling in development and disease ; Breast cancer pathway; Joubert syndrome; DNA repair pathways, full network; SMC1/SMC3 role in DNA damage - Cornelia de Lange Syndrome; DNA damage response	Recruitment and ATM-mediated phosphorylation of repair and signaling proteins at DNA double strand breaks; Regulation of TP53 Activity through Phosphorylation; Processing of DNA double-strand break ends; Presynaptic phase of homologous DNA pairing and strand exchange; G2/M DNA damage checkpoint; HDR through Single Strand Annealing (SSA); Impaired BRCA2 binding to RAD51; Resolution of D-loop Struc…	29	1
High		P16435	POR	NADPH--cytochrome P450 reductase [OS=Homo sapiens]	19.239	10	7	7	13	8.21	protein metabolism;other metabolic processes;other biological processes	other membranes;cytosol;mitochondrion;ER/Golgi;other cell component	other molecular function	5447	ENSG00000127948	P16435; Q16455; Q197M5; Q8N181; Q9H3M8; Q9UDT3	Oxidation by cytochrome P450; Ferroptosis	Cytochrome P450 - arranged by substrate type	3	1
High		P01024	C3	Complement C3 [OS=Homo sapiens]	22.83	7	11	11	13	5.29	cell-cell signaling;cell organization and biogenesis;protein metabolism;other metabolic processes;stress response;developmental processes;signal transduction;other biological processes	non-structural extracellular;plasma membrane;other membranes;ER/Golgi;other cytoplasmic organelle;other cell component	signal transduction activity or receptor binding;enzyme regulator activity	718	ENSG00000125730	A7E236; hsa:718; P01024	Allograft rejection; Complement system; TYROBP causal network in microglia; Cells and molecules involved in local acute inflammatory response ; 16p11.2 distal deletion syndrome; Complement system in neuronal development and plasticity; Acquired partial lipodystrophy / Barraquer-Simons syndrome; Chronic hyperglycemia impairment of neuron function; Complement activation; Complement and coagulation …	Regulation of Insulin-like Growth Factor (IGF) transport and uptake by Insulin-like Growth Factor Binding Proteins (IGFBPs); Post-translational protein phosphorylation; Immunoregulatory interactions between a Lymphoid and a non-Lymphoid cell; Regulation of Complement cascade; G alpha (i) signalling events; Neutrophil degranulation; Peptide ligand-binding receptors; Purinergic signaling in leishma…	20	1
High	Met-loss+Acetyl [N-Term]	Q04917	YWHAH	14-3-3 protein eta [OS=Homo sapiens]	19.378	28	7	5	13	14.95	other metabolic processes;transport;signal transduction;other biological processes	plasma membrane;other membranes;cytosol;other cell component	signal transduction activity or receptor binding;cytoskeletal activity;other molecular function	7533	ENSG00000128245	hsa:7533; Q04917	Cell cycle; Myometrial relaxation and contraction pathways; Calcium regulation in cardiac cells; Sudden infant death syndrome (SIDS) susceptibility pathways	Chk1/Chk2(Cds1) mediated inactivation of Cyclin B:Cdk1 complex; RHO GTPases activate PKNs; Translocation of SLC2A4 (GLUT4) to the plasma membrane; TP53 Regulates Metabolic Genes; SARS-CoV-1 targets host intracellular signalling and regulatory pathways; SARS-CoV-2 targets host intracellular signalling and regulatory pathways; Activation of BAD and translocation to mitochondria	11	1
High		Q14697	GANAB	Neutral alpha-glucosidase AB [OS=Homo sapiens]	17.002	9	8	8	13	9.05	protein metabolism;other metabolic processes	ER/Golgi;other cell component	other molecular function	23193	ENSG00000089597	A6NC20; hsa:23193; Q14697; Q8WTS9; Q9P0X0	N-glycan biosynthesis	Maturation of spike protein; Calnexin/calreticulin cycle; Maturation of spike protein	5	1
High		P02671	FGA	Fibrinogen alpha chain [OS=Homo sapiens]	27.476	12	9	9	13	6.77	cell adhesion;cell organization and biogenesis;protein metabolism;other metabolic processes;stress response;other biological processes	non-structural extracellular;plasma membrane;other membranes;ER/Golgi;other cell component	signal transduction activity or receptor binding;other molecular function	2243	ENSG00000171560	A8K3E4; D3DP14; D3DP15; hsa:2243; P02671; Q4QQH7; Q9BX62; Q9UCH2	Selenium micronutrient network; Folate metabolism; Blood clotting cascade; Complement system; VEGFA-VEGFR2 signaling; Fibrin complement receptor 3 signaling pathway; COVID-19, thrombosis and anticoagulation; Network map of SARS-CoV-2 signaling pathway	Amyloid fiber formation; ER-Phagosome pathway; Integrin cell surface interactions; Platelet degranulation ; Signaling by BRAF and RAF1 fusions; MyD88:MAL(TIRAP) cascade initiated on plasma membrane; MyD88 deficiency (TLR2/4); IRAK4 deficiency (TLR2/4); Regulation of TLR by endogenous ligand; Regulation of Insulin-like Growth Factor (IGF) transport and uptake by Insulin-like Growth Factor Binding …	29	1
High		O00148	DDX39A	ATP-dependent RNA helicase DDX39A [OS=Homo sapiens]	20.37	15	7	2	13	11.25	RNA metabolism OR transcription;other metabolic processes;transport	nucleus;other cell component	other molecular function	10212	ENSG00000123136	B1Q2N1; hsa:10212; O00148; Q8N5M0; Q9BVP6; Q9H5W0	11p11.2 copy number variation syndrome	Transport of Mature mRNA derived from an Intron-Containing Transcript; mRNA 3'-end processing; RNA Polymerase II Transcription Termination	4	1
High		Q13310	PABPC4	Polyadenylate-binding protein 4 [OS=Homo sapiens]	24.263	14	10	7	13	7.07	protein metabolism;RNA metabolism OR transcription;other metabolic processes;stress response;other biological processes	cytosol;nucleus;other cell component	nucleic acid binding activity	8761	ENSG00000090621	B1ANQ8; hsa:8761; Q13310; Q4VC03; Q6P0N3			0	1
High	Met-loss+Acetyl [N-Term]	Q9NRW1	RAB6B	Ras-related protein Rab-6B [OS=Homo sapiens]	11.568	20	4	1	13	15	cell organization and biogenesis;transport;developmental processes;other biological processes	other membranes;cytosol;ER/Golgi;other cell component	cytoskeletal activity;other molecular function	51560	ENSG00000154917	B2R5Z9; B7Z337; D3DND3; hsa:51560; Q92929; Q9NRW1		COPI-independent Golgi-to-ER retrograde traffic; RAB GEFs exchange GTP for GDP on RABs; RAB geranylgeranylation; Retrograde transport at the Trans-Golgi-Network; TBC/RABGAPs	5	1
High	Met-loss+Acetyl [N-Term]	P62873	GNB1	Guanine nucleotide-binding protein G(I)/G(S)/G(T) subunit beta-1 [OS=Homo sapiens]	14.181	15	5	3	13	4.53	cell-cell signaling;cell cycle OR cell proliferation;developmental processes;signal transduction;other biological processes	plasma membrane;other membranes;cytosol;other cell component	other molecular function	2782	ENSG00000078369	B1AJZ7; hsa:2782; P04697; P04901; P62873; Q1RMY8	Nicotine effect on dopaminergic neurons; Thyroid stimulating hormone (TSH) signaling pathway; Corticotropin-releasing hormone signaling pathway; Myometrial relaxation and contraction pathways; G protein signaling pathways; Chemokine signaling pathway; Focal adhesion: PI3K-Akt-mTOR-signaling pathway; PI3K-Akt signaling pathway; Ras signaling; 1p36 copy number variation syndrome; 11p11.2 copy numbe…	Extra-nuclear estrogen signaling; G alpha (12/13) signalling events; Olfactory Signaling Pathway; G alpha (q) signalling events; G alpha (i) signalling events; G alpha (z) signalling events; Synthesis, secretion, and inactivation of Glucagon-like Peptide-1 (GLP-1); ADP signalling through P2Y purinoceptor 12; GPER1 signaling; ADORA2B mediated anti-inflammatory cytokines production; Sensory percept…	46	1
High		Q92900	UPF1	Regulator of nonsense transcripts 1 [OS=Homo sapiens]	21.462	9	10	10	13	8.31	cell cycle OR cell proliferation;cell organization and biogenesis;DNA metabolism;RNA metabolism OR transcription;other metabolic processes;stress response;transport;other biological processes	cytosol;nucleus;other cell component	nucleic acid binding activity;other molecular function	5976	ENSG00000005007	hsa:5976; O00239; O43343; Q86Z25; Q92842; Q92900		Nonsense Mediated Decay (NMD) enhanced by the Exon Junction Complex (EJC); Nonsense Mediated Decay (NMD) independent of the Exon Junction Complex (EJC)	2	1
High		P49736	MCM2	DNA replication licensing factor MCM2 [OS=Homo sapiens]	29.57	13	11	11	13	11.82	cell cycle OR cell proliferation;cell organization and biogenesis;DNA metabolism;other metabolic processes;stress response;other biological processes	nucleus;other cell component	nucleic acid binding activity;other molecular function	4171	ENSG00000073111	hsa:4171; P49736; Q14577; Q15023; Q8N2V1; Q969W7; Q96AE1; Q9BRM7	Cell cycle; Ciliary landscape; G1 to S cell cycle control; DNA replication; 1p36 copy number variation syndrome; 10q11.21q11.23 copy number variation syndrome	Orc1 removal from chromatin; Assembly of the pre-replicative complex; Activation of ATR in response to replication stress; Activation of the pre-replicative complex; Unwinding of DNA	12	1
High		Q6IQ22	RAB12	Ras-related protein Rab-12 [OS=Homo sapiens]	12.57	20	4	3	13	14.32	cell organization and biogenesis;protein metabolism;other metabolic processes;transport;signal transduction;other biological processes	plasma membrane;other membranes;cytosol;ER/Golgi;other cytoplasmic organelle	other molecular function	201475		A6NEF5; hsa:201475; Q4KMQ3; Q6IQ22		RAB GEFs exchange GTP for GDP on RABs; RAB geranylgeranylation	2	1
High		P60763	RAC3	Ras-related C3 botulinum toxin substrate 3 [OS=Homo sapiens]	12.273	20	4	3	13	11.86	cell-cell signaling;cell organization and biogenesis;other metabolic processes;transport;developmental processes;signal transduction;other biological processes	plasma membrane;other membranes;cytosol;cytoskeleton;ER/Golgi;other cell component	other molecular function	5881	ENSG00000169750	hsa:5881; O14658; P60763; Q5U0M8	Integrin-mediated cell adhesion; RalA downstream regulated genes; Focal adhesion; MAPK signaling pathway; Microglia pathogen phagocytosis pathway; Chromosomal and microsatellite instability in colorectal cancer ; Ras signaling; Pancreatic adenocarcinoma pathway; Acute viral myocarditis; Regulation of actin cytoskeleton	RAC3 GTPase cycle; PCP/CE pathway	12	1
High		Q02218	OGDH	2-oxoglutarate dehydrogenase, mitochondrial [OS=Homo sapiens]	20.377	9	10	10	13	9.77	protein metabolism;other metabolic processes;developmental processes	other membranes;mitochondrion;nucleus;other cell component	other molecular function	4967	ENSG00000105953	B4E2U9; D3DVL0; E9PBM1; hsa:4967; Q02218; Q96DD3; Q9UDX0	TCA cycle and deficiency of pyruvate dehydrogenase complex (PDHc); Amino acid metabolism; Thiamine metabolic pathways; 7q11.23 copy number variation syndrome; TCA cycle (aka Krebs or citric acid cycle)	Lysine catabolism; Glyoxylate metabolism and glycine degradation; Citric acid cycle (TCA cycle)	8	1
High		O43707	ACTN4	Alpha-actinin-4 [OS=Homo sapiens]	28.655	11	9	4	13	8.71	cell organization and biogenesis;RNA metabolism OR transcription;stress response;transport;signal transduction;other biological processes	non-structural extracellular;plasma membrane;other membranes;cytoskeleton;nucleus;other cell component	signal transduction activity or receptor binding;cytoskeletal activity;nucleic acid binding activity;other molecular function	81	ENSG00000130402; ENSG00000282844	A4K467; D6PXK4; hsa:81; O43707; O76048	Arrhythmogenic right ventricular cardiomyopathy; Primary focal segmental glomerulosclerosis (FSGS); Focal adhesion; Striated muscle contraction pathway; Ebola virus infection in host; Nephrotic syndrome; Alstrom syndrome	Platelet degranulation ; Nephrin family interactions	9	1
High		P46781	RPS9	40S ribosomal protein S9 [OS=Homo sapiens]	9.795	22	6	6	13	9.81	protein metabolism;other metabolic processes;other biological processes	cytosol;translational apparatus;nucleus;other cell component	nucleic acid binding activity;other molecular function	6203	ENSG00000170889; ENSG00000274005; ENSG00000274626; ENSG00000274646; ENSG00000274950; ENSG00000275323; ENSG00000277079; ENSG00000277359; ENSG00000278081; ENSG00000278270	A9C4C1; hsa:6203; P46781; Q4QRK7; Q9BVZ0	Cytoplasmic ribosomal proteins	Regulation of expression of SLITs and ROBOs; L13a-mediated translational silencing of Ceruloplasmin expression; Translation initiation complex formation; Formation of a pool of free 40S subunits; Formation of the ternary complex, and subsequently, the 43S complex; Ribosomal scanning and start codon recognition; GTP hydrolysis and joining of the 60S ribosomal subunit; Major pathway of rRNA process…	20	1
High		Q14194	CRMP1	Dihydropyrimidinase-related protein 1 [OS=Homo sapiens]	29.39	18	9	6	13	20.54	other metabolic processes;developmental processes;other biological processes	cytosol;cytoskeleton;other cell component	cytoskeletal activity;other molecular function	1400	ENSG00000072832	A0EJG6; hsa:1400; Q13024; Q14194; Q4W5F1; Q96TC8		CRMPs in Sema3A signaling	1	1
High		Q14152	EIF3A	Eukaryotic translation initiation factor 3 subunit A [OS=Homo sapiens]	20.424	6	10	10	13	7.67	cell organization and biogenesis;protein metabolism;other metabolic processes;other biological processes	cytosol;cytoskeleton;translational apparatus;nucleus;other cell component	signal transduction activity or receptor binding;nucleic acid binding activity;other molecular function	8661	ENSG00000107581	B1AMV5; B4DYS1; F5H335; hsa:8661; O00653; Q14152; Q15778	Translation factors; nsp1 from SARS-CoV-2 inhibits translation initiation in the host cell	L13a-mediated translational silencing of Ceruloplasmin expression; Translation initiation complex formation; Formation of a pool of free 40S subunits; Formation of the ternary complex, and subsequently, the 43S complex; Ribosomal scanning and start codon recognition; GTP hydrolysis and joining of the 60S ribosomal subunit	8	1
High		P32119	PRDX2	Peroxiredoxin-2 [OS=Homo sapiens]	12.716	23	5	4	13	10.92	cell cycle OR cell proliferation;other metabolic processes;stress response;developmental processes;signal transduction;other biological processes	cytosol;other cell component	other molecular function	7001	ENSG00000167815	A8K0C0; hsa:7001; P31945; P32118; P32119; P35701; Q6FHG4; Q92763; Q9UC23	Selenium micronutrient network; VEGFA-VEGFR2 signaling	TP53 Regulates Metabolic Genes; Detoxification of Reactive Oxygen Species; Deregulated CDK5 triggers multiple neurodegenerative pathways in Alzheimer's disease models	5	1
High		P62249	RPS16	40S ribosomal protein S16 [OS=Homo sapiens]	12.154	37	6	6	13	11.8	protein metabolism;RNA metabolism OR transcription;other metabolic processes;other biological processes	cytosol;translational apparatus;nucleus;other cell component	nucleic acid binding activity;other molecular function	6217	ENSG00000105193	B2RDD5; hsa:6217; P17008; P62249	Cytoplasmic ribosomal proteins	Regulation of expression of SLITs and ROBOs; L13a-mediated translational silencing of Ceruloplasmin expression; Formation of a pool of free 40S subunits; GTP hydrolysis and joining of the 60S ribosomal subunit; Major pathway of rRNA processing in the nucleolus and cytosol; Nonsense Mediated Decay (NMD) enhanced by the Exon Junction Complex (EJC); SRP-dependent cotranslational protein targeting to…	19	1
High		P46940	IQGAP1	Ras GTPase-activating-like protein IQGAP1 [OS=Homo sapiens]	26.557	6	11	11	13	12.05	cell cycle OR cell proliferation;cell organization and biogenesis;developmental processes;signal transduction;other biological processes	plasma membrane;other membranes;cytosol;cytoskeleton;nucleus;other cell component	enzyme regulator activity;cytoskeletal activity;other molecular function	8826	ENSG00000140575	A7MBM3; hsa:8826; P46940	VEGFA-VEGFR2 signaling; Ebola virus infection in host; Ciliary landscape; EGF/EGFR signaling pathway; Regulation of actin cytoskeleton; G13 signaling pathway	Signaling by BRAF and RAF1 fusions; RHOC GTPase cycle; RHOA GTPase cycle; CDC42 GTPase cycle; RAC1 GTPase cycle; RHOQ GTPase cycle; RHO GTPases activate IQGAPs; RAC2 GTPase cycle; RHOV GTPase cycle; Neutrophil degranulation; RHOU GTPase cycle; Nephrin family interactions; Glucagon-like Peptide-1 (GLP1) regulates insulin secretion; Signaling by moderate kinase activity BRAF mutants; Paradoxical ac…	25	1
High		Q12906	ILF3	Interleukin enhancer-binding factor 3 [OS=Homo sapiens]	28.657	10	9	9	12	8.5	protein metabolism;other metabolic processes;stress response;other biological processes	mitochondrion;nucleus;other cell component	nucleic acid binding activity;other molecular function	3609	ENSG00000129351	A8K6F2; G5E9M5; hsa:3609; O43409; Q12906; Q6P1X1; Q86XY7; Q99544; Q99545; Q9BZH4; Q9BZH5; Q9NQ95; Q9NQ96; Q9NQ97; Q9NQ98; Q9NQ99; Q9NQA0; Q9NQA1; Q9NQA2; Q9NRN2; Q9NRN3; Q9NRN4; Q9UMZ9; Q9UN00; Q9UN84; Q9UNA2			0	1
High		P20020	ATP2B1	Plasma membrane calcium-transporting ATPase 1 [OS=Homo sapiens]	21.347	9	9	5	12	4.03	stress response;transport;developmental processes;other biological processes	plasma membrane;other membranes;ER/Golgi;nucleus;other cell component	transporter activity;other molecular function	490	ENSG00000070961	hsa:490; P20020; Q12992; Q12993; Q13819; Q13820; Q13821; Q16504; Q93082	Vitamin D receptor pathway; Splicing factor NOVA regulated synaptic proteins; Vitamin D-sensitive calcium signaling in depression; Calcium regulation in cardiac cells	Sensory processing of sound by inner hair cells of the cochlea; Ion homeostasis; Ion transport by P-type ATPases; Reduction of cytosolic Ca++ levels	8	1
High		P13010	XRCC5	X-ray repair cross-complementing protein 5 [OS=Homo sapiens]	13.583	10	9	9	12	4.22	cell cycle OR cell proliferation;cell organization and biogenesis;DNA metabolism;other metabolic processes;stress response;developmental processes;other biological processes	non-structural extracellular;plasma membrane;other membranes;cytosol;nucleus;other cell component	enzyme regulator activity;nucleic acid binding activity;other molecular function	7520	ENSG00000079246	A8K3X5; hsa:7520; P13010; Q0Z7V0; Q4VBQ5; Q53HH7; Q7M4N0; Q9UCQ0; Q9UCQ1	Non-homologous end joining; Male infertility; DNA repair pathways, full network; p53 transcriptional gene network; 10q11.21q11.23 copy number variation syndrome	Neutrophil degranulation; Cytosolic sensors of pathogen-associated DNA ; Nonhomologous End-Joining (NHEJ); 2-LTR circle formation; IRF3-mediated induction of type I IFN	10	1
High		Q96AE4	FUBP1	Far upstream element-binding protein 1 [OS=Homo sapiens]	23.252	13	9	7	12	9.69	other biological processes	nucleus;other cell component	nucleic acid binding activity	8880	ENSG00000162613	hsa:8880; Q12828; Q96AE4			0	1
High		Q14683	SMC1A	Structural maintenance of chromosomes protein 1A [OS=Homo sapiens]	19.925	8	10	10	12	6.42	cell cycle OR cell proliferation;cell organization and biogenesis;DNA metabolism;other metabolic processes;stress response;other biological processes	cytosol;cytoskeleton;nucleus;other cell component	nucleic acid binding activity;other molecular function	8243	ENSG00000072501	hsa:8243; O14995; Q14683; Q16351; Q2M228	miRNA regulation of DNA damage response; Cell cycle; Retinoblastoma gene in cancer; Constitutive androstane receptor pathway; Nuclear receptors meta-pathway; Pathways affected in adenoid cystic carcinoma; ATM signaling in development and disease ; mRNA processing; Regulation of sister chromatid separation at the metaphase-anaphase transition; Rett syndrome causing genes; CAMKK2 pathway; Cohesin c…	Estrogen-dependent gene expression; Meiotic synapsis; Separation of Sister Chromatids; Resolution of Sister Chromatid Cohesion; SUMOylation of DNA damage response and repair proteins; Establishment of Sister Chromatid Cohesion; Cohesin Loading onto Chromatin	21	1
High		Q9NR30	DDX21	Nucleolar RNA helicase 2 [OS=Homo sapiens]	20.073	10	7	5	12	13.09	cell organization and biogenesis;RNA metabolism OR transcription;other metabolic processes;stress response;other biological processes	cytosol;mitochondrion;nucleus;other cell component	nucleic acid binding activity;other molecular function	9188	ENSG00000165732	B2RDL0; hsa:9188; Q13436; Q5VX41; Q68D35; Q9NR30		B-WICH complex positively regulates rRNA expression; Major pathway of rRNA processing in the nucleolus and cytosol	2	1
High		Q15393	SF3B3	Splicing factor 3B subunit 3 [OS=Homo sapiens]	21.427	8	9	9	12	1.68	cell organization and biogenesis;protein metabolism;RNA metabolism OR transcription;other metabolic processes;other biological processes	nucleus;other cell component	nucleic acid binding activity;other molecular function	23450	ENSG00000189091	hsa:23450; Q15393; Q6NTI8; Q96GC0; Q9BPY2; Q9UFX7; Q9UJ29	mRNA processing	mRNA Splicing - Major Pathway; mRNA Splicing - Minor Pathway	3	1
High		P24941	CDK2	Cyclin-dependent kinase 2 [OS=Homo sapiens]	16.39	20	6	4	12	8.9	cell cycle OR cell proliferation;cell organization and biogenesis;protein metabolism;DNA metabolism;RNA metabolism OR transcription;other metabolic processes;stress response;transport;signal transduction;other biological processes	cytosol;cytoskeleton;nucleus;other cytoplasmic organelle;other cell component	kinase activity;other molecular function	1017	ENSG00000123374	A8K7C6; hsa:1017; O75100; P24941	miRNA regulation of DNA damage response; Cell cycle; Thyroid stimulating hormone (TSH) signaling pathway; Glioblastoma signaling pathways; Oncostatin M signaling pathway; Spinal cord injury; Retinoblastoma gene in cancer; Aryl hydrocarbon receptor pathway; Vitamin D receptor pathway; PI3K-Akt signaling pathway; G1 to S cell cycle control; Measles virus infection; Small cell lung cancer; DNA repli…	TP53 Regulates Transcription of Genes Involved in G1 Cell Cycle Arrest; Orc1 removal from chromatin; CDK-mediated phosphorylation and removal of Cdc6; Regulation of TP53 Degradation; SCF(Skp2)-mediated degradation of p27/p21; Regulation of TP53 Activity through Phosphorylation; Activation of ATR in response to replication stress; Activation of the pre-replicative complex; G2 Phase; Cyclin D assoc…	47	1
High		P62277	RPS13	40S ribosomal protein S13 [OS=Homo sapiens]	7.338	24	4	4	12	4.54	protein metabolism;other metabolic processes;other biological processes	cytosol;translational apparatus;nucleus;other cell component	nucleic acid binding activity;other molecular function	6207	ENSG00000110700	B2R549; hsa:6207; P19116; P62277; Q02546; Q29200; Q498Y0	Cytoplasmic ribosomal proteins	Major pathway of rRNA processing in the nucleolus and cytosol; L13a-mediated translational silencing of Ceruloplasmin expression; Translation initiation complex formation; Formation of a pool of free 40S subunits; Formation of the ternary complex, and subsequently, the 43S complex; Ribosomal scanning and start codon recognition; GTP hydrolysis and joining of the 60S ribosomal subunit; Regulation …	19	1
High		P07947	YES1	Tyrosine-protein kinase Yes [OS=Homo sapiens]	12.269	9	5	2	12	3.76	protein metabolism;other metabolic processes;stress response;transport;signal transduction;other biological processes	plasma membrane;other membranes;cytosol;cytoskeleton;ER/Golgi	signal transduction activity or receptor binding;kinase activity;other molecular function	7525	ENSG00000176105	A6NLB3; D3DUH1; hsa:7525; P07947	Thymic stromal lymphopoietin (TSLP) signaling pathway; Interleukin-11 signaling pathway; NRF2-ARE regulation; Gastrin signaling pathway; GDNF signaling	FCGR activation; FCGR3A-mediated IL10 synthesis; FCGR3A-mediated phagocytosis; Regulation of signaling by CBL; EPHB-mediated forward signaling; Signaling by phosphorylated juxtamembrane, extracellular and kinase domain KIT mutants; Regulation of KIT signaling; Signaling by ERBB2; EPH-ephrin mediated repulsion of cells; EPHA-mediated growth cone collapse; Signaling by CSF1 (M-CSF) in myeloid cells…	22	1
High		P54886	ALDH18A1	Delta-1-pyrroline-5-carboxylate synthase [OS=Homo sapiens]	17.622	8	8	8	12	7.92	other metabolic processes	other membranes;mitochondrion	kinase activity;other molecular function	5832	ENSG00000059573	B2R5Q4; B7Z350; B7Z5X8; B7ZLP1; D3DR44; hsa:5832; O95952; P54886; Q3KQU2; Q5T566; Q5T567; Q9UM72	Amino acid metabolism		1	1
High		Q5JWF2	GNAS	Guanine nucleotide-binding protein G(s) subunit alpha isoforms XLas [OS=Homo sapiens]	6.041	4	4	3	12	0	cell adhesion;stress response;developmental processes;signal transduction;other biological processes	plasma membrane;other membranes;cytosol	signal transduction activity or receptor binding;enzyme regulator activity;other molecular function	2778	ENSG00000087460	A2A2S3; E1P5G3; O75684; O75685; Q5JW67; Q5JWF1; Q5JWF2; Q9NY42	Thyroid stimulating hormone (TSH) signaling pathway; Endothelin pathways; Corticotropin-releasing hormone signaling pathway; Common pathways underlying drug addiction; Myometrial relaxation and contraction pathways; G protein signaling pathways; Thermogenesis; Hippo signaling regulation pathways; Purinergic signaling; GPR143 in melanocytes and retinal pigment epithelium cells; Prostaglandin and l…	G alpha (i) signalling events; G alpha (z) signalling events; G alpha (s) signalling events; GPER1 signaling; ADORA2B mediated anti-inflammatory cytokines production; Glucagon-like Peptide-1 (GLP1) regulates insulin secretion; Prostacyclin signalling through prostacyclin receptor; Glucagon-type ligand receptors; Vasopressin regulates renal water homeostasis via Aquaporins; PKA activation in gluca…	28	1
High		P49411		Elongation factor Tu, mitochondrial [OS=Homo sapiens]	15.071	14	7	7	12	12.92									0	1
High		P40926	MDH2	Malate dehydrogenase, mitochondrial [OS=Homo sapiens]	21.107	25	7	7	12	15.35	other metabolic processes	other membranes;mitochondrion;other cell component	other molecular function	4191	ENSG00000146701	A8K414; B2RE78; B4DE44; E9PDB2; hsa:4191; O43682; P40926	Amino acid metabolism; Metabolic reprogramming in colon cancer; NAD metabolism in oncogene-induced senescence and mitochondrial dysfunction-associated senescence; Glycolysis and gluconeogenesis; TCA cycle (aka Krebs or citric acid cycle)	Gluconeogenesis; Citric acid cycle (TCA cycle)	7	1
High	Met-loss+Acetyl [N-Term]	Q13263	TRIM28	Transcription intermediary factor 1-beta [OS=Homo sapiens]	25.899	14	7	7	12	19.49	cell organization and biogenesis;protein metabolism;DNA metabolism;RNA metabolism OR transcription;other metabolic processes;stress response;developmental processes;other biological processes	nucleus;other cell component	nucleic acid binding activity;kinase activity;other molecular function	10155	ENSG00000130726	hsa:10155; O00677; Q13263; Q7Z632; Q93040; Q96IM1	Corticotropin-releasing hormone signaling pathway; Mesodermal commitment pathway; ATM signaling in development and disease	HCMV Early Events; Generic Transcription Pathway; SUMOylation of transcription cofactors	6	1
High		P01023	A2M	Alpha-2-macroglobulin [OS=Homo sapiens]	18.106	6	7	7	12	12.11	stress response;developmental processes;other biological processes	non-structural extracellular;other cell component	signal transduction activity or receptor binding;enzyme regulator activity;other molecular function	2	ENSG00000175899	hsa:2; P01023; Q13677; Q59F47; Q5QTS0; Q68DN2; Q6PIY3; Q6PN97	Complement system; Complement and coagulation cascades	Degradation of the extracellular matrix; Platelet degranulation ; HDL assembly; Intrinsic Pathway of Fibrin Clot Formation	6	1
High		P34932	HSPA4	Heat shock 70 kDa protein 4 [OS=Homo sapiens]	39.487	14	10	9	12	21.11	cell organization and biogenesis;stress response;transport;other biological processes	non-structural extracellular;cytosol;mitochondrion;nucleus	other molecular function	3308	ENSG00000170606	hsa:3308; O95756; P34932; Q2TAL4; Q9BUK9	Parkin-ubiquitin proteasomal system pathway	Regulation of HSF1-mediated heat shock response	2	1
High		P20338	RAB4A	Ras-related protein Rab-4A [OS=Homo sapiens]	6.104	9	2	1	12	12.15	transport;signal transduction;other biological processes	non-structural extracellular;plasma membrane;other membranes;other cytoplasmic organelle;other cell component	other molecular function	5867	ENSG00000168118	hsa:5867; P20338; Q5T7P7; Q9BQ44	VEGFA-VEGFR2 signaling; Insulin signaling; Intracellular trafficking proteins involved in CMT neuropathy; 16p11.2 distal deletion syndrome	RAB geranylgeranylation; Translocation of SLC2A4 (GLUT4) to the plasma membrane; Synthesis of PIPs at the plasma membrane; TBC/RABGAPs; MET receptor recycling	9	1
High		P02545	LMNA	Prelamin-A/C [OS=Homo sapiens]	35.979	20	10	10	12	10.95	cell cycle OR cell proliferation;cell organization and biogenesis;other metabolic processes;stress response;transport;developmental processes;other biological processes	cytosol;cytoskeleton;nucleus;other cell component	cytoskeletal activity;other molecular function	4000	ENSG00000160789	B4DI32; D3DVB0; D6RAQ3; E7EUI9; hsa:4000; P02545; P02546; Q5I6Y4; Q5I6Y6; Q5TCJ2; Q5TCJ3; Q6UYC3; Q969I8; Q96JA2	Arrhythmogenic right ventricular cardiomyopathy; Adipogenesis; Fas ligand pathway and stress induction of heat shock proteins; Lamin A-processing pathway; Nephrotic syndrome; Influence of laminopathies on Wnt signaling; Overlap between signal transduction pathways contributing to LMNA laminopathies; Familial partial lipodystrophy; Progeria-associated lipodystrophy; Acquired partial lipodystrophy …	Signaling by BRAF and RAF1 fusions; XBP1(S) activates chaperone genes	13	1
High		Q92945	KHSRP	Far upstream element-binding protein 2 [OS=Homo sapiens]	22.097	12	7	6	12	12.5	RNA metabolism OR transcription;other metabolic processes;transport;other biological processes	cytosol;nucleus;other cell component	nucleic acid binding activity;other molecular function	8570	ENSG00000088247	hsa:8570; O00301; Q59EZ9; Q5U4P6; Q92945; Q9UNT5; Q9UQH5	Pre-implantation embryo	ATF4 activates genes in response to endoplasmic reticulum stress; KSRP (KHSRP) binds and destabilizes mRNA	3	1
High		P43243	MATR3	Matrin-3 [OS=Homo sapiens]	20.177	9	7	7	12	9.11	stress response;developmental processes;other biological processes	other membranes;nucleus	nucleic acid binding activity;other molecular function	9782	ENSG00000015479	B7ZAV5; D3DQC3; hsa:9782; P43243; Q9UHW0; Q9UQ27			0	1
High		P07099	EPHX1	Epoxide hydrolase 1 [OS=Homo sapiens]	16.562	14	8	8	12	4.23	other metabolic processes;other biological processes	other membranes;ER/Golgi	other molecular function	2052	ENSG00000143819	B2R8N0; hsa:2052; P07099; Q5VTJ6; Q9NP75; Q9NPE7; Q9NQU6; Q9NQU7; Q9NQU8; Q9NQU9; Q9NQV0; Q9NQV1; Q9NQV2	Photodynamic therapy-induced NFE2L2 (NRF2) survival signaling; Benzene metabolism; Benzo(a)pyrene metabolism; Aflatoxin B1 metabolism; Metapathway biotransformation Phase I and II	Phase I - Functionalization of compounds	6	1
High		Q03252	LMNB2	Lamin-B2 [OS=Homo sapiens]	21.046	14	9	7	12	7.48	cell organization and biogenesis;transport;other biological processes	other membranes;cytoskeleton;nucleus	cytoskeletal activity;other molecular function	84823	ENSG00000176619	hsa:84823; O75292; Q03252; Q14734; Q96DF6	Gastric cancer network 2; Fas ligand pathway and stress induction of heat shock proteins; IL-18 signaling pathway; Familial partial lipodystrophy; Progeria-associated lipodystrophy; Acquired partial lipodystrophy / Barraquer-Simons syndrome		6	1
High		Q6NUK1	SLC25A24	Calcium-binding mitochondrial carrier protein SCaMC-1 [OS=Homo sapiens]	19.639	18	9	9	12	12.36	stress response;transport;other biological processes	other membranes;mitochondrion	transporter activity;other molecular function	29957	ENSG00000085491; ENSG00000284468	B7ZAI9; hsa:29957; Q5T331; Q5T485; Q6NUK1; Q6PJJ9; Q705K4; Q9P129			0	1
High		Q01518	CAP1	Adenylyl cyclase-associated protein 1 [OS=Homo sapiens]	23.954	14	7	6	12	17.42	cell organization and biogenesis;transport;signal transduction;other biological processes	non-structural extracellular;plasma membrane;other membranes;cytoskeleton;other cytoplasmic organelle;other cell component	cytoskeletal activity;other molecular function	10487	ENSG00000131236	hsa:10487; Q01518; Q53HR7; Q5T0S1; Q5T0S2; Q6I9U6	Angiopoietin-like protein 8 regulatory pathway; Insulin signaling; Complement system in neuronal development and plasticity; Opioid receptor pathways	Neutrophil degranulation; Platelet degranulation ; Role of ABL in ROBO-SLIT signaling	7	1
High		Q9UM54	MYO6	Unconventional myosin-VI [OS=Homo sapiens]	24.93	8	10	10	12	6.16	cell organization and biogenesis;stress response;transport;developmental processes;signal transduction;other biological processes	plasma membrane;other membranes;cytosol;cytoskeleton;ER/Golgi;nucleus;other cytoplasmic organelle;other cell component	cytoskeletal activity;other molecular function	4646	ENSG00000196586	A6H8V4; E1P540; hsa:4646; Q5TEM5; Q5TEM6; Q5TEM7; Q9BZZ7; Q9UEG2; Q9UM54	VEGFA-VEGFR2 signaling; Joubert syndrome	RHOU GTPase cycle; RHOBTB2 GTPase cycle; RHOBTB1 GTPase cycle; Trafficking of AMPA receptors; Gap junction degradation	7	1
High		Q9UJS0	SLC25A13	Calcium-binding mitochondrial carrier protein Aralar2 [OS=Homo sapiens]	16.284	11	8	6	12	13.78	other metabolic processes;transport;other biological processes	plasma membrane;other membranes;mitochondrion	transporter activity;other molecular function	10165	ENSG00000004864	hsa:10165; O14566; O14575; Q546F9; Q9NZW1; Q9UJS0; Q9UNI7		Gluconeogenesis; Mitochondrial protein import; Aspartate and asparagine metabolism	3	1
High		P11310	ACADM	Medium-chain specific acyl-CoA dehydrogenase, mitochondrial [OS=Homo sapiens]	26.483	19	7	7	12	16.86	other metabolic processes;stress response;developmental processes;other biological processes	other membranes;mitochondrion;other cell component	other molecular function	34	ENSG00000117054	hsa:34; P11310; Q5T4U4; Q9NYF1	Fatty acid beta-oxidation; PPAR-alpha pathway; Nuclear receptors meta-pathway; Mitochondrial long chain fatty acid beta-oxidation; Amino acid metabolism; PPAR signaling pathway; Mitochondrial fatty acid oxidation disorders; Female steroid hormones in cardiomyocyte energy metabolism; Sudden infant death syndrome (SIDS) susceptibility pathways	PPARA activates gene expression; mitochondrial fatty acid beta-oxidation of unsaturated fatty acids; Beta oxidation of decanoyl-CoA to octanoyl-CoA-CoA; Beta oxidation of octanoyl-CoA to hexanoyl-CoA	13	1
High		P50851	LRBA	Lipopolysaccharide-responsive and beige-like anchor protein [OS=Homo sapiens]	24.006	3	9	7	12	9.41	cell organization and biogenesis;other metabolic processes;other biological processes	plasma membrane;other membranes;cytosol;ER/Golgi;other cytoplasmic organelle	other molecular function	987	ENSG00000198589	hsa:987; P50851; Q4W5J4; Q4W5L6; Q8NFQ0; Q9H2U3; Q9H2U4			0	1
High		Q8WUM4	PDCD6IP	Programmed cell death 6-interacting protein [OS=Homo sapiens]	23.775	10	9	9	12	10.62	cell cycle OR cell proliferation;cell organization and biogenesis;protein metabolism;other metabolic processes;transport;other biological processes	non-structural extracellular;plasma membrane;cytosol;cytoskeleton;ER/Golgi;other cytoplasmic organelle;other cell component	signal transduction activity or receptor binding;other molecular function	10015	ENSG00000170248	C5MQH7; E9PFU1; hsa:10015; Q6NUS1; Q8WUM4; Q9BX86; Q9NUN0; Q9P2H2; Q9UKL5	Inhibition of exosome biogenesis and secretion by Manumycin A in CRPC cells	Budding and maturation of HIV virion; Regulation of necroptotic cell death; Uptake and function of anthrax toxins	5	1
High	Met-loss [N-Term]	P31939	ATIC	Bifunctional purine biosynthesis protein ATIC [OS=Homo sapiens]	17.422	12	7	7	12	7.45	other metabolic processes;developmental processes;other biological processes	plasma membrane;other membranes;cytosol	other molecular function	471	ENSG00000138363	A8K202; E9PBU3; hsa:471; P31939; Q13856; Q53S28	One-carbon metabolism	Signaling by ALK fusions and activated point mutants; Purine ribonucleoside monophosphate biosynthesis	3	1
High		P55084	HADHB	Trifunctional enzyme subunit beta, mitochondrial [OS=Homo sapiens]	18.972	17	8	8	12	10.86	other metabolic processes;other biological processes	other membranes;mitochondrion;ER/Golgi	nucleic acid binding activity;other molecular function	3032	ENSG00000138029	B2RB16; B4E2W0; hsa:3032; O14969; P55084; Q53TA6; Q96C77; Q9H3F5; Q9T2V8	Fatty acid beta-oxidation; Valproic acid pathway; Female steroid hormones in cardiomyocyte energy metabolism; Sudden infant death syndrome (SIDS) susceptibility pathways	Acyl chain remodeling of CL; mitochondrial fatty acid beta-oxidation of unsaturated fatty acids; Beta oxidation of decanoyl-CoA to octanoyl-CoA-CoA; Beta oxidation of octanoyl-CoA to hexanoyl-CoA; Beta oxidation of hexanoyl-CoA to butanoyl-CoA; Beta oxidation of myristoyl-CoA to lauroyl-CoA; Beta oxidation of lauroyl-CoA to decanoyl-CoA-CoA; Beta oxidation of palmitoyl-CoA to myristoyl-CoA	12	1
High		Q14160		Protein scribble homolog [OS=Homo sapiens]	20.539	6	10	10	12	4.99									0	1
High		Q12860	CNTN1	Contactin-1 [OS=Homo sapiens]	20.379	8	8	8	12	6.31	cell adhesion;cell organization and biogenesis;other metabolic processes;developmental processes;signal transduction;other biological processes	plasma membrane;other membranes;other cell component	other molecular function	1272	ENSG00000018236	A8K0H9; A8K0Y3; hsa:1272; Q12860; Q12861; Q14030; Q7M4P0; Q8N466		Activated NOTCH1 Transmits Signal to the Nucleus; NOTCH2 Activation and Transmission of Signal to the Nucleus; Neurofascin interactions	4	1
High		P23284	PPIB	Peptidyl-prolyl cis-trans isomerase B [OS=Homo sapiens]	22.74	33	7	7	12	12.77	protein metabolism;other metabolic processes;developmental processes;other biological processes	cytosol;ER/Golgi;nucleus;other cell component	other molecular function	5479	ENSG00000166794	A8K534; hsa:5479; P23284; Q6IBH5; Q9BVK5	Prolactin signaling pathway; Type I collagen synthesis in the context of osteogenesis imperfecta	Collagen biosynthesis and modifying enzymes; SARS-CoV-1 activates/modulates innate immune responses	4	1
High		P62195	PSMC5	26S proteasome regulatory subunit 8 [OS=Homo sapiens]	16.417	17	6	5	12	6.23	protein metabolism;other metabolic processes;other biological processes	cytosol;nucleus;other cell component	signal transduction activity or receptor binding;other molecular function	5705	ENSG00000087191	A8K3Z3; A8K763; hsa:5705; O35051; O43208; P47210; P52915; P52916; P62195	Proteasome degradation; Alzheimer's disease and miRNA effects; Parkin-ubiquitin proteasomal system pathway; Pregnane X receptor pathway; Nuclear receptors meta-pathway; Alzheimer's disease	FCERI mediated NF-kB activation; Downstream TCR signaling; Antigen processing: Ubiquitination & Proteasome degradation; Activation of NF-kappaB in B cells; Oxygen-dependent proline hydroxylation of Hypoxia-inducible Factor Alpha; ER-Phagosome pathway; Cross-presentation of soluble exogenous antigens (endosomes); SCF-beta-TrCP mediated degradation of Emi1; APC/C:Cdc20 mediated degradation of Secur…	64	1
High		O95347	SMC2	Structural maintenance of chromosomes protein 2 [OS=Homo sapiens]	27.077	10	12	12	12	7.81	cell cycle OR cell proliferation;cell organization and biogenesis;other biological processes	cytosol;nucleus;other cell component	nucleic acid binding activity;other molecular function	10592	ENSG00000136824	hsa:10592; O95347; Q6IEE0; Q9P1P2	Retinoblastoma gene in cancer	Condensation of Prophase Chromosomes; Condensation of Prometaphase Chromosomes	3	1
High		P07339	CTSD	Cathepsin D [OS=Homo sapiens]	10.893	13	5	5	12	7.9	cell organization and biogenesis;protein metabolism;other metabolic processes;other biological processes	other membranes;other cytoplasmic organelle;other cell component	other molecular function	1509	ENSG00000117984	hsa:1509; P07339; Q6IB57	Prolactin signaling pathway	Neutrophil degranulation; MHC class II antigen presentation; Collagen degradation; Estrogen-dependent gene expression; Insulin receptor recycling; Metabolism of Angiotensinogen to Angiotensins	7	1
High		P36776	LONP1	Lon protease homolog, mitochondrial [OS=Homo sapiens]	20.13	9	9	9	12	9.32	cell organization and biogenesis;protein metabolism;DNA metabolism;other metabolic processes;stress response;other biological processes	cytosol;mitochondrion;nucleus	nucleic acid binding activity;other molecular function	9361	ENSG00000196365	B3KPH8; D6W635; E5KMH8; F5GZ27; hsa:9361; P36776; P36777; Q8N8K8; Q9UQ95			0	1
High		Q16891	IMMT	MICOS complex subunit MIC60 [OS=Homo sapiens]	26.968	14	9	9	12	11.18	cell organization and biogenesis;other biological processes	other membranes;mitochondrion		10989	ENSG00000132305	B1H0U5; B2R5N6; hsa:10989; Q14539; Q15092; Q16891; Q68D41; Q69HW5; Q6IBL0; Q7Z3X1; Q8TAJ5; Q9P0V2		Cristae formation	1	1
High		Q92621	NUP205	Nuclear pore complex protein Nup205 [OS=Homo sapiens]	23.829	5	9	9	11	6.71	cell organization and biogenesis;transport	other membranes;cytosol;nucleus	other molecular function	23165	ENSG00000155561	A6H8X3; hsa:23165; Q86YC1; Q92621		HCMV Early Events; SUMOylation of DNA replication proteins; Rev-mediated nuclear export of HIV RNA; Nuclear import of Rev protein; Postmitotic nuclear pore complex (NPC) reformation; HCMV Late Events; ISG15 antiviral mechanism; Transport of the SLBP independent Mature mRNA; Transport of the SLBP Dependant Mature mRNA; Transport of Mature mRNA Derived from an Intronless Transcript; Transport of Ma…	29	1
High		P05388	RPLP0	60S acidic ribosomal protein P0 [OS=Homo sapiens]	15.052	19	5	5	11	5.98	cell organization and biogenesis;protein metabolism;other metabolic processes	cytosol;ER/Golgi;translational apparatus;nucleus;other cell component	nucleic acid binding activity;other molecular function	6175	ENSG00000089157	hsa:6175; P05388; Q3B7A4; Q9BVK4	Cytoplasmic ribosomal proteins	Regulation of expression of SLITs and ROBOs; Gene and protein expression by JAK-STAT signaling after Interleukin-12 stimulation; L13a-mediated translational silencing of Ceruloplasmin expression; Formation of a pool of free 40S subunits; GTP hydrolysis and joining of the 60S ribosomal subunit; Major pathway of rRNA processing in the nucleolus and cytosol; Nonsense Mediated Decay (NMD) enhanced by…	15	1
High		Q14964	RAB39A	Ras-related protein Rab-39A [OS=Homo sapiens]	6.161	10	2	1	11	12.15	cell organization and biogenesis;other metabolic processes;transport;signal transduction	plasma membrane;other membranes;cytosol;ER/Golgi;other cytoplasmic organelle;other cell component	other molecular function	54734	ENSG00000179331	A8KAA4; hsa:54734; Q14964; Q8N6W2		RAB GEFs exchange GTP for GDP on RABs; RAB geranylgeranylation; Intra-Golgi traffic	3	1
High		Q14974	KPNB1	Importin subunit beta-1 [OS=Homo sapiens]	23.228	9	9	9	11	11.1	cell cycle OR cell proliferation;cell organization and biogenesis;transport;signal transduction;other biological processes	non-structural extracellular;other membranes;cytosol;ER/Golgi;nucleus;other cell component	other molecular function	3837	ENSG00000108424	B7ZAV6; D3DTT3; hsa:3837; Q14637; Q14974; Q53XN2; Q96J27	Sterol regulatory element-binding proteins (SREBP) signaling; 22q11.2 copy number variation syndrome	Neutrophil degranulation; Apoptosis induced DNA fragmentation; ISG15 antiviral mechanism; Transport of Ribonucleoproteins into the Host Nucleus; NS1 Mediated Effects on Host Pathways; Nuclear import of Rev protein; Interferon alpha/beta signaling; Regulation of cholesterol biosynthesis by SREBP (SREBF); SARS-CoV-1 activates/modulates innate immune responses; Assembly of the ORC complex at the ori…	15	1
High		O43865	AHCYL1	S-adenosylhomocysteine hydrolase-like protein 1 [OS=Homo sapiens]	15.73	14	7	6	11	5.92	cell organization and biogenesis;RNA metabolism OR transcription;other metabolic processes;transport;signal transduction;other biological processes	plasma membrane;other membranes;cytosol;ER/Golgi;other cell component	nucleic acid binding activity;other molecular function	10768	ENSG00000168710	B4E168; hsa:10768; O43865; Q2TAJ6; Q502W8; Q5VSM0; Q6P171; Q96PK4; Q9UG84	Trans-sulfuration, one-carbon metabolism and related pathways	Role of phospholipids in phagocytosis; FCERI mediated Ca+2 mobilization; FCGR3A-mediated IL10 synthesis; Antigen activates B Cell Receptor (BCR) leading to generation of second messengers; Ion homeostasis; Regulation of insulin secretion; VEGFR2 mediated cell proliferation; PLC beta mediated events; DAG and IP3 signaling; CLEC7A (Dectin-1) induces NFAT activation	11	1
High		Q8N163	CCAR2	Cell cycle and apoptosis regulator protein 2 [OS=Homo sapiens]	19.415	10	7	7	11	9.09	cell-cell signaling;cell cycle OR cell proliferation;cell organization and biogenesis;RNA metabolism OR transcription;other metabolic processes;stress response;signal transduction;other biological processes	cytoskeleton;mitochondrion;nucleus;other cell component	enzyme regulator activity;other molecular function	57805	ENSG00000158941	A6NL03; B2RB79; D3DSR6; hsa:57805; Q6P0Q9; Q8N163; Q8N3G7; Q8N8M1; Q8TF34; Q9H9Q9; Q9HD12; Q9NT55		Regulation of HSF1-mediated heat shock response	1	1
High		P49591	SARS1	Serine--tRNA ligase, cytoplasmic [OS=Homo sapiens]	20.348	15	7	7	11	4.97	protein metabolism;RNA metabolism OR transcription;other metabolic processes;other biological processes	cytosol;nucleus;other cell component	nucleic acid binding activity;other molecular function	6301	ENSG00000031698	B2R6Y9; hsa:6301; P49591; Q5T5C8; Q9NSE3	VEGFA-VEGFR2 signaling	Cytosolic tRNA aminoacylation; Selenocysteine synthesis	3	1
High		P36957	DLST	Dihydrolipoyllysine-residue succinyltransferase component of 2-oxoglutarate dehydrogenase complex, mitochondrial [OS=Homo sapiens]	18.886	19	7	7	11	10.44	protein metabolism;other metabolic processes	cytosol;mitochondrion;nucleus;other cell component	other molecular function	1743	ENSG00000119689	B7Z5W8; E7ESY5; hsa:1743; P36957; Q7LDY7; Q9BQ32	TCA cycle and deficiency of pyruvate dehydrogenase complex (PDHc); Amino acid metabolism; Metabolic reprogramming in colon cancer; 7q11.23 copy number variation syndrome; 1p36 copy number variation syndrome; 10q11.21q11.23 copy number variation syndrome; TCA cycle (aka Krebs or citric acid cycle)	Lysine catabolism; Glyoxylate metabolism and glycine degradation; Citric acid cycle (TCA cycle)	10	1
High		Q04637	EIF4G1	Eukaryotic translation initiation factor 4 gamma 1 [OS=Homo sapiens]	18.935	5	9	8	11	7.27	protein metabolism;other metabolic processes;stress response;developmental processes;other biological processes	cytosol;translational apparatus;nucleus;other cell component	nucleic acid binding activity;other molecular function	1981	ENSG00000114867	D3DNT2; D3DNT4; D3DNT5; E9PFM1; G5E9S1; hsa:1981; O43177; O95066; Q04637; Q5HYG0; Q6ZN21; Q8N102	Translation factors; VEGFA-VEGFR2 signaling; Acute viral myocarditis; Fragile X syndrome; Translation inhibitors in chronically activated PDGFRA cells; Malignant pleural mesothelioma	AUF1 (hnRNP D0) binds and destabilizes mRNA; Regulation of expression of SLITs and ROBOs; ISG15 antiviral mechanism; L13a-mediated translational silencing of Ceruloplasmin expression; Translation initiation complex formation; Ribosomal scanning and start codon recognition; GTP hydrolysis and joining of the 60S ribosomal subunit; Nonsense Mediated Decay (NMD) enhanced by the Exon Junction Complex …	18	1
High		Q99536	VAT1	Synaptic vesicle membrane protein VAT-1 homolog [OS=Homo sapiens]	22.142	24	7	7	11	11.68	other biological processes	non-structural extracellular;other membranes;mitochondrion;other cytoplasmic organelle	other molecular function	10493	ENSG00000108828	A8K345; B0AZP7; B4DPX4; hsa:10493; Q13035; Q5BKZ7; Q96A39; Q99536; Q9BUT8		Neutrophil degranulation	1	1
High		P00966	ASS1	Argininosuccinate synthase [OS=Homo sapiens]	10.73	12	6	6	11	7.79	other metabolic processes;stress response;developmental processes;other biological processes	other membranes;cytosol;mitochondrion;ER/Golgi;nucleus;other cytoplasmic organelle;other cell component	other molecular function	445	ENSG00000130707	hsa:445; P00966; Q6LDL2; Q86UZ0; Q96GT4	Alanine and aspartate metabolism; Amino acid metabolism	Urea cycle	3	1
High		Q96PK6	RBM14	RNA-binding protein 14 [OS=Homo sapiens]	20.475	15	8	8	11	6.48	cell organization and biogenesis;protein metabolism;RNA metabolism OR transcription;other metabolic processes;stress response;signal transduction;other biological processes	nucleus;other cell component	other molecular function	100526737; 10432	ENSG00000239306	B0LM41; B3KMN4; D6RGD8; hsa:100526737; hsa:10432; O75932; Q2PYN1; Q53GV1; Q68DQ9; Q96PK5; Q96PK6	Ciliary landscape	RUNX2 regulates bone development	2	1
High		Q86YS6	RAB43	Ras-related protein Rab-43 [OS=Homo sapiens]	6.075	10	2	1	11	12.15	cell organization and biogenesis;other metabolic processes;stress response;transport;other biological processes	other membranes;ER/Golgi;other cell component	other molecular function	339122	ENSG00000172780	A8K4P9; E9PBQ0; hsa:339122; Q86YS6		RAB geranylgeranylation; Retrograde transport at the Trans-Golgi-Network	2	1
High		P62917	RPL8	60S ribosomal protein L8 [OS=Homo sapiens]	13.269	22	6	6	11	8.88	protein metabolism;other metabolic processes	cytosol;translational apparatus;other cell component	nucleic acid binding activity;other molecular function	6132	ENSG00000161016	A8K094; D3DWN2; hsa:6132; P25120; P62917; Q567Q7; Q969V7; Q9BWQ9	Cytoplasmic ribosomal proteins	Regulation of expression of SLITs and ROBOs; L13a-mediated translational silencing of Ceruloplasmin expression; Formation of a pool of free 40S subunits; GTP hydrolysis and joining of the 60S ribosomal subunit; Major pathway of rRNA processing in the nucleolus and cytosol; Nonsense Mediated Decay (NMD) enhanced by the Exon Junction Complex (EJC); SRP-dependent cotranslational protein targeting to…	14	1
High		P43034	PAFAH1B1	Platelet-activating factor acetylhydrolase IB subunit beta [OS=Homo sapiens]	17.357	24	8	8	11	5.27	cell-cell signaling;cell cycle OR cell proliferation;cell organization and biogenesis;other metabolic processes;stress response;transport;developmental processes;signal transduction;other biological processes	other membranes;cytosol;cytoskeleton;nucleus;other cell component	cytoskeletal activity;other molecular function	5048	ENSG00000007168	B2R7Q7; hsa:5048; P43034; Q8WZ88; Q8WZ89	Wnt signaling pathway and pluripotency; Ciliary landscape; Neurogenesis regulation in the olfactory epithelium	AURKA Activation by TPX2; Resolution of Sister Chromatid Cohesion; Recruitment of NuMA to mitotic centrosomes; Regulation of PLK1 Activity at G2/M Transition; Loss of Nlp from mitotic centrosomes; Recruitment of mitotic centrosome proteins and complexes; Anchoring of the basal body to the plasma membrane; Separation of Sister Chromatids; RHO GTPases Activate Formins; COPI-independent Golgi-to-ER …	17	1
High		P42765	ACAA2	3-ketoacyl-CoA thiolase, mitochondrial [OS=Homo sapiens]	11.572	11	5	5	11	4.92	cell organization and biogenesis;other metabolic processes;stress response;transport	mitochondrion	other molecular function	10449	ENSG00000167315	hsa:10449; P42765; Q9BUT6	Fatty acid biosynthesis; 10q11.21q11.23 copy number variation syndrome	Mitochondrial Fatty Acid Beta-Oxidation	3	1
High		Q9Y678	COPG1	Coatomer subunit gamma-1 [OS=Homo sapiens]	16.281	8	7	6	11	5.73	transport;other biological processes	other membranes;cytosol;ER/Golgi	other molecular function	22820	ENSG00000181789	A8K6M8; B3KMF6; hsa:22820; Q54AC4; Q9Y678	VEGFA-VEGFR2 signaling	COPI-dependent Golgi-to-ER retrograde traffic; COPI-mediated anterograde transport	3	1
High		Q9Y3I0	RTCB	RNA-splicing ligase RtcB homolog [OS=Homo sapiens]	20.241	19	9	9	11	4.22	RNA metabolism OR transcription;other metabolic processes;developmental processes;other biological processes	other membranes;cytosol;ER/Golgi;nucleus;other cell component	cytoskeletal activity;other molecular function	51493	ENSG00000100220	B2R6A8; hsa:51493; Q6IAI0; Q9BWL4; Q9NTH1; Q9P037; Q9P0J3; Q9Y3I0	Unfolded protein response	tRNA processing in the nucleus	2	1
High		P49321	NASP	Nuclear autoantigenic sperm protein [OS=Homo sapiens]	16.865	9	8	8	11	8.15	cell cycle OR cell proliferation;cell organization and biogenesis;DNA metabolism;other metabolic processes;transport;developmental processes;other biological processes	nucleus;other cell component	other molecular function	4678	ENSG00000132780	A8K6H2; B4DQP3; D3DQ07; F5H3J2; hsa:4678; P49321; Q53GW5; Q5T622; Q5T625; Q96A69; Q9BTW2			0	1
High		P04844	RPN2	Dolichyl-diphosphooligosaccharide--protein glycosyltransferase subunit 2 [OS=Homo sapiens]	13.938	10	5	5	11	8.12	protein metabolism;other metabolic processes;other biological processes	other membranes;ER/Golgi;nucleus;other cytoplasmic organelle	translation activity	6185	ENSG00000118705	hsa:6185; P04844; Q5JYR6; Q6IBA5; Q96E21; Q9BUQ3; Q9UBE1	Proteasome degradation; N-glycan biosynthesis	SRP-dependent cotranslational protein targeting to membrane; Asparagine N-linked glycosylation; Maturation of spike protein	5	1
High		P29401	TKT	Transketolase [OS=Homo sapiens]	17.95	13	8	8	11	5.93	other metabolic processes;other biological processes	other membranes;cytosol;ER/Golgi;nucleus;other cytoplasmic organelle	other molecular function	7086	ENSG00000163931	A8K089; B4DE31; E7EPA7; hsa:7086; P29401; Q8TBA3; Q96HH3	Pentose phosphate metabolism; VEGFA-VEGFR2 signaling; Metabolic reprogramming in colon cancer; Thiamine metabolic pathways	NFE2L2 regulates pentose phosphate pathway genes; Pentose phosphate pathway; Insulin effects increased synthesis of Xylulose-5-Phosphate	7	1
High		P49189	ALDH9A1	4-trimethylaminobutyraldehyde dehydrogenase [OS=Homo sapiens]	14.603	11	5	5	11	11.84	cell organization and biogenesis;other metabolic processes	cytosol;other cell component	other molecular function	223	ENSG00000143149	B2R6X1; B4DXY7; B9EKV4; hsa:223; P49189; Q5VV90; Q6LCL1; Q9NZT7	GABA receptor signaling; Fluoroacetic acid toxicity; Opioid receptor pathways	Carnitine synthesis	4	1
High		Q15366	PCBP2	Poly(rC)-binding protein 2 [OS=Homo sapiens]	16.677	15	4	2	11	7.27	protein metabolism;RNA metabolism OR transcription;other metabolic processes;stress response;other biological processes	cytosol;nucleus;other cell component	nucleic acid binding activity;other molecular function	5094	ENSG00000197111	A8K7X6; B4DXP5; F8VYL7; G3V0E8; hsa:5094; I6L8F9; Q15366; Q32Q82; Q59HD4; Q68Y55; Q6IPF4; Q6PKG5	mRNA processing; Ferroptosis; Modulators of TCR signaling and T cell activation	mRNA Splicing - Major Pathway; Negative regulators of DDX58/IFIH1 signaling; Processing of Capped Intron-Containing Pre-mRNA; SARS-CoV-1 activates/modulates innate immune responses	7	1
High		P33993	MCM7	DNA replication licensing factor MCM7 [OS=Homo sapiens]	17.515	13	7	7	11	4.25	cell cycle OR cell proliferation;cell organization and biogenesis;DNA metabolism;other metabolic processes;stress response;other biological processes	cytosol;nucleus;other cell component	nucleic acid binding activity;other molecular function	4176	ENSG00000166508	A4D2A1; A4D2A2; E9PGN9; hsa:4176; P33993; Q15076; Q96D34; Q96GL1	miRNA regulation of DNA damage response; Cell cycle; Retinoblastoma gene in cancer; Ciliary landscape; G1 to S cell cycle control; DNA replication; 10q11.21q11.23 copy number variation syndrome	Orc1 removal from chromatin; Assembly of the pre-replicative complex; Activation of ATR in response to replication stress; Activation of the pre-replicative complex; Unwinding of DNA	13	1
High		Q14008	CKAP5	Cytoskeleton-associated protein 5 [OS=Homo sapiens]	26.938	6	9	9	11	11.72	cell cycle OR cell proliferation;cell organization and biogenesis;transport;other biological processes	plasma membrane;other membranes;cytosol;cytoskeleton;nucleus;other cell component	cytoskeletal activity;other molecular function	9793	ENSG00000175216	hsa:9793; Q05D70; Q0VAX7; Q0VAX8; Q14008; Q14668; Q2TA89; Q6NSH4		Separation of Sister Chromatids; Regulation of PLK1 Activity at G2/M Transition; Resolution of Sister Chromatid Cohesion; RHO GTPases Activate Formins; EML4 and NUDC in mitotic spindle formation; Amplification of signal from unattached kinetochores via a MAD2 inhibitory signal; Recruitment of NuMA to mitotic centrosomes; Loss of Nlp from mitotic centrosomes; Recruitment of mitotic centrosome prot…	13	1
High		P41091	EIF2S3	Eukaryotic translation initiation factor 2 subunit 3 [OS=Homo sapiens]	28.288	18	7	7	11	13.98	cell organization and biogenesis;protein metabolism;other metabolic processes	cytosol;other cell component	nucleic acid binding activity;other molecular function	1968	ENSG00000130741	A0A024RBY4; A8K2Y2; B2R5N2; B5BTZ4; hsa:1968; P41091; Q53HK3	Translation factors; nsp1 from SARS-CoV-2 inhibits translation initiation in the host cell	ABC-family proteins mediated transport; L13a-mediated translational silencing of Ceruloplasmin expression; Translation initiation complex formation; Formation of the ternary complex, and subsequently, the 43S complex; Ribosomal scanning and start codon recognition; GTP hydrolysis and joining of the 60S ribosomal subunit; Response of EIF2AK1 (HRI) to heme deficiency; PERK regulates gene expression…	12	1
High		P07814	EPRS1	Bifunctional glutamate/proline--tRNA ligase [OS=Homo sapiens]	21.471	4	7	7	11	16.7	cell organization and biogenesis;protein metabolism;RNA metabolism OR transcription;other metabolic processes;stress response;other biological processes	plasma membrane;other membranes;cytosol;other cell component	nucleic acid binding activity;other molecular function	2058	ENSG00000136628	A0AVA9; B9EGH3; hsa:2058; P07814; Q05BP6; Q05DF8; Q5DSM1; Q5H9S5; Q6PD57; Q86X73	Parkinson's disease pathway; VEGFA-VEGFR2 signaling; Amino acid metabolism	tRNA modification in the nucleus and cytosol; Selenoamino acid metabolism; Cytosolic tRNA aminoacylation	6	1
High		Q8TEM1	NUP210	Nuclear pore membrane glycoprotein 210 [OS=Homo sapiens]	20.619	4	8	8	11	8.33	transport	other membranes;ER/Golgi;nucleus		23225	ENSG00000132182	A6NN56; hsa:23225; O94980; Q6NXG6; Q8NBJ1; Q8TEM1; Q9H6C8; Q9UFP3		ISG15 antiviral mechanism; Transport of the SLBP independent Mature mRNA; Transport of the SLBP Dependant Mature mRNA; Transport of Mature mRNA Derived from an Intronless Transcript; snRNP Assembly; Regulation of HSF1-mediated heat shock response; HCMV Late Events; HCMV Early Events; Transport of Mature mRNA derived from an Intron-Containing Transcript; Rev-mediated nuclear export of HIV RNA; Tra…	28	1
High		P78347	GTF2I	General transcription factor II-I [OS=Homo sapiens]	27.882	9	9	9	11	14.47	RNA metabolism OR transcription;other metabolic processes;other biological processes	nucleus;other cell component	nucleic acid binding activity;other molecular function	2969	ENSG00000263001	hsa:2969; O14743; O15359; O43546; O43588; O43589; P78347; Q75M85; Q75M86; Q75M87; Q75M88; Q86U51; Q9BSZ4	B cell receptor signaling pathway; 7q11.23 copy number variation syndrome; Genetic causes of porto-sinusoidal vascular disease		3	1
High		Q99714	HSD17B10	3-hydroxyacyl-CoA dehydrogenase type-2 [OS=Homo sapiens]	14.785	17	5	5	11	12.79	cell organization and biogenesis;RNA metabolism OR transcription;other metabolic processes	plasma membrane;other membranes;mitochondrion;other cell component	nucleic acid binding activity;other molecular function	3028	ENSG00000072506	hsa:3028; Q5H927; Q6IBS9; Q8TCV9; Q96HD5; Q99714	Alzheimer's disease and miRNA effects; Valproic acid pathway; Alzheimer's disease	Branched-chain amino acid catabolism; tRNA processing in the mitochondrion; tRNA modification in the mitochondrion; rRNA processing in the mitochondrion	7	1
High		P28370	SMARCA1	Probable global transcription activator SNF2L1 [OS=Homo sapiens]	18.83	7	8	6	11	2	cell organization and biogenesis;developmental processes;other biological processes	nucleus;other cell component	nucleic acid binding activity;other molecular function	6594	ENSG00000102038	hsa:6594; P28370; Q5JV41; Q5JV42	Nuclear receptors meta-pathway; Rett syndrome causing genes		2	1
High		Q15005	SPCS2	Signal peptidase complex subunit 2 [OS=Homo sapiens]	8.933	16	4	4	11	1.95	protein metabolism;other metabolic processes;transport	other membranes;ER/Golgi		9789	ENSG00000118363	hsa:9789; Q15005; Q15507; Q3KQT0; Q641R4; Q6FG65; Q6IRX0; Q6P1P4; Q96HU9		SRP-dependent cotranslational protein targeting to membrane; Synthesis, secretion, and inactivation of Glucagon-like Peptide-1 (GLP-1); Synthesis, secretion, and inactivation of Glucose-dependent Insulinotropic Polypeptide (GIP); Synthesis, secretion, and deacylation of Ghrelin	4	1
High		P62263	RPS14	40S ribosomal protein S14 [OS=Homo sapiens]	8.533	16	2	2	11	21.87	cell organization and biogenesis;protein metabolism;RNA metabolism OR transcription;other metabolic processes;other biological processes	cytosol;translational apparatus;nucleus;other cell component	nucleic acid binding activity;other molecular function	6208	ENSG00000164587	B2R5G5; D3DQG5; hsa:6208; P06366; P62263; Q5BJI0	Cytoplasmic ribosomal proteins	Regulation of expression of SLITs and ROBOs; L13a-mediated translational silencing of Ceruloplasmin expression; Translation initiation complex formation; Formation of a pool of free 40S subunits; Formation of the ternary complex, and subsequently, the 43S complex; Ribosomal scanning and start codon recognition; GTP hydrolysis and joining of the 60S ribosomal subunit; Major pathway of rRNA process…	20	1
High	Met-loss+Acetyl [N-Term]	Q9Y281	CFL2	Cofilin-2 [OS=Homo sapiens]	11.159	28	5	3	11	11.58	cell organization and biogenesis;other biological processes	cytoskeleton;nucleus;other cell component	cytoskeletal activity	1073	ENSG00000165410	G3V5P4; hsa:1073; Q9Y281	Leptin signaling pathway; Microtubule cytoskeleton regulation; Regulation of actin cytoskeleton; G13 signaling pathway		4	1
High		P49588	AARS1	Alanine--tRNA ligase, cytoplasmic [OS=Homo sapiens]	19.961	7	6	6	11	9	protein metabolism;RNA metabolism OR transcription;other metabolic processes;developmental processes;other biological processes	cytosol;mitochondrion;other cell component	nucleic acid binding activity;other molecular function	16	ENSG00000090861	A6NF14; B4DR45; hsa:16; P49588; Q53GV7; Q96FA0	IL-18 signaling pathway	Cytosolic tRNA aminoacylation	2	1
High		P52701	MSH6	DNA mismatch repair protein Msh6 [OS=Homo sapiens]	14.868	4	6	6	11	7.1	cell cycle OR cell proliferation;DNA metabolism;other metabolic processes;stress response;developmental processes;signal transduction;other biological processes	cytosol;ER/Golgi;nucleus;other cell component	nucleic acid binding activity;other molecular function	2956	ENSG00000116062	B4DF41; B4E3I4; F5H2F9; hsa:2956; O43706; O43917; P52701; Q8TCX4; Q9BTB5	Glioblastoma signaling pathways; Retinoblastoma gene in cancer; Chromosomal and microsatellite instability in colorectal cancer ; DNA repair pathways, full network; DNA mismatch repair	Mismatch repair (MMR) directed by MSH2:MSH6 (MutSalpha); Defective Mismatch Repair Associated With MSH2; Defective Mismatch Repair Associated With MSH6	8	1
High		Q5T7N2	L1TD1	LINE-1 type transposase domain-containing protein 1 [OS=Homo sapiens]	23.019	11	9	9	11	12.12	other biological processes	other cell component	nucleic acid binding activity	54596	ENSG00000240563	hsa:54596; Q5T7N2; Q8NDA1; Q9NUV8; Q9NV78			0	1
High		P00387	CYB5R3	NADH-cytochrome b5 reductase 3 [OS=Homo sapiens]	9.339	8	2	2	11	13.58	other metabolic processes;other biological processes	non-structural extracellular;other membranes;cytosol;mitochondrion;ER/Golgi;other cytoplasmic organelle;other cell component	other molecular function	1727	ENSG00000100243	B1AHF2; B7Z7L3; hsa:1727; O75675; P00387; Q8TDL8; Q8WTS8; Q9UEN4; Q9UEN5; Q9UL55; Q9UL56	Oxidation by cytochrome P450	Phase I - Functionalization of compounds; Neutrophil degranulation; Vitamin C (ascorbate) metabolism	4	1
High		Q9UKM9	RALY	RNA-binding protein Raly [OS=Homo sapiens]	23.482	20	8	8	11	18.77	RNA metabolism OR transcription;other metabolic processes;other biological processes	nucleus	other molecular function	22913	ENSG00000125970	hsa:22913; Q14621; Q2M365; Q5QPL8; Q9BQX6; Q9UJE3; Q9UKM9			0	1
High		Q13838	DDX39B	Spliceosome RNA helicase DDX39B [OS=Homo sapiens]	15.404	13	6	1	11	11.62	cell organization and biogenesis;RNA metabolism OR transcription;other metabolic processes;transport;other biological processes	nucleus;other cell component	nucleic acid binding activity;other molecular function	7919	ENSG00000198563; ENSG00000215425; ENSG00000225073; ENSG00000225859; ENSG00000229496; ENSG00000230624; ENSG00000235439	B0S8C0; hsa:7919; O43496; Q0EFA1; Q13838; Q2L6F9; Q53GL9; Q5RJ64; Q5RJ66; Q5ST94; Q5STB4; Q5STB5; Q5STB7; Q5STB8; Q5STU4; Q5STU5; Q5STU6; Q5STU8; Q71V76		mRNA Splicing - Major Pathway; RHOBTB2 GTPase cycle; Transport of Mature mRNA derived from an Intron-Containing Transcript; mRNA 3'-end processing; RNA Polymerase II Transcription Termination	5	1
High		Q1KMD3	HNRNPUL2	Heterogeneous nuclear ribonucleoprotein U-like protein 2 [OS=Homo sapiens]	22.237	11	8	8	11	14.97		nucleus;other cell component		221092	ENSG00000214753	hsa:221092; Q1KMD3; Q8N3B3			0	1
High		P05387	RPLP2	60S acidic ribosomal protein P2 [OS=Homo sapiens]	19.025	53	4	4	11	5.04	protein metabolism;other metabolic processes	cytosol;translational apparatus;other cell component	other molecular function	6181	ENSG00000177600	hsa:6181; P05387; Q6FG96	VEGFA-VEGFR2 signaling; Cytoplasmic ribosomal proteins; Opioid receptor pathways	Regulation of expression of SLITs and ROBOs; L13a-mediated translational silencing of Ceruloplasmin expression; Formation of a pool of free 40S subunits; GTP hydrolysis and joining of the 60S ribosomal subunit; Major pathway of rRNA processing in the nucleolus and cytosol; Nonsense Mediated Decay (NMD) enhanced by the Exon Junction Complex (EJC); SRP-dependent cotranslational protein targeting to…	16	1
High		P78344	EIF4G2	Eukaryotic translation initiation factor 4 gamma 2 [OS=Homo sapiens]	20.688	7	7	7	11	13.92	protein metabolism;other metabolic processes;other biological processes	cytosol;translational apparatus	nucleic acid binding activity	1982	ENSG00000110321	hsa:1982; O60877; P78344; P78404; Q0VH00; Q0VH01; Q2NKW9; Q49A79; Q53EU1; Q58EZ2; Q8NI71; Q96C16	VEGFA-VEGFR2 signaling; Exercise-induced circadian regulation; Acute viral myocarditis	ISG15 antiviral mechanism	4	1
High		P46776	RPL27A	60S ribosomal protein L27a [OS=Homo sapiens]	8.816	16	2	2	11	7.33	protein metabolism;other metabolic processes	cytosol;ER/Golgi;translational apparatus;other cell component	other molecular function	6157	ENSG00000166441	B2R4B3; hsa:6157; P46776	Cytoplasmic ribosomal proteins	Regulation of expression of SLITs and ROBOs; L13a-mediated translational silencing of Ceruloplasmin expression; Formation of a pool of free 40S subunits; GTP hydrolysis and joining of the 60S ribosomal subunit; Major pathway of rRNA processing in the nucleolus and cytosol; Nonsense Mediated Decay (NMD) enhanced by the Exon Junction Complex (EJC); SRP-dependent cotranslational protein targeting to…	14	1
High		Q13423	NNT	NAD(P) transhydrogenase, mitochondrial [OS=Homo sapiens]	14.708	8	8	8	10	1.6	other metabolic processes;transport	other membranes;mitochondrion	transporter activity;other molecular function	23530	ENSG00000112992	hsa:23530; Q13423; Q16796; Q2TB60; Q8N3V4		Citric acid cycle (TCA cycle)	1	1
High		Q14203	DCTN1	Dynactin subunit 1 [OS=Homo sapiens]	14.519	8	8	7	10	4.48	cell cycle OR cell proliferation;cell organization and biogenesis;transport;developmental processes;other biological processes	cytosol;cytoskeleton;nucleus;other cell component	cytoskeletal activity;other molecular function	1639	ENSG00000204843	A8MY36; B4DM45; E9PFS5; E9PGE1; G5E9H4; hsa:1639; O95296; Q14203; Q6IQ37; Q9BRM9; Q9UIU1; Q9UIU2		Signaling by ALK fusions and activated point mutants; MHC class II antigen presentation; HSP90 chaperone cycle for steroid hormone receptors (SHR) in the presence of ligand; COPI-mediated anterograde transport; COPI-independent Golgi-to-ER retrograde traffic; XBP1(S) activates chaperone genes	6	1
High		Q9H3U1	UNC45A	Protein unc-45 homolog A [OS=Homo sapiens]	22.388	8	8	8	10	8.87	other biological processes	cytosol;ER/Golgi;nucleus;other cell component	other molecular function	55898	ENSG00000140553	A8K6F7; hsa:55898; Q7L3Y6; Q9H3U1; Q9H3U8; Q9NSE8; Q9NSE9			0	1
High		P30050	RPL12	60S ribosomal protein L12 [OS=Homo sapiens]	24.245	34	4	4	10	13.05	protein metabolism;other metabolic processes	cytosol;translational apparatus;nucleus;other cell component	nucleic acid binding activity;other molecular function	6136	ENSG00000197958	hsa:6136; P30050; Q5VVV2; Q6PB27	Cytoplasmic ribosomal proteins	Regulation of expression of SLITs and ROBOs; L13a-mediated translational silencing of Ceruloplasmin expression; Formation of a pool of free 40S subunits; GTP hydrolysis and joining of the 60S ribosomal subunit; Major pathway of rRNA processing in the nucleolus and cytosol; Nonsense Mediated Decay (NMD) enhanced by the Exon Junction Complex (EJC); SRP-dependent cotranslational protein targeting to…	14	1
High		P01857		Immunoglobulin heavy constant gamma 1 [OS=Homo sapiens]	5.978	9	3	2	10	3.49									0	1
High	Met-loss [N-Term]	Q9BY44	EIF2A	Eukaryotic translation initiation factor 2A [OS=Homo sapiens]	12.052	11	6	6	10	1.99	cell organization and biogenesis;protein metabolism;other metabolic processes;stress response;signal transduction;other biological processes	cytosol;translational apparatus;other cell component	translation activity;nucleic acid binding activity	83939	ENSG00000144895	A8MPS6; B4DF96; B4DQ14; D3DNI9; hsa:83939; Q5QTR2; Q7Z4E9; Q8NFM1; Q96EW9; Q96K81; Q9BY44	Photodynamic therapy-induced unfolded protein response; VEGFA-VEGFR2 signaling; 7q11.23 copy number variation syndrome		3	1
High		Q13347	EIF3I	Eukaryotic translation initiation factor 3 subunit I [OS=Homo sapiens]	17.785	18	6	6	10	6.9	cell organization and biogenesis;protein metabolism;other metabolic processes	cytosol;translational apparatus;other cell component	nucleic acid binding activity	8668	ENSG00000084623	hsa:8668; Q13347	Translation factors; nsp1 from SARS-CoV-2 inhibits translation initiation in the host cell	L13a-mediated translational silencing of Ceruloplasmin expression; Translation initiation complex formation; Formation of a pool of free 40S subunits; Formation of the ternary complex, and subsequently, the 43S complex; Ribosomal scanning and start codon recognition; GTP hydrolysis and joining of the 60S ribosomal subunit	8	1
High		P61204	ARF3	ADP-ribosylation factor 3 [OS=Homo sapiens]	11.164	33	6	5	10	5.34	transport	plasma membrane;other membranes;ER/Golgi;other cell component	other molecular function	377	ENSG00000134287	A8K6G8; B7ZB63; hsa:377; P16587; P61204		COPI-dependent Golgi-to-ER retrograde traffic; COPI-mediated anterograde transport; Synthesis of PIPs at the Golgi membrane	3	1
High		Q9H0A0	NAT10	RNA cytidine acetyltransferase [OS=Homo sapiens]	20.402	8	9	9	10	10.41	protein metabolism;RNA metabolism OR transcription;other metabolic processes;other biological processes	nucleus;other cell component	nucleic acid binding activity;other molecular function	55226	ENSG00000135372	B4DFD5; E7ESU4; E9PMN9; hsa:55226; Q86WK5; Q9C0F4; Q9H0A0; Q9HA61; Q9NVF2	Metapathway biotransformation Phase I and II	rRNA modification in the nucleus and cytosol	2	1
High		Q9Y617	PSAT1	Phosphoserine aminotransferase [OS=Homo sapiens]	15.633	19	7	7	10	8.74	other metabolic processes	cytosol;other cell component	other molecular function	29968	ENSG00000135069	hsa:29968; Q5T7G5; Q5T7G6; Q96AW2; Q9BQ12; Q9Y617	Trans-sulfuration, one-carbon metabolism and related pathways; Clear cell renal cell carcinoma pathways; Metabolic reprogramming in colon cancer; Male infertility; Neuroinflammation and glutamatergic signaling; Amino acid metabolism in triple-negative breast cancer cells	Serine biosynthesis	7	1
High		Q9HC35	EML4	Echinoderm microtubule-associated protein-like 4 [OS=Homo sapiens]	22.44	7	7	7	10	13.74	cell cycle OR cell proliferation;cell organization and biogenesis;other biological processes	cytosol;cytoskeleton;other cell component	cytoskeletal activity;other molecular function	27436	ENSG00000143924	A6H8Y6; A6P4T4; A6P4V4; B2RBK3; B2RTW7; B5MCW9; hsa:27436; Q3SWW0; Q53R29; Q53TW8; Q6PJ45; Q9HC35; Q9NV40	Non-small cell lung cancer	EML4 and NUDC in mitotic spindle formation; ALK mutants bind TKIs; Signaling by ALK fusions and activated point mutants; Nuclear events stimulated by ALK signaling in cancer	5	1
High		Q9Y6E2	BZW2	Basic leucine zipper and W2 domain-containing protein 2 [OS=Homo sapiens]	14.719	10	6	4	10	10.05	other biological processes	other cell component		28969	ENSG00000136261	A4D123; hsa:28969; Q3B779; Q96JW5; Q9H3F7; Q9Y6E2			0	1
High		P43246	MSH2	DNA mismatch repair protein Msh2 [OS=Homo sapiens]	21.614	8	8	8	10	8.96	cell cycle OR cell proliferation;cell organization and biogenesis;DNA metabolism;other metabolic processes;stress response;developmental processes;signal transduction;other biological processes	nucleus	nucleic acid binding activity;other molecular function	4436	ENSG00000095002	B4E2Z2; hsa:4436; O75488; P43246	RAC1/PAK1/p38/MMP2 pathway; Chromosomal and microsatellite instability in colorectal cancer ; Ciliary landscape; DNA repair pathways, full network; p53 transcriptional gene network; DNA mismatch repair	TP53 Regulates Transcription of DNA Repair Genes; Mismatch repair (MMR) directed by MSH2:MSH6 (MutSalpha); Mismatch repair (MMR) directed by MSH2:MSH3 (MutSbeta); Defective Mismatch Repair Associated With MSH3; Defective Mismatch Repair Associated With MSH2; Defective Mismatch Repair Associated With MSH6	12	1
High		P00738	HP	Haptoglobin [OS=Homo sapiens]	13.998	10	5	5	10	9.26	stress response;other biological processes	non-structural extracellular;other cell component	other molecular function	3240	ENSG00000257017	B0AZL5; hsa:3240; P00737; P00738; Q0VAC4; Q0VAC5; Q2PP15; Q3B7J0; Q6LBY9; Q9UC67	Network map of SARS-CoV-2 signaling pathway	Scavenging of heme from plasma; Neutrophil degranulation	3	1
High		Q96CW1	AP2M1	AP-2 complex subunit mu [OS=Homo sapiens]	13.787	16	8	8	10	6.41	cell organization and biogenesis;transport;other biological processes	plasma membrane;other membranes;cytosol;other cytoplasmic organelle;other cell component	signal transduction activity or receptor binding;other molecular function	1173	ENSG00000161203	A6NE12; D3DNT1; hsa:1173; P20172; P53679; Q96CW1	Synaptic vesicle pathway; GABA receptor signaling; EGF/EGFR signaling pathway; Fragile X syndrome; GDNF signaling	Potential therapeutics for SARS; Recycling pathway of L1; EPH-ephrin mediated repulsion of cells; Cargo recognition for clathrin-mediated endocytosis; VLDLR internalisation and degradation; MHC class II antigen presentation; WNT5A-dependent internalization of FZD4; LDL clearance; Nef Mediated CD4 Down-regulation; Retrograde neurotrophin signalling; Nef Mediated CD8 Down-regulation; WNT5A-dependen…	21	1
High		P33992	MCM5	DNA replication licensing factor MCM5 [OS=Homo sapiens]	22.974	14	10	10	10	10.64	cell cycle OR cell proliferation;cell organization and biogenesis;DNA metabolism;other metabolic processes;stress response;other biological processes	nucleus;other cell component	nucleic acid binding activity;other molecular function	4174	ENSG00000100297	hsa:4174; O60785; P33992; Q14578; Q9BTJ4; Q9BWL8	Cell cycle; Ciliary landscape; G1 to S cell cycle control; DNA replication; 10q11.21q11.23 copy number variation syndrome	Orc1 removal from chromatin; Assembly of the pre-replicative complex; Activation of ATR in response to replication stress; Activation of the pre-replicative complex; Unwinding of DNA	11	1
High		P18077	RPL35A	60S ribosomal protein L35a [OS=Homo sapiens]	10.147	38	5	5	10	8.01	protein metabolism;RNA metabolism OR transcription;other metabolic processes;other biological processes	cytosol;translational apparatus;other cell component	nucleic acid binding activity;other molecular function	6165	ENSG00000182899	hsa:6165; P18077; Q08ES9; Q9BVN7	Cytoplasmic ribosomal proteins	L13a-mediated translational silencing of Ceruloplasmin expression; Formation of a pool of free 40S subunits; GTP hydrolysis and joining of the 60S ribosomal subunit; Regulation of expression of SLITs and ROBOs; Major pathway of rRNA processing in the nucleolus and cytosol; Nonsense Mediated Decay (NMD) enhanced by the Exon Junction Complex (EJC); SRP-dependent cotranslational protein targeting to…	14	1
High	Met-loss+Acetyl [N-Term]	P62269	RPS18	40S ribosomal protein S18 [OS=Homo sapiens]	8.693	22	4	4	10	1.78	protein metabolism;other metabolic processes	cytosol;translational apparatus;nucleus;other cell component	nucleic acid binding activity;other molecular function	6222	ENSG00000096150; ENSG00000223367; ENSG00000226225; ENSG00000231500; ENSG00000235650	hsa:6222; P25232; P62269; Q5SUJ3; Q6IPF8	Cytoplasmic ribosomal proteins	Regulation of expression of SLITs and ROBOs; L13a-mediated translational silencing of Ceruloplasmin expression; Translation initiation complex formation; Formation of a pool of free 40S subunits; Formation of the ternary complex, and subsequently, the 43S complex; Ribosomal scanning and start codon recognition; GTP hydrolysis and joining of the 60S ribosomal subunit; Major pathway of rRNA process…	19	1
High		P49419	ALDH7A1	Alpha-aminoadipic semialdehyde dehydrogenase [OS=Homo sapiens]	18.636	15	7	7	10	3.77	other metabolic processes;other biological processes	cytosol;mitochondrion;nucleus	other molecular function	501	ENSG00000164904	B2R669; B4DIC7; B4DMA0; E7EPT3; hsa:501; O14619; P49419; Q6IPU8; Q9BUL4	Amino acid metabolism; Vitamin B6-dependent and responsive disorders; Cerebral organic acidurias, including diseases	Lysine catabolism; Choline catabolism	5	1
High	Met-loss+Acetyl [N-Term]	P11413	G6PD	Glucose-6-phosphate 1-dehydrogenase [OS=Homo sapiens]	17.498	11	6	6	10	10.42	other metabolic processes;stress response;other biological processes	plasma membrane;other membranes;cytosol;cytoskeleton;nucleus;other cell component	other molecular function	2539	ENSG00000160211	D3DWX9; hsa:2539; P11413; Q16000; Q16765; Q8IU70; Q8IU88; Q8IUA6; Q96PQ2	Glutathione metabolism; Pentose phosphate metabolism; Cori cycle; Vitamin D receptor pathway; Nuclear receptors meta-pathway; NRF2 pathway; ATM signaling in development and disease ; Metabolic reprogramming in colon cancer; Vitamin D-sensitive calcium signaling in depression; Pentose phosphate pathway in senescent cells; NAD metabolism in oncogene-induced senescence and mitochondrial dysfunction-…	TP53 Regulates Metabolic Genes; NFE2L2 regulates pentose phosphate pathway genes; Pentose phosphate pathway	16	1
High		P22102	GART	Trifunctional purine biosynthetic protein adenosine-3 [OS=Homo sapiens]	17.799	6	6	6	10	10.61	other metabolic processes;developmental processes;other biological processes	cytosol	other molecular function	2618	ENSG00000159131; ENSG00000262473	A8K945; A8KA32; D3DSF3; D3DSF4; hsa:2618; O14659; P22102; Q52M77	Folate metabolism; One-carbon metabolism; Metabolic reprogramming in colon cancer	Purine ribonucleoside monophosphate biosynthesis	4	1
High		Q9NSE4	IARS2	Isoleucine--tRNA ligase, mitochondrial [OS=Homo sapiens]	16.895	6	6	6	10	7.03	protein metabolism;RNA metabolism OR transcription;other metabolic processes	mitochondrion	nucleic acid binding activity;other molecular function	55699	ENSG00000067704	B2RPG8; hsa:55699; Q1M2P9; Q6PI85; Q7L439; Q86WU9; Q96D91; Q9H9Q8; Q9NSE4; Q9NW42		Mitochondrial tRNA aminoacylation	1	1
High		Q8TDD1	DDX54	ATP-dependent RNA helicase DDX54 [OS=Homo sapiens]	18.486	11	9	9	10	3.56	RNA metabolism OR transcription;other metabolic processes;signal transduction	ER/Golgi;nucleus	signal transduction activity or receptor binding;other molecular function	79039	ENSG00000123064	hsa:79039; Q86YT8; Q8TDD1; Q9BRZ1			0	1
High		Q9BUQ8	DDX23	Probable ATP-dependent RNA helicase DDX23 [OS=Homo sapiens]	21.967	10	8	8	10	11.28	cell organization and biogenesis;RNA metabolism OR transcription;other metabolic processes	nucleus;other cell component	other molecular function	9416	ENSG00000174243	B2R600; B4DH15; hsa:9416; O43188; Q9BUQ8		mRNA Splicing - Major Pathway; mRNA Splicing - Minor Pathway	2	1
High		P62333	PSMC6	26S proteasome regulatory subunit 10B [OS=Homo sapiens]	16.203	13	5	5	10	15.17	protein metabolism;other metabolic processes;stress response;other biological processes	cytosol;nucleus;other cell component	other molecular function	5706	ENSG00000100519	B2R975; hsa:5706; P49719; P62333; Q6IBU3; Q92524	Proteasome degradation; Alzheimer's disease and miRNA effects; Parkin-ubiquitin proteasomal system pathway; Ciliary landscape; Alzheimer's disease	Separation of Sister Chromatids; Ub-specific processing proteases; RUNX1 regulates transcription of genes involved in differentiation of HSCs; FCERI mediated NF-kB activation; Downstream TCR signaling; Antigen processing: Ubiquitination & Proteasome degradation; Activation of NF-kappaB in B cells; Oxygen-dependent proline hydroxylation of Hypoxia-inducible Factor Alpha; ER-Phagosome pathway; Cros…	64	1
High		P26232	CTNNA2	Catenin alpha-2 [OS=Homo sapiens]	14.999	8	7	3	10	9.85	cell adhesion;cell organization and biogenesis;developmental processes;other biological processes	plasma membrane;other membranes;cytosol;cytoskeleton;nucleus;other cell component	cytoskeletal activity;other molecular function	1496	ENSG00000066032	B3KXE5; B7Z2W7; B7Z352; B7Z898; hsa:1496; P26232; Q4ZFW1; Q53R26; Q53R33; Q53T67; Q53T71; Q53TM8; Q7Z3L1; Q7Z3Y0	Arrhythmogenic right ventricular cardiomyopathy; Ectoderm differentiation; Ectoderm differentiation; Endometrial cancer; Malignant pleural mesothelioma	Myogenesis	6	1
High		Q96RP9	GFM1	Elongation factor G, mitochondrial [OS=Homo sapiens]	10.726	7	6	6	10	6.09	protein metabolism;other metabolic processes	mitochondrion	nucleic acid binding activity;other molecular function	85476	ENSG00000168827	A6NCI9; B2RCB9; B3KRW1; hsa:85476; Q6GTN2; Q96RP9; Q96T39		Mitochondrial translation elongation	1	1
High		P33991	MCM4	DNA replication licensing factor MCM4 [OS=Homo sapiens]	15.364	8	7	7	10	8.55	cell cycle OR cell proliferation;cell organization and biogenesis;DNA metabolism;other metabolic processes;stress response;other biological processes	nucleus;other cell component	nucleic acid binding activity;other molecular function	4173	ENSG00000104738	hsa:4173; P33991; Q8NEH1; Q99658	Cell cycle; Gastric cancer network 1; Retinoblastoma gene in cancer; Ciliary landscape; G1 to S cell cycle control; DNA replication; 10q11.21q11.23 copy number variation syndrome	Orc1 removal from chromatin; Assembly of the pre-replicative complex; Activation of ATR in response to replication stress; Activation of the pre-replicative complex; Unwinding of DNA	13	1
High		P00558	PGK1	Phosphoglycerate kinase 1 [OS=Homo sapiens]	21.843	20	8	8	10	5.03	protein metabolism;other metabolic processes;stress response;other biological processes	non-structural extracellular;other membranes;cytosol	kinase activity;other molecular function	5230	ENSG00000102144	A8K4W6; B7Z7A9; hsa:5230; P00558; Q5J7W1; Q6IBT6; Q8NI87	Cori cycle; Photodynamic therapy-induced HIF-1 survival signaling; VEGFA-VEGFR2 signaling; Clear cell renal cell carcinoma pathways; Metabolic reprogramming in colon cancer; Aerobic glycolysis; Glycolysis in senescence; Glycolysis and gluconeogenesis	Gluconeogenesis; Glycolysis; Manipulation of host energy metabolism	11	1
High	Met-loss+Acetyl [N-Term]	O00299	CLIC1	Chloride intracellular channel protein 1 [OS=Homo sapiens]	13.142	27	5	5	10	10.25	transport;signal transduction;other biological processes	non-structural extracellular;plasma membrane;other membranes;mitochondrion;nucleus;other cell component	transporter activity	1192	ENSG00000206394; ENSG00000213719; ENSG00000223639; ENSG00000226248; ENSG00000226417; ENSG00000226651; ENSG00000230685	hsa:1192; O00299; Q15089; Q502X1	VEGFA-VEGFR2 signaling		1	1
High		P08195	SLC3A2	4F2 cell-surface antigen heavy chain [OS=Homo sapiens]	18.223	12	7	7	10	13.98	other metabolic processes;transport;other biological processes	plasma membrane;other membranes;nucleus;other cytoplasmic organelle;other cell component	transporter activity;nucleic acid binding activity	6520	ENSG00000168003	hsa:6520; J3KPF3; P08195; Q13543	mRNA, protein, and metabolite inducation pathway by cyclosporin A; Ferroptosis; Proximal tubule transport; Malignant pleural mesothelioma	Tryptophan catabolism; Basigin interactions; Amino acid transport across the plasma membrane; Defective SLC7A7 causes lysinuric protein intolerance (LPI)	8	1
High		Q09666	AHNAK	Neuroblast differentiation-associated protein AHNAK [OS=Homo sapiens]	28.901	3	10	10	10	7.4	other biological processes	non-structural extracellular;plasma membrane;other membranes;cytosol;cytoskeleton;nucleus;other cell component	other molecular function	79026	ENSG00000124942	A1A586; hsa:79026; Q09666			0	1
High		Q05193	DNM1	Dynamin-1 [OS=Homo sapiens]	20.288	10	9	5	10	7.06	cell organization and biogenesis;transport;other biological processes	plasma membrane;other membranes;cytoskeleton;other cell component	cytoskeletal activity;other molecular function	1759	ENSG00000106976	A6NLM6; hsa:1759; Q05193; Q5SYX0; Q5SYX2; Q6P3T6; Q86VD2	Synaptic vesicle pathway; Trans-sulfuration, one-carbon metabolism and related pathways; Primary focal segmental glomerulosclerosis (FSGS); EGF/EGFR signaling pathway; DYRK1A involvement regarding cell proliferation in brain development	MHC class II antigen presentation; Clathrin-mediated endocytosis; Recycling pathway of L1; Toll Like Receptor 4 (TLR4) Cascade; EPH-ephrin mediated repulsion of cells; Retrograde neurotrophin signalling; Formation of annular gap junctions	13	1
High		O00231	PSMD11	26S proteasome non-ATPase regulatory subunit 11 [OS=Homo sapiens]	16.23	14	6	6	10	12.82	cell organization and biogenesis;protein metabolism;other metabolic processes;other biological processes	non-structural extracellular;cytosol;nucleus;other cell component	other molecular function	5717	ENSG00000108671	A8K3I7; E1P663; hsa:5717; O00231; O00495; Q53FT5	Proteasome degradation; Parkin-ubiquitin proteasomal system pathway; VEGFA-VEGFR2 signaling	Separation of Sister Chromatids; FCERI mediated NF-kB activation; Downstream TCR signaling; Antigen processing: Ubiquitination & Proteasome degradation; Activation of NF-kappaB in B cells; Oxygen-dependent proline hydroxylation of Hypoxia-inducible Factor Alpha; ER-Phagosome pathway; Cross-presentation of soluble exogenous antigens (endosomes); SCF-beta-TrCP mediated degradation of Emi1; APC/C:Cd…	62	1
High		P30153	PPP2R1A	Serine/threonine-protein phosphatase 2A 65 kDa regulatory subunit A alpha isoform [OS=Homo sapiens]	17.973	13	7	5	10	2.31	cell cycle OR cell proliferation;cell organization and biogenesis;protein metabolism;RNA metabolism OR transcription;other metabolic processes;signal transduction;other biological processes	plasma membrane;other membranes;cytosol;cytoskeleton;mitochondrion;nucleus;other cell component	enzyme regulator activity;other molecular function	5518	ENSG00000105568	hsa:5518; P30153; Q13773; Q6ICQ3; Q96DH3	Focal adhesion: PI3K-Akt-mTOR-signaling pathway; Wnt signaling pathway and pluripotency; PI3K-Akt signaling pathway; 16p11.2 proximal deletion syndrome; Glycogen synthesis and degradation; Cohesin complex - Cornelia de Lange syndrome	PI5P, PP2A and IER3 Regulate PI3K/AKT Signaling; RAF activation; Negative regulation of MAPK pathway; Separation of Sister Chromatids; Resolution of Sister Chromatid Cohesion; Recruitment of NuMA to mitotic centrosomes; RHO GTPases Activate Formins; EML4 and NUDC in mitotic spindle formation; Regulation of PLK1 Activity at G2/M Transition; Loss of Nlp from mitotic centrosomes; Recruitment of mito…	49	1
High		Q9Y512	SAMM50	Sorting and assembly machinery component 50 homolog [OS=Homo sapiens]	12.077	13	7	7	10	3.5	cell organization and biogenesis;transport	other membranes;mitochondrion		25813	ENSG00000100347	hsa:25813; Q53HC4; Q56VW7; Q969Y9; Q96I46; Q9NW85; Q9UQM9; Q9Y512		RAC2 GTPase cycle; Mitochondrial protein import; Cristae formation	3	1
High		P61221	ABCE1	ATP-binding cassette sub-family E member 1 [OS=Homo sapiens]	19.618	13	8	8	10	7.39	cell organization and biogenesis;protein metabolism;other metabolic processes;transport;other biological processes	cytosol;mitochondrion;other cell component	enzyme regulator activity;translation activity;other molecular function	6059	ENSG00000164163	hsa:6059; O88793; P61221; Q13181; Q13864; Q6NR76; Q96AL0; Q96B10; Q99K66		OAS antiviral response; Interferon alpha/beta signaling	2	1
High		Q6UB35	MTHFD1L	Monofunctional C1-tetrahydrofolate synthase, mitochondrial [OS=Homo sapiens]	20.461	9	9	8	10	7.87	other metabolic processes;developmental processes	cytosol;mitochondrion	other molecular function	25902	ENSG00000120254	hsa:25902; Q2TBF3; Q6UB35; Q8WVW0; Q96HG8; Q9H789; Q9UFU8	One-carbon metabolism; Trans-sulfuration, one-carbon metabolism and related pathways	Metabolism of folate and pterines	3	1
High		P48444	ARCN1	Coatomer subunit delta [OS=Homo sapiens]	13.616	13	6	6	10	6.16	transport;developmental processes;other biological processes	other membranes;cytosol;ER/Golgi		372	ENSG00000095139	B4E1X2; E9PEU4; hsa:372; P48444; Q52M80	miR-517 relationship with ARCN1 and USP1	COPI-dependent Golgi-to-ER retrograde traffic; COPI-mediated anterograde transport	3	1
High		Q9P258	RCC2	Protein RCC2 [OS=Homo sapiens]	18.264	15	7	7	10	14.82	cell adhesion;cell cycle OR cell proliferation;cell organization and biogenesis;signal transduction;other biological processes	plasma membrane;other membranes;cytosol;cytoskeleton;nucleus;other cytoplasmic organelle;other cell component	enzyme regulator activity;cytoskeletal activity;other molecular function	55920	ENSG00000179051; ENSG00000281540	hsa:55920; Q8IVL9; Q9BSN6; Q9NPV8; Q9P258		Separation of Sister Chromatids; Resolution of Sister Chromatid Cohesion; RHO GTPases Activate Formins; EML4 and NUDC in mitotic spindle formation; Amplification of signal from unattached kinetochores via a MAD2 inhibitory signal	6	1
High		P05198	EIF2S1	Eukaryotic translation initiation factor 2 subunit 1 [OS=Homo sapiens]	16.23	21	7	7	10	9.86	cell organization and biogenesis;protein metabolism;other metabolic processes;stress response;signal transduction;other biological processes	cytosol;translational apparatus;nucleus;other cell component	translation activity;nucleic acid binding activity	1965	ENSG00000134001	hsa:1965; P05198	Translation factors; Alzheimer's disease and miRNA effects; Brain-derived neurotrophic factor (BDNF) signaling pathway; Ebola virus infection in host; Nonalcoholic fatty liver disease; Measles virus infection; Unfolded protein response; nsp1 from SARS-CoV-2 inhibits translation initiation in the host cell; Alzheimer's disease	L13a-mediated translational silencing of Ceruloplasmin expression; Translation initiation complex formation; Formation of the ternary complex, and subsequently, the 43S complex; Ribosomal scanning and start codon recognition; GTP hydrolysis and joining of the 60S ribosomal subunit; ABC-family proteins mediated transport; Response of EIF2AK1 (HRI) to heme deficiency; PERK regulates gene expression…	19	1
High		P38117	ETFB	Electron transfer flavoprotein subunit beta [OS=Homo sapiens]	13.499	19	5	5	10	8.64	other metabolic processes	mitochondrion;other cell component	other molecular function	2109	ENSG00000105379	A8K766; B3KNY2; hsa:2109; P38117; Q6IBH7; Q71RF6; Q9Y3S7		Respiratory electron transport; Protein methylation	2	1
High		Q16181	SEPTIN7	Septin-7 [OS=Homo sapiens]	16.747	15	6	5	10	8.09	cell cycle OR cell proliferation;cell organization and biogenesis;other biological processes	plasma membrane;other membranes;cytosol;cytoskeleton;nucleus;other cell component	other molecular function	989	ENSG00000122545	hsa:989; Q16181; Q52M76; Q6NX50		MAPK6/MAPK4 signaling	1	1
High		P55884	EIF3B	Eukaryotic translation initiation factor 3 subunit B [OS=Homo sapiens]	19.324	10	8	8	10	4.7	cell organization and biogenesis;protein metabolism;other metabolic processes;other biological processes	cytosol;translational apparatus;other cell component	nucleic acid binding activity;other molecular function	8662	ENSG00000106263	A4D208; hsa:8662; P55884; Q2NL77; Q9UMF9	Translation factors; nsp1 from SARS-CoV-2 inhibits translation initiation in the host cell	L13a-mediated translational silencing of Ceruloplasmin expression; Translation initiation complex formation; Formation of a pool of free 40S subunits; Formation of the ternary complex, and subsequently, the 43S complex; Ribosomal scanning and start codon recognition; GTP hydrolysis and joining of the 60S ribosomal subunit	8	1
High		P29144	TPP2	Tripeptidyl-peptidase 2 [OS=Homo sapiens]	12.303	4	6	6	10	3.51	protein metabolism;other metabolic processes;other biological processes	cytosol;nucleus;other cell component	other molecular function	7174	ENSG00000134900	hsa:7174; P29144; Q5VZU8		Antigen processing: Ubiquitination & Proteasome degradation	1	1
High		Q9BW19	KIFC1	Kinesin-like protein KIFC1 [OS=Homo sapiens]	19.234	10	7	7	10	6.86	cell cycle OR cell proliferation;cell organization and biogenesis;other biological processes	cytoskeleton;nucleus;other cytoplasmic organelle	cytoskeletal activity;other molecular function	3833	ENSG00000204197; ENSG00000233450; ENSG00000237649	hsa:3833; O60887; Q14834; Q4KMP0; Q5SU09; Q6GMS7; Q6P4A5; Q9BW19; Q9UQP7		COPI-dependent Golgi-to-ER retrograde traffic; Kinesins	2	1
High		P50570	DNM2	Dynamin-2 [OS=Homo sapiens]	13.71	7	7	2	10	6.99	cell cycle OR cell proliferation;cell organization and biogenesis;transport;developmental processes;signal transduction;other biological processes	plasma membrane;other membranes;cytosol;cytoskeleton;ER/Golgi;nucleus;other cytoplasmic organelle;other cell component	signal transduction activity or receptor binding;cytoskeletal activity;other molecular function	1785	ENSG00000079805	A8K1B6; E7EV30; E9PEQ4; hsa:1785; K7ESI9; P50570; Q5I0Y0; Q7Z5S3; Q9UPH4	Synaptic vesicle pathway; Fragile X syndrome; Intracellular trafficking proteins involved in CMT neuropathy	MHC class II antigen presentation; Lysosome Vesicle Biogenesis; Golgi Associated Vesicle Biogenesis; Clathrin-mediated endocytosis; Recycling pathway of L1; NGF-stimulated transcription; Toll Like Receptor 4 (TLR4) Cascade; NOSTRIN mediated eNOS trafficking; Retrograde neurotrophin signalling; Formation of annular gap junctions	14	1
High		Q06210	GFPT1	Glutamine--fructose-6-phosphate aminotransferase [isomerizing] 1 [OS=Homo sapiens]	15.248	10	6	4	10	5.63	protein metabolism;other metabolic processes;other biological processes	cytosol	other molecular function	2673	ENSG00000198380	hsa:2673; Q06210; Q53QE6; Q9BXF8		XBP1(S) activates chaperone genes; Synthesis of UDP-N-acetyl-glucosamine; Defective GFPT1 causes CMSTA1	3	1
High		P02647	APOA1	Apolipoprotein A-I [OS=Homo sapiens]	13.801	16	5	5	10	10.77	cell cycle OR cell proliferation;cell organization and biogenesis;protein metabolism;other metabolic processes;transport;developmental processes;signal transduction;other biological processes	non-structural extracellular;plasma membrane;other membranes;cytosol;ER/Golgi;other cytoplasmic organelle;other cell component	signal transduction activity or receptor binding;transporter activity;enzyme regulator activity;other molecular function	335	ENSG00000118137	A8K866; hsa:335; P02647; Q6LDN9; Q6Q785; Q9UCS8; Q9UCT8	Selenium micronutrient network; Vitamin B12 metabolism; Folate metabolism; Complement system; PPAR-alpha pathway; Nuclear receptors meta-pathway; PPAR signaling pathway; Statin inhibition of cholesterol production; Familial hyperlipidemia type 1; Familial hyperlipidemia type 2; Familial hyperlipidemia type 3; Familial hyperlipidemia type 4; Familial hyperlipidemia type 5; Cholesterol metabolism; …	Platelet degranulation ; Scavenging of heme from plasma; PPARA activates gene expression; Amyloid fiber formation; Scavenging by Class B Receptors; Heme signaling; Regulation of Insulin-like Growth Factor (IGF) transport and uptake by Insulin-like Growth Factor Binding Proteins (IGFBPs); Post-translational protein phosphorylation; Retinoid metabolism and transport; HDL clearance; Defective ABCA1 …	32	1
High		P61313	RPL15	60S ribosomal protein L15 [OS=Homo sapiens]	9.366	21	4	4	10	1.87	protein metabolism;other metabolic processes;other biological processes	cytosol;cytoskeleton;translational apparatus;nucleus;other cell component	other molecular function	6138	ENSG00000174748	hsa:6138; P39030; P41051; P61313; Q5U0C0; Q642I1; Q6IPX6; Q8WYP2; Q96C44; Q9H2E5	Cytoplasmic ribosomal proteins	Major pathway of rRNA processing in the nucleolus and cytosol; Regulation of expression of SLITs and ROBOs; Nonsense Mediated Decay (NMD) enhanced by the Exon Junction Complex (EJC); L13a-mediated translational silencing of Ceruloplasmin expression; Formation of a pool of free 40S subunits; GTP hydrolysis and joining of the 60S ribosomal subunit; SRP-dependent cotranslational protein targeting to…	14	1
High		P43686	PSMC4	26S proteasome regulatory subunit 6B [OS=Homo sapiens]	8.837	14	6	6	10	1.67	protein metabolism;other metabolic processes;developmental processes;other biological processes	cytosol;nucleus;other cell component	other molecular function	5704	ENSG00000013275; ENSG00000281221	hsa:5704; P43686; Q96FV5; Q9UBM3; Q9UEX3	Proteasome degradation; Alzheimer's disease and miRNA effects; Parkin-ubiquitin proteasomal system pathway; Ciliary landscape; Alzheimer's disease	Regulation of RAS by GAPs; Regulation of expression of SLITs and ROBOs; FCERI mediated NF-kB activation; Downstream TCR signaling; Antigen processing: Ubiquitination & Proteasome degradation; Activation of NF-kappaB in B cells; Oxygen-dependent proline hydroxylation of Hypoxia-inducible Factor Alpha; ER-Phagosome pathway; Cross-presentation of soluble exogenous antigens (endosomes); SCF-beta-TrCP…	63	1
High		O43143	DHX15	Pre-mRNA-splicing factor ATP-dependent RNA helicase DHX15 [OS=Homo sapiens]	15.317	9	7	7	10	5.35	RNA metabolism OR transcription;other metabolic processes;stress response;other biological processes	nucleus	nucleic acid binding activity;other molecular function	1665	ENSG00000109606	hsa:1665; O43143; Q9NQT7	mRNA processing	mRNA Splicing - Major Pathway	2	1
High		P42166	TMPO	Lamina-associated polypeptide 2, isoform alpha [OS=Homo sapiens]	20.526	13	9	7	10	10.84		nucleus;other cell component	nucleic acid binding activity;other molecular function	7112	ENSG00000120802	P08918; P08919; P42166; Q14860; Q16295	Envelope proteins and their potential roles in EDMD physiopathology; Overlap between signal transduction pathways contributing to LMNA laminopathies		2	1
High		Q9P2R7	SUCLA2	Succinate--CoA ligase [ADP-forming] subunit beta, mitochondrial [OS=Homo sapiens]	15.003	12	6	6	10	6.9	other metabolic processes	mitochondrion;other cell component	other molecular function	8803	ENSG00000136143	B2RDE7; hsa:8803; O95194; Q5T9Q4; Q5T9Q6; Q9NV21; Q9NVP7; Q9P2R7		Citric acid cycle (TCA cycle)	1	1
High		Q9H583	HEATR1	HEAT repeat-containing protein 1 [OS=Homo sapiens]	12.42	3	7	7	10	6.73	RNA metabolism OR transcription;other metabolic processes;other biological processes	mitochondrion;nucleus;other cell component	nucleic acid binding activity	55127	ENSG00000119285	hsa:55127; Q5T3Q8; Q6P197; Q9H583; Q9NW23		Major pathway of rRNA processing in the nucleolus and cytosol; rRNA modification in the nucleus and cytosol	2	1
High		P62750	RPL23A	60S ribosomal protein L23a [OS=Homo sapiens]	20.673	28	6	6	10	9.83	cell organization and biogenesis;protein metabolism;other metabolic processes	cytosol;translational apparatus;nucleus;other cell component	nucleic acid binding activity;other molecular function	6147	ENSG00000198242	B2R5B2; hsa:6147; P29316; P39024; P62750; Q92774	Cytoplasmic ribosomal proteins	Regulation of expression of SLITs and ROBOs; L13a-mediated translational silencing of Ceruloplasmin expression; Formation of a pool of free 40S subunits; GTP hydrolysis and joining of the 60S ribosomal subunit; Major pathway of rRNA processing in the nucleolus and cytosol; Nonsense Mediated Decay (NMD) enhanced by the Exon Junction Complex (EJC); SRP-dependent cotranslational protein targeting to…	14	1
High		P25398	RPS12	40S ribosomal protein S12 [OS=Homo sapiens]	17.711	40	6	6	10	7.68	protein metabolism;other metabolic processes;other biological processes	cytosol;ER/Golgi;translational apparatus;nucleus;other cell component	other molecular function	6206	ENSG00000112306	hsa:6206; P25398; Q76M58	Cytoplasmic ribosomal proteins	Regulation of expression of SLITs and ROBOs; L13a-mediated translational silencing of Ceruloplasmin expression; Translation initiation complex formation; Formation of a pool of free 40S subunits; Formation of the ternary complex, and subsequently, the 43S complex; Ribosomal scanning and start codon recognition; GTP hydrolysis and joining of the 60S ribosomal subunit; Major pathway of rRNA process…	19	1
High		Q92598	HSPH1	Heat shock protein 105 kDa [OS=Homo sapiens]	24.701	12	9	7	10	14.2	stress response;other biological processes	non-structural extracellular;cytosol;cytoskeleton;nucleus;other cell component	cytoskeletal activity;other molecular function	10808	ENSG00000120694	B4DYH1; hsa:10808; O95739; Q5TBM6; Q5TBM7; Q5TBM8; Q92598; Q9UPC4		Regulation of HSF1-mediated heat shock response; Scavenging by Class F Receptors	2	1
High		Q14839	CHD4	Chromodomain-helicase-DNA-binding protein 4 [OS=Homo sapiens]	18.39	5	9	9	10	5.84	cell organization and biogenesis;protein metabolism;DNA metabolism;RNA metabolism OR transcription;other metabolic processes;stress response;other biological processes	cytoskeleton;nucleus;other cell component	nucleic acid binding activity;other molecular function	1108	ENSG00000111642	hsa:1108; Q14839; Q8IXZ5	Rett syndrome causing genes; Effect of progerin on genes involved in Hutchinson-Gilford progeria syndrome	RNA Polymerase I Transcription Initiation; Potential therapeutics for SARS; Regulation of PTEN gene transcription; HDACs deacetylate histones; ERCC6 (CSB) and EHMT2 (G9a) positively regulate rRNA expression; Regulation of TP53 Activity through Acetylation; NGF-stimulated transcription	9	1
High		P11940	PABPC1	Polyadenylate-binding protein 1 [OS=Homo sapiens]	24.678	14	8	5	10	10.9	RNA metabolism OR transcription;other metabolic processes;other biological processes	cytosol;nucleus;other cell component	nucleic acid binding activity	26986	ENSG00000070756	hsa:26986; P11940; Q15097; Q93004	Translation factors; Endoderm differentiation; VEGFA-VEGFR2 signaling; Acute viral myocarditis	AUF1 (hnRNP D0) binds and destabilizes mRNA; Regulation of expression of SLITs and ROBOs; Deadenylation of mRNA; L13a-mediated translational silencing of Ceruloplasmin expression; Translation initiation complex formation; Nonsense Mediated Decay (NMD) enhanced by the Exon Junction Complex (EJC); Nonsense Mediated Decay (NMD) independent of the Exon Junction Complex (EJC)	11	1
High		O75439	PMPCB	Mitochondrial-processing peptidase subunit beta [OS=Homo sapiens]	17.583	14	7	6	10	14.36	cell organization and biogenesis;protein metabolism;other metabolic processes;transport	other membranes;mitochondrion	other molecular function	9512	ENSG00000105819	hsa:9512; O60416; O75439; Q96FV4		Mitochondrial protein import; Processing of SMDT1	2	1
High		P07384	CAPN1	Calpain-1 catalytic subunit [OS=Homo sapiens]	13.588	8	6	6	10	1.73	protein metabolism;other metabolic processes;other biological processes	non-structural extracellular;plasma membrane;other membranes;cytosol;mitochondrion;other cytoplasmic organelle;other cell component	other molecular function	823	ENSG00000014216	hsa:823; P07384; Q2TTR0; Q6DHV4	Integrin-mediated cell adhesion; Alzheimer's disease and miRNA effects; Alzheimer's disease	Degradation of the extracellular matrix; Neutrophil degranulation; Formation of the cornified envelope; Deregulated CDK5 triggers multiple neurodegenerative pathways in Alzheimer's disease models	7	1
High		Q93050	ATP6V0A1	V-type proton ATPase 116 kDa subunit a1 [OS=Homo sapiens]	9.668	7	5	5	10	0	cell organization and biogenesis;transport;other biological processes	plasma membrane;other membranes;cytosol;ER/Golgi;nucleus;other cytoplasmic organelle;other cell component	transporter activity;other molecular function	535	ENSG00000033627	B7Z3B7; hsa:535; Q8N5G7; Q93050; Q9NSX0		Neutrophil degranulation; ROS and RNS production in phagocytes; Insulin receptor recycling; Transferrin endocytosis and recycling; Ion channel transport	5	1
High		P62191	PSMC1	26S proteasome regulatory subunit 4 [OS=Homo sapiens]	12.083	12	5	4	10	12.16	protein metabolism;other metabolic processes;other biological processes	cytosol;nucleus;other cell component	other molecular function	5700	ENSG00000100764	B4DR63; hsa:5700; P49014; P62191; Q03527; Q6IAW0; Q6NW36; Q96AZ3	Proteasome degradation; Alzheimer's disease and miRNA effects; Parkin-ubiquitin proteasomal system pathway; Alzheimer's disease	Antigen processing: Ubiquitination & Proteasome degradation; FCERI mediated NF-kB activation; Downstream TCR signaling; Activation of NF-kappaB in B cells; Oxygen-dependent proline hydroxylation of Hypoxia-inducible Factor Alpha; ER-Phagosome pathway; Cross-presentation of soluble exogenous antigens (endosomes); SCF-beta-TrCP mediated degradation of Emi1; APC/C:Cdc20 mediated degradation of Secur…	63	1
High		O94979	SEC31A	Protein transport protein Sec31A [OS=Homo sapiens]	19.081	8	9	9	10	0	cell organization and biogenesis;transport;other biological processes	other membranes;cytosol;ER/Golgi;other cell component	other molecular function	22872	ENSG00000138674	B4DIW6; B7ZKZ7; B7ZL00; H7C2W3; hsa:22872; O94979; Q17RR5; Q5H9P6; Q5XG74; Q659G7; Q6ZU90; Q7LCX9; Q86TJ0; Q8IZH4; Q9P048; Q9P0A6; Q9UM05; Q9UM06	Sterol regulatory element-binding proteins (SREBP) signaling	Signaling by ALK fusions and activated point mutants; MHC class II antigen presentation; COPII-mediated vesicle transport; XBP1(S) activates chaperone genes; Antigen Presentation: Folding, assembly and peptide loading of class I MHC	6	1
High		P22087	FBL	rRNA 2'-O-methyltransferase fibrillarin [OS=Homo sapiens]	10.63	16	5	5	10	3.75	cell organization and biogenesis;protein metabolism;RNA metabolism OR transcription;other metabolic processes;other biological processes	nucleus;other cell component	other molecular function	2091	ENSG00000105202; ENSG00000280548	B5BUE8; hsa:2091; O75259; P22087; Q6IAT5; Q9UPI6		Major pathway of rRNA processing in the nucleolus and cytosol; rRNA modification in the nucleus and cytosol	2	1
High		O15144	ARPC2	Actin-related protein 2/3 complex subunit 2 [OS=Homo sapiens]	13.925	20	6	6	10	6.82	cell organization and biogenesis;other biological processes	plasma membrane;other membranes;cytosol;cytoskeleton;nucleus;other cytoplasmic organelle;other cell component	cytoskeletal activity	10109	ENSG00000163466	hsa:10109; O15144; Q92801; Q9P1D4	Pathogenic Escherichia coli infection	Regulation of actin dynamics for phagocytic cup formation; FCGR3A-mediated phagocytosis; RHO GTPases Activate WASPs and WAVEs; Clathrin-mediated endocytosis; EPHB-mediated forward signaling	6	1
High		Q00325	SLC25A3	Phosphate carrier protein, mitochondrial [OS=Homo sapiens]	9.889	12	5	5	10	2.84	transport	plasma membrane;other membranes;mitochondrion	transporter activity;other molecular function	5250	ENSG00000075415	B3KS34; hsa:5250; Q00325; Q7Z7N7; Q96A03			0	1
High		Q15717	ELAVL1	ELAV-like protein 1 [OS=Homo sapiens]	15.273	17	5	4	10	2.42	cell organization and biogenesis;transport;other biological processes	cytosol;ER/Golgi;nucleus;other cell component	nucleic acid binding activity;other molecular function	1994	ENSG00000066044	B4DVB8; hsa:1994; Q15717; Q53XN6; Q9BTT1	AMP-activated protein kinase signaling; Endoderm differentiation; Pre-implantation embryo; Focal adhesion: PI3K-Akt-mTOR-signaling pathway; ncRNAs involved in Wnt signaling in hepatocellular carcinoma; Gastrin signaling pathway; IL-18 signaling pathway; NAD metabolism in oncogene-induced senescence and mitochondrial dysfunction-associated senescence; 1p36 copy number variation syndrome	HuR (ELAVL1) binds and stabilizes mRNA	10	1
High		P50213	IDH3A	Isocitrate dehydrogenase [NAD] subunit alpha, mitochondrial [OS=Homo sapiens]	20.455	16	6	6	10	8.97	other metabolic processes	mitochondrion	other molecular function	3419	ENSG00000166411	D3DW83; hsa:3419; P50213; Q9H3X0	TCA cycle and deficiency of pyruvate dehydrogenase complex (PDHc); Metabolic reprogramming in colon cancer; TCA cycle (aka Krebs or citric acid cycle)	Citric acid cycle (TCA cycle)	4	1
High	Met-loss+Acetyl [N-Term]	P29692	EEF1D	Elongation factor 1-delta [OS=Homo sapiens]	19.696	20	4	4	9	9.15	protein metabolism;RNA metabolism OR transcription;other metabolic processes;other biological processes	cytosol;nucleus;other cell component	enzyme regulator activity;nucleic acid binding activity;other molecular function	1936	ENSG00000104529; ENSG00000273594	B4DDU4; D3DWK3; E9PBQ9; hsa:1936; P29692; Q4VBZ6; Q969J1; Q96I38	Translation factors	Eukaryotic Translation Elongation	2	1
High		P28838	LAP3	Cytosol aminopeptidase [OS=Homo sapiens]	21.964	18	8	8	9	7.65	protein metabolism	other cell component	other molecular function	51056	ENSG00000002549	B3KMQ3; hsa:51056; P28838; Q6IAM6; Q6P0L6; Q9UQE3			0	1
High		Q9NZM1	MYOF	Myoferlin [OS=Homo sapiens]	13.152	4	8	8	9	1.71	cell organization and biogenesis;stress response;other biological processes	plasma membrane;other membranes;ER/Golgi;nucleus;other cell component	other molecular function	26509	ENSG00000138119	B3KQN5; hsa:26509; Q5VWW2; Q5VWW3; Q5VWW4; Q5VWW5; Q7Z642; Q8IWH0; Q9HBU3; Q9NZM0; Q9NZM1; Q9ULL3; Q9Y4U4	Aryl hydrocarbon receptor pathway; Nuclear receptors meta-pathway; Hepatitis C and hepatocellular carcinoma		3	1
High		P27816	MAP4	Microtubule-associated protein 4 [OS=Homo sapiens]	26.687	11	9	9	9	5.41	cell cycle OR cell proliferation;cell organization and biogenesis;developmental processes;other biological processes	cytoskeleton;other cell component	cytoskeletal activity;other molecular function	4134	ENSG00000047849	hsa:4134; P27816; Q13082; Q59FT2; Q68D74; Q6ZUW9; Q86V26; Q96A76; Q96NS9	Splicing factor NOVA regulated synaptic proteins; 2q37 copy number variation syndrome		2	1
High		Q9BZE4	GTPBP4	GTP-binding protein 4 [OS=Homo sapiens]	14.353	12	8	8	9	4.26	RNA metabolism OR transcription;other metabolic processes;other biological processes	other membranes;cytosol;nucleus;other cell component	other molecular function	23560	ENSG00000107937	B3KMC5; B4DY13; B7Z7A3; hsa:23560; O95446; Q5T3R8; Q9BZE4; Q9NVJ8			0	1
High		Q04837	SSBP1	Single-stranded DNA-binding protein, mitochondrial [OS=Homo sapiens]	8.99	21	3	3	9	4.25	cell organization and biogenesis;DNA metabolism;other metabolic processes;other biological processes	mitochondrion	nucleic acid binding activity;other molecular function	6742	ENSG00000106028; ENSG00000262771	hsa:6742; Q04837		Transcriptional activation of mitochondrial biogenesis	1	1
High		Q16531	DDB1	DNA damage-binding protein 1 [OS=Homo sapiens]	18.888	7	8	8	9	4.34	cell-cell signaling;protein metabolism;DNA metabolism;other metabolic processes;stress response;signal transduction;other biological processes	nucleus;other cell component	nucleic acid binding activity;other molecular function	1642	ENSG00000167986	A6NG77; B2R648; B4DG00; hsa:1642; O15176; Q13289; Q16531; Q58F96	Hippo-Merlin signaling dysregulation; Hepatitis B infection; Nucleotide excision repair; DNA repair pathways, full network; Nucleotide excision repair in xeroderma pigmentosum	Neddylation; Formation of TC-NER Pre-Incision Complex; Dual incision in TC-NER; Gap-filling DNA repair synthesis and ligation in TC-NER; Formation of Incision Complex in GG-NER; Recognition of DNA damage by PCNA-containing replication complex; DNA Damage Recognition in GG-NER; Dual Incision in GG-NER	14	1
High		P56192	MARS1	Methionine--tRNA ligase, cytoplasmic [OS=Homo sapiens]	16.339	7	6	6	9	11.42	protein metabolism;RNA metabolism OR transcription;other metabolic processes;other biological processes	cytosol;nucleus;other cell component	nucleic acid binding activity;other molecular function	4141	ENSG00000166986	B3KVK7; hsa:4141; P56192; Q14895; Q53H14; Q96A15; Q96BZ0; Q9NSE0		Cytosolic tRNA aminoacylation; Selenoamino acid metabolism	2	1
High		Q9Y2X3	NOP58	Nucleolar protein 58 [OS=Homo sapiens]	19.577	17	7	7	9	9.64	RNA metabolism OR transcription;other metabolic processes;other biological processes	cytosol;nucleus;other cell component	nucleic acid binding activity;other molecular function	51602	ENSG00000055044	hsa:51602; Q53SA4; Q6PK08; Q9P036; Q9UFN3; Q9Y2X3		Major pathway of rRNA processing in the nucleolus and cytosol; SUMOylation of RNA binding proteins; rRNA modification in the nucleus and cytosol	3	1
High		P51648	ALDH3A2	Aldehyde dehydrogenase family 3 member A2 [OS=Homo sapiens]	13.582	12	6	6	9	6.41	other metabolic processes;developmental processes;other biological processes	other membranes;cytosol;ER/Golgi;other cytoplasmic organelle;other cell component	other molecular function	224	ENSG00000072210	hsa:224; P51648; Q6I9T3; Q93011; Q96J37	Fragile X syndrome; Fluoroacetic acid toxicity	RND2 GTPase cycle; RND1 GTPase cycle	4	1
High		Q96AC1	FERMT2	Fermitin family homolog 2 [OS=Homo sapiens]	15.853	11	8	8	9	6.02	cell adhesion;cell-cell signaling;cell organization and biogenesis;developmental processes;signal transduction;other biological processes	plasma membrane;other membranes;cytosol;cytoskeleton;nucleus;other cell component	signal transduction activity or receptor binding;cytoskeletal activity;other molecular function	10979	ENSG00000073712	B5TJY2; hsa:10979; Q14840; Q86TY7; Q96AC1		RAC1 GTPase cycle; RAC3 GTPase cycle; Cell-extracellular matrix interactions	3	1
High		Q92522	H1-10	Histone H1.10 [OS=Homo sapiens]	14.511	28	6	6	9	9.17	cell organization and biogenesis;other biological processes	nucleus;other cell component	nucleic acid binding activity;other molecular function	8971	ENSG00000184897	hsa:8971; Q92522			0	1
High		O75390	CS	Citrate synthase, mitochondrial [OS=Homo sapiens]	11.809	15	7	7	9	3.93	other metabolic processes	mitochondrion	other molecular function	1431	ENSG00000062485	hsa:1431; O75390; Q71UT9; Q7KZH0; Q96FZ8; Q9BWN8	TCA cycle and deficiency of pyruvate dehydrogenase complex (PDHc); Amino acid metabolism; Fluoroacetic acid toxicity; TCA cycle (aka Krebs or citric acid cycle)	Mitochondrial protein import; Citric acid cycle (TCA cycle)	6	1
High		Q8IYB3	SRRM1	Serine/arginine repetitive matrix protein 1 [OS=Homo sapiens]	14.465	12	9	9	9	1.64	RNA metabolism OR transcription;other metabolic processes;other biological processes	cytosol;nucleus	nucleic acid binding activity	10250	ENSG00000133226	hsa:10250; O60585; Q5VVN4; Q8IYB3	mRNA processing	Transport of Mature mRNA derived from an Intron-Containing Transcript; mRNA 3'-end processing; RNA Polymerase II Transcription Termination; mRNA Splicing - Major Pathway; RHOBTB2 GTPase cycle; RHOBTB1 GTPase cycle	7	1
High		P60866	RPS20	40S ribosomal protein S20 [OS=Homo sapiens]	13.368	29	4	4	9	10.07	protein metabolism;other metabolic processes;other biological processes	cytosol;translational apparatus;nucleus;other cell component	enzyme regulator activity;other molecular function	6224	ENSG00000008988	B2R4F4; B4DW28; hsa:6224; P17075; P60866; Q5M8S9	Cytoplasmic ribosomal proteins	Regulation of expression of SLITs and ROBOs; L13a-mediated translational silencing of Ceruloplasmin expression; Translation initiation complex formation; Formation of a pool of free 40S subunits; Formation of the ternary complex, and subsequently, the 43S complex; Ribosomal scanning and start codon recognition; GTP hydrolysis and joining of the 60S ribosomal subunit; Major pathway of rRNA process…	19	1
High		P07948	LYN	Tyrosine-protein kinase Lyn [OS=Homo sapiens]	7.654	7	4	2	9	1.74	cell-cell signaling;cell organization and biogenesis;protein metabolism;other metabolic processes;stress response;transport;developmental processes;signal transduction;other biological processes	plasma membrane;other membranes;cytosol;mitochondrion;ER/Golgi;nucleus;other cytoplasmic organelle;other cell component	signal transduction activity or receptor binding;enzyme regulator activity;cytoskeletal activity;kinase activity;other molecular function	4067	ENSG00000254087	A0AVQ5; hsa:4067; P07948	IL-5 signaling pathway; RANKL/RANK signaling pathway; Thymic stromal lymphopoietin (TSLP) signaling pathway; B cell receptor signaling pathway; IL-3 signaling pathway; Kit receptor signaling pathway; Chemokine signaling pathway; Microglia pathogen phagocytosis pathway; GDNF signaling; 8p23.1 copy number variation syndrome	CD209 (DC-SIGN) signaling; FCGR activation; Role of LAT2/NTAL/LAB on calcium mobilization; FCERI mediated MAPK activation; FCERI mediated Ca+2 mobilization; FCERI mediated NF-kB activation; CD22 mediated BCR regulation; FCGR3A-mediated IL10 synthesis; FCGR3A-mediated phagocytosis; Antigen activates B Cell Receptor (BCR) leading to generation of second messengers; Erythropoietin activates Phosphoi…	46	1
High		P18085	ARF4	ADP-ribosylation factor 4 [OS=Homo sapiens]	7.76	17	4	3	9	10.25	cell organization and biogenesis;transport;developmental processes;other biological processes	plasma membrane;other membranes;cytosol;ER/Golgi;other cell component	signal transduction activity or receptor binding;enzyme regulator activity;other molecular function	378	ENSG00000168374	B2R7J7; hsa:378; P18085; P21371	VEGFA-VEGFR2 signaling	COPI-mediated anterograde transport; COPI-dependent Golgi-to-ER retrograde traffic; VxPx cargo-targeting to cilium	4	1
High		O60763	USO1	General vesicular transport factor p115 [OS=Homo sapiens]	25.972	8	6	6	9	14.28	cell organization and biogenesis;transport;signal transduction;other biological processes	other membranes;cytosol;cytoskeleton;ER/Golgi;nucleus;other cell component		8615	ENSG00000138768	B2RAQ0; hsa:8615; O60763; Q6PK63; Q86TB8; Q8N592		COPI-mediated anterograde transport; COPII-mediated vesicle transport; Golgi Cisternae Pericentriolar Stack Reorganization	3	1
Medium		Q13733	ATP1A4	Sodium/potassium-transporting ATPase subunit alpha-4 [OS=Homo sapiens]	15.447	5	6	1	9	9.88	transport;signal transduction;other biological processes	plasma membrane;other membranes;cytoskeleton;other cell component	transporter activity;other molecular function	480	ENSG00000132681	hsa:480; Q13733; Q504T2; Q7Z4I9; Q8TBN8; Q8WXA7; Q8WXH7; Q8WY13	Calcium regulation in cardiac cells	Potential therapeutics for SARS; Ion homeostasis; Ion transport by P-type ATPases	4	1
High		Q9Y4W6	AFG3L2	AFG3-like protein 2 [OS=Homo sapiens]	23.797	10	8	7	9	9.39	cell organization and biogenesis;protein metabolism;other metabolic processes;transport;developmental processes;other biological processes	other membranes;mitochondrion	other molecular function	10939	ENSG00000141385	hsa:10939; Q6P1L0; Q9Y4W6	Ciliary landscape	Processing of SMDT1	2	1
High		Q96AG4	LRRC59	Leucine-rich repeat-containing protein 59 [OS=Homo sapiens]	9.331	14	4	4	9	6.84		other membranes;mitochondrion;ER/Golgi;nucleus;other cell component		55379	ENSG00000108829	B2RE83; D3DTX8; hsa:55379; Q96AG4; Q9P189	VEGFA-VEGFR2 signaling		1	1
High		O75533	SF3B1	Splicing factor 3B subunit 1 [OS=Homo sapiens]	22.276	6	7	7	9	7.09	cell organization and biogenesis;RNA metabolism OR transcription;other metabolic processes;other biological processes	nucleus	nucleic acid binding activity;other molecular function	23451	ENSG00000115524	E9PCH3; hsa:23451; O75533	mRNA processing	B-WICH complex positively regulates rRNA expression; mRNA Splicing - Major Pathway; mRNA Splicing - Minor Pathway	4	1
High		Q9Y696	CLIC4	Chloride intracellular channel protein 4 [OS=Homo sapiens]	16.472	19	4	4	9	12.08	transport;developmental processes;other biological processes	plasma membrane;other membranes;cytosol;cytoskeleton;mitochondrion;nucleus;other cell component	transporter activity	25932	ENSG00000169504	hsa:25932; Q9UFW9; Q9UQJ6; Q9Y696			0	1
High		Q96F07	CYFIP2	Cytoplasmic FMR1-interacting protein 2 [OS=Homo sapiens]	14.619	7	8	4	9	1.84	cell adhesion;cell organization and biogenesis;protein metabolism;other metabolic processes;developmental processes;other biological processes	cytosol;nucleus;other cell component	other molecular function	26999	ENSG00000055163	A6NLT2; D3DQJ3; hsa:26999; Q53EN5; Q96F07; Q9NTK4; Q9ULQ2; Q9UN29	Fragile X syndrome; Regulation of actin cytoskeleton	Regulation of actin dynamics for phagocytic cup formation; RAC1 GTPase cycle; FCGR3A-mediated phagocytosis; RHO GTPases Activate WASPs and WAVEs; VEGFA-VEGFR2 Pathway	7	1
High		Q9HCE1	MOV10	Helicase MOV-10 [OS=Homo sapiens]	15.188	5	6	6	9	5.91	stress response;other biological processes	cytosol;nucleus;other cell component	nucleic acid binding activity;other molecular function	4343	ENSG00000155363	hsa:4343; Q5JR03; Q8TEF0; Q9BSY3; Q9BUJ9; Q9HCE1	VEGFA-VEGFR2 signaling	TP53 Regulates Metabolic Genes; MAPK6/MAPK4 signaling; Oxidative Stress Induced Senescence; Estrogen-dependent gene expression; Pre-NOTCH Transcription and Translation; RUNX1 regulates genes involved in megakaryocyte differentiation and platelet function; Ca2+ pathway; Oncogene Induced Senescence; Transcriptional Regulation by VENTX; Regulation of MECP2 expression and activity; NR1H3 & NR1H2 regu…	17	1
High		Q96N67	DOCK7	Dedicator of cytokinesis protein 7 [OS=Homo sapiens]	15.034	4	8	8	9	0	cell cycle OR cell proliferation;cell organization and biogenesis;transport;developmental processes;signal transduction;other biological processes	other cell component	enzyme regulator activity;other molecular function	85440	ENSG00000116641	hsa:85440; Q00M63; Q2PPY7; Q45RE8; Q45RE9; Q5T1B9; Q5T1C0; Q6ZV32; Q8TB82; Q96N67; Q96NG6; Q96NI0; Q9C092		CDC42 GTPase cycle; RAC1 GTPase cycle; Factors involved in megakaryocyte development and platelet production; MET activates RAP1 and RAC1	4	1
High		Q9UQM7	CAMK2A	Calcium/calmodulin-dependent protein kinase type II subunit alpha [OS=Homo sapiens]	15.011	10	5	3	9	15.49	cell cycle OR cell proliferation;cell organization and biogenesis;protein metabolism;other metabolic processes;stress response;transport;developmental processes;signal transduction;other biological processes	other membranes;cytosol;mitochondrion;nucleus;other cell component	signal transduction activity or receptor binding;kinase activity;other molecular function	815	ENSG00000070808	hsa:815; Q9UL21; Q9UQM7; Q9Y2H4; Q9Y352	B cell receptor signaling pathway; Corticotropin-releasing hormone signaling pathway; Brain-derived neurotrophic factor (BDNF) signaling pathway; Common pathways underlying drug addiction; Myometrial relaxation and contraction pathways; Melatonin metabolism and effects; MECP2 and associated Rett syndrome; NO/cGMP/PKG mediated neuroprotection; Phosphodiesterases in neuronal function; Wnt signaling…	Signaling by BRAF and RAF1 fusions; Assembly and cell surface presentation of NMDA receptors; Ras activation upon Ca2+ influx through NMDA receptor; Unblocking of NMDA receptors, glutamate binding and activation; Negative regulation of NMDA receptor-mediated neuronal transmission; Long-term potentiation; Trafficking of AMPA receptors; Ion homeostasis; Ion transport by P-type ATPases; Interferon g…	41	1
High		O15067	PFAS	Phosphoribosylformylglycinamidine synthase [OS=Homo sapiens]	14.229	5	6	6	9	3.86	other metabolic processes;other biological processes	cytosol;other cell component	other molecular function	5198	ENSG00000178921	A6H8V8; hsa:5198; O15067		Purine ribonucleoside monophosphate biosynthesis	1	1
High		O95573	ACSL3	Long-chain-fatty-acid--CoA ligase 3 [OS=Homo sapiens]	14.279	9	7	7	9	4.03	cell organization and biogenesis;other metabolic processes;transport;developmental processes;other biological processes	plasma membrane;other membranes;mitochondrion;ER/Golgi;other cytoplasmic organelle;other cell component	other molecular function	2181	ENSG00000123983	hsa:2181; O95573; Q60I92; Q8IUM9	Fatty acid beta-oxidation; Fatty acid biosynthesis; Mitochondrial long chain fatty acid beta-oxidation; PPAR signaling pathway; Ferroptosis; Thermogenesis; Ciliary landscape; Cholesterol metabolism with Bloch and Kandutsch-Russell pathways; Omega-3 / omega-6 fatty acid synthesis; Omega-9 fatty acid synthesis; Fatty acid transporters; Mitochondrial fatty acid oxidation disorders	Synthesis of very long-chain fatty acyl-CoAs; Intracellular metabolism of fatty acids regulates insulin secretion	14	1
High		Q02750	MAP2K1	Dual specificity mitogen-activated protein kinase kinase 1 [OS=Homo sapiens]	9.687	12	5	3	9	1.64	cell cycle OR cell proliferation;protein metabolism;other metabolic processes;stress response;developmental processes;signal transduction;other biological processes	plasma membrane;other membranes;cytosol;cytoskeleton;mitochondrion;ER/Golgi;nucleus;other cytoplasmic organelle;other cell component	enzyme regulator activity;kinase activity;other molecular function	5604	ENSG00000169032	hsa:5604; Q02750	IL-5 signaling pathway; Osteopontin signaling; MicroRNAs in cardiomyocyte hypertrophy; Integrin-mediated cell adhesion; IL-1 signaling pathway; Thyroxine (thyroid hormone) production; RANKL/RANK signaling pathway; Thyroid stimulating hormone (TSH) signaling pathway; Leptin signaling pathway; Prolactin signaling pathway; IL-7 signaling pathway; Alzheimer's disease and miRNA effects; Endothelin pat…	Signaling by BRAF and RAF1 fusions; Uptake and function of anthrax toxins; Signal transduction by L1; RAF activation; MAP3K8 (TPL2)-dependent MAPK1/3 activation; MAPK3 (ERK1) activation; Signaling by moderate kinase activity BRAF mutants; Paradoxical activation of RAF signaling by kinase inactive BRAF; Signaling downstream of RAS mutants; Signaling by RAF1 mutants; MAP2K and MAPK activation; Sign…	96	1
High		P13489	RNH1	Ribonuclease inhibitor [OS=Homo sapiens]	22.282	18	7	7	9	8.08	RNA metabolism OR transcription;other metabolic processes;other biological processes	non-structural extracellular;plasma membrane;other membranes;cytosol;nucleus;other cell component	enzyme regulator activity	6050	ENSG00000023191; ENSG00000276230	hsa:6050; P13489; Q8IZK8; Q96FD7; Q9BQ80; Q9UDK6			0	1
High		P01009	SERPINA1	Alpha-1-antitrypsin [OS=Homo sapiens]	9.078	15	5	5	9	3.48	stress response;other biological processes	non-structural extracellular;other membranes;ER/Golgi;other cell component	enzyme regulator activity;other molecular function	5265	ENSG00000197249	A6PX14; B2RDQ8; hsa:5265; P01009; Q0PVP5; Q13672; Q53XB8; Q5U0M1; Q7M4R2; Q86U18; Q86U19; Q96BF9; Q96ES1; Q9P1P0; Q9UCE6; Q9UCM3	Nuclear receptors meta-pathway; NRF2 pathway; Lung fibrosis; Lung fibrosis; Complement and coagulation cascades	Neutrophil degranulation; Platelet degranulation ; Regulation of Insulin-like Growth Factor (IGF) transport and uptake by Insulin-like Growth Factor Binding Proteins (IGFBPs); Post-translational protein phosphorylation; COPII-mediated vesicle transport; Cargo concentration in the ER	11	1
High	Met-loss+Acetyl [N-Term]	P60228	EIF3E	Eukaryotic translation initiation factor 3 subunit E [OS=Homo sapiens]	15.034	11	5	5	9	10.78	cell organization and biogenesis;protein metabolism;RNA metabolism OR transcription;other metabolic processes;other biological processes	cytosol;translational apparatus;nucleus;other cell component	nucleic acid binding activity	3646	ENSG00000104408	hsa:3646; O43902; P60228; Q64058; Q64059; Q64252; Q6FG33; Q8WVK4	Translation factors; nsp1 from SARS-CoV-2 inhibits translation initiation in the host cell	L13a-mediated translational silencing of Ceruloplasmin expression; Translation initiation complex formation; Formation of a pool of free 40S subunits; Formation of the ternary complex, and subsequently, the 43S complex; Ribosomal scanning and start codon recognition; GTP hydrolysis and joining of the 60S ribosomal subunit	8	1
High		P51114	FXR1	Fragile X mental retardation syndrome-related protein 1 [OS=Homo sapiens]	16.298	11	6	4	9	4.32	cell organization and biogenesis;developmental processes;other biological processes	cytosol;cytoskeleton;nucleus;other cell component	nucleic acid binding activity;other molecular function	8087	ENSG00000114416	A8K9B8; hsa:8087; P51114; Q7Z450; Q8N6R8	Bile acids synthesis and enterohepatic circulation	Signaling by BRAF and RAF1 fusions	2	1
High		O75947	ATP5PD	ATP synthase subunit d, mitochondrial [OS=Homo sapiens]	11.782	26	6	6	9	5.51	other metabolic processes;transport	other membranes;mitochondrion	transporter activity	10476	ENSG00000167863	B2R5L6; hsa:10476; O75947; Q9H3J4	Electron transport chain: OXPHOS system in mitochondria; Oxidative phosphorylation	Cristae formation; Formation of ATP by chemiosmotic coupling	4	1
High		Q8TEQ6	GEMIN5	Gem-associated protein 5 [OS=Homo sapiens]	22.235	6	8	8	9	8.76	cell organization and biogenesis;protein metabolism;RNA metabolism OR transcription;other metabolic processes;other biological processes	cytosol;nucleus;other cell component	translation activity;nucleic acid binding activity	25929	ENSG00000082516	hsa:25929; Q14CV0; Q8TEQ6; Q8WWV4; Q969W4; Q9H9K3; Q9UFI5		snRNP Assembly; SARS-CoV-2 modulates host translation machinery	2	1
High		P47897	QARS1	Glutamine--tRNA ligase [OS=Homo sapiens]	15.927	10	7	7	9	5.32	protein metabolism;RNA metabolism OR transcription;other metabolic processes;developmental processes;other biological processes	cytosol;mitochondrion;other cell component	enzyme regulator activity;other molecular function	5859	ENSG00000172053	B4DWJ2; hsa:5859; P47897		Selenoamino acid metabolism; Cytosolic tRNA aminoacylation; Mitochondrial tRNA aminoacylation	3	1
High		Q93008	USP9X	Probable ubiquitin carboxyl-terminal hydrolase FAF-X [OS=Homo sapiens]	18.462	3	7	3	9	5.89	cell cycle OR cell proliferation;cell organization and biogenesis;protein metabolism;other metabolic processes;transport;developmental processes;signal transduction;other biological processes	cytosol;cytoskeleton;nucleus;other cell component	other molecular function	8239	ENSG00000124486	hsa:8239; O75550; Q8WWT3; Q8WX12; Q93008	Ciliopathies; Bardet-Biedl syndrome	Ub-specific processing proteases; Amyloid fiber formation; Downregulation of SMAD2/3:SMAD4 transcriptional activity; Synthesis of active ubiquitin: roles of E1 and E2 enzymes; Peroxisomal protein import; RHOV GTPase cycle; RHOU GTPase cycle	9	1
High		O60506	SYNCRIP	Heterogeneous nuclear ribonucleoprotein Q [OS=Homo sapiens]	22.497	12	7	6	9	8.86	RNA metabolism OR transcription;other metabolic processes;stress response;other biological processes	cytosol;ER/Golgi;nucleus;other cell component	nucleic acid binding activity	10492	ENSG00000135316	E1P501; E1P502; hsa:10492; O60506; Q53H05; Q5TCG2; Q5TCG3; Q8IW78; Q8N599; Q96LC1; Q96LC2; Q9Y583			0	1
High		O94808	GFPT2	Glutamine--fructose-6-phosphate aminotransferase [isomerizing] 2 [OS=Homo sapiens]	9.922	7	5	3	9	5.63	protein metabolism;other metabolic processes;other biological processes	cytosol	other molecular function	9945	ENSG00000131459	hsa:9945; O94808; Q53XM2; Q9BWS4		Synthesis of UDP-N-acetyl-glucosamine	1	1
High		P07195	LDHB	L-lactate dehydrogenase B chain [OS=Homo sapiens]	16.729	20	6	5	9	9.45	other metabolic processes	other membranes;cytosol;mitochondrion;other cell component	other molecular function	3945	ENSG00000111716	hsa:3945; P07195	Clear cell renal cell carcinoma pathways; CCL18 signaling pathway; Glycolysis and gluconeogenesis	Pyruvate metabolism	4	1
High		P51149	RAB7A	Ras-related protein Rab-7a [OS=Homo sapiens]	12.416	26	5	5	9	4.27	cell organization and biogenesis;protein metabolism;other metabolic processes;transport;other biological processes	plasma membrane;other membranes;cytosol;mitochondrion;ER/Golgi;other cytoplasmic organelle;other cell component	other molecular function	7879	ENSG00000075785	A8K3V6; hsa:7879; P51149; Q9NWJ0; Q9UPB0	Ebola virus infection in host; Autosomal recessive osteopetrosis pathways; Intracellular trafficking proteins involved in CMT neuropathy	RHOG GTPase cycle; Neutrophil degranulation; Prevention of phagosomal-lysosomal fusion; RAB geranylgeranylation; TBC/RABGAPs; CDC42 GTPase cycle; RAC1 GTPase cycle; RHOQ GTPase cycle; RAB GEFs exchange GTP for GDP on RABs; MHC class II antigen presentation; RAC2 GTPase cycle; RAC3 GTPase cycle; RHOD GTPase cycle; RHOJ GTPase cycle; RHOF GTPase cycle; Suppression of autophagy; RHOH GTPase cycle	20	1
High	Met-loss [N-Term]	P60201	PLP1	Myelin proteolipid protein [OS=Homo sapiens]	17.374	19	5	5	9	8.7	cell-cell signaling;cell organization and biogenesis;other metabolic processes;stress response;developmental processes;signal transduction;other biological processes	plasma membrane;other membranes;other cell component	other molecular function	5354	ENSG00000123560	hsa:5354; P04400; P06905; P60201; Q502Y1; Q6FHZ6	Glial cell differentiation; Sudden infant death syndrome (SIDS) susceptibility pathways		2	1
High		P52306	RAP1GDS1	Rap1 GTPase-GDP dissociation stimulator 1 [OS=Homo sapiens]	16.863	10	6	6	9	4.8	cell organization and biogenesis;protein metabolism;other metabolic processes;signal transduction;other biological processes	cytosol;mitochondrion;ER/Golgi;nucleus	enzyme regulator activity	5910	ENSG00000138698	E9PH06; G5E9P9; hsa:5910; P52306; Q499L7; Q4KMV2; Q4QQI8; Q9BUW9; Q9BUX6; Q9NYM2; Q9NZA8		RHOT2 GTPase cycle; RHOT1 GTPase cycle	2	1
High		P61981	YWHAG	14-3-3 protein gamma [OS=Homo sapiens]	15.005	16	4	2	9	10.97	transport;signal transduction;other biological processes	cytosol;other cell component	signal transduction activity or receptor binding;enzyme regulator activity;other molecular function	7532	ENSG00000170027	hsa:7532; O70457; P35214; P61981; Q6FH52; Q9UDP2; Q9UN99	Cell cycle; Prolactin signaling pathway; Myometrial relaxation and contraction pathways; Disruption of postsynaptic signaling by CNV; Calcium regulation in cardiac cells; Sudden infant death syndrome (SIDS) susceptibility pathways	TP53 Regulates Metabolic Genes; Translocation of SLC2A4 (GLUT4) to the plasma membrane; Recruitment of NuMA to mitotic centrosomes; Regulation of PLK1 Activity at G2/M Transition; Loss of Nlp from mitotic centrosomes; Recruitment of mitotic centrosome proteins and complexes; Anchoring of the basal body to the plasma membrane; AURKA Activation by TPX2; Regulation of localization of FOXO transcript…	21	1
High	Met-loss+Acetyl [N-Term]	Q16643	DBN1	Drebrin [OS=Homo sapiens]	12.155	11	6	6	9	7.07	cell cycle OR cell proliferation;cell organization and biogenesis;developmental processes;other biological processes	plasma membrane;other membranes;cytosol;cytoskeleton;other cell component	cytoskeletal activity;other molecular function	1627	ENSG00000113758	A8MV58; B2RBG0; hsa:1627; Q16643; Q9UFZ5		RHOBTB2 GTPase cycle; RHOBTB1 GTPase cycle; RHOD GTPase cycle; RHOH GTPase cycle	4	1
High		P48449	LSS	Lanosterol synthase [OS=Homo sapiens]	17.807	11	8	8	9	3.89	other metabolic processes;other biological processes	other membranes;ER/Golgi;other cell component	other molecular function	4047	ENSG00000160285	B4DJZ9; D3DSN0; E9PEI9; G5E9Q9; hsa:4047; P48449; Q8IYL6; Q9UEZ1	Cholesterol biosynthesis pathway; Sterol regulatory element-binding proteins (SREBP) signaling; Cholesterol metabolism with Bloch and Kandutsch-Russell pathways; Cholesterol synthesis disorders; Cholesterol metabolism; Cholesterol metabolism	Activation of gene expression by SREBF (SREBP); Cholesterol biosynthesis	8	1
High		Q9Y265	RUVBL1	RuvB-like 1 [OS=Homo sapiens]	15.939	10	4	4	9	10.98	cell cycle OR cell proliferation;cell organization and biogenesis;protein metabolism;DNA metabolism;RNA metabolism OR transcription;other metabolic processes;stress response;other biological processes	other membranes;cytosol;cytoskeleton;nucleus;other cell component	other molecular function	8607	ENSG00000175792; ENSG00000284901	B2R5S0; hsa:8607; P82276; Q1KMR0; Q53HK5; Q53HL7; Q53Y27; Q9BSX9; Q9Y265	Gastric cancer network 1; lncRNA in canonical Wnt signaling and colorectal cancer	Ub-specific processing proteases; UCH proteinases; Deposition of new CENPA-containing nucleosomes at the centromere; Formation of the beta-catenin:TCF transactivating complex; Telomere Extension By Telomerase; HATs acetylate histones; DNA Damage Recognition in GG-NER	9	1
High		Q8WWY3	PRPF31	U4/U6 small nuclear ribonucleoprotein Prp31 [OS=Homo sapiens]	11.871	10	5	5	9	3.82	cell organization and biogenesis;RNA metabolism OR transcription;other metabolic processes;other biological processes	nucleus	nucleic acid binding activity;other molecular function	26121	ENSG00000105618; ENSG00000274144; ENSG00000274651; ENSG00000274894; ENSG00000275117; ENSG00000275885; ENSG00000276421; ENSG00000277154; ENSG00000277707; ENSG00000277953	E7ESA8; F1T0A4; F1T0A5; hsa:26121; Q17RB4; Q8N7F9; Q8WWY3; Q9H271; Q9Y439		mRNA Splicing - Major Pathway	1	1
High		P12277	CKB	Creatine kinase B-type [OS=Homo sapiens]	8.764	10	4	4	9	0	other metabolic processes;developmental processes;other biological processes	non-structural extracellular;cytosol;mitochondrion;nucleus;other cell component	kinase activity;other molecular function	1152	ENSG00000166165	A8K236; B2R5R4; hsa:1152; P12277; Q2LE07; Q6FG40; Q9UC66		RND3 GTPase cycle; Creatine metabolism	2	1
High		P23246	SFPQ	Splicing factor, proline- and glutamine-rich [OS=Homo sapiens]	14.772	6	4	3	9	12.04	cell organization and biogenesis;DNA metabolism;RNA metabolism OR transcription;other metabolic processes;stress response;other biological processes	cytosol;nucleus;other cell component	nucleic acid binding activity;other molecular function	6421	ENSG00000116560	hsa:6421; P23246; P30808; Q5SZ71	mRNA processing; Type 2 papillary renal cell carcinoma	Suppression of apoptosis; PTK6 Regulates Proteins Involved in RNA Processing	4	1
High		P36871	PGM1	Phosphoglucomutase-1 [OS=Homo sapiens]	21.121	13	7	7	9	9.1	other metabolic processes	non-structural extracellular;cytosol;other cell component	other molecular function	5236	ENSG00000079739	B2R5N9; B4DPV0; hsa:5236; P36871; Q16105; Q16106; Q5BKZ9; Q6NW22; Q86U74; Q96J40; Q9NTY4	Ectoderm differentiation; Clear cell renal cell carcinoma pathways; Glycogen synthesis and degradation; Opioid receptor pathways; Disorders of galactose metabolism ; Disorders of fructose metabolism; Glucuronidation	Neutrophil degranulation; Glycogen synthesis; Glycogen breakdown (glycogenolysis); Galactose catabolism; Defective PGM1 causes PGM1-CDG	12	1
High		P62937	PPIA	Peptidyl-prolyl cis-trans isomerase A [OS=Homo sapiens]	9.654	15	3	3	9	4.37	cell adhesion;cell organization and biogenesis;protein metabolism;other metabolic processes;stress response;other biological processes	non-structural extracellular;nucleus;other cell component	signal transduction activity or receptor binding;other molecular function	5478	ENSG00000196262	A8K220; hsa:5478; P05092; P62937; Q3KQW3; Q567Q0; Q6IBU5; Q96IX3; Q9BRU4; Q9BTY9; Q9UC61	Prolactin signaling pathway	Neutrophil degranulation; Gene and protein expression by JAK-STAT signaling after Interleukin-12 stimulation; Budding and maturation of HIV virion; Platelet degranulation ; Basigin interactions; SARS-CoV-1 activates/modulates innate immune responses; Integration of provirus; APOBEC3G mediated resistance to HIV-1 infection; Calcineurin activates NFAT; Binding and entry of HIV virion; Assembly Of T…	16	1
High		Q9Y262	EIF3L	Eukaryotic translation initiation factor 3 subunit L [OS=Homo sapiens]	22.228	13	8	8	9	11.08	cell organization and biogenesis;protein metabolism;other metabolic processes;other biological processes	cytosol;translational apparatus;nucleus;other cell component	nucleic acid binding activity	51386	ENSG00000100129	B2RDG6; B4DYB2; G8JLH4; hsa:51386; Q53HQ1; Q53HT4; Q5QTR1; Q5TI15; Q6ICD2; Q9Y262		L13a-mediated translational silencing of Ceruloplasmin expression; Formation of a pool of free 40S subunits; GTP hydrolysis and joining of the 60S ribosomal subunit; Translation initiation complex formation; Formation of the ternary complex, and subsequently, the 43S complex; Ribosomal scanning and start codon recognition	6	1
High		P08134	RHOC	Rho-related GTP-binding protein RhoC [OS=Homo sapiens]	13.104	17	4	4	9	4.04	cell cycle OR cell proliferation;cell organization and biogenesis;stress response;signal transduction;other biological processes	plasma membrane;other membranes;cytosol;ER/Golgi;nucleus;other cell component	other molecular function	389	ENSG00000155366	B3KSW1; hsa:389; P08134; Q6ICN3	Spinal cord injury; VEGFA-VEGFR2 signaling; Ebola virus infection in host	RHOC GTPase cycle; G alpha (12/13) signalling events; RHO GTPases Activate Formins; RHO GTPases activate CIT; RHO GTPases Activate Rhotekin and Rhophilins; Sema4D induced cell migration and growth-cone collapse; RHO GTPases activate PKNs; RHO GTPases Activate ROCKs	11	1
High		Q8N158	GPC2	Glypican-2 [OS=Homo sapiens]	22.231	12	6	6	9	9.68	developmental processes;signal transduction;other biological processes	non-structural extracellular;extracellular matrix;plasma membrane;other membranes;ER/Golgi;other cytoplasmic organelle;other cell component		221914	ENSG00000213420	A4D2A7; hsa:221914; Q8N158		A tetrasaccharide linker sequence is required for GAG synthesis; HS-GAG biosynthesis; HS-GAG degradation; Defective B4GALT7 causes EDS, progeroid type; Defective B3GAT3 causes JDSSDHD; Defective EXT2 causes exostoses 2; Defective EXT1 causes exostoses 1, TRPS2 and CHDS; Defective B3GALT6 causes EDSP2 and SEMDJL1; Attachment and Entry; Retinoid metabolism and transport	10	1
High		P46459	NSF	Vesicle-fusing ATPase [OS=Homo sapiens]	17.247	11	9	9	9	0	cell organization and biogenesis;transport;other biological processes	plasma membrane;other membranes;cytosol;ER/Golgi;other cell component	signal transduction activity or receptor binding;other molecular function	4905	ENSG00000073969; ENSG00000276262; ENSG00000278174	A8K2D9; B4DFA2; hsa:4905; P46459; Q8N6D7; Q9UKZ2	Synaptic vesicle pathway; Brain-derived neurotrophic factor (BDNF) signaling pathway	COPI-dependent Golgi-to-ER retrograde traffic; COPI-mediated anterograde transport; Intra-Golgi traffic; COPII-mediated vesicle transport; Retrograde transport at the Trans-Golgi-Network; Trafficking of GluR2-containing AMPA receptors	8	1
High		P12931	SRC	Proto-oncogene tyrosine-protein kinase Src [OS=Homo sapiens]	16.886	13	7	5	9	2.02	cell adhesion;cell cycle OR cell proliferation;cell organization and biogenesis;protein metabolism;DNA metabolism;other metabolic processes;stress response;transport;developmental processes;signal transduction;other biological processes	plasma membrane;other membranes;cytosol;cytoskeleton;mitochondrion;nucleus;other cytoplasmic organelle;other cell component	signal transduction activity or receptor binding;enzyme regulator activity;kinase activity;other molecular function	6714	ENSG00000197122	E1P5V4; hsa:6714; P12931; Q76P87; Q86VB9; Q9H5A8	Androgen receptor signaling pathway; Angiogenesis; Integrin-mediated cell adhesion; RANKL/RANK signaling pathway; Thyroid stimulating hormone (TSH) signaling pathway; Leptin signaling pathway; Follicle stimulating hormone (FSH) signaling pathway; Prolactin signaling pathway; Microtubule cytoskeleton regulation; Thymic stromal lymphopoietin (TSLP) signaling pathway; Glioblastoma signaling pathways…	Regulation of commissural axon pathfinding by SLIT and ROBO; G alpha (i) signalling events; G alpha (s) signalling events; Extra-nuclear estrogen signaling; GPER1 signaling; Signaling by BRAF and RAF1 fusions; Regulation of RUNX3 expression and activity; RHOU GTPase cycle; PIP3 activates AKT signaling; Constitutive Signaling by Aberrant PI3K in Cancer; PI5P, PP2A and IER3 Regulate PI3K/AKT Signal…	86	1
High		Q8N766	EMC1	ER membrane protein complex subunit 1 [OS=Homo sapiens]	16.92	7	6	6	9	3.93	cell organization and biogenesis	other membranes;ER/Golgi;other cell component		23065	ENSG00000127463	A8K6F3; hsa:23065; Q14700; Q5TG62; Q63HL0; Q63HL3; Q8N766; Q8NBH8			0	1
High		P60174	TPI1	Triosephosphate isomerase [OS=Homo sapiens]	16.91	22	5	5	9	13.08	other metabolic processes	cytosol	other molecular function	7167	ENSG00000111669	B7Z5D8; D3DUS9; hsa:7167; P00938; P60174; Q6FHP9; Q6IS07; Q8WWD0; Q96AG5	Fatty acid beta-oxidation; Cori cycle; HIF1A and PPARG regulation of glycolysis; Clear cell renal cell carcinoma pathways; Aerobic glycolysis; Disorders of fructose metabolism; Glycolysis and gluconeogenesis	Glycolysis; Gluconeogenesis	9	1
High		Q9H9B4	SFXN1	Sideroflexin-1 [OS=Homo sapiens]	17.058	22	6	6	9	5.25	other metabolic processes;transport;other biological processes	other membranes;mitochondrion	transporter activity	94081	ENSG00000164466	B3KPW3; D3DQN2; hsa:94081; Q9H9B4; Q9HA53			0	1
High		P62851	RPS25	40S ribosomal protein S25 [OS=Homo sapiens]	7.91	28	4	4	9	4.65	protein metabolism;RNA metabolism OR transcription;other metabolic processes;other biological processes	cytosol;translational apparatus;nucleus;other cell component	other molecular function	6230	ENSG00000118181; ENSG00000280831	B2R4M7; hsa:6230; P25111; P62851	Cytoplasmic ribosomal proteins	Regulation of expression of SLITs and ROBOs; L13a-mediated translational silencing of Ceruloplasmin expression; Translation initiation complex formation; Formation of a pool of free 40S subunits; Formation of the ternary complex, and subsequently, the 43S complex; Ribosomal scanning and start codon recognition; GTP hydrolysis and joining of the 60S ribosomal subunit; Major pathway of rRNA process…	19	1
High		O14744	PRMT5	Protein arginine N-methyltransferase 5 [OS=Homo sapiens]	10.077	7	5	5	9	5.8	cell organization and biogenesis;protein metabolism;RNA metabolism OR transcription;other metabolic processes;developmental processes;other biological processes	cytosol;ER/Golgi;nucleus;other cell component	nucleic acid binding activity;other molecular function	10419	ENSG00000100462	A8MTP3; A8MZ91; B4DX49; B4DY30; B5BU10; D3DS33; E2QRE7; hsa:10419; O14744; Q6IBR1; Q9UKH1	Transcription co-factors SKI and SKIL protein partners; Nitric oxide metabolism in cystic fibrosis	snRNP Assembly; RMTs methylate histone arginines; Regulation of TP53 Activity through Methylation	5	1
High		Q8N3C0	ASCC3	Activating signal cointegrator 1 complex subunit 3 [OS=Homo sapiens]	16.589	3	7	7	9	3.78	cell cycle OR cell proliferation;cell organization and biogenesis;protein metabolism;DNA metabolism;other metabolic processes;stress response	cytosol;nucleus;other cell component	other molecular function	10973	ENSG00000112249	E7EW23; hsa:10973; O43738; Q4G1A0; Q5VTN2; Q8N3C0; Q9H1I9; Q9H5A2; Q9NTR0	Mesodermal commitment pathway; VEGFA-VEGFR2 signaling	ALKBH3 mediated reversal of alkylation damage	3	1
High		Q14684	RRP1B	Ribosomal RNA processing protein 1 homolog B [OS=Homo sapiens]	20.678	10	6	6	9	10.64	RNA metabolism OR transcription;other metabolic processes;other biological processes	nucleus;other cell component	other molecular function	23076	ENSG00000160208	hsa:23076; Q14684; Q8TBZ4			0	1
High		P55786	NPEPPS	Puromycin-sensitive aminopeptidase [OS=Homo sapiens]	22.607	8	7	7	9	10.03	protein metabolism;other metabolic processes;stress response	cytosol;nucleus;other cell component	other molecular function	9520	ENSG00000141279	B7Z463; hsa:9520; P55786; Q6P145; Q9NP16; Q9UEM2		Antigen processing: Ubiquitination & Proteasome degradation	1	1
High		P46782	RPS5	40S ribosomal protein S5 [OS=Homo sapiens]	9.717	20	4	4	9	3.89	cell organization and biogenesis;protein metabolism;other metabolic processes;other biological processes	cytosol;translational apparatus;nucleus;other cell component	nucleic acid binding activity;other molecular function	6193	ENSG00000083845	B2R4T2; hsa:6193; P46782; Q96BN0	Cytoplasmic ribosomal proteins	Regulation of expression of SLITs and ROBOs; L13a-mediated translational silencing of Ceruloplasmin expression; Translation initiation complex formation; Formation of a pool of free 40S subunits; Formation of the ternary complex, and subsequently, the 43S complex; Ribosomal scanning and start codon recognition; GTP hydrolysis and joining of the 60S ribosomal subunit; Major pathway of rRNA process…	19	1
High		P23634	ATP2B4	Plasma membrane calcium-transporting ATPase 4 [OS=Homo sapiens]	17.866	5	6	2	9	5.01	stress response;transport;developmental processes;other biological processes	plasma membrane;other membranes;cytoskeleton;other cell component	transporter activity;enzyme regulator activity;other molecular function	493	ENSG00000058668	B1APW5; B1APW6; hsa:493; P23634; Q13450; Q13452; Q13455; Q16817; Q7Z3S1	Vitamin D-sensitive calcium signaling in depression	Ion homeostasis; Ion transport by P-type ATPases; Reduction of cytosolic Ca++ levels	4	1
High		Q7L576	CYFIP1	Cytoplasmic FMR1-interacting protein 1 [OS=Homo sapiens]	14.824	6	8	4	9	1.72	cell organization and biogenesis;developmental processes;signal transduction;other biological processes	non-structural extracellular;cytosol;other cell component	cytoskeletal activity;nucleic acid binding activity;other molecular function	23191	ENSG00000273749; ENSG00000288461	A8K6D9; hsa:23191; Q14467; Q5IED0; Q6ZSX1; Q7L576; Q9BSD9; Q9BVC7	Brain-derived neurotrophic factor (BDNF) signaling pathway; Prader-Willi and Angelman syndrome; Fragile X syndrome; Disruption of postsynaptic signaling by CNV; 15q11.2 copy number variation syndrome; G13 signaling pathway	Neutrophil degranulation; VEGFA-VEGFR2 Pathway; RAC3 GTPase cycle; RAC1 GTPase cycle; Regulation of actin dynamics for phagocytic cup formation; FCGR3A-mediated phagocytosis; RHOG GTPase cycle; RHO GTPases Activate WASPs and WAVEs; RAC2 GTPase cycle	15	1
High		P02763	HEL-S-153w	Alpha-1-acid glycoprotein 1 [OS=Homo sapiens]	4.976	10	2	2	9	9.56	stress response;other biological processes	non-structural extracellular				V9HWF6			0	1
Medium		Q14344	GNA13	Guanine nucleotide-binding protein subunit alpha-13 [OS=Homo sapiens]	3.056	6	2	1	9	0	stress response;developmental processes;signal transduction;other biological processes	plasma membrane;other membranes;cytosol;nucleus;other cell component	signal transduction activity or receptor binding;enzyme regulator activity;other molecular function	10672	ENSG00000120063	B2R977; B7Z7R0; F5H1G8; hsa:10672; Q14344; Q8TD70	Thyroid stimulating hormone (TSH) signaling pathway; G protein signaling pathways; Modulators of TCR signaling and T cell activation; Regulation of actin cytoskeleton; G13 signaling pathway	Thrombin signalling through proteinase activated receptors (PARs); Thromboxane signalling through TP receptor; G alpha (12/13) signalling events; CDC42 GTPase cycle; RAC1 GTPase cycle; NRAGE signals death through JNK	11	1
High		P48047	ATP5PO	ATP synthase subunit O, mitochondrial [OS=Homo sapiens]	11.459	19	4	4	9	10.82	other metabolic processes;transport	plasma membrane;other membranes;mitochondrion	transporter activity	539	ENSG00000241837	B2R4E2; hsa:539; P48047; Q5U042; Q6IBI2	Electron transport chain: OXPHOS system in mitochondria; 7q11.23 copy number variation syndrome; Oxidative phosphorylation	Cristae formation; Formation of ATP by chemiosmotic coupling	5	1
High		O00567	NOP56	Nucleolar protein 56 [OS=Homo sapiens]	22.441	13	8	8	9	13.1	RNA metabolism OR transcription;other metabolic processes;other biological processes	nucleus;other cell component	nucleic acid binding activity;other molecular function	10528	ENSG00000101361	hsa:10528; O00567; Q2M3T6; Q9NQ05		Major pathway of rRNA processing in the nucleolus and cytosol; rRNA modification in the nucleus and cytosol; Association of TriC/CCT with target proteins during biosynthesis	3	1
High		P23229	ITGA6	Integrin alpha-6 [OS=Homo sapiens]	15.175	7	7	7	9	3.78	cell adhesion;cell organization and biogenesis;developmental processes;signal transduction;other biological processes	plasma membrane;other membranes;other cell component	signal transduction activity or receptor binding;other molecular function	3655	ENSG00000091409	B2RMU9; B4DG69; B4DKB8; C4AM96; G5E9H1; hsa:3655; P23229; Q08443; Q0MRC7; Q14646; Q16508; Q53RX7; Q59HB7; Q86VL6; Q9UCT1; Q9UN03	Integrin-mediated cell adhesion; Arrhythmogenic right ventricular cardiomyopathy; Alpha 6 beta 4 signaling pathway; Mammary gland development pathway - Embryonic development (Stage 1 of 4); Focal adhesion; Regulation of apoptosis by parathyroid hormone-related protein; Focal adhesion: PI3K-Akt-mTOR-signaling pathway; PI3K-Akt signaling pathway; Ebola virus infection in host; Small cell lung cance…	Syndecan interactions; Assembly of collagen fibrils and other multimeric structures; Integrin cell surface interactions; Laminin interactions; Basigin interactions; Type I hemidesmosome assembly	19	1
High		O15143	ARPC1B	Actin-related protein 2/3 complex subunit 1B [OS=Homo sapiens]	15.295	15	5	5	9	7.73	cell organization and biogenesis;other biological processes	cytosol;cytoskeleton;nucleus;other cell component	cytoskeletal activity;other molecular function	10095	ENSG00000130429	hsa:10095; O15143; Q9BU00	Pathogenic Escherichia coli infection; Microglia pathogen phagocytosis pathway	Regulation of actin dynamics for phagocytic cup formation; FCGR3A-mediated phagocytosis; RHO GTPases Activate WASPs and WAVEs; EPHB-mediated forward signaling	6	1
High		P61019	RAB2A	Ras-related protein Rab-2A [OS=Homo sapiens]	13.094	29	5	1	9	5.04	cell organization and biogenesis;transport	other membranes;cytosol;ER/Golgi;other cell component	other molecular function	5862	ENSG00000104388	B2R5W8; B4DMQ5; hsa:5862; P08886; P61019	Focal adhesion: PI3K-Akt-mTOR-signaling pathway; Ciliary landscape	RAB geranylgeranylation; Golgi Cisternae Pericentriolar Stack Reorganization	4	1
High		Q96HS1	PGAM5	Serine/threonine-protein phosphatase PGAM5, mitochondrial [OS=Homo sapiens]	12.431	15	5	5	9	5.61	protein metabolism;other metabolic processes;other biological processes	other membranes;mitochondrion	enzyme regulator activity;other molecular function	192111	ENSG00000247077	A9LN06; C9IZY7; hsa:192111; Q96HS1; Q96JB0	NRF2-ARE regulation		1	1
High		P02766	TTR	Transthyretin [OS=Homo sapiens]	19.856	35	4	4	9	13.69	other metabolic processes;signal transduction	non-structural extracellular;other cytoplasmic organelle;other cell component	signal transduction activity or receptor binding;other molecular function	7276	ENSG00000118271	hsa:7276; P02766; Q549C7; Q6IB96; Q9UBZ6; Q9UCM9		Neutrophil degranulation; Amyloid fiber formation; Non-integrin membrane-ECM interactions; Retinoid metabolism and transport; The canonical retinoid cycle in rods (twilight vision); Retinoid cycle disease events	6	1
High		P00505	GOT2	Aspartate aminotransferase, mitochondrial [OS=Homo sapiens]	18.001	16	7	7	9	6.22	other metabolic processes;transport;other biological processes	plasma membrane;other membranes;mitochondrion	other molecular function	2806	ENSG00000125166	B4DJA6; E7ERW2; hsa:2806; P00505; Q53FL3; Q9BWA3	Alanine and aspartate metabolism; Amino acid metabolism; Metabolic reprogramming in colon cancer; NAD metabolism in oncogene-induced senescence and mitochondrial dysfunction-associated senescence; Glycolysis and gluconeogenesis	Glyoxylate metabolism and glycine degradation; Gluconeogenesis; Aspartate and asparagine metabolism; Glutamate and glutamine metabolism; Degradation of cysteine and homocysteine	10	1
High		Q9UQE7	SMC3	Structural maintenance of chromosomes protein 3 [OS=Homo sapiens]	17.285	5	7	7	9	4.3	cell cycle OR cell proliferation;cell organization and biogenesis;DNA metabolism;other metabolic processes;stress response;other biological processes	cytosol;cytoskeleton;nucleus;other cell component	cytoskeletal activity;nucleic acid binding activity;other molecular function	9126	ENSG00000108055	A8K156; hsa:9126; O60464; Q5T482; Q9UQE7	Cell cycle; Retinoblastoma gene in cancer; MECP2 and associated Rett syndrome; Prion disease pathway; Regulation of sister chromatid separation at the metaphase-anaphase transition; Cohesin complex - Cornelia de Lange syndrome; SMC1/SMC3 role in DNA damage - Cornelia de Lange Syndrome	Separation of Sister Chromatids; Resolution of Sister Chromatid Cohesion; SUMOylation of DNA damage response and repair proteins; Meiotic synapsis; Estrogen-dependent gene expression; Establishment of Sister Chromatid Cohesion; Cohesin Loading onto Chromatin	14	1
High		P05455	SSB	Lupus La protein [OS=Homo sapiens]	13.505	14	5	5	9	3.74	RNA metabolism OR transcription;other metabolic processes;transport;other biological processes	cytosol;nucleus;other cell component	nucleic acid binding activity	6741	ENSG00000138385	hsa:6741; P05455; Q15367; Q53XJ4		RNA Polymerase III Abortive And Retractive Initiation; RNA Polymerase III Transcription Termination	2	1
High		O60701	UGDH	UDP-glucose 6-dehydrogenase [OS=Homo sapiens]	19.264	14	6	6	9	12.08	cell organization and biogenesis;protein metabolism;other metabolic processes;developmental processes	cytosol;nucleus	other molecular function	7358	ENSG00000109814	B3KUU2; B4DN25; hsa:7358; O60589; O60701	Glucuronidation	Formation of the active cofactor, UDP-glucuronate	2	1
High		Q7Z6Z7	HUWE1	E3 ubiquitin-protein ligase HUWE1 [OS=Homo sapiens]	16.827	2	9	9	9	0	cell organization and biogenesis;protein metabolism;DNA metabolism;other metabolic processes;stress response;other biological processes	non-structural extracellular;cytosol;mitochondrion;nucleus;other cell component	nucleic acid binding activity;other molecular function	10075	ENSG00000086758	hsa:10075; O15029; Q4G2Z2; Q5H961; Q6P4D0; Q7Z6Z7; Q8NG67; Q9BUI0; Q9HCJ4; Q9NSL6; Q9P0A9		Antigen processing: Ubiquitination & Proteasome degradation; Neutrophil degranulation	2	1
High	Met-loss+Acetyl [N-Term]	P60981	DSTN	Destrin [OS=Homo sapiens]	11.025	30	5	4	9	4.76	cell organization and biogenesis;other biological processes	cytoskeleton;other cell component	cytoskeletal activity	11034	ENSG00000125868	B2R6N2; B4DYA6; hsa:11034; P18282; P60981; Q5W166; Q6IAW2	Androgen receptor signaling pathway		1	1
High		Q8N1F7	NUP93	Nuclear pore complex protein Nup93 [OS=Homo sapiens]	19.446	10	8	8	9	6.81	cell organization and biogenesis;other metabolic processes;transport;signal transduction;other biological processes	other membranes;cytosol;cytoskeleton;nucleus	other molecular function	9688	ENSG00000102900	B3KPQ8; hsa:9688; Q14705; Q8N1F7		Regulation of HSF1-mediated heat shock response; HCMV Late Events; HCMV Early Events; ISG15 antiviral mechanism; Transport of the SLBP independent Mature mRNA; Transport of the SLBP Dependant Mature mRNA; Transport of Mature mRNA Derived from an Intronless Transcript; Transport of Mature mRNA derived from an Intron-Containing Transcript; Rev-mediated nuclear export of HIV RNA; Transport of Ribonu…	29	1
High		Q9UJZ1	STOML2	Stomatin-like protein 2, mitochondrial [OS=Homo sapiens]	18.047	17	5	5	9	9.8	cell organization and biogenesis;protein metabolism;other metabolic processes;stress response;signal transduction;other biological processes	plasma membrane;other membranes;cytoskeleton;mitochondrion	signal transduction activity or receptor binding;other molecular function	30968	ENSG00000165283	B4E1K7; D3DRN3; hsa:30968; O60376; Q53G29; Q96FY2; Q9P042; Q9UJZ1		Processing of SMDT1	1	1
High		P63104	YWHAZ	14-3-3 protein zeta/delta [OS=Homo sapiens]	10.358	13	3	2	8	5.03	cell organization and biogenesis;protein metabolism;other metabolic processes;transport;developmental processes;signal transduction;other biological processes	cytosol;nucleus;other cell component	other molecular function	7534	ENSG00000164924	A8K1N0; B7Z465; hsa:7534; P29213; P29312; P63104; Q32P43; Q5XJ08; Q6GPI2; Q6IN74; Q6NUR9; Q6P3U9; Q86V33	Cell cycle; Prolactin signaling pathway; Pathogenic Escherichia coli infection; Myometrial relaxation and contraction pathways; Hepatitis B infection; GDNF signaling; Calcium regulation in cardiac cells; Sudden infant death syndrome (SIDS) susceptibility pathways	RHO GTPases activate PKNs; SARS-CoV-1 targets host intracellular signalling and regulatory pathways; SARS-CoV-2 targets host intracellular signalling and regulatory pathways; Translocation of SLC2A4 (GLUT4) to the plasma membrane; Regulation of localization of FOXO transcription factors; Deactivation of the beta-catenin transactivating complex; TP53 Regulates Metabolic Genes; Activation of BAD an…	23	1
High		P24539	ATP5PB	ATP synthase F(0) complex subunit B1, mitochondrial [OS=Homo sapiens]	15.743	21	5	5	8	7.62	other metabolic processes;transport	other membranes;mitochondrion	transporter activity	515	ENSG00000116459	hsa:515; P24539; Q9BQ68; Q9BRU8	Electron transport chain: OXPHOS system in mitochondria; 7q11.23 copy number variation syndrome; Oxidative phosphorylation	Cristae formation; Formation of ATP by chemiosmotic coupling	5	1
High		P78417	GSTO1	Glutathione S-transferase omega-1 [OS=Homo sapiens]	13.635	17	5	5	8	7.22	other metabolic processes;signal transduction;other biological processes	cytosol;other cell component	other molecular function	9446	ENSG00000148834	D3DRA3; F5H7H0; hsa:9446; P78417; Q5TA03; Q7Z3T2	Myometrial relaxation and contraction pathways; Arsenic metabolism and reactive oxygen species generation; Metapathway biotransformation Phase I and II	Gene and protein expression by JAK-STAT signaling after Interleukin-12 stimulation; Glutathione conjugation; Vitamin C (ascorbate) metabolism; Methylation	7	1
High		P23368	ME2	NAD-dependent malic enzyme, mitochondrial [OS=Homo sapiens]	20.206	10	5	5	8	10.53	other metabolic processes;other biological processes	mitochondrion;other cell component	other molecular function	4200	ENSG00000082212	B2R8J2; hsa:4200; P23368; Q9BWL6; Q9BYG1; Q9H4B2	TCA cycle in senescence	Citric acid cycle (TCA cycle)	2	1
High		O00116	AGPS	Alkyldihydroxyacetonephosphate synthase, peroxisomal [OS=Homo sapiens]	13.331	8	5	5	8	9.12	other metabolic processes	cytosol;other cytoplasmic organelle	other molecular function	8540	ENSG00000018510	A5D8U9; hsa:8540; O00116; Q2TU35	Triacylglyceride synthesis	Plasmalogen biosynthesis; TYSND1 cleaves peroxisomal proteins	4	1
High		Q9UQ88	CDK11A	Cyclin-dependent kinase 11A [OS=Homo sapiens]	16.357	7	6	6	8	6.64	cell cycle OR cell proliferation;protein metabolism;other metabolic processes;other biological processes	nucleus;other cell component	kinase activity;other molecular function	728642	ENSG00000008128	hsa:728642; O95227; O95228; O96012; Q12821; Q12853; Q12854; Q2TAJ0; Q5QPR0; Q5QPR1; Q5QPR2; Q9UBC4; Q9UBI3; Q9UEI1; Q9UEI2; Q9UP53; Q9UP54; Q9UP55; Q9UP56; Q9UQ86; Q9UQ87; Q9UQ88; Q9UQ89	1p36 copy number variation syndrome	Recruitment of mitotic centrosome proteins and complexes	2	1
High		Q9BXJ9	NAA15	N-alpha-acetyltransferase 15, NatA auxiliary subunit [OS=Homo sapiens]	16.657	8	7	7	8	1.86	protein metabolism;other metabolic processes;developmental processes;other biological processes	cytosol;nucleus;other cell component	translation activity	80155	ENSG00000164134	D3DNY6; hsa:80155; Q52LG9; Q8IWH4; Q8NEV2; Q9BXJ9; Q9H8P6			0	1
Medium		P28331	NDUFS1	NADH-ubiquinone oxidoreductase 75 kDa subunit, mitochondrial [OS=Homo sapiens]	5.293	7	5	5	8	0	cell organization and biogenesis;other metabolic processes;transport;other biological processes	other membranes;mitochondrion	transporter activity;other molecular function	4719	ENSG00000023228; ENSG00000283447	B4DIN9; B4DJA0; B4DPG1; B4DUC1; E7ENF3; hsa:4719; P28331; Q53TR8; Q8N1C4; Q8TCC9	Electron transport chain: OXPHOS system in mitochondria; Nonalcoholic fatty liver disease; Oxidative phosphorylation	Complex I biogenesis	5	1
High		Q8NE71	ABCF1	ATP-binding cassette sub-family F member 1 [OS=Homo sapiens]	6.769	4	4	4	8	0	protein metabolism;other metabolic processes;stress response;other biological processes	cytosol;translational apparatus;nucleus;other cell component	translation activity;nucleic acid binding activity;other molecular function	23	ENSG00000204574; ENSG00000206490; ENSG00000225989; ENSG00000231129; ENSG00000232169; ENSG00000236149; ENSG00000236342	A2BF75; hsa:23; O14897; Q69YP6; Q8NE71	IL-18 signaling pathway	ABC-family proteins mediated transport	2	1
High		Q12888	TP53BP1	TP53-binding protein 1 [OS=Homo sapiens]	15.95	4	7	7	8	1.63	cell organization and biogenesis;DNA metabolism;RNA metabolism OR transcription;other metabolic processes;stress response;signal transduction;other biological processes	nucleus;other cell component	nucleic acid binding activity;other molecular function	7158	ENSG00000067369	F8VY86; hsa:7158; Q12888; Q2M1Z7; Q4LE46; Q5FWZ3; Q7Z3U4	ATM signaling pathway; ATM signaling in development and disease	Recruitment and ATM-mediated phosphorylation of repair and signaling proteins at DNA double strand breaks; SUMOylation of transcription factors; Processing of DNA double-strand break ends; G2/M DNA damage checkpoint; Nonhomologous End-Joining (NHEJ)	7	1
High		Q9NQH7	XPNPEP3	Xaa-Pro aminopeptidase 3 [OS=Homo sapiens]	5.384	4	3	2	8	0	protein metabolism;other metabolic processes;other biological processes	cytosol;mitochondrion;other cell component	other molecular function	63929	ENSG00000196236	B2R9G1; B7Z790; B7Z7B2; hsa:63929; Q6I9V9; Q8NDA6; Q9BV27; Q9BVH0; Q9NQH7	Ciliary landscape; Ciliopathies		2	1
High		P31946	YWHAB	14-3-3 protein beta/alpha [OS=Homo sapiens]	13.083	24	5	3	8	4.88	transport;signal transduction;other biological processes	other membranes;cytosol;other cytoplasmic organelle;other cell component	enzyme regulator activity;other molecular function	7529	ENSG00000166913	A8K9K2; E1P616; hsa:7529; P31946	Cell cycle; IL-3 signaling pathway; Myometrial relaxation and contraction pathways; Hepatitis B infection; Calcium regulation in cardiac cells; Sudden infant death syndrome (SIDS) susceptibility pathways	Translocation of SLC2A4 (GLUT4) to the plasma membrane; Regulation of localization of FOXO transcription factors; Signaling by BRAF and RAF1 fusions; mTORC1-mediated signalling; TP53 Regulates Metabolic Genes; Signaling by Hippo; Chk1/Chk2(Cds1) mediated inactivation of Cyclin B:Cdk1 complex; RAF activation; SHOC2 M1731 mutant abolishes MRAS complex function; Gain-of-function MRAS complexes activ…	33	1
High		O60313	OPA1	Dynamin-like 120 kDa protein, mitochondrial [OS=Homo sapiens]	10.717	7	6	6	8	4.01	cell organization and biogenesis;other metabolic processes;stress response;transport;developmental processes;other biological processes	other membranes;cytosol;cytoskeleton;mitochondrion;nucleus;other cell component	cytoskeletal activity;other molecular function	4976	ENSG00000198836	D3DNW4; E5KLJ5; E5KLJ6; E5KLJ7; E5KLK1; E5KLK2; hsa:4976; O60313	Orexin receptor pathway	Regulation of Apoptosis	2	1
High		O75131	CPNE3	Copine-3 [OS=Homo sapiens]	15.699	11	6	5	8	10.27	signal transduction;other biological processes	plasma membrane;other membranes;cytosol;mitochondrion;nucleus;other cytoplasmic organelle;other cell component	signal transduction activity or receptor binding;kinase activity;other molecular function	8895	ENSG00000085719	A8KA47; hsa:8895; O75131; Q8IYA1		Neutrophil degranulation; Glycerophospholipid biosynthesis	2	1
High		Q9Y263	PLAA	Phospholipase A-2-activating protein [OS=Homo sapiens]	22.892	9	6	6	8	9.49	protein metabolism;other metabolic processes;stress response;developmental processes;signal transduction;other biological processes	non-structural extracellular;nucleus;other cell component	enzyme regulator activity;other molecular function	9373	ENSG00000137055	hsa:9373; Q53EU5; Q5VY33; Q9NUL8; Q9NVE9; Q9UF53; Q9Y263; Q9Y5L1			0	1
High		P36507	MAP2K2	Dual specificity mitogen-activated protein kinase kinase 2 [OS=Homo sapiens]	10.494	13	5	3	8	0	cell cycle OR cell proliferation;protein metabolism;other metabolic processes;developmental processes;signal transduction;other biological processes	non-structural extracellular;plasma membrane;other membranes;cytosol;cytoskeleton;mitochondrion;ER/Golgi;nucleus;other cytoplasmic organelle;other cell component	enzyme regulator activity;kinase activity;other molecular function	5605	ENSG00000126934	hsa:5605; P36507	IL-5 signaling pathway; MicroRNAs in cardiomyocyte hypertrophy; Integrin-mediated cell adhesion; IL-1 signaling pathway; Thyroxine (thyroid hormone) production; Leptin signaling pathway; Prolactin signaling pathway; IL-7 signaling pathway; Alzheimer's disease and miRNA effects; IL-9 signaling pathway; Thymic stromal lymphopoietin (TSLP) signaling pathway; Glioblastoma signaling pathways; Androgen…	Signaling by BRAF and RAF1 fusions; Uptake and function of anthrax toxins; Signal transduction by L1; RAF activation; MAPK1 (ERK2) activation; Signaling by moderate kinase activity BRAF mutants; Paradoxical activation of RAF signaling by kinase inactive BRAF; Signaling downstream of RAS mutants; Signaling by RAF1 mutants; MAP2K and MAPK activation; Signaling by high-kinase activity BRAF mutants; …	83	1
High		O00429	DNM1L	Dynamin-1-like protein [OS=Homo sapiens]	13.015	6	4	4	8	8.21	cell organization and biogenesis;transport;signal transduction;other biological processes	plasma membrane;other membranes;cytosol;cytoskeleton;mitochondrion;ER/Golgi;other cytoplasmic organelle;other cell component	enzyme regulator activity;cytoskeletal activity;other molecular function	10059	ENSG00000087470	A8K4X9; B4DGC9; B4DSU8; G8JLD5; hsa:10059; J3KPI2; O00429; O14541; O60709; Q59GN9; Q7L6B3; Q8TBT7; Q9BWM1; Q9Y5J2	Synaptic vesicle pathway; CAMKK2 pathway; 10q11.21q11.23 copy number variation syndrome	Apoptotic execution phase	4	1
High		P61081	UBE2M	NEDD8-conjugating enzyme Ubc12 [OS=Homo sapiens]	13.988	31	6	6	8	5.49	protein metabolism;other metabolic processes;other biological processes	cytosol;nucleus	other molecular function	9040	ENSG00000130725	hsa:9040; O76069; P61081; Q8VC50		Antigen processing: Ubiquitination & Proteasome degradation; Neddylation; Dectin-1 mediated noncanonical NF-kB signaling; NIK-->noncanonical NF-kB signaling; TGF-beta receptor signaling activates SMADs	5	1
High		O00178	GTPBP1	GTP-binding protein 1 [OS=Homo sapiens]	15.953	8	5	5	8	7.2	protein metabolism;other metabolic processes;signal transduction;other biological processes	cytosol;other cytoplasmic organelle	nucleic acid binding activity;other molecular function	9567	ENSG00000100226	hsa:9567; O00178; Q6IC67			0	1
High		O43615	TIMM44	Mitochondrial import inner membrane translocase subunit TIM44 [OS=Homo sapiens]	16.444	13	7	7	8	3.56	cell organization and biogenesis;transport	other membranes;mitochondrion;nucleus	other molecular function	10469	ENSG00000104980	A8K0R9; D6W664; hsa:10469; O43615; Q8N193		Mitochondrial protein import	1	1
High		P01308	INS	Insulin [OS=Homo sapiens]	1.795	6	1	1	8	0	cell-cell signaling;cell organization and biogenesis;other metabolic processes;stress response;signal transduction;other biological processes	non-structural extracellular;other membranes;ER/Golgi;other cytoplasmic organelle;other cell component	signal transduction activity or receptor binding;other molecular function	3630	ENSG00000254647	hsa:3630; P01308; Q5EEX2	Selenium micronutrient network; Vitamin B12 metabolism; Folate metabolism; Cori cycle; Alzheimer's disease and miRNA effects; AGE/RAGE pathway; Adipogenesis; Cardiac progenitor differentiation; Pluripotent stem cell differentiation pathway; Focal adhesion: PI3K-Akt-mTOR-signaling pathway; Leptin-insulin signaling overlap; White fat cell differentiation; PI3K-Akt signaling pathway; Nonalcoholic fa…	Amyloid fiber formation; NPAS4 regulates expression of target genes; COPI-mediated anterograde transport; FOXO-mediated transcription of oxidative stress, metabolic and neuronal genes; PI5P, PP2A and IER3 Regulate PI3K/AKT Signaling; Regulation of insulin secretion; Insulin processing; Insulin receptor recycling; Synthesis, secretion, and deacylation of Ghrelin; Regulation of gene expression in b…	34	1
High		P62491	RAB11A	Ras-related protein Rab-11A [OS=Homo sapiens]	12.467	19	4	3	8	12.03	cell cycle OR cell proliferation;cell organization and biogenesis;transport;developmental processes;other biological processes	non-structural extracellular;plasma membrane;other membranes;cytosol;cytoskeleton;ER/Golgi;other cytoplasmic organelle;other cell component	cytoskeletal activity;other molecular function	8766	ENSG00000103769	B2R4B6; B4DT13; hsa:8766; P24410; P62491; Q5TZN9; Q9JLX1	VEGFA-VEGFR2 signaling; Intracellular trafficking proteins involved in CMT neuropathy; 11p11.2 copy number variation syndrome	Translocation of SLC2A4 (GLUT4) to the plasma membrane; Anchoring of the basal body to the plasma membrane; RAB geranylgeranylation; VxPx cargo-targeting to cilium; Vasopressin regulates renal water homeostasis via Aquaporins; TBC/RABGAPs	9	1
High		Q9BSJ8	ESYT1	Extended synaptotagmin-1 [OS=Homo sapiens]	11.29	5	6	6	8	1.72	cell organization and biogenesis;transport	plasma membrane;other membranes;ER/Golgi	transporter activity;other molecular function	23344	ENSG00000139641	A0FGR7; A8K2S2; hsa:23344; O94848; Q6PJN4; Q9BSJ8; Q9H6J1; Q9H6W2; Q9Y416		RAC1 GTPase cycle; RHOG GTPase cycle; RAC2 GTPase cycle; RAC3 GTPase cycle; RHOD GTPase cycle; Glycosphingolipid metabolism; RHOF GTPase cycle	7	1
High		P51148	RAB5C	Ras-related protein Rab-5C [OS=Homo sapiens]	13.61	17	3	2	8	11.78	transport	plasma membrane;other membranes;other cytoplasmic organelle;other cell component	other molecular function	5878	ENSG00000108774	F8W1H5; hsa:5878; P51148; Q6FH55; Q9P0Y5	Ras signaling; Inhibition of exosome biogenesis and secretion by Manumycin A in CRPC cells	Neutrophil degranulation; RAB geranylgeranylation; RAB GEFs exchange GTP for GDP on RABs; Golgi Associated Vesicle Biogenesis; Clathrin-mediated endocytosis; TBC/RABGAPs	8	1
High		O95757	HSPA4L	Heat shock 70 kDa protein 4L [OS=Homo sapiens]	18.127	9	7	5	8	9.97	stress response;other biological processes	cytosol;nucleus;other cell component	other molecular function	22824	ENSG00000164070	A2ICT2; hsa:22824; O95757; Q4W5M5; Q8IWA2		Regulation of HSF1-mediated heat shock response	1	1
High		P29317	EPHA2	Ephrin type-A receptor 2 [OS=Homo sapiens]	20.715	7	6	6	8	5.06	cell adhesion;cell cycle OR cell proliferation;protein metabolism;other metabolic processes;stress response;developmental processes;signal transduction;other biological processes	plasma membrane;other membranes;other cell component	kinase activity;other molecular function	1969	ENSG00000142627	B5A968; hsa:1969; P29317; Q8N3Z2	Nuclear receptors meta-pathway; NRF2 pathway; VEGFA-VEGFR2 signaling; Focal adhesion: PI3K-Akt-mTOR-signaling pathway; PI3K-Akt signaling pathway; Ras signaling; Hippo signaling regulation pathways; Hippo-Merlin signaling dysregulation; Malignant pleural mesothelioma	RAC1 GTPase cycle; RAC3 GTPase cycle; RHOU GTPase cycle; RND2 GTPase cycle; RHOG GTPase cycle; RAC2 GTPase cycle; RHOV GTPase cycle; RND3 GTPase cycle; RND1 GTPase cycle; EPH-ephrin mediated repulsion of cells; EPHA-mediated growth cone collapse	21	1
High		Q9UMR2	DDX19B	ATP-dependent RNA helicase DDX19B [OS=Homo sapiens]	15.825	9	4	4	8	6.63	other metabolic processes;transport	nucleus;other cell component	nucleic acid binding activity;other molecular function	11269	ENSG00000157349	B3KNE9; B4DXS6; E7EMK4; hsa:11269; Q6FIB7; Q6IAE0; Q96KE7; Q9H0U0; Q9UMR2			0	1
High		Q9Y2X7	GIT1	ARF GTPase-activating protein GIT1 [OS=Homo sapiens]	15.12	7	6	5	8	2.59	transport;developmental processes;signal transduction;other biological processes	cytosol;cytoskeleton;mitochondrion;other cell component	enzyme regulator activity;cytoskeletal activity;other molecular function	28964	ENSG00000108262	B4DGU9; B4DSV3; hsa:28964; Q86SS0; Q9BRJ4; Q9Y2X7	CAMKK2 pathway; Regulation of actin cytoskeleton	RAC2 GTPase cycle; RAC1 GTPase cycle; CDC42 GTPase cycle; RHOQ GTPase cycle; RAC3 GTPase cycle; RHOJ GTPase cycle; RHOV GTPase cycle; RHOU GTPase cycle; Ephrin signaling; Activation of RAC1 downstream of NMDARs	12	1
High		Q01650	SLC7A5	Large neutral amino acids transporter small subunit 1 [OS=Homo sapiens]	16.924	13	6	6	8	7.13	stress response;transport;developmental processes;other biological processes	plasma membrane;other membranes;cytosol;other cytoplasmic organelle;other cell component	transporter activity;other molecular function	8140	ENSG00000103257	hsa:8140; Q01650; Q8IV97; Q9UBN8; Q9UP15; Q9UQC0	Aryl hydrocarbon receptor pathway; Nuclear receptors meta-pathway; mRNA, protein, and metabolite inducation pathway by cyclosporin A; Malignant pleural mesothelioma	Tryptophan catabolism; Basigin interactions; Amino acid transport across the plasma membrane	7	1
High		P62829	RPL23	60S ribosomal protein L23 [OS=Homo sapiens]	9.649	33	4	4	8	5.68	cell cycle OR cell proliferation;cell organization and biogenesis;protein metabolism;other metabolic processes;transport;other biological processes	cytosol;translational apparatus;nucleus;other cell component	enzyme regulator activity;nucleic acid binding activity;other molecular function	9349	ENSG00000125691	hsa:9349; P23131; P24048; P62829; Q29246; Q3SWV7; Q6P5S1	Cytoplasmic ribosomal proteins; 17q12 copy number variation syndrome	Regulation of expression of SLITs and ROBOs; SRP-dependent cotranslational protein targeting to membrane; L13a-mediated translational silencing of Ceruloplasmin expression; Formation of a pool of free 40S subunits; GTP hydrolysis and joining of the 60S ribosomal subunit; Major pathway of rRNA processing in the nucleolus and cytosol; Nonsense Mediated Decay (NMD) enhanced by the Exon Junction Comp…	15	1
High		O95202	LETM1	Mitochondrial proton/calcium exchanger protein [OS=Homo sapiens]	13.57	9	5	5	8	4.3	cell organization and biogenesis;transport;other biological processes	other membranes;mitochondrion	transporter activity;translation activity;other molecular function	3954	ENSG00000168924	B4DED2; hsa:3954; O95202; Q9UF65		RHOG GTPase cycle; Mitochondrial calcium ion transport	2	1
High		Q9UMS4	PRPF19	Pre-mRNA-processing factor 19 [OS=Homo sapiens]	12.588	11	5	5	8	4.7	cell organization and biogenesis;protein metabolism;DNA metabolism;RNA metabolism OR transcription;other metabolic processes;stress response;signal transduction;other biological processes	cytoskeleton;nucleus;other cell component	other molecular function	27339	ENSG00000110107	hsa:27339; Q9UMS4		Dual incision in TC-NER; Gap-filling DNA repair synthesis and ligation in TC-NER; mRNA Splicing - Major Pathway; Formation of TC-NER Pre-Incision Complex	5	1
High		Q96QK1	VPS35	Vacuolar protein sorting-associated protein 35 [OS=Homo sapiens]	18.025	8	5	5	8	6.33	cell-cell signaling;cell organization and biogenesis;transport;signal transduction;other biological processes	other membranes;cytosol;other cytoplasmic organelle;other cell component	signal transduction activity or receptor binding	55737	ENSG00000069329	hsa:55737; Q561W2; Q96QK1; Q9H016; Q9H096; Q9H4P3; Q9H8J0; Q9NRS7; Q9NVG2; Q9NX80; Q9NZK2		WNT ligand biogenesis and trafficking	1	1
High		Q9Y2A7	NCKAP1	Nck-associated protein 1 [OS=Homo sapiens]	20.021	6	8	8	8	7.7	cell organization and biogenesis;developmental processes;signal transduction;other biological processes	plasma membrane;other membranes;cytosol;cytoskeleton;other cell component		10787	ENSG00000061676	hsa:10787; O60329; Q53QN5; Q53S94; Q53Y35; Q9Y2A7	Exercise-induced circadian regulation; Regulation of actin cytoskeleton	Regulation of actin dynamics for phagocytic cup formation; FCGR3A-mediated phagocytosis; RHO GTPases Activate WASPs and WAVEs; RAC1 GTPase cycle; RAC2 GTPase cycle; RAC3 GTPase cycle; VEGFA-VEGFR2 Pathway	9	1
High		P46060	RANGAP1	Ran GTPase-activating protein 1 [OS=Homo sapiens]	24.001	14	7	7	8	9.81	protein metabolism;other metabolic processes;stress response;transport;signal transduction;other biological processes	other membranes;cytosol;cytoskeleton;nucleus;other cell component	enzyme regulator activity;nucleic acid binding activity;other molecular function	5905	ENSG00000100401	hsa:5905; P46060; Q96JJ2	22q11.2 copy number variation syndrome; IL-18 signaling pathway	Separation of Sister Chromatids; Resolution of Sister Chromatid Cohesion; RHO GTPases Activate Formins; EML4 and NUDC in mitotic spindle formation; Rev-mediated nuclear export of HIV RNA; SUMOylation of DNA replication proteins; Amplification of signal from unattached kinetochores via a MAD2 inhibitory signal; Postmitotic nuclear pore complex (NPC) reformation; SUMOylation of nuclear envelope pro…	12	1
High		P20674	COX5A	Cytochrome c oxidase subunit 5A, mitochondrial [OS=Homo sapiens]	4.402	11	2	2	8	2.19	other metabolic processes;transport	other membranes;mitochondrion	transporter activity;other molecular function	9377	ENSG00000178741	hsa:9377; P20674; P30045; Q8TB65	Electron transport chain: OXPHOS system in mitochondria; Nonalcoholic fatty liver disease; Mitochondrial complex IV assembly; Arachidonate epoxygenase / epoxide hydrolase	Respiratory electron transport; TP53 Regulates Metabolic Genes; Cytoprotection by HMOX1	7	1
High		Q99426	TBCB	Tubulin-folding cofactor B [OS=Homo sapiens]	8.62	12	3	3	8	8.96	cell organization and biogenesis;developmental processes;other biological processes	cytosol;cytoskeleton;nucleus;other cell component	cytoskeletal activity	1155	ENSG00000105254	hsa:1155; O00111; O00674; O14728; Q6FGY5; Q99426		Post-chaperonin tubulin folding pathway	1	1
High		P28482	MAPK1	Mitogen-activated protein kinase 1 [OS=Homo sapiens]	12.724	13	5	3	8	6.35	cell-cell signaling;cell cycle OR cell proliferation;protein metabolism;other metabolic processes;stress response;transport;developmental processes;signal transduction;other biological processes	non-structural extracellular;plasma membrane;other membranes;cytosol;cytoskeleton;mitochondrion;ER/Golgi;nucleus;other cytoplasmic organelle;other cell component	nucleic acid binding activity;kinase activity;other molecular function	5594	ENSG00000100030	A8CZ64; hsa:5594; P28482	IL-5 signaling pathway; Osteopontin signaling; Physiological and pathological hypertrophy of the heart; Angiogenesis; MicroRNAs in cardiomyocyte hypertrophy; Type II diabetes mellitus; Heart development; Integrin-mediated cell adhesion; IL-1 signaling pathway; Thyroxine (thyroid hormone) production; RANKL/RANK signaling pathway; Thyroid stimulating hormone (TSH) signaling pathway; Leptin signalin…	Recycling pathway of L1; Signaling by BRAF and RAF1 fusions; Signaling by moderate kinase activity BRAF mutants; Paradoxical activation of RAF signaling by kinase inactive BRAF; Signaling downstream of RAS mutants; Signaling by RAF1 mutants; MAP2K and MAPK activation; Signaling by high-kinase activity BRAF mutants; Neutrophil degranulation; Regulation of actin dynamics for phagocytic cup formatio…	194	1
High		Q16851	UGP2	UTP--glucose-1-phosphate uridylyltransferase [OS=Homo sapiens]	13.867	16	7	7	8	1.89	other metabolic processes;developmental processes	cytosol;other cell component	other molecular function	7360	ENSG00000169764	hsa:7360; Q07131; Q0P6K2; Q16851; Q86Y81; Q9BU15	Exercise-induced circadian regulation; Glycogen synthesis and degradation; Glucuronidation	Glycogen synthesis; Formation of the active cofactor, UDP-glucuronate	5	1
High		O76021	RSL1D1	Ribosomal L1 domain-containing protein 1 [OS=Homo sapiens]	8.338	8	5	5	8	2.68	other biological processes	nucleus;other cell component	nucleic acid binding activity	26156	ENSG00000171490	B4DJ58; D3DUG7; hsa:26156; O76021; Q2M1T7; Q6PL22; Q8IWS7; Q8WUZ1; Q9HDA9; Q9Y3Z9			0	1
High		Q8IY81	FTSJ3	pre-rRNA 2'-O-ribose RNA methyltransferase FTSJ3 [OS=Homo sapiens]	12.558	8	6	6	8	2.3	RNA metabolism OR transcription;other metabolic processes	nucleus;other cell component	other molecular function	117246	ENSG00000108592	B2RCA5; D3DU22; hsa:117246; Q8IY81; Q8N3A3; Q8WXX1; Q9BWM4; Q9NXT6		Major pathway of rRNA processing in the nucleolus and cytosol	1	1
High		Q9HAV4	XPO5	Exportin-5 [OS=Homo sapiens]	10.922	4	5	5	8	3.47	RNA metabolism OR transcription;transport;other biological processes	cytosol;nucleus;other cell component	nucleic acid binding activity;other molecular function	57510	ENSG00000124571	hsa:57510; Q5JTE6; Q96G48; Q96HN3; Q9BWM6; Q9BZV5; Q9H9M4; Q9HAV4; Q9NT89; Q9NW39; Q9ULC9	miRNA biogenesis; exRNA mechanism of action and biogenesis; Primary ovarian insufficiency	MicroRNA (miRNA) biogenesis	4	1
High		P09543	CNP	2',3'-cyclic-nucleotide 3'-phosphodiesterase [OS=Homo sapiens]	18.861	14	7	7	8	10.3	cell-cell signaling;cell organization and biogenesis;other metabolic processes;transport;developmental processes;other biological processes	non-structural extracellular;plasma membrane;other membranes;cytoskeleton;mitochondrion;other cell component	nucleic acid binding activity;other molecular function	1267	ENSG00000173786	hsa:1267; P09543	Glial cell differentiation; MECP2 and associated Rett syndrome; VEGFA-VEGFR2 signaling; FGFR3 signaling in chondrocyte proliferation and terminal differentiation		4	1
High		P32969	RPL9; RPL9P7; RPL9P8; RPL9P9	60S ribosomal protein L9 [OS=Homo sapiens]	5.556	12	3	3	8	3.98	protein metabolism;other metabolic processes	cytosol;translational apparatus;other cell component	nucleic acid binding activity;other molecular function	6133	ENSG00000163682	hsa:6133; P32969	Cytoplasmic ribosomal proteins	Regulation of expression of SLITs and ROBOs; Nonsense Mediated Decay (NMD) enhanced by the Exon Junction Complex (EJC); Eukaryotic Translation Termination; Nonsense Mediated Decay (NMD) independent of the Exon Junction Complex (EJC); L13a-mediated translational silencing of Ceruloplasmin expression; Formation of a pool of free 40S subunits; GTP hydrolysis and joining of the 60S ribosomal subunit;…	14	1
High		Q01484	ANK2	Ankyrin-2 [OS=Homo sapiens]	19.215	2	8	7	8	4.48	cell-cell signaling;cell organization and biogenesis;transport;developmental processes;signal transduction;other biological processes	plasma membrane;other membranes;cytosol;cytoskeleton;mitochondrion;other cytoplasmic organelle;other cell component	cytoskeletal activity;other molecular function	287	ENSG00000145362	hsa:287; Q01484; Q01485; Q08AC7; Q08AC8; Q7Z3L5		COPI-mediated anterograde transport; Interaction between L1 and Ankyrins	2	1
High		P62081	RPS7	40S ribosomal protein S7 [OS=Homo sapiens]	6.323	19	4	4	8	3.92	protein metabolism;RNA metabolism OR transcription;other metabolic processes;developmental processes;other biological processes	cytosol;cytoskeleton;translational apparatus;nucleus;other cell component	enzyme regulator activity;nucleic acid binding activity;other molecular function	6201	ENSG00000171863	hsa:6201; P23821; P24818; P62081; Q57Z92; Q6IPH1	Cytoplasmic ribosomal proteins	Regulation of expression of SLITs and ROBOs; SRP-dependent cotranslational protein targeting to membrane; L13a-mediated translational silencing of Ceruloplasmin expression; Translation initiation complex formation; Formation of a pool of free 40S subunits; Formation of the ternary complex, and subsequently, the 43S complex; Ribosomal scanning and start codon recognition; GTP hydrolysis and joinin…	20	1
High		Q8TC12	RDH11	Retinol dehydrogenase 11 [OS=Homo sapiens]	12.765	19	5	5	8	3.87	other metabolic processes;signal transduction;other biological processes	other membranes;ER/Golgi;other cell component	other molecular function	51109	ENSG00000072042	A6NDK3; A8K062; B2RB26; B4DDW0; hsa:51109; Q0QD40; Q6IAH5; Q8TC12; Q9NRW0; Q9Y391		Retinoid metabolism and transport; The canonical retinoid cycle in rods (twilight vision); RA biosynthesis pathway	3	1
High		Q08945	SSRP1	FACT complex subunit SSRP1 [OS=Homo sapiens]	14.285	7	5	5	8	4.91	cell organization and biogenesis;DNA metabolism;other metabolic processes;stress response;other biological processes	nucleus	nucleic acid binding activity;other molecular function	6749	ENSG00000149136	hsa:6749; Q08945; Q5BJG8		Regulation of TP53 Activity through Phosphorylation; Formation of RNA Pol II elongation complex ; Formation of HIV elongation complex in the absence of HIV Tat; Formation of HIV-1 elongation complex containing HIV-1 Tat; Pausing and recovery of Tat-mediated HIV elongation; Tat-mediated HIV elongation arrest and recovery; HIV elongation arrest and recovery; Pausing and recovery of HIV elongation; …	12	1
High		P40939	HADHA	Trifunctional enzyme subunit alpha, mitochondrial [OS=Homo sapiens]	20.237	10	7	7	8	14.02	other metabolic processes;other biological processes	other membranes;mitochondrion	other molecular function	3030	ENSG00000084754	B2R7L4; B4DYP2; hsa:3030; P40939; Q16679; Q53T69; Q53TA2; Q96GT7; Q9UQC5	Fatty acid beta-oxidation; Mitochondrial long chain fatty acid beta-oxidation; Valproic acid pathway; Mitochondrial fatty acid oxidation disorders; Sudden infant death syndrome (SIDS) susceptibility pathways	Acyl chain remodeling of CL; mitochondrial fatty acid beta-oxidation of unsaturated fatty acids; Beta oxidation of decanoyl-CoA to octanoyl-CoA-CoA; Beta oxidation of octanoyl-CoA to hexanoyl-CoA; Beta oxidation of hexanoyl-CoA to butanoyl-CoA; Beta oxidation of myristoyl-CoA to lauroyl-CoA; Beta oxidation of lauroyl-CoA to decanoyl-CoA-CoA; Beta oxidation of palmitoyl-CoA to myristoyl-CoA	13	1
High		P26639	TARS1	Threonine--tRNA ligase 1, cytoplasmic [OS=Homo sapiens]	14.874	8	6	6	8	6.52	protein metabolism;RNA metabolism OR transcription;other metabolic processes	cytosol	nucleic acid binding activity;other molecular function	6897	ENSG00000113407	A8K8I1; B4DEG8; hsa:6897; P26639; Q96FP5; Q9BWA6		Cytosolic tRNA aminoacylation	1	1
High		P00352	ALDH1A1	Retinal dehydrogenase 1 [OS=Homo sapiens]	14.838	12	7	5	8	8.39	other metabolic processes;other biological processes	cytosol;other cell component	enzyme regulator activity;other molecular function	216	ENSG00000165092	hsa:216; O00768; P00352; Q5SYR1	Folate-alcohol and cancer pathway hypotheses; Fatty acid omega-oxidation; Dopaminergic neurogenesis; Amino acid metabolism; Ethanol effects on histone modifications; Disorders of fructose metabolism; Vitamin A and carotenoid metabolism	RA biosynthesis pathway; Ethanol oxidation; Fructose catabolism	10	1
High		P14923	JUP	Junction plakoglobin [OS=Homo sapiens]	16.143	10	7	6	8	6.13	cell adhesion;cell-cell signaling;cell organization and biogenesis;RNA metabolism OR transcription;signal transduction;other biological processes	non-structural extracellular;plasma membrane;other membranes;cytosol;cytoskeleton;nucleus;other cell component	other molecular function	3728	ENSG00000173801	hsa:3728; P14923; Q15093; Q15151; Q7L3S5; Q86W21; Q9BWC4; Q9HCX9	Arrhythmogenic right ventricular cardiomyopathy; Corticotropin-releasing hormone signaling pathway; Ectoderm differentiation; Ectoderm differentiation; Epithelial to mesenchymal transition in colorectal cancer; Opioid receptor pathways	Neutrophil degranulation; RHOC GTPase cycle; Formation of the cornified envelope; RHOA GTPase cycle; CDC42 GTPase cycle; RHOQ GTPase cycle; RHOB GTPase cycle; RHOJ GTPase cycle; VEGFR2 mediated vascular permeability; Adherens junctions interactions; RHOH GTPase cycle	18	1
Medium		O00264	PGRMC1	Membrane-associated progesterone receptor component 1 [OS=Homo sapiens]	5.972	16	4	2	8	3.68	cell organization and biogenesis;other metabolic processes;developmental processes;other biological processes	plasma membrane;other membranes;mitochondrion;ER/Golgi;other cell component	other molecular function	10857	ENSG00000101856	B7Z1L3; hsa:10857; O00264; Q9UGJ9	Primary ovarian insufficiency	Neutrophil degranulation	2	1
High		P49748	ACADVL	Very long-chain specific acyl-CoA dehydrogenase, mitochondrial [OS=Homo sapiens]	9.779	9	6	6	8	3.34	other metabolic processes;stress response;other biological processes	other membranes;mitochondrion;nucleus	other molecular function	37	ENSG00000072778	B4DEB6; F5H2A9; hsa:37; O76056; P49748; Q8WUL0	Fatty acid beta-oxidation; Mitochondrial long chain fatty acid beta-oxidation	XBP1(S) activates chaperone genes; Beta oxidation of palmitoyl-CoA to myristoyl-CoA	4	1
High		P62495	ETF1	Eukaryotic peptide chain release factor subunit 1 [OS=Homo sapiens]	16.375	14	6	6	8	4.48	cell organization and biogenesis;protein metabolism;RNA metabolism OR transcription;other metabolic processes;other biological processes	cytosol;other cell component	translation activity;nucleic acid binding activity	2107	ENSG00000120705	B2R6B4; D3DQC1; hsa:2107; P46055; P62495; Q5M7Z7; Q96CG1	Translation factors	Regulation of expression of SLITs and ROBOs; Nonsense Mediated Decay (NMD) enhanced by the Exon Junction Complex (EJC); Eukaryotic Translation Termination; Nonsense Mediated Decay (NMD) independent of the Exon Junction Complex (EJC)	5	1
High		O94826	TOMM70	Mitochondrial import receptor subunit TOM70 [OS=Homo sapiens]	10.092	8	5	5	8	5.58	cell organization and biogenesis;transport;other biological processes	other membranes;mitochondrion	transporter activity;other molecular function	9868	ENSG00000154174	D3DN48; hsa:9868; O94826	Mitochondrial immune response to SARS-CoV-2; SARS-CoV-2 B.1.1.7 variant antagonises innate immune activation; SARS-CoV-2 mitochondrial chronic oxidative stress and endothelial dysfunction	Ub-specific processing proteases; SARS-CoV-2 activates/modulates innate and adaptive immune responses; Mitochondrial protein import; DDX58/IFIH1-mediated induction of interferon-alpha/beta; SARS-CoV-1 activates/modulates innate immune responses; PINK1-PRKN Mediated Mitophagy	9	1
High		P27694	RPA1	Replication protein A 70 kDa DNA-binding subunit [OS=Homo sapiens]	8.885	8	6	6	8	1.61	cell cycle OR cell proliferation;cell organization and biogenesis;DNA metabolism;other metabolic processes;stress response;other biological processes	nucleus;other cell component	nucleic acid binding activity;other molecular function	6117	ENSG00000132383	A8K0Y9; hsa:6117; P27694; Q59ES9	Homologous recombination; Retinoblastoma gene in cancer; ATR signaling; G1 to S cell cycle control; DNA replication; Nucleotide excision repair; DNA repair pathways, full network; Nucleotide excision repair in xeroderma pigmentosum ; DNA mismatch repair	Fanconi Anemia Pathway; SUMOylation of DNA damage response and repair proteins; Regulation of HSF1-mediated heat shock response; Regulation of TP53 Activity through Phosphorylation; Activation of ATR in response to replication stress; Activation of the pre-replicative complex; Processing of DNA double-strand break ends; Presynaptic phase of homologous DNA pairing and strand exchange; G2/M DNA dam…	39	1
High		Q9Y6R0	NUMBL	Numb-like protein [OS=Homo sapiens]	8.437	9	5	5	8	1.64	cell cycle OR cell proliferation;cell organization and biogenesis;protein metabolism;other metabolic processes;developmental processes;signal transduction;other biological processes	other cell component		9253	ENSG00000105245	hsa:9253; Q7Z4J9; Q9Y6R0	Notch signaling; Neurogenesis regulation in the olfactory epithelium; Notch signaling pathway		3	1
High		Q5VYK3	ECPAS	Proteasome adapter and scaffold protein ECM29 [OS=Homo sapiens]	14.439	4	7	7	8	5.6	cell organization and biogenesis;protein metabolism;other metabolic processes;stress response	cytoskeleton;ER/Golgi;nucleus;other cytoplasmic organelle;other cell component	other molecular function		ENSG00000136813	O15074; Q5VYK3; Q8WU82			0	1
High		Q9UBC3	DNMT3B	DNA (cytosine-5)-methyltransferase 3B [OS=Homo sapiens]	12.187	7	5	4	8	2.3	DNA metabolism;RNA metabolism OR transcription;other metabolic processes;other biological processes	nucleus;other cell component	nucleic acid binding activity;other molecular function	1789	ENSG00000088305	A2A2E2; B4DSM8; B4DSU1; E1P5M6; E1P5M7; E7EN63; E9PBF2; hsa:1789; Q9UBC3; Q9UBD4; Q9UJQ5; Q9UKA6; Q9UNE5; Q9Y5R9; Q9Y5S0	One-carbon metabolism; Trans-sulfuration, one-carbon metabolism and related pathways; Mesodermal commitment pathway; Hematopoietic stem cell gene regulation by GABP alpha/beta complex; MTHFR deficiency	NoRC negatively regulates rRNA expression; PRC2 methylates histones and DNA; Defective pyroptosis; DNA methylation; SUMOylation of DNA methylation proteins	10	1
High		P18621	RPL17	60S ribosomal protein L17 [OS=Homo sapiens]	9.649	17	3	3	8	7.09	protein metabolism;other metabolic processes	cytosol;translational apparatus;other cell component	other molecular function	6139	ENSG00000265681	B2R4H3; B4E3C2; B5ME31; hsa:6139; J3QL51; P18621; Q3KQW2; Q6NZ54; Q7M4M5	Cytoplasmic ribosomal proteins	L13a-mediated translational silencing of Ceruloplasmin expression; GTP hydrolysis and joining of the 60S ribosomal subunit; Regulation of expression of SLITs and ROBOs; Formation of a pool of free 40S subunits; Major pathway of rRNA processing in the nucleolus and cytosol; Nonsense Mediated Decay (NMD) enhanced by the Exon Junction Complex (EJC); SRP-dependent cotranslational protein targeting to…	14	1
High		P24752	ACAT1	Acetyl-CoA acetyltransferase, mitochondrial [OS=Homo sapiens]	9.512	13	5	5	8	5.26	other metabolic processes;stress response;developmental processes;other biological processes	mitochondrion;ER/Golgi	other molecular function	38	ENSG00000075239	B2R6H1; G3XAB4; hsa:38; P24752; Q96FG8	Fatty acid beta-oxidation; Tryptophan metabolism; SARS-CoV-2 and COVID-19 pathway	Branched-chain amino acid catabolism; Utilization of Ketone Bodies; Synthesis of Ketone Bodies	6	1
High		Q16831	UPP1	Uridine phosphorylase 1 [OS=Homo sapiens]	17.699	19	6	6	8	9.79	other metabolic processes;stress response	cytosol;nucleus	other molecular function	7378	ENSG00000183696	D3DVM4; hsa:7378; Q15362; Q16831	Fluoropyrimidine activity; Pyrimidine metabolism	Pyrimidine salvage; Pyrimidine catabolism	4	1
High		Q8WUD1	RAB2B	Ras-related protein Rab-2B [OS=Homo sapiens]	10.22	30	5	1	8	0	cell organization and biogenesis;stress response;transport;other biological processes	plasma membrane;other membranes;ER/Golgi;other cell component	other molecular function	84932	ENSG00000129472	B2RD03; D3DS24; hsa:84932; Q6NZ33; Q8WUD1		RAB geranylgeranylation	1	1
High		O76031	CLPX	ATP-dependent Clp protease ATP-binding subunit clpX-like, mitochondrial [OS=Homo sapiens]	16.087	12	7	7	8	2.29	protein metabolism;other metabolic processes;other biological processes	other membranes;cytosol;mitochondrion;nucleus;other cell component	enzyme regulator activity;other molecular function	10845	ENSG00000166855	A1L428; A8K8F1; B9EGI8; hsa:10845; O76031; Q9H4D9			0	1
High		Q9BQ39	DDX50	ATP-dependent RNA helicase DDX50 [OS=Homo sapiens]	11.423	9	7	5	8	3.78		plasma membrane;other membranes;nucleus	other molecular function	79009	ENSG00000107625	hsa:79009; Q5VX37; Q8WV76; Q9BQ39; Q9BWI8			0	1
High		P36542	ATP5F1C	ATP synthase subunit gamma, mitochondrial [OS=Homo sapiens]	13.154	17	5	5	8	9.23	other metabolic processes;transport	other membranes;mitochondrion	transporter activity	509	ENSG00000165629	A8KA31; hsa:509; P36542; Q5VYP3; Q6I9V2; Q96AS8	Electron transport chain: OXPHOS system in mitochondria	Cristae formation; Formation of ATP by chemiosmotic coupling	3	1
High		P54289	CACNA2D1	Voltage-dependent calcium channel subunit alpha-2/delta-1 [OS=Homo sapiens]	22.847	8	8	8	8	5.3	cell-cell signaling;transport;other biological processes	plasma membrane;other membranes;cytosol;ER/Golgi;other cell component	transporter activity;other molecular function	781	ENSG00000153956	hsa:781; P54289; Q17R45; Q9UD80; Q9UD81; Q9UD82	Arrhythmogenic right ventricular cardiomyopathy; MAPK signaling pathway; VEGFA-VEGFR2 signaling; Disturbed pathways in Duchenne Muscular Dystrophy		4	1
High		P46087	NOP2	Probable 28S rRNA (cytosine(4447)-C(5))-methyltransferase [OS=Homo sapiens]	16.046	8	5	5	8	8.29	cell organization and biogenesis;RNA metabolism OR transcription;other metabolic processes;other biological processes	nucleus	other molecular function	4839	ENSG00000111641	A1A4Z3; B3KPD6; hsa:4839; P46087; Q05BA7; Q0P5S5; Q3KQS4; Q58F30	Imatinib and chronic myeloid leukemia	rRNA modification in the nucleus and cytosol; TFAP2A acts as a transcriptional repressor during retinoic acid induced cell differentiation	3	1
High		P61254	RPL26	60S ribosomal protein L26 [OS=Homo sapiens]	5.279	11	2	2	8	4.34	cell cycle OR cell proliferation;protein metabolism;RNA metabolism OR transcription;other metabolic processes;stress response;signal transduction;other biological processes	cytosol;translational apparatus;nucleus;other cell component	nucleic acid binding activity;other molecular function	6154	ENSG00000161970	B2R4F0; D3DTR8; hsa:6154; P61254; Q02877; Q6IPY2	VEGFA-VEGFR2 signaling; Cytoplasmic ribosomal proteins	Regulation of expression of SLITs and ROBOs; L13a-mediated translational silencing of Ceruloplasmin expression; Formation of a pool of free 40S subunits; GTP hydrolysis and joining of the 60S ribosomal subunit; Major pathway of rRNA processing in the nucleolus and cytosol; Nonsense Mediated Decay (NMD) enhanced by the Exon Junction Complex (EJC); SRP-dependent cotranslational protein targeting to…	15	1
High		O14979	HNRNPDL	Heterogeneous nuclear ribonucleoprotein D-like [OS=Homo sapiens]	8.248	8	3	2	8	2.65	RNA metabolism OR transcription;other metabolic processes;other biological processes	cytosol;nucleus	nucleic acid binding activity	9987	ENSG00000152795	hsa:9987; O14979; Q6SPF2; Q7KZ74; Q7KZ75; Q96IM0; Q96S43		Gene and protein expression by JAK-STAT signaling after Interleukin-12 stimulation	1	1
High		P55265	ADAR	Double-stranded RNA-specific adenosine deaminase [OS=Homo sapiens]	14.132	6	6	6	8	3.85	cell organization and biogenesis;RNA metabolism OR transcription;other metabolic processes;stress response;transport;developmental processes;other biological processes	nucleus;other cell component	nucleic acid binding activity;other molecular function	103	ENSG00000160710	B1AQQ9; B1AQR0; D3DV76; hsa:103; O15223; O43859; O43860; P55265; Q9BYM3; Q9BYM4	Measles virus infection; Cytosolic DNA-sensing pathway	Interferon alpha/beta signaling; C6 deamination of adenosine; Formation of editosomes by ADAR proteins	5	1
High		P15121	AKR1B1	Aldo-keto reductase family 1 member B1 [OS=Homo sapiens]	6.499	11	4	4	8	0	other metabolic processes;stress response;developmental processes;other biological processes	non-structural extracellular;cytosol;nucleus	other molecular function	231	ENSG00000085662	B2R8N3; hsa:231; P15121; Q5U031; Q6FGA4; Q6ICP2; Q9BS21; Q9UCI9	Eicosanoid metabolism via cyclooxygenases (COX); Disorders of galactose metabolism ; Polyol pathway; Metapathway biotransformation Phase I and II	Pregnenolone biosynthesis; Fructose biosynthesis	6	1
High		Q9UDR5	AASS	Alpha-aminoadipic semialdehyde synthase, mitochondrial [OS=Homo sapiens]	16.992	8	7	7	8	7.35	RNA metabolism OR transcription;other metabolic processes;other biological processes	cytosol;mitochondrion;nucleus;other cell component	other molecular function	10157	ENSG00000008311	hsa:10157; O95462; Q9UDR5		Lysine catabolism	1	1
High		Q02790	FKBP4	Peptidyl-prolyl cis-trans isomerase FKBP4 [OS=Homo sapiens]	13.14	11	5	5	8	5.36	cell organization and biogenesis;transport;developmental processes;signal transduction;other biological processes	cytosol;cytoskeleton;mitochondrion;nucleus;other cell component	cytoskeletal activity;other molecular function	2288	ENSG00000004478	D3DUQ1; hsa:2288; Q02790; Q9UCP1; Q9UCV7	Androgen receptor signaling pathway	Potential therapeutics for SARS; HSP90 chaperone cycle for steroid hormone receptors (SHR) in the presence of ligand; Estrogen-dependent gene expression; Attenuation phase	6	1
High		Q9BPU6	DPYSL5	Dihydropyrimidinase-related protein 5 [OS=Homo sapiens]	6.295	7	4	4	8	0	cell organization and biogenesis;developmental processes;signal transduction;other biological processes	cytosol;other cell component	other molecular function	56896	ENSG00000157851	hsa:56896; Q8TCL6; Q9BPU6; Q9NQC4; Q9NRY9		CRMPs in Sema3A signaling	1	1
High		P22570	FDXR	NADPH:adrenodoxin oxidoreductase, mitochondrial [OS=Homo sapiens]	12.128	13	6	6	8	1.63	other metabolic processes	other membranes;mitochondrion	other molecular function	2232	ENSG00000161513	B4DDI7; B4DHX5; B4DQQ4; B4DX24; B7Z7G2; E7EQC1; hsa:2232; P22570; Q13716; Q4PJI0; Q9BU12	Iron-sulfur cluster biogenesis	Endogenous sterols; Pregnenolone biosynthesis; Defective CYP11A1 causes AICSR; Electron transport from NADPH to Ferredoxin	5	1
High		P47756	CAPZB	F-actin-capping protein subunit beta [OS=Homo sapiens]	17.427	17	4	4	8	11.43	cell organization and biogenesis	cytoskeleton;other cell component	cytoskeletal activity	100612860; 101140941	ENSGGOG00000003982; ENSPPYG00000001789; ENSPTRG00000000268	A0A2J8KEQ9; A0A2J8T2J3; A0A6D2W7V0; A0A6D2XKL1; A0A8B6ZIG4; A0A9B0TL78; G3QN07; H2N8T0; H2R9E0			0	1
High		Q9P289	STK26	Serine/threonine-protein kinase 26 [OS=Homo sapiens]	17.035	19	7	3	8	6.02	cell organization and biogenesis;protein metabolism;other metabolic processes;stress response;other biological processes	plasma membrane;other membranes;cytosol;ER/Golgi;other cell component	kinase activity;other molecular function	51765	ENSG00000134602	B2RAU2; hsa:51765; Q3ZB77; Q8NC04; Q9BXC3; Q9BXC4; Q9P289		Apoptotic cleavage of cellular proteins	1	1
High		O00154	ACOT7	Cytosolic acyl coenzyme A thioester hydrolase [OS=Homo sapiens]	14.542	17	6	6	8	4.11	other metabolic processes	cytosol;mitochondrion;nucleus	other molecular function	11332	ENSG00000097021	A8K0K7; A8K232; A8K6B8; A8K837; B3KQ12; hsa:11332; O00154; O43703; Q53Y78; Q5JYL2; Q5JYL3; Q5JYL4; Q5JYL5; Q5JYL6; Q5TGR4; Q9UJM9; Q9Y539; Q9Y540		Mitochondrial Fatty Acid Beta-Oxidation	1	1
High		O15173	PGRMC2	Membrane-associated progesterone receptor component 2 [OS=Homo sapiens]	11.841	19	4	2	8	6.01	transport;signal transduction;other biological processes	ER/Golgi;nucleus;other cell component	transporter activity;other molecular function	10424	ENSG00000164040	hsa:10424; O15173; Q569H1	Ciliary landscape	RHOA GTPase cycle; RHOG GTPase cycle; RAC2 GTPase cycle; RAC3 GTPase cycle; RHOD GTPase cycle	6	1
High		Q9BXP5	SRRT	Serrate RNA effector molecule homolog [OS=Homo sapiens]	9.518	6	6	6	8	4.53	RNA metabolism OR transcription;other metabolic processes;other biological processes	nucleus;other cell component	nucleic acid binding activity;other molecular function	51593	ENSG00000087087	A4D2E5; A4D2E6; A6NK22; B4DJL4; B4DZA6; hsa:51593; O95808; Q32MI4; Q6NT74; Q8TDQ5; Q9BWP6; Q9BXP4; Q9BXP5; Q9Y4S4		mRNA Splicing - Major Pathway; RNA polymerase II transcribes snRNA genes	2	1
High		Q9UHD8	SEPTIN9	Septin-9 [OS=Homo sapiens]	12.918	9	5	5	8	8.69	cell cycle OR cell proliferation;other biological processes	cytoskeleton;other cell component	other molecular function	10801	ENSG00000184640	A8K2V3; B3KPM0; B4DTL9; B4E0N2; B4E274; B7Z654; hsa:10801; Q96QF3; Q96QF4; Q96QF5; Q9HA04; Q9UG40; Q9UHD8; Q9Y5W4			0	1
High		O60282	KIF5C	Kinesin heavy chain isoform 5C [OS=Homo sapiens]	13.993	8	7	4	8	2.13	cell organization and biogenesis;transport;developmental processes	cytoskeleton;other cell component	cytoskeletal activity;other molecular function	3800	ENSG00000168280	hsa:3800; O60282; O95079; Q2YDC5	Alzheimer's disease and miRNA effects; Alzheimer's disease	Insulin processing	3	1
High		P78559	MAP1A	Microtubule-associated protein 1A [OS=Homo sapiens]	9.233	2	4	3	8	2.52	cell organization and biogenesis;transport;developmental processes;other biological processes	cytosol;cytoskeleton;other cell component	cytoskeletal activity;other molecular function	4130	ENSG00000166963	hsa:4130; O95643; P78559; Q12973; Q15882; Q9UJT4			0	1
[truncated: 3,688 more rows]

## Sheet: PSD dataset B
Found in Sample: [S1] F1: Sample	Modifications	Accession	Gene Symbol	Description	Sum PEP Score	Coverage [%]	# Peptides	# PSMs	# Unique Peptides	Score Sequest HT: Sequest HT	Biological Process	Cellular Component	Molecular Function	Entrez Gene ID	Ensembl Gene ID	Gene ID	WikiPathways	Reactome Pathways	# Protein Pathway Groups	# Protein Groups
[truncated: 3,841 more rows]

## Sheet: PSD dataset replicate
Accession	Gene Symbol	Description
[truncated: 2,025 more rows]

[truncated: 3 more sheets: SyNGO-synaptic annotations, ontology, SynGO -GO annotation]
