# Supplementary material for: Disruption of the SYNGAP1 PDZ ligand motif accelerates differentiation of human iPSC-derived GABAergic neurons
Source: bioRxiv. 2026 Feb 25:2026.02.24.707848. Preprint. [Version 1] doi: 10.64898/2026.02.24.707848 (PMC13160062; doi:10.64898/2026.02.24.707848)
Supplement: Supplement 6 [file media-6.xlsx]

## Sheet: RNAseq-time points
gene_name	P1inWT_T0_1_2024_031_1_S1	P1inWT_T0_2_2024_031_1_S2	P1inWT_T0_3_2024_031_1_S3	P1inWT_T0_4_2024_031_1_S4	P1inWT_T0_5_2024_031_1_S5	WT_T0_1_2024_031_1_S6	WT_T0_2_2024_031_1_S7	WT_T0_3_2024_031_1_S8	WT_T0_4_2024_031_1_S9	WT_T0_5_2024_031_1_S10	P1inWT_T0_5_1_2024_031_1_S11	P1inWT_T0_5_2_2024_031_1_S12	P1inWT_T0_5_3_2024_031_1_S13	P1inWT_T0_5_4_2024_031_1_S14	P1inWT_T0_5_5_2024_031_1_S15	WT_T0_5_1_2024_031_1_S16	WT_T0_5_2_2024_031_1_S17	WT_T0_5_3_2024_031_1_S18	WT_T0_5_4_2024_031_1_S19	WT_T0_5_5_2024_031_1_S20	P1inWT_T1_1_2024_031_1_S21	P1inWT_T1_2_2024_031_1_S22	P1inWT_T1_3_2024_031_1_S23	P1inWT_T1_4_2024_031_1_S24	P1inWT_T1_5_2024_031_1_S25	WT_T1_1_2024_031_1_S26	WT_T1_2_2024_031_1_S27	WT_T1_3_2024_031_1_S28	WT_T1_4_2024_031_1_S29	WT_T1_5_2024_031_1_S30	P1inWT_T2_1_2024_031_1_S31	P1inWT_T2_2_2024_031_1_S32	P1inWT_T2_3_2024_031_1_S33	P1inWT_T2_4_2024_031_1_S34	P1inWT_T2_5_2024_031_1_S35	WT_T2_1_2024_031_1_S36	WT_T2_2_2024_031_1_S37	WT_T2_3_2024_031_1_S38	WT_T2_4_2024_031_1_S39	WT_T2_5_2024_031_1_S40	P1inWT_T4_1_2024_031_1_S51	P1inWT_T4_2_2024_031_1_S52	P1inWT_T4_3_2024_031_1_S53	P1inWT_T4_4_2024_031_1_S54	P1inWT_T4_5_2024_031_1_S55	WT_T4_1_2024_031_1_S56	WT_T4_2_2024_031_1_S57	WT_T4_3_2024_031_1_S58	WT_T4_4_2024_031_1_S59
OR4F5	0	0	0	0	0	0	0	0	0	0	0	0	0	0	0	0	0	0	0	0	0	0	0	0	7	0	0	0	1	0	0	0	0	0	0	0	0	0	0	0	0	0	0	0	0	0	0	0	3
OR4F29	0	0	0	0	0	0	0	0	0	0	0	0	0	0	0	0	0	0	0	0	0	0	0	0	0	0	0	0	0	0	0	0	0	0	0	0	0	0	0	0	0	0	0	0	0	0	0	0	0
OR4F16	0	0	0	0	0	0	0	0	0	0	0	0	0	0	0	0	0	0	0	0	0	0	0	0	0	0	0	0	0	0	0	0	0	0	0	0	0	0	0	0	0	0	0	0	0	0	0	0	0
SAMD11	0	0	0	0	0	0	34	0	59	2	0	0	21	17	7	0	41	0	0	0	8	0	19	11	52	57	0	145	3	27	0	37	61	12	19	120	37	0	0	0	204	34	127	90	132	185	138	0	0
NOC2L	48	29	114	84	46	34	112	39	111	65	62	94	1	40	177	51	65	79	0	1	16	24	49	55	69	0	81	0	1	173	112	64	15	46	48	186	19	1	78	14	0	0	47	72	102	0	85	261	0
KLHL17	12	0	0	15	7	0	21	11	0	27	0	0	0	4	37	0	0	0	1	0	0	0	20	24	40	0	58	0	91	0	12	25	0	18	20	0	0	0	0	0	1	11	0	29	1	71	0	0	0
PLEKHN1	0	0	0	0	0	21	0	0	0	0	17	0	0	0	0	0	22	65	0	0	0	10	0	20	12	0	1	90	0	34	13	0	0	0	0	0	0	0	0	0	0	18	23	0	0	0	0	0	0
PERM1	0	0	0	0	0	0	0	0	0	12	20	0	0	1	0	0	0	0	0	0	0	3	0	4	13	0	0	0	61	0	73	1	0	0	0	0	0	0	0	0	0	19	0	30	0	0	0	0	0
HES4	0	0	0	1	0	1	0	1	0	1	1	0	0	33	24	21	20	0	0	0	0	29	0	55	40	25	16	0	0	0	69	0	0	10	12	0	0	44	0	19	0	17	38	48	0	0	0	0	0
ISG15	0	10	9	0	11	1	0	0	0	28	0	0	0	13	28	0	37	0	0	89	0	38	0	0	40	0	21	0	7	19	25	0	0	0	0	0	32	0	0	0	0	91	36	0	0	0	0	0	0
AGRN	49	114	206	194	136	139	124	32	106	157	84	24	100	302	353	159	190	101	0	96	123	171	121	66	162	171	242	280	307	160	494	146	33	106	139	127	108	35	265	137	161	83	247	128	185	78	163	81	0
RNF223	0	0	0	8	9	0	0	0	0	0	0	0	0	0	0	0	0	0	0	43	0	0	0	9	0	0	0	0	0	0	14	3	0	0	0	0	0	0	0	0	0	5	0	0	0	0	0	0	0
C1orf159	32	12	38	40	47	28	48	12	8	14	1	1	21	25	201	0	31	30	0	42	0	79	24	93	138	1	16	201	79	57	103	51	39	58	16	0	0	0	1	0	1	0	58	1	45	0	0	230	2
TTLL10	0	5	14	11	11	1	0	0	0	1	0	48	1	48	0	0	0	0	24	70	15	7	59	19	78	0	78	160	68	59	51	8	0	25	17	0	0	76	1	31	1	6	98	61	63	0	0	1	0
TNFRSF18	0	1	0	0	0	0	0	0	0	0	0	0	0	26	0	0	0	0	0	0	0	0	20	12	8	0	29	0	0	0	5	0	0	0	25	1	0	0	0	14	0	0	1	0	0	0	0	142	0
TNFRSF4	2	0	0	0	0	0	0	0	0	16	0	0	0	0	0	0	0	0	0	0	0	0	0	3	0	0	0	0	0	0	3	15	0	0	0	0	0	0	0	0	0	0	0	1	0	0	145	2	1
SDF4	0	6	36	64	34	20	88	4	0	17	0	23	26	28	175	0	65	36	90	0	0	68	13	13	125	81	175	0	111	80	124	49	43	14	32	46	64	0	0	22	0	36	34	89	18	1	0	173	49
B3GALT6	0	0	19	26	20	54	17	21	0	7	38	10	46	18	36	0	0	68	118	0	11	0	18	9	0	30	47	0	1	17	59	0	62	22	3	1	0	0	93	0	0	0	5	0	0	0	0	105	0
C1QTNF12	0	0	0	0	0	0	0	0	0	12	0	0	0	0	0	0	0	0	0	71	0	0	0	0	17	0	0	0	41	0	1	0	4	2	23	0	0	33	0	0	0	0	0	1	0	1	1	0	0
UBE2J2	31	38	58	23	27	82	90	32	17	29	68	20	23	95	201	0	53	0	76	70	0	84	71	61	149	64	47	107	156	81	181	82	19	0	112	67	13	50	1	19	99	27	137	42	161	360	2	3	0
SCNN1D	12	0	3	0	0	9	18	0	0	0	0	0	0	0	31	0	0	0	0	0	3	10	0	15	72	0	19	54	1	74	80	59	1	14	2	0	0	0	32	0	17	5	2	17	19	0	143	0	0
ACAP3	1	0	38	53	15	1	1	0	26	90	28	154	30	113	317	143	31	80	373	51	92	110	86	100	159	164	372	175	439	58	556	274	213	317	131	126	80	102	70	103	238	185	486	233	193	310	465	200	158
PUSL1	3	15	0	0	0	0	19	14	0	0	0	0	26	1	0	0	34	0	0	0	0	33	0	0	5	38	32	0	0	6	87	0	13	16	0	49	0	0	0	27	0	0	0	28	21	0	0	0	0
INTS11	51	25	36	62	36	81	60	62	45	66	87	3	0	38	141	51	0	59	75	3	0	23	28	20	80	128	95	0	59	16	106	56	53	66	44	91	76	100	104	19	72	50	229	179	0	0	194	5	205
CPTP	0	0	5	9	0	0	19	0	0	0	0	0	0	0	0	0	0	0	0	0	0	0	18	10	0	51	17	103	0	29	3	0	21	0	0	0	39	0	0	0	1	0	19	37	0	0	0	0	0
TAS1R3	0	0	4	0	0	0	0	12	0	0	0	0	19	0	0	0	0	0	0	0	0	0	0	0	17	0	45	2	30	0	0	0	0	0	0	0	0	0	0	36	0	0	0	0	0	0	0	0	2
DVL1	5	14	32	55	19	44	20	0	15	23	85	15	10	26	31	0	25	121	108	0	19	10	61	38	136	0	1	59	101	27	55	36	39	15	45	51	0	0	1	17	98	32	53	11	87	0	0	0	0
MXRA8	17	0	0	6	13	0	1	22	0	17	18	1	24	5	9	0	0	0	0	1	0	29	0	0	12	97	0	102	1	33	6	0	0	0	21	0	0	0	0	0	3	19	54	0	32	0	0	0	0
AURKAIP1	20	1	7	27	8	11	65	26	27	19	12	17	18	10	111	0	10	0	27	0	0	29	1	16	13	44	45	0	46	41	22	0	0	17	32	0	15	57	0	0	20	0	18	0	0	0	0	0	0
CCNL2	115	86	67	101	68	96	65	58	51	139	40	22	34	137	246	92	0	96	147	0	59	56	86	48	62	108	43	1	67	53	136	38	75	90	171	0	48	0	51	1	96	38	76	57	80	137	137	254	0
MRPL20	24	17	17	20	13	12	0	4	0	67	0	115	15	5	80	0	8	0	0	0	1	39	0	84	45	0	0	57	48	48	60	0	14	0	25	0	42	0	26	57	9	48	0	1	16	0	0	0	151
ANKRD65	0	22	0	18	0	0	0	0	0	22	0	0	0	0	0	0	0	0	0	0	0	0	0	0	0	0	16	0	0	0	33	0	0	0	14	0	0	0	0	24	0	19	0	34	0	0	0	0	0
TMEM88B	0	3	0	6	0	0	8	0	0	0	5	0	0	0	0	0	0	0	0	0	0	0	22	0	0	62	0	0	0	42	4	0	0	0	21	30	0	0	0	0	0	0	0	28	0	0	0	0	0
VWA1	17	0	0	20	0	4	49	0	20	4	22	0	25	9	24	0	25	0	71	2	24	13	29	9	29	35	62	35	23	83	28	0	0	16	0	0	0	1	1	0	0	27	12	95	6	0	0	10	0
ATAD3C	0	12	26	0	0	0	0	0	0	36	30	0	1	0	0	80	0	1	0	0	42	0	19	19	44	0	8	14	77	0	84	7	0	0	14	0	30	0	0	0	0	19	28	0	41	0	131	0	0
ATAD3B	27	38	36	108	91	61	154	76	35	112	56	39	90	154	338	1	83	24	53	0	43	71	59	38	107	47	100	9	252	94	91	0	31	27	6	199	17	18	0	21	0	22	25	65	12	0	0	156	0
ATAD3A	55	25	31	6	0	30	56	36	69	0	53	0	43	33	42	28	10	0	83	0	15	116	59	40	148	27	48	13	72	14	187	48	38	0	22	0	0	0	42	0	0	0	69	46	96	121	161	0	348
TMEM240	11	0	0	0	21	1	0	0	0	0	0	21	0	0	11	0	0	37	0	0	0	0	8	0	22	0	1	0	0	0	25	14	0	0	0	0	0	0	0	0	0	32	66	0	8	0	0	0	0
SSU72	75	35	90	141	46	68	172	82	51	76	64	1	38	142	69	0	55	0	51	0	34	41	30	24	150	0	156	77	73	161	239	109	10	29	40	1	51	103	0	30	46	56	19	77	139	10	111	138	165
FNDC10	26	11	6	27	15	10	0	0	0	14	0	0	0	22	0	0	0	0	0	0	0	0	0	12	21	0	0	0	0	0	10	0	0	0	0	0	0	0	0	0	0	0	0	0	9	0	0	0	0
MIB2	22	2	26	10	7	0	98	12	48	14	25	82	50	116	370	0	25	52	58	34	64	144	72	65	75	23	42	0	77	0	146	57	83	28	57	1	37	192	148	99	110	145	94	87	80	0	401	146	3
MMP23B	0	1	0	0	0	0	0	0	0	0	0	0	23	0	0	0	8	0	0	3	9	20	20	0	0	0	50	0	0	0	0	0	0	17	0	0	0	0	1	0	0	0	1	0	0	0	0	0	0
CDK11B	28	29	53	18	57	45	68	31	36	82	16	34	0	129	146	24	34	0	73	1	31	138	72	50	163	2	76	106	1	12	178	35	49	27	36	70	15	84	49	55	42	69	85	32	62	1	0	0	0
SLC35E2B	40	29	54	14	41	33	81	34	45	1	107	47	56	99	107	0	28	47	0	0	59	76	50	0	131	38	116	97	0	53	37	51	24	31	89	10	38	103	1	0	37	30	34	22	21	0	0	0	0
CDK11A	0	0	0	0	0	0	0	0	0	0	0	0	0	0	0	0	0	0	1	0	0	0	0	0	0	0	1	0	0	0	0	0	0	0	0	0	0	0	0	0	0	0	0	0	0	0	0	0	0
NADK	58	36	19	50	51	6	60	20	69	20	19	129	30	59	156	66	57	85	204	33	0	76	28	7	129	1	2	107	100	20	24	144	0	0	51	1	0	173	188	19	0	23	76	22	164	0	0	2	0
GNB1	399	201	262	515	288	479	793	341	209	336	420	232	303	644	1148	330	294	170	178	156	54	229	222	43	378	167	656	333	603	309	628	178	119	279	191	274	87	184	184	89	268	191	529	373	186	316	556	223	149
CALML6	0	0	0	0	0	0	0	0	0	8	0	0	0	0	0	0	0	0	0	0	0	0	0	0	21	0	0	0	0	0	0	0	0	0	0	0	0	0	0	0	0	9	34	0	0	0	0	0	0
TMEM52	0	0	0	0	0	0	0	0	0	27	0	0	0	0	0	37	0	0	0	0	0	0	0	0	27	0	0	0	0	38	0	0	0	3	0	0	0	0	0	0	1	66	23	29	0	0	0	0	0
CFAP74	21	0	34	15	1	0	21	0	44	33	107	0	0	1	19	47	96	11	20	35	38	144	35	43	222	180	140	330	267	218	152	22	3	30	18	1	2	0	0	0	36	155	229	105	158	285	392	5	3
GABRD	0	0	0	0	0	0	0	0	0	0	0	0	0	0	0	0	0	0	0	0	0	0	37	0	33	0	0	0	0	0	54	0	0	0	0	0	0	0	0	0	22	39	15	26	52	0	272	0	0
PRKCZ	39	79	71	121	33	74	152	22	137	229	115	124	20	96	185	55	93	118	95	68	81	259	96	106	391	105	137	423	231	297	641	128	112	133	25	98	0	76	2	93	93	122	406	204	244	219	82	215	114
FAAP20	13	17	47	24	0	9	46	7	61	40	66	6	8	93	35	136	24	0	0	38	0	144	4	52	198	59	43	106	97	5	130	16	26	0	11	0	26	16	16	1	1	3	104	56	49	16	2	0	62
SKI	155	145	156	273	176	137	460	220	222	250	296	122	115	526	662	204	232	152	382	155	157	304	143	180	432	253	645	299	614	262	1002	323	207	264	192	206	125	274	76	139	116	390	404	372	341	161	449	256	1
MORN1	0	44	49	80	36	62	47	17	59	62	71	28	19	60	42	0	22	0	0	52	29	110	27	25	193	48	104	245	430	152	33	71	10	36	58	106	0	0	0	37	46	37	149	134	246	0	0	164	176
RER1	32	17	9	85	2	52	45	0	36	48	21	18	21	25	31	72	62	0	0	0	0	35	38	10	83	37	39	0	73	0	172	46	50	22	19	48	33	61	105	0	0	70	0	19	34	254	0	1	150
PEX10	3	3	0	0	10	0	42	19	46	27	0	0	4	0	5	0	0	0	0	0	0	0	22	0	50	55	0	0	119	0	125	0	0	0	0	0	0	7	0	0	0	0	0	16	0	10	0	0	122
PLCH2	20	17	18	1	0	1	28	0	23	2	52	13	0	0	22	0	2	52	35	0	34	162	57	53	500	67	82	209	160	149	393	176	44	109	95	57	6	45	0	44	282	277	381	338	476	128	166	0	0
PANK4	0	33	4	38	46	37	10	12	7	43	54	0	54	62	158	93	0	0	0	0	0	38	0	17	93	63	69	0	103	23	161	103	0	0	0	46	0	0	0	5	0	22	42	62	54	111	0	57	0
HES5	0	0	0	0	0	0	0	0	0	0	25	0	0	0	21	0	0	0	0	0	0	0	0	27	0	0	0	0	0	0	17	0	17	6	0	0	0	0	0	0	28	0	27	25	0	0	0	0	0
TNFRSF14	11	0	16	0	0	0	0	0	15	18	0	15	0	0	38	0	0	0	0	0	0	14	0	0	36	0	0	0	117	0	56	0	0	0	0	0	0	0	0	21	0	13	0	0	7	0	0	0	78
PRXL2B	3	19	18	40	44	16	60	10	23	0	21	0	0	0	5	0	0	42	1	0	0	18	0	0	10	0	0	0	144	0	0	0	0	0	0	0	32	0	75	40	0	0	0	1	0	0	0	1	0
MMEL1	0	11	21	0	0	0	0	0	1	45	36	0	0	57	3	0	0	0	0	0	2	24	24	24	226	0	38	107	297	42	67	2	0	0	0	0	0	0	0	0	52	0	125	0	72	0	0	0	0
TTC34	16	46	1	22	0	1	13	0	30	66	49	38	49	0	12	4	62	0	27	0	7	110	108	99	543	26	173	188	315	174	383	187	0	0	0	1	4	0	1	2	121	47	281	112	140	343	218	181	38
ACTRT2	0	0	0	0	0	0	0	0	0	1	0	0	0	0	0	0	0	0	0	0	0	0	0	0	0	0	0	0	0	0	30	0	0	0	0	0	0	0	0	0	0	0	0	0	0	0	0	0	0
PRDM16	11	24	77	38	9	2	42	4	114	238	145	54	192	80	121	62	97	52	21	59	38	413	124	102	1388	132	326	532	1099	853	789	332	14	27	10	1	22	31	221	0	129	160	539	97	635	356	1048	628	256
ARHGEF16	0	10	12	46	22	0	28	25	1	36	116	70	67	19	216	0	56	1	38	0	34	89	28	20	198	0	14	36	213	18	89	32	17	0	78	98	0	94	0	0	3	26	153	43	1	0	1	0	27
MEGF6	52	159	88	48	29	98	61	35	19	74	207	76	214	404	382	130	191	267	114	36	228	428	345	222	705	322	425	637	651	411	1207	408	183	207	309	451	124	42	326	148	290	249	355	248	386	222	837	351	7
TPRG1L	0	0	40	0	18	0	0	22	0	49	3	0	0	32	0	0	0	0	115	0	0	0	0	0	18	0	41	0	0	0	50	0	0	0	19	0	2	0	1	0	51	56	18	40	0	0	0	237	0
WRAP73	0	15	3	8	13	72	50	20	24	28	22	16	1	58	0	0	23	0	0	70	37	59	5	0	74	1	50	38	58	11	55	0	22	24	0	26	18	1	2	49	59	55	0	0	24	49	0	152	0
TP73	3	25	21	9	0	2	4	0	16	34	80	18	74	41	133	0	48	0	0	15	19	235	23	62	325	44	117	89	499	25	133	215	60	43	118	56	41	98	69	3	60	63	203	89	157	1	243	0	2
CCDC27	0	11	0	26	0	0	0	0	1	0	1	0	0	0	0	0	0	0	0	0	0	67	9	19	52	0	12	0	56	41	0	37	0	35	0	0	0	0	0	0	65	44	0	1	0	0	0	1	0
SMIM1	0	0	0	0	24	0	0	0	0	0	0	0	0	9	7	0	0	0	0	0	1	0	0	0	15	0	0	0	0	0	0	0	0	0	5	0	0	0	0	45	0	0	0	0	42	0	0	0	0
LRRC47	93	44	81	94	41	20	116	18	26	98	52	161	33	71	86	70	52	43	0	0	3	104	14	13	77	28	0	63	9	114	150	115	27	51	0	0	32	16	51	76	1	31	83	84	23	0	292	183	0
CEP104	29	33	20	40	22	32	45	35	54	3	65	0	0	11	82	51	63	6	0	0	50	99	13	43	102	13	117	92	259	15	175	22	22	59	107	76	32	45	0	0	44	48	186	59	49	0	372	0	0
DFFB	13	0	37	17	0	80	41	26	1	0	84	17	20	100	73	0	76	42	1	0	0	139	20	0	67	0	33	67	69	20	35	73	12	29	61	0	0	72	0	0	39	24	44	1	26	0	0	0	1
C1orf174	12	5	1	31	4	62	56	0	23	11	0	0	0	31	0	0	4	0	65	0	0	0	31	0	5	0	25	0	1	10	1	2	1	12	70	0	40	0	0	0	0	0	0	33	44	0	0	144	0
AJAP1	30	14	60	103	0	24	79	0	32	59	83	23	45	45	149	16	68	1	2	2	52	199	94	47	286	164	311	354	294	357	247	137	41	26	71	58	61	88	43	50	123	46	352	155	312	84	278	311	1
NPHP4	55	45	47	103	52	91	35	48	103	129	170	86	136	87	180	30	147	0	0	119	18	179	51	41	417	78	108	414	578	318	369	66	25	99	25	31	9	38	91	0	74	147	115	110	306	1	170	2	40
KCNAB2	31	2	0	37	34	0	10	0	104	34	44	44	35	83	53	0	106	0	246	1	28	100	51	31	218	93	302	165	215	137	313	57	23	28	42	110	49	42	63	0	108	159	160	43	214	65	121	183	317
CHD5	0	16	6	0	6	0	17	0	38	3	14	2	34	1	11	72	0	1	50	0	0	121	53	30	330	44	59	237	283	93	234	36	0	12	0	3	15	21	1	0	0	97	72	21	199	74	166	2	172
ENSG00000285629	0	0	0	0	0	0	0	0	0	9	0	0	0	0	0	0	0	0	0	0	21	3	0	12	13	0	15	0	0	1	0	0	0	22	0	0	0	19	0	0	0	0	0	7	0	0	0	0	0
RPL22	9	13	11	0	21	18	59	0	0	10	18	0	0	27	0	0	31	0	0	0	0	0	0	0	7	0	18	5	108	1	12	0	9	0	0	0	0	0	0	0	0	0	12	37	52	0	0	0	8
RNF207	0	0	0	14	0	0	39	0	1	0	0	0	0	22	0	0	0	0	0	0	47	0	8	4	39	0	70	0	0	25	19	17	27	0	0	0	0	0	0	0	0	0	0	0	1	0	0	0	0
ICMT	128	49	51	75	23	73	112	0	59	103	113	83	77	89	157	50	10	70	46	0	30	0	69	21	8	1	82	12	1	0	74	1	17	45	39	44	0	0	0	0	0	1	152	29	127	0	1	0	147
HES3	0	0	0	0	0	0	22	0	4	9	6	0	0	0	0	0	0	0	0	0	0	1	0	0	1	0	0	0	0	0	0	0	0	34	0	0	0	0	0	0	0	17	0	0	0	1	0	0	0
GPR153	31	15	11	0	0	0	32	33	11	0	1	0	0	22	0	0	0	0	5	0	0	22	8	0	75	0	1	55	168	0	0	6	0	26	13	0	0	21	0	0	0	56	2	0	44	0	0	4	0
ACOT7	107	56	84	122	63	33	118	88	132	299	202	183	93	261	346	173	175	1	201	59	73	227	74	210	443	130	244	401	882	297	416	81	71	62	28	105	78	22	46	48	107	90	297	157	263	232	306	214	50
HES2	0	1	7	2	0	0	0	0	19	0	0	0	0	0	0	0	0	0	0	0	11	0	0	29	12	0	0	26	102	0	35	17	0	0	0	0	0	4	0	0	0	4	9	0	49	19	0	0	3
ESPN	5	13	43	53	0	1	29	41	0	57	41	13	6	110	10	0	0	0	2	0	57	38	30	37	203	4	56	8	236	114	163	12	6	34	33	0	35	1	0	0	9	89	49	71	113	109	120	0	1
TNFRSF25	3	24	31	10	0	29	0	13	0	0	57	1	24	61	62	20	0	0	0	0	0	18	0	1	66	0	18	55	5	0	57	122	97	61	41	0	29	32	0	62	55	72	174	54	35	0	1	0	0
PLEKHG5	22	83	16	75	6	34	20	13	66	25	152	50	19	192	170	0	10	0	0	0	24	147	40	82	229	22	154	180	52	77	331	133	113	79	63	21	0	0	1	55	31	146	116	80	65	26	24	316	37
NOL9	98	20	28	121	106	79	122	109	40	69	48	89	24	20	16	0	1	33	107	0	0	81	17	18	151	0	240	0	393	228	295	52	132	75	29	75	24	58	2	0	2	20	2	35	5	93	18	0	1
TAS1R1	6	3	0	1	0	0	1	0	0	6	12	0	0	0	0	0	0	0	0	0	50	9	8	0	40	0	0	84	64	35	111	42	0	0	0	0	0	0	0	0	8	23	174	1	39	1	390	118	0
ZBTB48	4	11	72	0	16	32	0	5	31	35	49	2	31	29	88	0	0	0	91	0	0	35	27	13	17	0	25	0	34	0	62	0	0	0	0	0	0	26	0	0	1	32	73	0	19	0	0	119	0
KLHL21	0	17	11	0	0	0	54	9	20	0	53	30	0	38	64	0	11	0	0	1	19	97	1	25	56	1	47	1	32	105	135	68	18	41	62	38	16	0	0	0	20	82	52	41	10	0	0	145	0
PHF13	17	34	20	11	0	0	31	0	42	19	0	0	54	42	128	0	13	0	0	0	0	55	32	23	27	0	27	0	90	0	85	0	0	4	26	147	0	0	0	8	0	30	30	0	43	0	139	0	0
THAP3	6	0	19	15	0	0	1	13	0	56	0	16	0	8	1	0	0	0	0	0	0	0	28	0	0	0	46	0	0	130	36	54	0	24	0	0	0	0	0	0	7	0	97	31	5	1	0	0	0
DNAJC11	99	18	16	151	128	35	161	84	21	44	116	13	113	108	421	18	52	74	108	0	31	47	117	79	173	78	36	84	2	228	211	119	61	26	13	0	13	102	1	13	165	15	82	103	101	184	259	0	209
CAMTA1	473	355	459	459	483	373	412	232	374	839	814	170	399	462	851	202	412	243	290	170	466	1581	910	955	2063	844	1289	1470	3660	2354	3391	1132	686	632	874	276	151	75	269	218	1338	1012	2687	1117	2391	1062	1189	1130	534
VAMP3	45	15	12	35	63	47	54	75	37	66	22	18	0	51	82	59	0	0	0	0	0	0	25	38	29	39	36	0	0	75	0	0	0	15	0	0	0	0	0	0	0	7	27	0	0	0	0	0	1
PER3	14	13	0	8	5	0	8	0	9	15	38	0	48	69	3	0	3	0	46	0	42	45	58	0	71	0	68	111	173	79	5	40	17	0	0	0	0	0	0	0	37	3	35	48	102	24	0	1	21
UTS2	0	0	0	0	0	0	0	0	0	0	0	0	0	0	0	0	0	0	48	0	0	48	0	0	12	0	0	0	0	0	0	0	0	0	0	0	0	0	0	0	0	0	0	0	0	0	0	0	0
TNFRSF9	0	1	0	0	0	0	0	0	24	43	1	0	1	0	18	0	0	66	0	0	29	5	0	11	123	0	33	38	86	41	4	39	20	0	0	0	0	0	0	0	1	10	1	0	59	13	0	0	0
PARK7	123	25	15	95	44	149	68	9	86	21	38	9	102	31	98	0	75	0	0	1	30	67	39	26	77	49	72	151	404	82	86	22	20	46	0	0	0	4	0	0	53	27	79	0	72	34	42	0	0
ERRFI1	0	0	50	55	42	102	150	20	2	13	28	67	19	0	42	37	0	0	74	0	0	5	0	11	31	58	145	15	0	27	30	0	1	12	31	0	0	0	1	0	56	0	0	96	45	0	0	0	0
SLC45A1	0	0	4	0	0	1	25	0	0	0	0	18	26	2	1	0	36	0	0	0	0	54	54	50	13	0	1	36	42	106	105	76	0	0	0	0	0	0	0	0	0	37	28	12	31	91	12	0	0
RERE	1195	426	822	1343	944	1026	1622	806	569	799	672	565	562	1166	1870	225	333	487	405	193	214	1013	591	445	960	398	1099	776	1821	809	1827	476	594	548	450	363	262	353	73	326	742	649	1667	975	1151	1553	877	640	242
ENO1	451	198	232	522	245	499	1041	359	293	588	203	209	372	584	646	458	165	182	377	57	70	236	169	146	87	124	587	180	348	115	299	206	164	176	135	220	80	132	111	71	2	54	33	87	84	1	2	0	147
CA6	0	0	0	0	0	1	0	0	0	18	25	0	1	1	0	0	4	0	0	0	0	12	37	62	80	0	1	71	53	63	0	14	0	0	0	1	0	0	2	0	6	46	141	0	120	0	1	186	138
SLC2A7	0	0	0	0	5	0	0	0	30	0	36	0	0	13	24	1	0	0	25	0	0	77	14	14	70	0	40	6	218	6	25	74	0	0	0	0	0	0	0	0	22	19	42	0	30	96	1	0	171
SLC2A5	0	6	4	26	0	0	0	0	0	31	38	1	0	0	4	0	26	0	0	29	0	138	27	23	47	19	62	237	261	163	24	27	0	17	0	0	0	0	0	0	8	27	34	32	80	0	17	155	1
GPR157	0	8	2	34	0	40	17	0	0	0	79	0	13	0	20	1	16	0	0	1	0	33	4	21	65	0	0	68	47	70	0	0	0	0	0	0	0	0	0	0	59	34	31	0	58	2	45	0	0
H6PD	16	39	23	13	21	0	4	0	12	13	36	0	22	0	67	0	45	0	0	140	33	72	28	19	164	19	0	64	165	34	157	40	0	0	5	0	0	1	0	0	71	30	29	22	89	103	69	0	0
SPSB1	32	31	0	18	0	0	2	0	7	26	79	46	0	144	221	81	52	81	53	3	43	102	67	52	232	87	131	200	269	165	166	25	27	31	69	44	24	82	62	0	35	33	137	78	123	169	85	281	188
SLC25A33	76	24	47	3	0	40	97	47	63	122	34	34	3	45	103	0	31	0	105	0	0	123	30	29	116	0	0	85	196	82	144	58	16	18	22	1	0	0	0	25	0	52	91	17	41	8	362	0	198
TMEM201	7	0	41	80	11	0	73	36	34	3	39	73	40	95	116	119	46	0	12	0	19	125	28	75	92	0	0	22	125	45	85	32	39	0	47	0	0	0	0	0	0	51	36	50	9	45	182	0	0
PIK3CD	9	22	66	45	18	16	4	65	58	78	48	8	48	29	76	74	8	1	8	29	63	122	36	38	263	70	85	46	440	259	102	36	0	4	42	0	1	77	0	23	65	170	117	190	156	49	167	16	1
CLSTN1	134	76	221	108	117	58	239	154	48	122	85	107	95	165	496	114	64	146	369	81	87	325	175	125	211	195	387	198	462	217	572	114	135	75	174	2	0	16	37	1	121	99	321	94	291	56	335	1	0
CTNNBIP1	1	49	37	35	42	0	110	97	58	61	84	69	13	83	121	0	16	0	204	28	65	139	36	75	211	39	175	49	127	24	219	97	46	0	55	48	51	44	47	98	1	49	57	0	28	1	0	195	1
LZIC	20	0	2	28	0	46	41	15	6	0	0	25	44	18	24	0	0	0	0	0	19	5	0	0	38	0	0	111	14	57	9	10	0	28	34	0	0	0	1	4	26	27	25	11	22	98	0	0	94
NMNAT1	32	0	7	5	37	0	0	0	0	17	0	0	0	0	0	89	0	0	0	0	0	0	8	0	24	50	106	47	285	104	27	24	0	22	10	0	0	2	0	0	1	85	28	27	130	0	227	0	0
RBP7	0	12	20	0	0	0	26	0	13	0	0	0	0	3	0	0	0	0	0	0	0	33	17	0	42	0	75	46	131	69	7	61	1	1	0	0	0	0	0	55	0	60	42	37	31	80	0	180	0
UBE4B	251	128	142	277	213	178	383	91	126	370	253	188	114	225	463	152	78	432	165	63	107	317	152	105	155	162	314	90	352	459	524	171	33	19	141	80	68	128	52	110	87	98	379	161	455	57	197	85	3
KIF1B	457	169	244	496	323	358	628	85	175	230	308	59	142	204	422	120	138	117	83	107	50	213	134	72	318	92	303	231	1024	358	803	235	113	109	116	61	99	205	100	40	417	259	874	334	257	1	197	320	1
PGD	124	91	39	231	171	232	377	116	137	249	137	200	67	295	501	34	103	75	4	0	0	76	142	119	139	125	130	50	404	174	287	60	30	105	69	138	123	62	84	0	90	0	77	156	17	0	86	0	0
CENPS-CORT	15	0	0	0	0	0	0	0	0	28	0	0	0	0	0	0	16	0	0	0	0	0	0	32	8	0	0	0	55	26	29	0	0	0	0	23	0	0	0	0	0	0	30	0	4	0	0	0	0
CENPS	0	0	0	0	0	0	0	0	0	0	0	0	0	0	0	0	0	0	0	0	0	0	0	0	0	0	0	0	0	0	0	0	0	0	0	0	0	0	0	0	0	0	0	0	0	0	0	0	0
CORT	0	0	0	0	0	0	0	0	0	0	0	0	0	0	0	0	0	0	0	0	0	0	0	0	0	0	0	0	0	0	0	0	0	0	0	0	0	0	0	0	0	0	0	0	0	0	0	0	0
DFFA	48	48	1	131	121	35	84	81	76	95	23	0	49	171	248	0	0	0	2	0	1	132	24	7	87	45	1	167	40	62	67	0	10	12	93	0	0	56	82	35	0	25	77	87	0	0	0	3	0
PEX14	64	102	58	130	79	81	274	46	79	139	247	127	139	187	97	0	47	0	115	86	28	254	45	116	290	125	39	177	260	216	379	167	56	32	67	0	36	87	0	0	142	176	137	95	530	252	168	421	31
CASZ1	15	26	43	22	13	1	15	3	27	116	97	0	51	91	145	97	59	83	143	0	58	263	112	89	414	244	273	509	262	247	636	179	129	49	225	174	20	79	292	79	195	224	455	133	501	61	123	183	203
C1orf127	0	28	0	10	0	25	0	1	0	0	47	15	0	4	10	4	41	0	52	83	37	74	54	21	57	0	1	55	68	46	49	0	0	25	12	0	0	0	1	2	0	7	45	60	69	198	0	176	0
TARDBP	44	81	40	18	15	57	74	39	51	12	24	0	29	98	140	64	21	0	0	0	34	0	31	7	35	34	65	6	116	2	44	11	108	34	35	0	1	0	0	0	20	0	57	1	15	0	118	0	141
MASP2	18	11	38	0	0	0	0	0	43	42	17	46	0	0	0	0	54	1	0	0	0	76	24	37	37	0	0	237	29	71	23	59	36	9	11	0	0	0	0	0	45	35	25	25	44	92	0	1	177
SRM	33	22	14	31	34	43	155	97	57	138	131	43	30	172	326	58	116	133	224	1	37	136	77	51	82	38	150	1	156	63	247	105	113	90	152	74	53	32	90	61	87	53	105	200	48	315	0	1	0
EXOSC10	0	0	0	0	0	0	0	0	0	0	0	0	0	0	0	0	0	0	0	0	0	0	0	0	0	0	0	0	0	0	0	0	0	0	0	0	0	0	0	0	0	0	0	0	0	0	0	0	0
MTOR	138	114	163	284	193	319	317	163	129	233	172	22	198	268	352	0	106	53	229	74	65	270	128	95	392	206	306	214	466	238	300	101	51	117	97	95	56	108	82	22	144	187	293	104	289	2	270	35	1
ANGPTL7	0	0	0	0	0	0	0	0	0	0	0	0	0	0	0	0	0	0	0	0	0	0	0	0	0	0	0	0	0	0	0	0	0	0	0	0	0	0	0	0	0	0	0	0	0	0	0	0	0
UBIAD1	31	9	9	36	45	43	119	34	33	22	14	58	7	132	13	0	21	0	0	29	0	54	53	26	59	42	11	0	228	46	20	34	0	0	31	0	16	0	0	22	0	19	24	20	0	0	0	0	1
DISP3	0	7	40	63	7	36	15	9	37	74	21	51	57	38	17	0	25	0	19	0	24	58	50	38	202	61	143	249	176	101	153	33	89	36	0	0	0	34	45	44	41	69	119	75	185	22	122	189	70
FBXO2	0	14	6	0	0	0	0	0	0	21	0	0	0	0	32	0	0	0	27	90	0	0	7	0	41	0	0	0	34	160	0	0	0	0	13	0	0	0	17	0	0	0	0	2	89	1	0	0	0
FBXO44	0	9	0	0	0	0	0	0	20	0	0	0	0	0	0	0	0	0	0	0	0	1	0	9	7	0	0	46	0	0	0	0	20	0	24	0	0	0	0	0	0	0	16	10	12	0	0	0	0
MAD2L2	39	81	27	72	23	39	30	45	8	58	81	70	45	102	12	67	57	0	0	0	1	26	20	34	98	12	130	16	0	68	165	75	28	24	21	10	0	0	0	0	34	49	37	39	9	0	152	0	0
FBXO6	0	0	0	0	0	0	0	0	0	0	0	0	0	0	0	0	0	0	0	0	0	0	0	0	0	0	0	0	0	0	0	0	0	0	0	0	0	0	0	0	0	0	0	0	0	0	0	0	0
DRAXIN	45	71	79	14	9	66	106	51	37	89	47	63	0	68	127	0	82	58	59	0	12	37	52	62	118	64	242	268	163	98	299	36	21	27	30	156	0	0	24	20	64	71	108	3	97	0	128	120	1
AGTRAP	21	4	14	36	34	18	14	19	6	14	0	82	0	0	129	1	0	1	0	17	0	1	15	36	108	41	126	116	127	31	10	13	0	17	12	0	23	0	0	42	25	3	26	0	42	0	105	166	0
C1orf167	12	3	0	6	0	0	0	0	1	0	0	0	28	0	0	0	0	0	0	0	0	16	23	7	44	0	29	58	0	0	98	21	1	0	0	0	0	0	1	0	27	26	140	0	1	160	5	237	0
MTHFR	38	0	5	62	28	59	16	16	0	43	0	0	0	34	45	0	5	1	0	0	0	0	32	0	29	0	89	90	43	67	45	12	29	36	28	0	1	0	1	0	26	0	25	31	37	1	0	0	0
CLCN6	47	37	26	98	32	79	111	10	182	98	85	32	34	156	240	72	16	122	69	1	71	41	32	68	137	48	56	50	186	58	79	34	0	39	13	33	0	54	0	70	31	75	172	44	151	73	158	2	1
NPPA	0	0	0	0	0	0	0	0	0	0	0	0	0	0	0	0	0	0	0	0	0	0	0	0	0	0	0	0	0	0	0	0	0	0	0	0	0	0	0	0	0	0	0	0	0	0	0	0	0
NPPB	0	0	0	0	0	0	0	0	0	0	0	0	70	0	0	0	0	0	0	0	0	0	0	0	0	0	0	0	0	1	0	0	0	0	0	0	0	0	1	0	0	0	0	0	0	128	0	0	0
KIAA2013	9	2	4	16	1	34	28	18	21	0	67	0	0	117	0	0	14	0	0	0	21	25	26	37	27	0	0	0	69	35	96	86	0	30	0	0	83	29	0	0	0	34	1	47	1	0	3	0	0
PLOD1	42	48	142	39	37	24	107	0	9	18	71	0	34	84	150	0	0	0	85	66	5	95	10	46	91	0	185	0	321	93	146	31	10	13	24	39	23	0	3	3	0	24	0	1	67	185	82	2	0
MFN2	24	34	34	62	60	32	101	48	110	21	93	0	74	118	99	169	30	0	32	57	13	26	23	30	26	0	26	39	78	67	0	12	17	23	29	0	0	0	0	1	25	4	81	1	50	1	346	1	43
MIIP	23	3	9	5	0	27	42	40	14	17	35	0	0	25	1	0	0	70	77	1	0	24	17	17	33	36	11	0	130	69	58	42	20	0	11	0	0	0	0	0	22	36	113	0	41	2	0	0	0
TNFRSF8	0	16	26	0	18	23	146	16	64	16	31	0	12	50	1	0	0	0	89	1	0	198	29	62	185	100	105	69	99	165	79	64	0	0	6	1	0	0	0	43	96	76	30	14	95	44	1	0	0
TNFRSF1B	8	8	38	29	0	0	21	0	0	0	43	79	0	131	32	49	2	0	0	3	57	176	7	68	141	27	52	80	132	146	156	93	23	9	9	0	0	22	1	14	55	60	223	0	163	0	160	1	33
VPS13D	193	119	143	173	109	239	231	37	176	113	370	97	59	351	140	42	43	52	171	49	45	199	205	307	202	158	284	207	491	297	443	238	77	93	101	1	114	128	1	91	118	265	702	227	575	204	302	86	158
DHRS3	3	35	62	50	1	27	78	14	0	140	78	13	120	1	32	113	6	0	31	235	0	170	70	41	128	39	201	251	181	64	153	37	10	0	37	1	22	53	8	36	91	67	45	1	146	1	108	33	78
AADACL4	0	0	8	13	0	0	0	0	0	13	0	0	0	0	0	0	0	0	0	0	0	35	3	0	19	0	96	0	1	44	0	5	0	0	0	0	0	0	1	26	0	0	4	16	15	0	0	113	1
AADACL3	0	0	16	0	0	0	0	0	0	0	31	0	0	0	0	0	7	0	45	0	0	0	0	22	11	0	1	5	0	44	46	0	0	0	0	0	0	0	0	0	1	53	0	0	42	0	0	0	0
CFAP107	0	5	0	0	0	25	0	0	0	0	0	0	0	0	0	0	13	0	1	0	0	1	0	21	42	40	1	149	27	0	7	26	22	0	0	0	0	0	1	0	0	64	30	0	41	0	174	0	0
PRAMEF12	0	0	0	0	0	0	0	0	0	0	23	0	0	0	0	0	0	0	0	0	0	12	0	0	0	0	0	0	0	0	0	0	0	0	0	0	0	0	0	0	3	1	20	0	0	0	0	0	0
PRAMEF1	0	18	0	26	0	0	0	0	0	0	0	0	0	0	0	0	0	0	0	0	0	0	0	0	9	0	0	0	10	0	0	0	0	0	0	0	0	0	0	0	1	0	0	0	0	0	0	0	0
PRAMEF11	0	0	14	0	0	0	0	0	0	0	0	0	11	41	0	0	0	0	7	0	0	32	0	0	0	0	0	35	3	0	0	1	0	0	0	0	0	0	0	0	0	0	2	0	23	0	0	0	0
HNRNPCL1	0	0	0	0	0	0	0	0	0	0	0	0	0	0	0	0	0	0	0	0	0	0	0	0	0	0	0	0	0	0	0	0	0	0	0	0	0	0	0	0	0	0	0	0	43	0	0	0	0
PRAMEF2	0	0	0	0	0	0	0	0	0	0	10	0	0	0	0	0	0	0	0	0	0	1	0	0	0	22	0	0	0	0	0	29	0	0	0	0	0	0	0	0	0	6	0	0	0	0	0	0	0
PRAMEF4	0	0	0	0	0	0	0	0	0	0	0	0	0	0	0	0	0	0	0	0	0	0	0	0	0	0	0	0	64	0	1	0	0	0	0	0	0	0	0	0	0	0	1	0	0	0	0	0	0
PRAMEF10	12	0	0	0	0	0	0	0	0	0	0	0	0	0	0	0	0	0	0	0	0	11	0	20	6	0	0	0	0	0	68	0	0	0	0	0	0	0	0	0	0	0	0	0	36	0	207	0	0
PRAMEF7	0	0	0	0	0	0	0	0	0	0	0	0	0	1	0	0	0	0	0	0	0	0	0	0	0	0	0	0	48	0	0	0	0	0	0	1	0	0	0	0	0	1	1	0	0	0	0	0	1
PRAMEF6	0	0	0	0	0	0	0	0	0	0	13	0	0	0	0	0	0	0	0	0	1	1	0	0	0	0	0	0	0	1	10	0	0	0	0	0	0	0	1	0	0	0	39	0	0	0	0	1	0
PRAMEF27	0	0	0	0	0	0	0	0	0	0	0	0	0	0	0	0	0	0	0	0	0	0	0	5	0	0	0	0	0	47	0	0	0	0	0	0	0	0	0	0	0	0	0	0	2	0	0	0	0
HNRNPCL3	0	0	0	0	0	0	0	0	0	0	0	0	0	0	0	0	0	0	0	0	0	0	0	0	0	0	0	0	0	0	0	0	0	0	0	0	0	0	0	0	0	0	0	0	0	0	0	0	0
PRAMEF25	0	0	0	0	0	0	0	0	0	0	0	0	0	0	0	2	0	0	0	0	0	0	0	0	11	0	0	14	1	0	0	3	0	0	1	0	0	0	0	0	0	1	0	0	1	0	0	0	0
HNRNPCL2	0	0	0	0	0	0	0	0	0	0	0	0	0	0	0	0	0	0	0	0	0	0	0	0	0	0	0	11	0	0	0	0	0	0	0	0	0	0	1	0	0	0	0	0	10	0	0	0	0
PRAMEF26	0	0	0	0	0	0	0	0	14	0	0	0	0	0	0	0	0	0	0	0	0	0	0	0	7	0	0	1	4	0	26	4	0	0	0	0	0	0	0	0	0	4	1	0	0	2	0	0	0
HNRNPCL4	0	0	0	0	0	0	0	0	0	0	0	0	0	0	0	0	0	0	0	0	0	0	0	0	0	0	0	0	0	0	0	0	0	0	0	0	0	0	0	0	0	0	0	0	0	0	0	0	0
PRAMEF9	0	0	0	0	0	0	0	0	0	0	0	0	0	0	0	0	0	0	0	0	0	0	0	0	0	0	0	2	0	1	0	0	0	0	0	0	0	0	0	0	0	0	0	0	0	0	155	0	0
PRAMEF13	0	0	0	0	0	0	0	0	0	0	0	0	0	0	0	0	0	0	0	0	0	0	1	0	0	0	0	0	0	0	0	0	0	0	0	0	0	0	0	0	0	0	0	0	0	0	0	0	0
PRAMEF18	0	0	0	0	0	0	0	0	0	0	13	0	0	0	0	0	0	0	0	0	0	0	0	0	0	0	0	0	0	0	0	0	0	0	0	0	0	0	0	0	0	0	0	0	0	0	0	0	0
PRAMEF5	0	0	0	0	0	0	0	0	0	0	2	0	0	0	0	1	0	0	0	0	1	34	0	0	20	0	0	8	0	0	0	0	0	0	0	0	0	0	0	0	0	1	0	0	3	0	0	42	0
PRAMEF8	0	0	0	0	0	0	0	0	0	0	0	0	0	0	0	0	0	0	0	0	0	0	0	0	0	0	0	0	2	0	0	0	0	0	0	0	0	0	0	0	0	0	0	0	0	0	0	0	0
PRAMEF33	0	0	0	0	0	0	0	0	0	0	0	0	0	0	0	0	0	0	2	0	0	5	0	0	0	0	0	0	0	0	0	0	0	0	0	0	0	0	0	0	0	0	0	0	1	0	4	0	0
PRAMEF15	0	0	0	6	0	0	0	0	0	32	0	30	0	0	0	0	0	0	0	0	3	0	0	34	19	0	0	0	29	0	0	0	1	0	0	0	0	0	0	0	0	22	0	0	24	0	0	0	0
PRAMEF14	0	0	0	0	0	0	0	0	0	0	0	0	0	0	0	0	0	0	0	0	0	0	0	0	0	0	0	0	0	0	0	0	0	0	0	0	0	0	0	0	20	0	16	0	2	0	1	0	0
PRAMEF19	0	0	0	0	0	0	0	0	0	1	0	0	0	0	0	0	0	0	0	0	0	0	0	1	0	0	0	28	0	0	46	0	0	0	0	0	0	0	1	0	0	0	0	0	0	0	0	0	0
PRAMEF17	0	0	0	0	0	0	0	0	0	0	10	0	0	0	0	0	0	0	0	0	0	0	0	0	0	44	0	0	0	0	0	0	0	0	0	0	0	0	0	0	0	0	0	0	10	0	0	0	0
PRAMEF20	0	0	13	0	0	0	29	0	0	0	0	0	0	0	19	0	0	0	0	0	0	0	0	0	5	0	0	2	52	0	0	0	0	0	0	0	0	0	79	0	0	0	32	11	2	0	55	1	0
LRRC38	0	0	22	0	0	0	1	0	1	0	56	0	1	0	0	0	0	35	4	0	14	36	12	0	164	37	55	74	260	54	67	17	0	0	35	0	0	0	6	22	19	5	102	15	92	0	250	0	0
PDPN	53	33	82	65	136	13	111	36	45	80	130	19	0	86	86	0	48	0	101	2	31	46	28	47	49	0	17	0	263	258	69	23	5	10	15	0	0	60	1	0	1	0	80	56	153	1	108	69	67
PRDM2	116	74	143	221	201	181	165	52	70	65	169	206	106	67	242	44	41	46	100	86	99	166	151	97	171	22	32	276	394	334	252	103	54	87	153	63	32	18	0	119	221	129	209	224	254	7	491	1	1
KAZN	148	239	431	278	197	411	348	209	457	942	1281	524	461	1077	881	313	676	442	414	198	316	1661	495	787	1721	562	1380	1556	3636	1925	2779	1147	523	596	474	287	212	423	361	150	1085	894	2815	1417	2498	1007	1272	929	1072
TMEM51	67	77	75	38	57	41	34	85	27	130	223	115	52	260	342	5	169	47	287	1	27	91	50	56	261	209	315	288	399	72	443	65	28	89	99	113	57	76	77	56	61	36	103	98	195	121	6	1	152
FHAD1	28	19	20	14	36	1	17	27	50	116	106	0	29	13	1	0	68	0	182	0	37	192	32	36	210	3	129	317	236	287	319	125	27	17	6	50	0	0	0	0	71	60	263	69	442	1	336	89	31
EFHD2	30	6	29	19	0	34	48	0	51	13	51	30	24	12	144	1	1	0	162	0	20	60	0	39	41	0	147	80	129	70	99	48	57	39	9	0	41	0	0	74	12	21	57	246	82	47	0	0	0
CTRC	0	0	16	0	0	0	0	0	0	0	0	1	20	0	0	0	0	0	0	0	0	3	4	2	20	0	0	69	56	17	0	38	0	0	0	0	0	0	0	0	0	0	0	3	45	0	0	0	0
CELA2A	0	0	0	0	0	0	0	0	0	30	0	0	0	0	0	0	0	0	0	0	15	29	11	11	7	0	0	0	1	68	56	10	0	0	0	0	0	0	0	0	0	32	32	0	0	0	0	0	0
CELA2B	0	0	0	0	0	0	0	0	0	58	49	0	0	0	0	0	4	0	0	0	0	0	6	16	20	0	1	0	0	4	88	1	23	0	0	0	0	0	0	0	24	18	37	19	18	0	0	0	73
CASP9	28	18	14	59	0	0	9	24	15	34	115	0	0	1	40	0	19	0	25	0	0	20	16	40	29	50	39	0	85	71	215	50	27	0	8	124	0	19	0	0	0	17	234	28	36	0	406	0	0
DNAJC16	55	73	0	17	29	0	109	60	46	48	19	20	31	0	104	1	9	121	66	0	49	101	0	110	83	110	127	214	262	128	91	43	13	0	20	36	0	0	0	0	91	34	148	102	109	61	301	157	0
AGMAT	0	0	0	0	0	0	0	0	0	0	0	0	0	0	0	0	0	0	0	0	0	0	0	0	0	0	0	0	0	0	0	0	0	0	0	0	0	0	0	0	0	0	0	0	0	0	0	0	0
DDI2	39	31	128	134	66	135	146	55	65	78	56	64	31	38	116	82	135	0	81	0	0	61	15	22	86	82	1	268	212	159	107	88	21	57	8	0	31	23	80	127	102	43	24	82	143	1	197	419	0
RSC1A1	0	0	0	0	0	0	0	0	0	0	0	0	0	0	0	0	0	0	0	0	0	0	0	0	0	0	0	0	0	0	0	0	0	0	0	0	0	0	0	0	0	0	0	0	0	0	0	0	0
PLEKHM2	10	14	0	45	25	1	59	0	19	52	6	25	25	18	83	48	1	0	111	0	0	44	27	39	69	0	46	164	344	35	81	74	23	0	25	38	63	1	0	80	48	109	131	43	75	107	0	0	0
SLC25A34	0	0	0	0	0	1	0	0	0	0	0	0	29	0	0	0	0	0	0	0	0	0	0	0	0	0	0	0	31	0	10	0	0	0	0	0	0	0	0	0	0	0	22	18	0	0	0	0	0
TMEM82	0	0	0	0	0	0	0	0	0	0	0	0	0	0	0	0	0	0	0	0	0	0	0	0	0	0	0	0	0	0	0	0	0	0	0	0	0	0	0	0	0	0	0	0	0	0	0	0	0
FBLIM1	70	36	39	144	55	41	100	62	66	152	37	21	64	41	135	1	0	93	111	0	0	95	24	2	151	64	178	228	285	117	46	151	36	0	26	245	49	0	2	18	0	60	37	77	18	257	4	234	1
UQCRHL	0	0	8	7	0	33	0	4	0	0	0	0	0	3	0	0	2	6	0	0	0	0	0	0	20	0	0	0	0	0	0	0	0	0	0	0	0	0	0	0	30	0	0	32	0	0	0	0	0
SPEN	209	182	238	237	128	222	356	166	159	300	417	122	197	311	442	95	159	122	301	181	0	278	100	99	391	156	207	492	143	291	454	139	72	150	168	1	31	87	5	58	109	108	368	79	297	1	497	166	0
ZBTB17	56	12	35	0	22	53	22	11	51	83	4	34	62	80	39	2	58	0	0	0	31	53	7	13	116	0	43	57	71	13	2	73	70	0	53	1	24	0	33	65	109	116	47	1	5	0	77	1	174
SRARP	0	0	0	0	0	0	0	0	0	0	8	15	0	0	0	0	0	0	0	0	0	0	0	0	21	0	0	13	0	94	19	0	0	0	0	0	0	0	0	0	0	1	1	0	49	0	18	0	0
HSPB7	0	0	0	0	0	0	0	0	0	0	0	0	0	0	0	0	0	0	0	0	0	9	0	19	0	0	0	20	0	49	33	38	0	0	0	0	0	0	0	0	13	11	38	0	15	0	0	0	0
CLCNKA	0	17	0	0	0	0	0	0	1	0	5	0	0	0	0	0	19	0	0	0	0	20	9	4	89	0	0	97	0	26	69	0	0	0	0	0	0	1	0	0	6	30	34	0	47	0	0	1	0
CLCNKB	0	24	1	0	0	0	0	0	0	0	0	0	0	28	0	0	12	0	19	0	0	0	0	20	83	20	0	69	61	0	8	0	0	15	0	0	0	0	0	0	32	8	0	0	62	0	0	1	8
FAM131C	0	0	1	2	0	0	0	0	0	2	27	1	14	0	1	0	0	0	0	0	23	55	21	0	67	11	0	50	92	10	83	0	0	0	0	0	0	0	0	0	35	2	7	0	34	35	53	0	0
EPHA2	26	12	21	77	22	2	0	38	9	52	34	40	28	0	108	70	53	60	101	0	0	55	10	83	70	107	84	66	26	6	137	57	0	5	41	86	0	67	0	38	1	6	94	87	115	2	104	7	1
ARHGEF19	19	11	32	71	36	0	76	13	57	96	42	0	19	54	105	0	20	25	0	0	0	30	25	36	40	0	0	0	140	2	0	21	10	0	20	90	15	0	102	12	0	6	0	0	19	0	1	0	0
CPLANE2	0	0	16	0	0	0	22	0	0	1	0	0	0	0	0	0	0	0	0	0	0	0	0	2	27	0	0	0	10	28	29	0	0	0	0	0	0	0	0	0	11	17	0	0	0	0	0	0	0
FBXO42	75	84	28	103	119	136	148	3	45	73	139	55	58	81	408	52	63	71	124	0	100	146	89	224	292	29	261	267	507	242	355	271	75	76	86	118	60	95	132	64	124	80	236	309	255	0	315	120	1
SZRD1	11	9	45	0	17	64	70	31	27	28	17	0	0	12	128	0	27	0	90	0	0	46	34	3	105	17	25	90	152	28	83	0	43	0	0	0	0	0	91	7	47	85	92	55	27	157	64	95	1
SPATA21	7	0	0	0	3	1	9	0	0	58	36	4	3	0	26	0	4	0	106	0	0	6	5	31	163	0	13	80	166	30	48	33	0	0	0	0	0	0	0	33	2	64	140	0	58	0	175	6	0
NECAP2	12	0	9	60	1	0	74	0	24	29	0	79	20	0	26	1	12	25	24	0	0	25	9	1	45	0	25	0	1	30	27	37	0	0	14	0	0	0	0	0	10	0	23	8	36	164	0	182	0
NBPF1	27	15	24	90	61	13	82	14	23	82	12	0	25	64	2	94	12	12	1	0	10	142	31	26	114	149	67	132	334	42	105	151	1	20	17	0	0	5	1	7	55	208	149	102	116	2	207	62	429
CROCC	1582	800	513	1679	549	1825	688	546	1119	1016	1466	756	345	717	953	1180	462	770	636	536	354	2262	1218	1355	2051	1514	782	1573	1034	1009	2069	1969	1885	738	2060	2368	1384	1995	1759	639	1009	612	2233	2526	436	1806	1607	2077	455
MFAP2	6	0	0	1	0	0	8	10	0	0	0	0	0	27	0	0	0	0	0	0	0	0	0	0	36	0	0	71	5	17	0	8	0	0	0	0	0	0	0	0	0	6	0	0	19	0	0	57	0
ATP13A2	0	0	0	0	0	0	0	0	0	0	0	0	0	0	0	0	0	0	0	0	0	0	0	0	0	0	0	0	0	0	0	0	0	0	0	0	0	0	0	0	0	0	0	0	0	0	0	0	0
ENSG00000288636	0	0	0	0	0	0	0	0	0	0	0	0	0	0	0	0	0	0	0	0	0	0	0	0	0	0	0	0	0	0	0	0	0	0	0	0	0	0	0	0	0	0	0	0	0	0	0	0	0
SDHB	77	0	10	32	26	40	0	37	52	40	63	18	23	55	5	0	14	26	38	2	0	11	15	0	51	3	49	196	277	108	89	0	0	8	0	0	0	26	0	0	0	53	15	10	57	0	212	0	0
PADI2	0	21	0	23	0	0	0	0	22	23	101	64	16	117	264	62	9	0	241	0	43	125	49	117	115	44	200	127	27	121	370	119	120	146	188	130	44	30	0	40	9	125	294	393	99	389	351	163	1
PADI1	0	0	38	0	0	4	22	0	6	33	19	0	66	11	32	1	14	1	46	0	20	83	23	37	113	0	0	56	132	32	50	38	13	0	3	0	0	0	0	0	0	93	21	43	148	88	153	8	27
PADI3	0	14	34	34	0	0	17	0	0	13	45	1	2	0	0	0	0	0	0	0	0	13	8	18	85	47	0	12	125	38	179	0	0	0	0	0	0	1	0	0	0	17	57	19	75	0	32	0	0
PADI4	0	10	0	9	0	0	0	17	49	17	25	23	31	0	25	45	4	0	33	0	38	37	12	39	35	40	10	95	48	167	84	38	0	21	0	43	0	0	41	1	70	24	190	0	109	0	174	0	0
PADI6	0	0	22	9	0	0	0	0	0	32	0	30	21	0	0	0	50	0	0	0	10	30	22	13	46	7	9	31	119	35	0	29	0	0	3	0	0	0	0	0	0	13	106	0	72	0	71	25	0
RCC2	369	134	315	631	309	549	746	232	224	431	301	149	285	733	426	36	85	300	308	166	81	247	110	47	272	131	440	142	444	362	368	55	137	165	197	120	77	120	232	171	105	9	108	78	63	292	182	79	0
ARHGEF10L	175	128	203	199	81	31	127	57	162	230	265	121	179	186	210	153	54	0	164	1	129	328	79	155	621	165	334	477	602	390	639	104	114	6	145	60	21	112	101	114	154	153	512	188	403	414	313	21	2
ACTL8	14	33	20	36	0	19	7	1	21	22	205	48	48	69	95	0	65	0	186	0	41	126	42	59	90	9	17	209	173	90	162	39	9	0	0	0	0	0	1	48	35	146	99	1	149	81	370	1	0
IGSF21	116	163	79	94	92	40	219	70	355	163	411	388	211	398	630	130	266	243	246	207	186	415	214	244	358	165	478	630	1106	552	648	296	13	56	133	282	66	31	49	65	174	340	859	363	567	142	201	193	109
KLHDC7A	27	28	0	11	10	10	49	15	23	0	0	1	0	0	0	0	0	0	0	0	0	3	24	0	12	0	67	0	66	0	0	0	0	0	0	0	0	0	0	24	0	72	0	0	1	0	0	0	0
PAX7	0	10	5	42	23	44	32	10	19	57	84	57	8	17	46	0	8	0	13	16	43	133	12	76	184	121	105	204	349	130	121	155	0	24	0	0	0	69	0	0	23	104	283	27	336	300	117	47	238
TAS1R2	0	0	22	16	0	1	0	0	1	8	12	0	11	0	16	0	26	0	0	0	1	31	25	0	61	0	38	0	66	122	76	30	0	0	0	0	0	0	0	0	1	53	59	0	56	1	201	1	13
ALDH4A1	35	25	0	31	23	32	54	34	53	46	27	31	40	100	140	0	74	0	52	67	21	78	11	19	122	0	106	0	108	60	126	56	0	0	35	0	0	0	82	0	0	61	98	37	107	0	172	0	143
IFFO2	9	1	23	21	20	0	29	10	36	17	87	0	67	151	122	0	0	2	0	67	9	106	103	70	172	130	143	0	277	63	207	75	72	68	72	11	0	37	42	51	86	87	186	101	38	0	7	1	0
UBR4	338	209	430	518	483	532	711	166	404	477	382	244	189	816	828	142	38	188	362	249	3	306	173	164	430	280	443	215	398	276	805	340	254	282	259	236	101	208	81	92	214	47	358	185	237	468	850	157	6
EMC1	0	0	0	21	0	28	13	16	1	0	15	0	0	55	52	0	0	0	0	0	54	19	5	21	83	0	13	0	0	107	29	1	14	0	0	0	0	0	0	20	0	0	0	0	0	0	0	0	0
MRTO4	31	0	13	56	48	53	83	37	19	15	7	0	56	22	7	132	12	54	38	0	0	32	5	60	8	1	44	0	0	136	71	64	0	13	1	0	34	37	0	1	77	0	30	0	0	0	0	0	0
AKR7L	0	0	0	0	0	0	0	0	0	0	20	0	0	0	0	0	0	0	0	0	0	0	0	19	0	0	0	0	11	0	5	0	0	0	0	0	0	15	0	0	0	0	3	0	22	0	0	0	0
AKR7A3	0	0	0	0	0	25	0	6	21	0	0	0	0	0	0	0	0	0	0	0	0	0	0	22	9	0	0	0	0	0	0	0	0	0	0	0	28	0	0	0	0	5	1	1	5	0	0	0	0
AKR7A2	11	0	3	17	0	31	79	0	18	14	26	0	18	4	18	1	0	0	0	0	0	0	16	7	41	0	0	0	77	0	0	0	38	0	0	0	0	0	0	0	16	20	12	0	0	107	54	0	0
SLC66A1	0	0	19	0	0	0	0	14	37	12	19	0	22	83	85	0	0	81	1	0	0	49	0	12	74	0	89	0	28	75	67	23	33	19	16	0	0	55	0	0	18	68	80	71	125	0	0	0	117
CAPZB	212	112	289	338	239	299	802	110	179	209	231	119	141	539	360	74	212	86	483	90	35	340	49	139	346	75	366	489	574	384	592	262	196	180	92	164	110	56	5	120	169	143	209	185	324	2	365	386	130
MICOS10	0	60	53	26	35	1	0	18	127	45	68	19	1	60	34	0	0	65	0	1	34	110	0	28	146	51	57	305	573	274	180	120	0	0	0	1	0	0	31	0	72	66	125	56	242	0	0	27	90
NBL1	0	0	0	0	0	0	0	0	0	18	0	0	28	0	12	0	0	0	0	0	0	21	15	4	0	0	0	0	37	0	14	1	0	0	0	0	0	0	0	0	0	0	0	0	0	0	0	0	0
MICOS10-NBL1	0	0	0	0	0	0	0	0	0	0	0	0	0	0	0	0	0	0	0	0	0	0	0	0	0	0	0	0	0	0	0	0	0	0	0	0	0	0	0	0	0	0	0	0	0	0	0	0	0
HTR6	0	0	12	0	30	0	0	0	8	0	24	0	0	0	0	14	20	0	0	0	29	16	0	0	10	0	48	51	131	78	96	0	0	0	0	0	0	0	0	0	0	0	7	0	66	0	48	0	0
TMCO4	26	59	34	58	43	0	84	15	25	53	98	14	1	58	106	0	15	10	42	0	56	243	46	90	191	67	235	223	443	307	83	45	30	0	18	1	0	28	0	0	111	121	171	35	320	126	0	74	172
RNF186	0	0	0	0	0	0	0	0	0	0	0	0	0	0	0	0	0	0	0	0	0	0	0	0	0	0	0	0	0	35	0	0	0	0	0	0	0	0	0	0	0	0	0	0	0	0	0	0	0
OTUD3	44	24	15	75	79	33	25	8	6	49	124	0	16	96	129	0	11	0	0	3	36	31	15	54	100	49	21	0	234	4	145	15	0	44	0	18	44	38	0	22	0	12	66	39	47	228	176	414	0
PLA2G2E	0	0	0	0	0	0	0	0	1	0	0	0	0	0	0	0	0	0	0	0	0	26	0	0	11	0	1	82	31	23	25	19	6	0	0	0	0	25	1	0	0	0	0	0	37	0	0	1	0
PLA2G2A	0	0	0	0	0	0	0	0	0	0	0	0	0	0	0	0	0	0	0	0	0	0	0	0	0	0	50	0	73	0	42	0	0	0	0	0	0	0	0	0	0	0	0	0	0	0	0	0	0
PLA2G5	0	37	29	0	0	0	0	9	0	0	46	22	9	1	11	0	32	0	38	1	20	36	43	31	85	20	87	120	183	164	43	35	0	0	0	0	0	0	0	0	22	20	148	11	223	0	237	214	123
PLA2G2D	0	0	0	0	0	0	0	0	0	0	0	0	0	0	1	0	0	0	0	0	0	0	0	0	21	0	0	0	53	39	0	0	0	0	0	0	0	0	0	0	38	5	45	0	0	0	0	0	0
PLA2G2F	0	1	0	0	0	0	0	0	0	0	32	14	0	0	0	0	0	0	0	0	0	25	0	19	0	0	0	0	95	37	26	0	0	0	0	0	0	0	0	0	0	43	28	0	30	0	0	0	0
PLA2G2C	0	8	17	0	0	0	24	0	38	27	37	0	0	32	1	0	3	0	0	0	18	1	29	0	38	0	0	35	102	105	84	25	13	0	0	0	0	0	1	0	62	2	14	0	26	0	167	49	0
UBXN10	0	0	20	0	16	0	0	0	0	22	9	0	0	0	0	0	0	0	0	0	0	50	0	0	0	0	0	8	0	12	18	0	0	0	0	0	0	0	0	14	0	0	0	0	0	0	0	0	0
VWA5B1	13	12	0	3	0	0	0	17	33	33	9	4	0	0	6	0	0	0	0	41	0	44	23	11	114	8	0	25	94	56	157	56	0	4	13	0	0	35	1	16	29	61	108	22	120	0	0	124	0
CAMK2N1	35	3	0	0	24	0	0	0	12	0	45	50	93	205	500	0	35	0	174	0	115	173	54	78	174	0	44	92	18	85	253	157	84	133	66	7	20	9	35	80	106	68	186	182	196	0	1	117	0
MUL1	12	1	13	0	51	25	0	0	0	0	0	44	0	41	33	0	0	0	0	96	0	53	14	0	13	0	53	0	1	0	66	0	0	0	0	55	0	32	0	0	47	1	12	0	19	0	0	0	0
FAM43B	0	0	19	0	0	0	0	0	0	0	0	0	0	0	0	0	0	0	0	0	0	0	0	0	14	0	0	0	0	22	0	0	0	0	0	0	0	0	0	0	0	0	1	0	0	0	0	0	0
CDA	0	26	0	12	29	0	0	0	0	0	39	0	18	0	0	0	0	0	0	0	0	45	0	46	11	1	7	181	96	57	89	26	0	0	0	0	0	0	12	0	37	34	0	0	161	0	0	0	0
PINK1	0	0	14	9	0	13	0	0	0	0	0	0	8	1	36	0	0	0	0	0	0	12	6	0	5	29	0	0	67	7	22	0	0	27	12	0	1	0	0	0	0	0	0	40	37	0	0	0	0
DDOST	28	22	75	102	19	52	81	25	77	64	44	39	69	76	33	77	4	0	195	97	17	59	2	0	0	35	139	59	1	6	59	26	0	30	0	87	15	41	0	82	40	33	0	68	24	65	0	0	0
KIF17	19	47	54	39	26	43	7	0	0	32	37	41	14	1	30	2	40	1	52	4	1	92	0	2	157	0	35	6	115	130	100	51	0	31	39	166	0	1	55	0	31	53	210	34	163	71	120	65	0
SH2D5	0	0	5	26	0	0	15	13	23	58	0	0	0	0	42	0	0	0	27	0	4	16	30	0	133	0	59	85	152	51	27	0	0	0	0	0	0	0	0	0	10	1	30	1	42	0	0	0	0
HP1BP3	236	87	128	304	184	298	144	115	71	362	175	139	91	163	373	103	97	304	146	0	0	210	102	34	173	76	400	176	372	97	428	125	44	74	227	54	42	30	57	44	94	52	268	171	139	136	316	0	1
EIF4G3	669	265	510	944	895	753	1016	310	442	579	686	472	335	813	1402	362	396	450	462	130	28	509	237	316	691	498	1054	628	976	586	1005	457	279	232	511	442	111	219	201	185	458	454	1552	491	688	197	667	327	385
ECE1	113	61	118	211	115	60	95	99	103	123	150	94	80	184	411	2	125	81	109	0	70	187	92	121	526	135	210	117	474	271	482	202	38	87	102	0	16	71	1	14	69	169	166	245	324	401	747	1	0
NBPF3	33	0	25	19	60	35	49	0	75	0	104	25	5	0	64	92	1	83	19	0	0	119	19	35	64	0	105	22	75	98	37	66	1	0	59	0	0	0	0	0	0	76	241	24	109	0	0	1	2
ALPL	35	13	90	43	102	41	267	58	190	168	38	0	0	131	1	69	76	212	0	2	32	161	60	22	40	109	145	411	362	185	164	31	29	35	13	0	0	47	60	40	17	45	30	0	41	49	85	172	0
ENSG00000289715	0	0	0	0	0	0	0	0	0	0	0	0	0	0	0	0	0	0	0	0	0	0	0	0	0	0	0	0	0	0	0	0	0	0	0	0	0	0	0	0	0	0	0	0	0	0	0	0	0
RAP1GAP	6	22	75	4	17	0	0	0	3	90	45	0	56	30	39	0	13	0	95	0	0	46	39	66	207	59	4	133	274	108	163	59	13	0	28	1	1	0	0	0	23	72	165	116	267	14	196	194	1
USP48	172	84	72	180	130	211	283	111	74	204	263	116	247	312	427	48	90	42	2	138	4	109	132	71	332	50	126	167	324	199	533	128	48	76	113	58	77	35	154	63	94	63	231	140	270	17	223	0	184
LDLRAD2	0	0	0	0	0	0	0	0	20	0	32	0	17	0	0	0	0	83	0	0	0	0	0	11	35	0	1	0	33	76	17	0	0	0	0	0	0	0	0	0	0	0	74	0	30	0	0	0	0
HSPG2	143	169	174	317	167	156	273	130	69	329	205	107	128	328	518	177	153	125	185	0	176	281	137	139	455	338	664	483	881	296	495	104	41	28	136	237	63	215	135	142	0	117	318	154	344	2	142	206	4
CELA3B	7	1	21	0	0	0	0	0	0	0	0	0	0	0	0	0	0	0	0	0	0	12	0	0	19	0	0	0	76	29	0	0	0	0	0	0	0	0	0	0	0	0	17	12	2	106	0	0	0
CELA3A	0	0	0	0	0	0	0	0	0	0	0	0	0	0	0	0	0	0	0	0	0	0	0	0	0	0	0	0	0	0	0	0	0	0	0	0	0	0	0	0	0	0	0	0	0	0	0	0	0
ENSG00000289694	0	0	0	0	0	0	0	0	0	0	0	0	0	0	0	0	0	0	0	0	0	0	0	0	0	0	0	0	0	0	0	0	0	0	0	0	0	0	0	0	0	0	0	0	0	0	0	0	0
CDC42	0	0	0	0	11	74	0	7	0	0	0	0	0	0	12	0	0	1	0	93	0	11	0	0	5	0	44	0	69	0	40	14	0	0	0	0	0	0	0	21	62	0	16	0	71	0	0	96	0
WNT4	1	0	0	11	0	0	0	0	0	13	36	37	10	74	82	0	86	76	23	58	61	56	47	60	83	99	16	53	278	31	69	55	0	35	77	35	0	12	0	0	74	13	74	47	66	125	0	0	171
ZBTB40	69	51	104	52	26	36	188	27	117	48	92	52	82	209	256	70	91	0	68	1	25	128	82	16	53	168	117	335	49	112	378	100	16	40	5	187	75	0	0	1	129	96	243	80	198	59	50	0	0
EPHA8	0	2	13	16	0	0	1	17	0	39	25	0	0	0	0	0	19	0	11	78	16	168	49	29	217	10	15	98	113	58	38	34	21	4	0	0	0	0	0	0	0	25	27	26	75	302	1	1	0
C1QA	0	0	0	0	0	0	0	0	0	0	0	0	0	0	0	0	0	0	0	0	0	0	1	0	0	0	0	0	0	0	0	0	0	0	0	0	0	0	0	0	0	0	0	0	0	0	0	0	0
ENSG00000289692	0	0	0	0	0	0	0	0	0	0	5	0	0	0	0	0	0	0	0	0	0	0	2	0	0	0	0	0	0	14	0	0	0	0	0	0	0	0	0	0	0	0	10	0	0	0	0	0	1
C1QC	0	0	0	0	0	0	0	0	0	0	12	0	0	0	0	0	0	0	0	0	1	34	9	0	82	0	0	0	1	0	0	0	6	0	0	0	0	0	0	0	37	0	1	1	37	0	0	0	0
C1QB	0	0	0	0	0	1	0	0	0	0	0	0	3	0	0	0	8	0	0	0	0	0	1	0	42	0	0	67	0	70	26	0	15	0	0	0	1	0	0	0	0	0	24	0	45	0	0	0	0
EPHB2	41	22	68	49	2	13	155	23	88	173	482	282	378	633	686	199	165	454	454	138	178	559	421	461	933	270	1199	773	742	852	1839	473	350	318	328	282	256	487	131	162	307	425	953	1143	744	533	332	108	146
LACTBL1	0	0	7	0	0	0	0	0	13	0	0	0	0	6	1	95	0	0	0	0	0	22	0	0	20	14	37	20	85	0	54	28	0	32	0	0	0	0	0	0	0	0	98	0	68	1	0	0	1
TEX46	0	0	1	0	0	0	1	1	0	0	0	0	0	0	0	0	0	0	0	0	0	1	13	0	37	0	0	0	56	0	0	0	0	0	0	0	0	0	1	0	0	0	1	33	91	0	1	84	0
KDM1A	21	12	26	17	0	0	64	0	16	0	0	0	36	0	34	0	1	0	0	0	0	0	0	0	0	0	0	42	75	0	71	0	0	5	8	0	0	1	0	0	0	0	39	0	0	0	0	1	0
LUZP1	197	90	89	129	143	90	256	106	59	157	204	180	116	134	213	141	51	115	0	151	27	293	91	98	117	0	161	160	146	78	254	42	101	82	155	0	29	12	216	91	60	58	237	37	141	116	0	5	112
ENSG00000293565	0	0	0	0	0	0	0	0	0	0	0	0	0	0	0	0	0	0	0	0	0	0	0	0	0	0	0	0	0	0	0	0	0	0	0	0	0	0	0	0	0	0	0	0	0	0	0	0	0
HTR1D	0	19	19	17	0	0	21	0	22	14	14	1	0	1	1	0	22	0	0	0	1	43	0	0	47	0	0	0	229	112	80	0	0	0	0	0	0	0	0	0	20	0	24	9	59	0	9	0	0
HNRNPR	264	74	225	334	227	217	353	110	169	310	147	43	97	231	372	209	67	0	287	57	79	135	23	66	66	4	131	263	157	181	307	226	50	97	113	143	0	81	1	1	134	26	163	57	76	1	1	147	1
ZNF436	3	0	0	0	0	0	0	0	0	0	27	0	0	0	0	0	0	0	0	0	0	8	14	0	35	0	0	1	0	37	6	0	0	0	23	0	0	0	61	0	0	0	1	0	24	0	0	0	40
TCEA3	1	2	0	9	0	14	0	0	16	0	0	12	25	0	6	0	0	43	0	1	0	41	5	18	61	24	2	263	220	68	78	33	15	0	0	0	12	0	0	1	34	30	76	32	118	0	0	2	0
ASAP3	19	66	67	62	72	75	107	101	46	112	32	0	41	75	33	71	22	0	92	0	52	180	59	59	184	67	85	80	432	130	76	76	10	14	45	56	0	1	100	0	34	26	53	12	121	115	1	0	1
E2F2	1	0	27	21	0	108	12	13	43	67	57	0	21	126	130	50	40	0	157	0	11	48	35	49	50	54	28	0	0	19	225	26	52	35	52	0	0	46	84	0	44	74	1	68	73	177	36	0	1
ID3	29	8	31	68	0	60	26	56	23	19	44	4	22	112	37	1	151	0	101	61	56	70	37	46	57	0	147	70	31	35	135	145	44	36	97	84	35	31	156	102	95	0	39	120	1	111	0	0	0
RPL11	243	66	86	308	161	296	387	166	176	121	179	277	102	167	295	315	81	54	0	0	35	1	52	62	42	155	209	119	0	130	166	105	125	38	53	240	94	239	0	115	102	0	37	65	34	175	184	0	2
ELOA	0	0	0	0	0	0	0	0	0	0	0	0	0	0	0	0	0	0	0	0	0	0	0	0	0	0	0	0	0	0	0	0	0	0	0	0	0	0	0	0	0	0	0	0	0	0	0	0	0
PITHD1	0	0	0	47	36	0	84	0	4	37	98	0	16	55	15	0	30	0	16	0	0	39	0	0	5	0	45	52	42	44	1	0	0	0	0	0	0	0	0	0	0	42	25	30	0	0	0	0	0
LYPLA2	8	0	16	33	28	0	32	16	28	57	29	0	0	18	69	0	0	59	51	3	0	0	0	26	8	0	41	0	57	0	32	0	0	0	0	0	0	19	7	42	22	36	6	1	0	0	0	0	1
GALE	4	0	18	7	0	0	28	0	0	0	0	0	43	0	0	0	0	0	0	0	0	10	36	0	6	0	0	0	0	0	31	34	0	0	0	0	0	0	0	0	0	0	0	0	0	0	0	0	0
HMGCL	0	10	12	7	44	1	33	5	0	39	45	0	0	0	0	29	11	0	0	1	28	70	11	45	88	0	1	50	288	11	49	63	30	0	72	30	36	0	0	7	55	62	56	0	152	0	0	171	0
FUCA1	0	30	18	23	11	0	1	7	0	20	25	37	41	28	36	0	0	0	45	0	0	0	1	0	2	0	12	1	86	5	20	8	13	0	0	0	0	0	0	1	1	0	0	65	71	0	84	0	0
CNR2	0	15	1	0	0	0	0	0	1	18	92	0	0	0	0	0	0	0	0	53	0	3	0	0	87	0	30	45	257	56	0	26	0	0	0	0	0	0	0	0	0	31	93	0	79	0	33	123	0
PNRC2	137	13	1	90	77	62	125	51	62	69	0	0	0	29	88	0	21	0	0	86	0	8	0	0	14	0	0	0	0	0	37	15	0	20	0	0	70	82	0	74	9	48	35	29	0	0	0	0	0
SRSF10	155	107	37	85	86	86	259	78	79	76	69	77	0	138	178	83	25	119	261	208	27	45	16	94	41	0	26	0	154	102	136	39	2	22	0	121	0	0	0	0	31	22	43	17	59	0	0	0	0
MYOM3	0	0	0	4	0	0	0	0	0	35	139	33	1	0	0	0	0	0	0	0	0	13	0	17	84	49	33	0	0	0	12	0	8	0	0	0	0	1	0	0	0	30	76	44	18	107	0	1	60
IL22RA1	0	0	0	0	0	0	0	0	71	0	26	31	11	1	30	0	0	0	0	0	0	94	0	26	62	0	0	0	9	29	51	0	21	0	0	0	0	0	0	0	3	44	38	38	62	416	0	83	101
IFNLR1	6	33	0	27	0	45	33	22	3	12	1	15	27	81	10	0	55	0	47	0	9	67	6	31	66	26	75	70	151	69	123	27	16	0	0	0	0	0	0	0	45	28	32	0	37	2	0	54	0
GRHL3	0	38	0	35	12	16	0	0	30	28	66	89	1	18	59	3	19	39	26	8	22	147	115	33	319	75	40	234	528	170	76	193	0	15	3	50	1	0	1	0	73	104	164	40	173	132	173	129	1
STPG1	9	0	48	49	21	34	46	0	32	27	19	40	21	56	29	1	0	0	0	0	78	34	5	0	133	0	53	33	285	195	56	11	39	31	20	0	0	0	0	0	4	60	47	0	11	0	80	0	0
NIPAL3	19	16	53	15	13	52	95	0	0	0	97	13	74	103	179	48	0	63	37	0	0	55	77	40	82	38	1	97	349	169	136	101	31	100	67	98	0	30	1	0	69	17	124	104	260	9	1	0	58
RCAN3	0	0	0	0	0	0	0	0	0	0	0	0	0	0	0	0	0	0	0	0	0	0	0	0	0	0	0	0	0	0	0	0	0	0	0	0	0	0	0	0	0	0	0	0	0	0	0	0	0
NCMAP	0	16	33	0	8	0	0	0	37	0	66	0	25	29	1	0	45	44	0	0	0	19	26	5	125	8	24	119	95	113	84	0	0	0	1	0	40	0	1	0	1	16	47	30	211	0	35	1	0
SRRM1	225	236	237	271	211	241	512	190	250	282	243	108	149	384	412	190	111	158	200	2	76	262	186	128	222	22	279	116	3	98	386	130	176	109	211	0	50	337	1	131	122	90	306	149	251	667	150	1	0
CLIC4	237	120	175	264	203	282	488	163	193	310	238	163	53	270	379	177	34	166	253	151	0	205	36	43	308	64	363	85	477	162	334	139	76	87	129	160	41	38	3	13	0	146	272	58	154	205	31	3	1
RUNX3	0	64	13	0	0	0	18	0	2	22	53	17	4	0	0	96	2	0	14	20	8	116	37	4	178	44	116	80	257	122	175	49	0	0	0	0	0	0	0	0	12	34	46	31	199	69	296	20	0
SYF2	15	0	15	24	16	36	16	10	44	0	0	13	23	18	34	0	47	0	0	0	0	25	45	12	39	0	57	0	35	40	62	0	0	48	59	0	0	0	0	0	0	4	0	56	24	0	0	0	95
RSRP1	36	16	10	9	8	56	117	31	4	65	75	36	16	77	19	90	0	0	65	0	0	46	0	24	20	0	0	71	131	8	55	78	8	12	14	74	0	2	0	0	0	0	111	31	44	1	48	1	0
RHD	0	0	0	0	0	0	0	0	0	0	0	0	0	0	0	0	0	0	0	0	0	0	0	0	0	0	0	0	0	0	0	0	0	0	0	0	0	0	0	0	0	0	0	0	0	0	0	0	0
TMEM50A	30	37	8	58	57	24	50	17	40	0	73	27	0	61	36	0	0	0	21	0	3	33	8	44	26	0	68	0	163	0	1	24	0	27	58	0	0	41	0	13	21	28	140	17	13	81	0	99	0
RHCE	0	13	48	0	0	25	1	0	0	12	65	0	1	0	0	0	27	0	31	0	2	55	41	0	70	0	4	34	456	112	63	0	0	0	0	0	0	0	0	0	118	27	140	0	108	20	0	0	0
MACO1	47	33	21	60	31	90	57	70	48	57	29	62	38	123	145	0	17	1	3	0	61	115	62	11	122	38	57	213	95	28	311	38	34	108	58	0	31	28	190	0	93	62	182	183	232	0	144	66	40
LDLRAP1	13	0	42	9	14	31	5	21	31	68	38	29	21	65	101	0	37	0	0	21	39	36	9	32	166	0	6	1	8	4	205	64	0	4	5	72	41	1	0	0	104	26	49	71	62	1	0	85	1
MAN1C1	26	38	45	84	52	3	114	16	47	25	147	76	82	71	341	0	138	0	41	1	91	288	85	173	326	28	171	189	554	251	653	207	177	98	123	136	76	47	22	6	160	240	519	425	581	342	292	176	129
SELENON	32	18	22	100	31	22	36	0	22	38	14	0	0	17	42	63	6	0	36	0	27	1	27	19	43	0	52	0	191	0	84	54	5	23	4	0	30	0	0	0	0	14	19	2	33	0	0	0	0
ENSG00000255054	0	0	0	0	0	0	0	0	0	0	0	0	0	0	0	0	0	0	0	0	0	0	0	0	0	0	0	0	0	0	0	0	0	0	0	0	0	0	0	0	0	0	0	0	0	0	0	0	0
MTFR1L	28	0	0	0	0	25	125	40	0	0	78	0	0	0	0	0	44	0	0	8	27	0	13	0	1	0	0	0	0	0	69	0	48	0	0	34	0	0	0	0	0	6	0	0	1	0	0	92	0
AUNIP	33	19	0	0	41	46	70	6	1	64	0	11	15	20	10	1	76	0	2	0	0	27	12	23	32	0	71	0	22	55	79	90	9	17	0	0	21	0	0	0	22	33	66	0	50	1	66	6	0
PAQR7	0	0	15	10	10	0	0	0	0	42	0	0	0	0	0	0	0	0	79	0	0	0	8	5	0	0	0	0	59	0	42	0	10	0	0	0	0	0	0	0	6	15	0	18	1	0	0	106	0
STMN1	156	66	171	282	178	102	364	171	125	110	195	105	41	278	511	80	49	67	95	56	41	216	115	119	145	139	284	81	248	126	362	132	68	182	90	123	129	117	3	88	67	55	84	99	60	41	357	215	2
PAFAH2	34	25	23	0	36	0	38	9	9	129	15	47	51	19	59	62	1	0	0	2	0	62	30	13	70	57	21	109	98	50	90	27	6	0	24	0	0	0	2	0	0	58	108	5	41	0	66	210	1
EXTL1	0	0	0	1	8	31	0	13	16	0	0	0	0	13	26	0	0	0	0	0	0	12	0	0	86	1	2	0	25	21	36	0	0	0	0	33	0	0	0	0	1	15	34	20	115	0	61	0	0
SLC30A2	0	0	0	0	0	0	0	0	0	0	0	0	0	0	0	0	0	0	0	0	33	35	0	0	17	15	0	0	7	0	11	26	0	10	0	0	1	0	0	0	0	0	0	0	0	0	83	0	0
TRIM63	0	11	0	0	0	0	0	0	0	0	0	0	0	0	0	0	44	0	0	0	0	47	0	7	33	11	5	0	74	0	58	0	0	0	0	0	0	0	0	0	0	0	19	25	0	0	0	0	0
PDIK1L	0	22	0	52	0	0	0	6	0	0	0	15	26	0	3	0	0	0	0	0	0	26	7	0	7	0	0	17	84	0	12	0	0	0	27	0	0	0	0	0	30	0	0	0	26	0	1	0	0
FAM110D	1	0	0	0	0	0	0	0	0	27	0	0	0	0	24	0	0	0	0	0	0	0	0	10	9	0	0	0	0	26	0	0	0	0	0	0	0	44	0	0	0	0	22	0	2	0	0	1	0
C1orf232	0	0	0	12	0	0	0	0	0	0	0	0	0	14	0	0	0	0	0	0	0	0	0	9	0	0	0	34	0	46	5	25	0	0	0	0	0	0	0	0	0	0	0	0	77	0	0	34	61
ZNF593OS	0	0	0	0	0	0	0	4	0	0	0	0	0	0	0	0	0	0	0	0	0	0	0	0	0	0	0	0	0	3	0	0	0	0	0	0	0	0	0	0	0	0	0	0	0	0	0	0	0
ZNF593	0	0	0	0	0	0	0	0	0	0	0	0	0	0	0	0	0	0	0	0	0	0	0	0	0	0	0	0	0	0	0	0	0	0	0	0	0	0	0	0	0	0	0	0	0	0	0	0	0
CNKSR1	1	30	9	40	36	0	19	19	31	26	14	0	0	16	0	0	2	0	0	0	0	69	3	0	24	33	1	0	98	25	11	0	29	0	0	0	0	0	0	0	20	63	52	4	13	0	0	0	1
CATSPER4	0	0	0	0	0	0	0	0	17	25	0	0	31	0	0	0	1	0	0	0	36	0	3	11	15	0	1	0	0	0	8	0	0	0	0	0	0	0	58	0	23	9	0	0	34	0	24	1	0
CEP85	77	70	59	56	21	59	72	31	76	170	26	2	69	109	126	75	29	106	56	113	0	102	58	68	145	0	34	138	509	157	72	77	43	0	32	59	24	0	0	0	1	0	113	1	153	0	219	0	0
SH3BGRL3	10	0	0	8	33	21	21	12	22	24	17	0	35	47	65	0	0	17	126	0	0	20	4	15	17	16	24	0	0	0	58	29	3	33	0	1	8	47	0	20	63	33	9	28	0	34	0	165	0
UBXN11	7	34	41	1	0	1	31	19	10	0	10	0	38	14	42	0	61	0	0	0	0	92	19	50	111	23	46	46	219	127	107	6	23	32	8	65	0	1	0	0	11	1	50	0	56	0	160	12	6
CD52	0	0	0	0	0	0	0	3	0	0	0	0	0	0	9	0	0	0	0	0	0	1	0	0	21	0	0	0	0	0	14	0	0	0	0	0	0	38	0	0	0	0	0	13	29	0	0	0	0
CRYBG2	0	0	20	14	0	23	0	0	0	0	21	0	37	32	0	21	0	42	27	0	22	0	15	22	37	5	0	48	155	109	89	0	0	0	16	0	0	0	1	0	13	66	107	36	79	0	306	70	0
ZNF683	0	0	0	0	0	0	0	1	10	15	0	0	0	2	0	0	14	0	0	0	0	0	22	0	1	0	28	35	48	1	29	0	0	0	0	0	0	0	0	0	0	0	39	0	6	165	0	315	0
LIN28A	639	167	273	748	553	750	1657	608	566	771	489	134	288	337	724	376	212	314	402	135	43	89	86	73	154	137	824	120	272	516	380	66	98	100	111	685	73	178	438	197	28	57	118	0	13	384	645	456	0
DHDDS	94	42	57	59	51	93	96	38	41	62	94	61	80	89	51	0	54	51	1	0	0	29	67	16	123	0	23	89	194	48	187	1	1	50	11	42	0	3	1	0	0	4	101	43	137	0	147	0	0
HMGN2	131	73	86	80	45	214	405	77	143	139	84	1	44	224	338	115	96	201	0	28	32	62	10	77	123	113	70	0	0	89	268	111	147	102	245	121	41	2	146	26	103	25	53	69	23	116	179	9	182
RPS6KA1	19	56	27	61	0	23	81	35	30	37	41	0	16	45	41	0	55	0	48	0	0	44	72	20	71	12	76	97	125	160	168	12	50	26	0	43	46	20	0	2	1	1	56	105	118	2	244	164	139
ARID1A	437	281	324	584	468	427	687	350	407	361	439	361	243	702	639	205	408	320	294	201	104	411	228	261	271	318	614	393	600	241	862	153	172	159	476	226	127	231	314	82	237	91	445	432	354	422	558	216	123
PIGV	6	0	11	54	22	12	16	0	0	0	0	11	0	0	0	0	0	0	0	0	0	0	1	0	26	0	0	66	0	56	1	0	0	0	7	0	0	1	0	0	0	35	21	0	50	0	195	3	0
ZDHHC18	30	35	58	26	9	45	115	70	75	8	24	13	0	13	85	23	5	62	30	0	16	8	33	33	88	48	78	84	221	80	157	73	66	29	41	69	0	0	0	27	4	71	80	65	86	0	0	0	172
SFN	0	0	11	0	0	0	0	0	0	0	0	0	0	0	0	0	0	0	0	0	0	0	0	0	3	0	0	27	0	0	0	0	0	0	0	0	0	0	0	0	0	0	32	0	37	0	0	0	0
GPN2	14	0	0	43	15	0	74	34	30	12	45	0	0	82	12	0	0	0	0	0	0	56	0	21	20	0	18	8	194	12	43	31	17	0	0	12	31	0	79	0	0	0	8	0	41	0	0	0	0
GPATCH3	11	15	12	20	14	0	0	0	0	5	49	0	0	15	16	0	0	0	85	0	0	23	26	31	1	6	23	109	5	0	13	14	35	33	0	79	0	0	0	0	0	0	11	1	38	0	0	143	0
NUDC	34	53	47	98	66	102	265	48	92	112	74	72	59	100	144	151	78	66	20	0	47	158	124	30	102	48	220	32	301	155	238	104	17	73	85	184	0	204	0	0	53	84	345	0	91	1	125	132	0
NR0B2	0	0	0	0	0	0	0	0	0	0	0	0	0	0	0	0	0	0	0	0	0	0	0	0	0	0	0	0	0	0	0	0	0	0	0	0	0	0	0	0	0	0	0	0	0	0	0	0	0
KDF1	0	15	41	0	16	56	0	0	1	0	0	54	1	0	27	0	0	0	0	0	22	0	0	20	10	0	0	0	0	47	29	0	29	0	0	49	0	1	0	0	0	3	55	0	0	0	42	0	0
TRNP1	26	11	9	16	83	50	73	47	0	5	0	0	0	16	144	30	0	0	0	0	0	0	66	5	45	0	48	0	0	12	7	0	13	9	5	0	0	0	0	0	5	3	49	50	17	0	0	0	0
TENT5B	37	23	3	89	10	54	95	38	10	49	21	0	26	28	149	0	0	0	70	0	0	0	31	8	14	38	0	43	51	2	69	0	10	0	0	12	0	53	0	0	0	0	0	0	17	0	0	0	0
SLC9A1	27	60	38	30	18	59	77	16	29	88	54	53	37	132	94	0	50	0	0	0	76	132	78	34	229	83	188	296	263	124	272	74	20	14	39	0	91	120	1	0	75	27	106	37	112	29	462	238	2
WDTC1	2	6	75	53	44	38	22	28	41	31	75	38	24	14	165	23	61	26	26	0	53	162	55	26	134	154	218	141	744	165	137	48	36	0	42	0	18	79	1	0	55	160	141	90	286	282	150	148	59
TMEM222	7	0	39	23	0	34	44	26	21	61	0	0	56	56	51	32	45	0	0	0	0	61	0	22	37	55	25	0	189	18	39	0	16	9	12	149	0	0	0	0	47	13	37	26	50	0	0	27	0
SYTL1	0	18	33	18	0	0	8	0	39	14	48	57	0	4	98	33	0	0	30	0	0	41	33	49	75	49	28	23	151	73	330	93	54	37	39	53	20	0	86	1	66	20	205	171	150	1	105	2	0
MAP3K6	31	0	4	0	5	1	0	11	0	33	42	58	1	0	26	0	29	0	0	0	0	0	0	2	69	1	0	48	121	15	66	0	0	0	0	0	0	0	0	0	0	0	93	86	54	0	0	0	0
FCN3	0	11	0	0	19	0	0	0	0	6	0	0	0	31	0	0	0	0	0	0	0	9	0	8	20	0	45	56	0	0	0	0	0	0	0	0	0	0	0	0	5	0	0	1	37	1	0	0	0
CD164L2	0	0	0	11	0	0	0	0	0	0	0	0	0	24	0	0	0	0	0	0	0	0	15	0	0	1	0	0	25	10	0	0	0	0	0	0	0	0	0	0	0	7	23	0	20	0	0	0	176
GPR3	0	0	9	0	14	0	12	0	0	0	0	0	0	12	0	0	0	0	0	0	0	26	24	1	3	0	0	11	0	0	0	0	0	0	6	0	0	0	0	0	0	0	0	0	5	0	0	0	0
WASF2	90	52	194	264	223	149	471	122	131	92	131	163	170	470	291	0	89	121	236	0	81	182	38	74	225	39	61	161	334	197	398	83	53	78	23	216	26	90	112	36	55	96	231	95	219	98	243	123	1
AHDC1	35	70	152	175	89	78	187	43	30	56	129	110	94	72	205	1	50	24	60	0	99	176	175	135	319	295	154	313	248	341	319	163	52	170	124	136	52	76	135	46	121	194	255	296	411	33	195	37	23
FGR	0	17	0	16	0	0	0	0	0	0	41	0	0	0	19	0	40	0	0	0	0	52	26	13	38	104	16	90	0	2	14	22	0	0	10	0	0	0	0	0	55	19	70	23	133	0	2	25	0
IFI6	4	0	0	0	0	0	0	0	12	5	0	0	0	0	1	0	0	0	0	0	0	0	0	0	13	0	0	0	1	0	17	0	0	0	0	0	0	0	0	0	0	12	0	0	0	0	0	0	0
FAM76A	21	0	0	28	28	21	54	40	8	92	29	37	2	32	0	49	1	58	0	0	0	128	24	27	110	26	63	111	1	81	3	22	14	0	22	0	0	0	1	0	18	72	120	0	61	0	0	0	0
STX12	48	0	43	16	0	50	51	12	0	10	30	49	65	127	81	0	19	0	4	2	23	98	27	49	111	22	1	165	74	82	75	87	28	41	0	0	0	0	0	76	48	56	179	24	174	26	175	0	0
PPP1R8	9	0	17	39	59	0	29	55	13	108	96	38	13	0	70	0	0	76	0	0	45	40	0	8	39	0	42	76	102	36	106	24	6	11	11	78	9	0	181	0	10	0	21	7	98	0	0	0	0
THEMIS2	0	14	0	27	6	18	1	12	0	0	31	0	14	0	0	0	4	0	0	0	0	24	18	13	25	0	2	3	36	27	38	0	0	0	0	0	0	0	0	49	0	0	0	0	35	0	0	0	1
RPA2	49	11	28	45	49	108	125	51	5	0	52	19	0	31	0	0	0	0	73	67	0	23	0	5	94	5	13	132	1	82	0	15	0	0	0	0	0	38	0	0	0	35	141	16	68	92	0	1	145
SMPDL3B	5	9	0	4	0	0	11	0	0	25	8	0	0	0	0	0	0	0	10	0	0	0	0	0	0	0	0	0	0	32	16	0	0	0	0	0	0	0	0	0	0	0	0	0	0	0	0	0	0
XKR8	30	0	0	0	0	0	0	0	0	8	0	0	0	0	0	0	0	0	0	0	0	39	0	0	41	0	0	0	169	0	33	0	0	0	0	0	6	0	0	0	0	0	72	0	12	0	0	1	0
EYA3	39	55	132	87	110	87	62	132	129	104	100	20	61	115	111	44	58	0	0	83	10	98	81	72	274	37	71	135	282	260	285	48	47	48	63	163	28	147	0	0	77	98	177	89	138	303	0	153	153
PTAFR	0	0	8	0	0	0	0	14	1	10	38	0	30	36	2	3	0	0	0	0	52	56	25	3	44	0	1	0	91	90	130	11	0	0	0	0	0	0	0	0	48	16	73	5	81	176	162	90	95
DNAJC8	58	44	52	138	75	58	185	106	32	156	61	23	40	138	97	0	53	129	206	0	9	24	38	47	104	47	47	194	196	66	97	10	68	92	57	18	35	39	43	0	151	48	104	53	83	179	0	4	209
ATP5IF1	15	8	9	17	42	0	74	46	18	0	0	0	0	0	58	0	0	35	0	0	0	93	3	30	38	0	51	0	77	60	7	37	0	28	17	0	0	0	0	0	0	0	30	0	42	0	0	13	0
SESN2	0	8	11	37	15	39	37	0	9	2	15	44	32	42	38	0	0	0	70	0	45	0	7	18	26	1	1	81	3	41	191	30	0	0	0	81	0	23	0	38	7	1	96	61	25	38	5	0	0
MED18	11	0	18	0	23	15	0	0	0	0	5	0	0	0	39	0	0	0	0	0	0	14	0	0	7	0	0	53	0	6	0	0	5	0	0	38	0	0	0	0	18	0	49	0	14	0	0	0	0
PHACTR4	190	68	215	172	194	261	212	119	297	258	182	113	124	367	523	127	133	199	309	67	64	207	126	134	378	110	440	290	410	434	470	271	167	30	157	241	33	122	37	87	122	113	413	142	137	24	411	266	55
RCC1	67	63	45	100	91	135	205	153	154	71	58	38	0	146	134	93	57	78	197	93	1	35	43	20	89	53	27	13	375	95	54	62	78	0	14	41	68	67	0	47	76	34	103	37	107	375	0	0	1
TRNAU1AP	53	0	0	88	54	0	32	3	0	117	10	0	16	38	65	0	21	0	0	0	0	53	22	68	70	0	10	6	45	79	94	59	2	0	46	149	0	0	0	0	12	63	77	18	81	0	143	0	1
TAF12	24	0	17	38	55	0	60	32	76	44	38	0	66	142	99	0	7	0	0	89	18	72	48	47	173	63	39	191	190	210	92	83	0	7	1	0	0	0	2	1	28	31	52	2	70	0	6	65	0
RAB42	0	0	0	0	0	0	0	0	0	0	0	0	0	0	0	0	0	0	0	0	0	0	0	0	0	0	0	0	0	0	0	0	0	0	0	0	0	0	0	0	0	0	0	0	0	0	0	0	0
GMEB1	66	22	32	63	19	173	167	85	50	74	57	0	37	77	211	0	46	0	1	0	0	13	44	17	178	17	186	157	112	186	110	133	18	18	75	0	0	0	0	0	0	22	92	37	56	239	0	0	0
YTHDF2	135	16	228	129	117	154	231	113	168	234	149	169	185	342	218	224	77	117	403	46	42	50	44	41	30	33	56	135	138	68	14	66	16	10	148	96	0	114	49	0	1	37	139	108	5	105	190	1	0
OPRD1	10	19	27	16	31	18	28	4	0	48	54	4	0	0	6	0	30	0	0	0	21	140	42	0	69	0	206	122	118	88	89	0	0	32	6	0	42	1	0	1	125	62	61	10	99	0	156	64	133
EPB41	174	73	126	351	167	148	349	173	66	411	401	238	119	338	381	76	126	232	235	3	16	598	254	183	581	228	240	517	1115	590	773	180	131	167	113	157	18	46	4	113	232	103	445	346	393	156	190	339	116
TMEM200B	0	0	0	0	0	0	0	0	0	0	0	0	0	0	0	0	0	0	0	0	0	24	0	0	0	35	0	0	18	0	0	0	0	0	0	0	0	0	0	0	0	0	0	0	0	0	0	0	0
SRSF4	123	145	136	173	35	171	204	209	138	257	113	62	162	254	221	108	136	98	168	1	21	21	98	181	142	100	66	143	335	97	311	181	128	115	258	192	29	39	109	99	217	63	236	93	97	97	347	174	0
MECR	16	28	37	73	15	31	100	9	0	23	49	119	24	67	68	1	1	65	0	0	41	60	5	39	88	39	50	78	215	56	283	66	8	0	51	0	9	29	1	0	115	57	92	42	9	0	2	0	34
PTPRU	55	97	32	48	41	0	70	32	14	64	84	134	81	259	292	154	91	1	201	1	5	250	50	143	332	56	295	115	454	171	348	57	29	21	29	116	38	187	156	74	27	124	518	200	238	1	48	337	4
ENSG00000289710	0	0	0	0	0	0	0	0	0	0	0	0	0	0	0	0	0	0	0	0	0	0	0	0	0	0	0	0	0	0	0	0	0	0	0	0	0	0	0	0	0	0	0	0	0	0	0	0	0
MATN1	0	1	0	0	0	0	17	0	0	0	8	0	0	0	0	0	10	0	0	0	0	1	5	18	0	0	0	0	79	78	1	13	0	0	0	0	0	0	0	0	0	0	0	0	50	0	0	0	0
LAPTM5	0	9	0	0	0	0	0	0	25	16	0	0	22	0	0	0	0	19	38	0	0	36	17	13	45	0	1	0	75	0	45	40	0	2	0	0	0	0	0	0	0	58	33	0	41	1	113	0	0
SDC3	116	73	80	146	28	57	189	23	73	71	27	36	86	204	104	47	9	49	50	0	63	67	44	84	152	55	166	82	261	70	117	96	30	40	19	103	0	51	1	0	13	42	161	10	168	48	1	2	1
PUM1	345	209	340	519	383	386	515	267	243	322	244	333	160	422	531	268	187	354	216	189	188	231	200	148	347	244	422	241	497	549	615	274	176	60	219	386	23	50	66	63	114	142	523	214	250	185	452	203	1
NKAIN1	75	9	53	62	64	50	114	25	38	180	12	3	100	41	81	4	17	0	265	166	35	64	30	35	118	67	195	58	405	103	54	153	0	31	43	0	0	49	0	0	0	29	68	5	249	95	0	0	0
SNRNP40	79	91	40	161	35	88	173	46	11	42	74	80	10	137	126	137	28	122	102	1	0	95	31	16	14	10	82	51	99	171	106	0	23	12	42	0	22	81	77	0	76	98	62	0	0	67	116	0	181
ZCCHC17	80	37	27	42	58	107	31	74	70	38	21	10	5	180	65	0	26	46	9	0	2	29	63	6	41	70	115	24	78	103	125	102	5	20	19	0	1	0	0	0	61	89	75	33	104	47	164	0	92
FABP3	30	0	0	12	12	0	73	6	0	8	0	0	29	48	8	0	6	0	0	0	0	35	0	0	23	0	68	74	102	0	148	12	0	0	0	0	0	0	0	0	0	9	34	0	3	0	27	17	1
SERINC2	84	42	11	34	18	63	120	29	94	67	82	37	143	85	119	9	0	65	0	0	13	3	70	24	143	94	23	108	106	65	294	97	18	0	75	41	11	1	126	31	3	24	30	129	98	0	70	171	1
TINAGL1	0	7	0	6	11	0	0	0	0	0	0	34	0	0	0	0	0	0	0	1	0	0	0	0	2	0	0	0	0	0	0	2	0	1	0	0	0	11	0	0	0	0	35	18	0	20	0	0	0
HCRTR1	0	0	0	0	0	0	0	0	28	0	39	1	0	0	0	130	0	0	0	0	0	0	18	17	53	0	0	0	0	0	24	22	0	0	0	0	0	0	0	0	0	34	37	1	11	1	0	0	0
PEF1	16	11	0	21	0	0	25	0	0	0	0	0	0	0	51	0	37	0	0	0	0	19	0	14	4	25	0	14	0	20	16	42	0	34	22	0	0	0	0	0	21	0	0	0	2	182	0	0	0
COL16A1	0	14	20	17	8	0	50	0	59	1	38	0	48	60	17	0	69	82	0	0	26	75	0	5	90	76	75	25	251	32	62	0	0	1	0	11	0	64	25	0	23	68	7	0	96	0	92	0	61
ADGRB2	5	15	13	36	10	20	23	37	55	84	50	23	93	49	158	1	8	41	168	69	41	142	45	23	179	25	43	98	170	58	94	37	31	48	14	0	38	34	71	64	24	104	24	31	128	75	134	2	13
SPOCD1	29	0	0	0	0	0	0	0	0	36	0	0	16	0	30	0	4	0	0	78	0	35	1	1	47	0	27	0	85	40	48	1	0	0	0	0	0	0	0	0	0	12	162	0	116	0	0	0	0
PTP4A2	0	19	0	0	26	0	0	0	73	19	21	32	15	0	0	0	7	0	0	0	0	0	13	12	29	0	0	0	0	12	39	55	0	0	0	10	31	10	0	0	0	0	8	16	0	0	178	0	0
ENSG00000288678	0	0	0	0	0	0	0	0	0	0	0	0	0	0	0	0	0	0	0	0	0	0	0	0	0	0	0	0	0	0	0	0	0	0	0	0	0	0	0	0	0	0	0	0	0	0	0	0	0
KHDRBS1	369	61	135	481	295	206	445	183	164	199	101	170	50	275	539	0	169	190	203	1	67	207	91	86	55	155	287	69	213	5	373	184	109	171	161	163	0	145	0	21	101	42	199	50	45	0	0	0	53
TMEM39B	16	36	21	27	24	0	90	30	0	1	39	80	41	48	96	43	5	3	0	5	0	102	28	50	72	25	28	87	200	33	127	28	0	42	0	0	37	0	0	0	31	83	174	45	78	0	163	172	0
KPNA6	19	40	38	63	52	105	66	16	56	141	129	58	73	131	75	0	28	44	133	1	13	165	91	62	161	82	114	368	452	157	183	165	73	30	33	103	80	1	50	0	105	51	290	133	190	148	0	179	0
TXLNA	2	31	25	56	63	25	206	61	89	59	113	85	49	235	107	81	61	90	0	0	17	0	59	35	71	0	142	43	26	56	115	104	111	93	17	152	22	13	1	64	68	83	189	135	77	1	98	142	140
CCDC28B	0	19	7	0	0	0	0	0	0	0	0	40	0	0	6	0	0	0	0	0	36	0	2	0	7	0	8	64	78	0	69	1	14	15	19	43	0	0	1	0	0	27	0	0	49	0	1	2	0
IQCC	0	0	0	0	0	0	0	0	0	0	0	0	0	0	0	0	0	0	0	0	0	0	0	16	0	0	34	0	0	0	0	0	0	0	0	0	0	0	0	0	20	0	0	0	1	0	85	0	0
DCDC2B	9	6	0	0	1	0	0	0	0	0	1	0	0	0	45	0	0	0	0	0	0	13	29	20	5	0	25	0	0	24	59	38	0	31	16	0	62	0	0	0	0	0	0	0	0	0	0	0	0
TMEM234	0	0	0	0	0	0	9	0	0	7	0	0	0	41	0	0	0	0	1	0	0	0	14	0	13	0	1	0	98	0	24	0	0	0	0	0	0	0	0	0	0	0	36	0	26	1	0	0	0
EIF3I	86	18	18	179	35	38	201	56	104	151	46	139	8	86	76	0	15	0	0	65	50	47	1	23	59	62	0	59	0	51	87	43	20	12	37	44	0	35	87	0	33	21	163	18	3	0	0	0	0
FAM167B	4	0	4	0	0	0	23	0	0	0	0	0	0	29	0	0	0	0	29	0	0	13	0	14	0	0	0	0	0	0	0	0	0	0	0	0	0	0	0	0	0	0	0	0	0	166	0	0	0
LCK	36	9	38	19	6	1	40	17	48	1	44	48	15	36	11	0	0	74	51	50	19	24	34	40	44	0	52	108	74	147	95	14	2	0	0	1	5	0	0	0	40	4	175	26	142	4	0	0	0
HDAC1	55	49	22	101	76	64	124	20	12	79	115	63	32	104	168	19	58	52	0	66	54	73	60	3	133	0	110	107	232	180	125	18	33	32	11	54	0	0	127	39	29	93	166	76	157	0	70	18	0
MARCKSL1	184	87	208	354	85	224	742	77	220	199	204	181	95	318	563	153	60	100	187	166	27	87	110	119	56	144	212	83	236	0	220	102	35	157	157	277	58	248	90	130	0	28	209	111	54	701	193	174	0
TSSK3	7	11	38	9	9	0	0	8	0	0	0	0	12	0	62	0	0	0	0	0	0	19	6	0	42	0	76	12	0	21	58	17	0	0	0	0	7	0	0	4	0	34	107	45	36	0	0	0	0
FAM229A	0	0	0	0	0	0	0	0	0	0	0	0	0	0	0	0	0	0	0	0	0	0	0	0	0	0	0	0	0	0	0	0	0	0	0	0	0	0	0	0	0	0	0	0	0	0	0	0	0
BSDC1	32	11	59	59	60	99	101	46	22	29	73	50	46	33	64	0	41	71	63	1	29	41	11	7	15	54	141	141	129	34	93	11	56	34	0	53	0	0	75	1	24	65	119	64	110	0	0	0	2
ENSG00000254553	0	13	22	20	18	1	0	0	1	61	36	0	22	0	23	0	10	0	0	2	0	81	0	16	69	19	60	115	176	54	21	34	0	29	0	0	0	0	2	0	8	29	52	0	123	0	0	12	0
ZBTB8B	0	0	0	0	0	0	0	0	0	0	0	0	0	0	0	0	0	0	0	0	0	0	0	0	0	0	0	0	0	0	0	0	0	0	0	0	0	0	0	0	0	0	0	0	0	0	0	0	0
ZBTB8A	0	0	0	0	0	0	0	0	0	0	0	0	0	0	0	0	0	0	0	0	0	0	0	0	0	0	0	0	0	0	0	0	0	0	0	0	0	0	0	0	0	0	0	0	0	0	0	0	0
ZBTB8OS	55	28	37	169	13	61	35	61	26	42	46	48	12	112	138	0	13	0	0	0	16	34	32	1	48	61	121	52	36	118	126	50	44	0	0	0	1	0	0	56	10	6	103	101	72	314	1	0	2
RBBP4	186	54	106	132	58	260	350	120	101	127	188	73	59	23	461	0	59	170	186	120	16	157	131	60	124	190	71	53	215	115	210	48	99	58	64	140	44	161	0	53	18	33	143	165	208	1	33	1	0
SYNC	0	8	14	0	16	56	0	0	0	0	0	0	0	23	40	0	0	0	0	24	2	0	1	4	28	0	0	38	35	59	34	0	0	0	1	0	0	0	0	0	0	18	0	0	9	0	181	151	0
NHSL3	10	19	32	65	70	12	109	36	74	78	58	13	16	87	88	45	0	45	8	23	0	84	13	12	211	10	149	4	105	61	48	65	58	0	18	82	37	46	0	59	30	2	0	72	50	67	1	0	1
YARS1	148	72	93	141	172	136	265	114	121	157	125	76	175	146	229	159	38	39	148	89	46	39	33	44	119	115	50	35	337	74	170	89	69	68	90	2	0	0	101	23	52	0	108	170	116	66	84	1	0
S100PBP	92	31	118	109	70	136	140	63	121	44	14	74	66	36	196	51	35	54	89	0	38	143	14	55	56	4	99	56	113	120	126	103	17	0	17	1	8	0	0	38	45	50	71	12	50	12	0	1	273
FNDC5	0	14	0	0	0	0	1	4	1	0	65	7	22	15	70	0	0	93	16	0	0	63	45	16	46	0	25	2	79	0	150	179	91	94	59	31	0	55	0	0	208	120	235	197	90	147	0	175	0
HPCA	0	4	12	0	0	0	0	0	12	0	0	0	0	0	0	0	0	0	7	5	0	0	1	0	18	0	53	0	0	0	0	0	14	0	0	0	0	0	0	0	0	30	1	0	45	0	0	1	108
TMEM54	0	0	0	0	0	0	0	0	0	0	0	0	0	0	0	0	38	0	0	0	0	0	0	0	3	16	0	0	68	0	0	0	0	0	0	0	0	0	0	0	0	0	0	0	0	0	0	0	0
RNF19B	0	29	7	0	11	35	0	0	17	0	0	0	0	22	1	0	0	0	1	0	1	0	4	0	17	0	9	0	159	4	22	23	0	0	0	0	0	0	0	0	67	6	0	0	7	46	0	0	0
AK2	8	10	43	0	0	16	17	0	0	0	57	4	8	0	24	0	92	0	6	0	0	38	10	78	142	0	29	196	451	108	39	51	19	1	0	3	0	0	2	0	0	0	65	0	111	144	219	1	152
AZIN2	0	0	8	0	20	0	0	0	25	30	45	0	27	30	63	0	0	0	0	0	0	52	16	51	153	19	0	52	95	60	63	70	0	0	0	0	24	0	0	0	12	73	51	40	32	0	0	258	0
TRIM62	0	14	8	60	29	0	42	21	0	0	14	0	48	52	42	0	0	0	80	1	15	127	39	22	55	10	27	0	190	33	205	118	24	108	19	0	1	47	0	36	37	45	101	100	191	211	1	80	4
ZNF362	87	26	53	46	61	63	93	60	205	173	126	73	30	149	57	128	10	42	0	17	9	56	33	43	292	106	131	75	143	102	164	73	31	41	16	26	26	32	0	28	17	91	113	15	56	157	320	86	0
A3GALT2	0	0	0	0	0	0	0	0	0	0	0	0	0	0	0	0	0	0	0	0	0	0	0	0	14	0	0	0	0	0	0	0	0	0	0	0	0	0	0	0	0	0	0	0	0	0	0	0	0
PHC2	0	22	7	54	0	29	101	1	74	48	27	28	18	3	67	0	0	0	44	0	10	109	19	33	60	25	98	262	353	28	84	53	1	16	22	0	41	1	1	2	3	73	186	99	140	92	64	0	0
ZSCAN20	40	0	4	15	8	0	0	13	0	59	62	92	0	14	45	76	18	0	0	0	0	25	19	15	43	0	52	0	119	0	34	13	0	0	0	71	0	0	0	38	5	2	91	31	71	29	155	0	0
CSMD2	448	231	473	527	480	566	672	399	471	695	502	146	144	152	188	36	222	118	536	109	154	773	295	499	986	83	573	1237	2013	1018	1184	556	77	122	91	85	22	141	72	52	289	388	801	170	1599	460	356	450	139
HMGB4	0	0	0	0	0	0	0	0	0	0	0	0	0	0	0	0	0	0	0	0	0	0	0	0	0	0	0	0	0	0	0	0	0	0	0	0	0	0	0	0	0	0	0	0	0	0	0	0	0
C1orf94	43	11	8	12	13	0	31	16	13	108	29	0	57	0	14	0	0	0	0	0	34	57	23	17	90	0	28	135	243	66	134	47	0	1	26	0	0	0	67	33	56	18	91	63	176	22	152	1	187
SMIM12	15	16	42	25	0	0	76	7	67	32	67	32	36	112	44	35	92	163	135	12	55	211	92	48	165	47	25	314	811	136	200	111	36	17	39	80	21	0	1	26	33	110	154	41	304	225	102	336	0
GJB5	0	0	0	0	0	0	0	0	0	0	0	0	0	0	0	0	0	0	0	0	0	0	0	0	0	0	0	0	0	0	0	0	0	0	0	0	0	0	0	0	0	0	0	0	0	0	0	0	0
GJB4	0	0	0	0	0	0	0	0	0	0	0	0	0	0	0	0	0	0	0	0	0	0	0	0	0	0	0	0	0	0	0	0	0	0	0	0	0	0	0	0	0	0	0	0	0	0	0	0	0
GJB3	0	0	0	0	0	0	0	0	0	0	0	0	0	0	0	0	0	0	0	0	0	0	0	0	0	0	0	0	0	0	0	0	0	0	0	0	0	0	0	0	0	0	0	0	0	0	0	0	0
GJA4	0	0	0	0	0	0	0	0	0	0	0	0	0	0	0	0	0	0	0	0	0	0	0	0	0	0	0	0	0	0	0	0	0	0	0	0	0	0	0	0	0	0	0	0	0	0	0	0	0
DLGAP3	0	39	0	5	9	1	21	14	17	23	111	145	67	256	58	1	67	1	81	0	77	158	119	60	413	27	50	171	66	41	148	101	27	62	105	13	1	45	83	0	104	82	231	173	134	382	482	269	2
ENSG00000284773	0	3	0	18	24	0	8	0	0	0	0	0	0	0	25	0	20	0	0	0	0	0	0	0	25	27	0	0	0	0	3	0	0	0	0	0	0	0	0	0	0	0	0	0	0	0	0	0	0
TMEM35B	0	0	0	0	0	0	0	0	0	0	0	0	0	0	0	0	0	0	0	0	0	0	0	0	0	0	0	0	0	0	0	0	0	0	0	0	0	0	0	0	0	0	0	0	0	0	0	0	0
ENSG00000271741	0	0	0	0	0	0	0	0	0	0	0	0	0	0	0	0	0	0	0	0	0	0	0	0	0	0	0	0	0	0	0	0	0	0	0	0	0	0	0	0	0	0	0	0	0	0	0	0	0
ZMYM6	4	0	0	0	0	0	0	0	0	0	0	0	0	0	0	0	0	0	0	0	0	0	0	0	0	0	0	0	0	0	0	0	0	0	0	0	0	0	0	0	0	0	0	0	0	0	0	0	0
ZMYM1	144	39	40	99	81	58	51	33	100	67	36	70	30	30	152	7	3	83	112	0	0	141	38	51	129	37	108	112	291	211	124	87	20	1	28	0	36	68	37	0	125	50	232	34	218	50	237	743	0
SFPQ	879	379	475	705	430	631	875	655	384	581	1037	526	348	780	1037	513	229	473	798	300	73	247	393	211	358	179	421	290	110	363	963	416	447	540	551	200	124	490	279	100	357	160	598	713	302	544	128	3	209
ZMYM4	190	69	112	204	159	187	347	90	165	226	325	34	66	185	186	2	26	115	78	39	95	133	100	26	238	233	193	118	239	232	275	44	64	131	93	85	1	217	209	52	14	64	337	115	357	4	290	124	1
KIAA0319L	237	144	276	368	104	177	287	155	267	144	225	137	138	469	361	57	62	69	160	198	64	238	87	90	241	57	320	277	648	93	499	282	34	219	144	96	112	145	66	91	139	97	469	319	282	96	22	4	0
NCDN	66	0	20	39	23	65	235	31	71	0	0	49	27	108	25	27	0	0	0	0	31	16	28	11	36	0	0	192	139	12	102	82	0	61	40	13	14	31	0	0	71	26	91	62	69	0	123	2	0
TFAP2E	0	0	0	0	0	0	22	0	1	12	0	19	0	15	35	44	26	20	0	0	34	66	28	25	86	0	0	127	115	11	182	56	0	26	0	0	0	0	0	26	20	0	77	22	84	0	0	1	0
PSMB2	61	28	67	149	65	197	113	51	0	147	83	1	0	25	97	0	75	0	144	0	0	1	7	13	82	44	21	23	167	199	138	14	41	0	57	50	69	0	98	0	0	32	14	0	109	1	0	0	2
C1orf216	7	0	0	4	0	0	0	6	14	39	1	0	9	0	0	0	16	0	0	0	0	19	0	0	46	0	0	0	0	1	27	1	0	11	0	0	0	0	18	0	0	1	0	43	0	0	1	0	0
CLSPN	89	75	42	166	69	161	132	65	106	98	168	48	8	117	177	77	123	201	134	41	121	80	33	53	104	62	190	180	229	88	179	107	78	45	65	0	0	1	0	21	1	62	105	60	142	1	0	77	100
AGO4	44	30	37	33	54	56	0	27	48	132	24	58	9	72	46	0	0	0	0	26	0	73	10	14	84	36	67	84	49	0	76	77	0	15	22	40	42	63	0	46	48	34	228	18	120	2	12	1	1
AGO1	247	107	169	482	279	316	371	218	115	256	256	246	181	489	625	76	99	213	125	158	80	211	111	175	265	220	203	175	195	165	640	250	127	129	216	336	80	85	3	214	51	164	593	392	88	255	3	117	6
AGO3	143	44	135	198	65	54	200	84	140	28	93	108	126	166	176	256	73	60	181	83	117	115	98	63	230	49	187	548	432	148	266	51	99	83	94	148	0	138	5	51	50	38	161	50	206	2	224	452	31
TEKT2	0	0	1	0	0	0	1	0	0	2	0	0	0	0	0	0	0	0	0	0	0	0	0	0	12	0	0	0	85	0	20	0	0	0	0	0	0	0	3	0	0	0	0	0	0	0	0	170	0
ADPRS	19	17	10	0	7	18	9	3	25	0	0	1	0	0	99	0	0	0	44	0	0	10	15	20	0	0	64	0	9	36	0	0	0	16	0	0	0	39	0	0	49	0	0	0	17	200	0	0	1
COL8A2	11	8	54	44	0	0	8	0	0	14	68	35	22	0	0	0	7	0	0	0	0	62	10	32	78	0	0	1	325	142	44	92	0	0	0	0	27	26	0	0	0	26	119	2	117	130	150	230	0
TRAPPC3	29	3	56	16	9	0	0	2	39	31	36	0	19	58	0	0	16	0	0	0	12	41	18	0	57	0	3	201	3	26	66	20	0	6	7	0	0	0	0	0	20	37	90	0	1	0	0	52	0
MAP7D1	32	15	63	59	11	31	50	24	79	110	165	70	156	364	337	72	19	0	21	0	0	143	162	71	286	29	68	326	199	59	167	234	215	105	116	87	88	0	200	17	62	152	143	284	147	0	195	149	199
THRAP3	293	125	241	452	180	301	517	417	196	434	294	231	170	327	445	264	216	0	606	0	138	314	185	64	393	88	374	137	685	208	510	264	91	109	112	267	39	187	224	70	101	234	297	162	96	170	237	215	1
SH3D21	0	21	39	36	15	38	8	11	22	26	11	0	0	17	3	0	59	0	0	0	0	0	21	39	153	2	113	52	208	121	90	13	9	0	26	0	0	0	14	0	17	16	0	5	42	0	0	54	0
EVA1B	0	0	0	0	0	0	0	0	0	0	0	0	0	0	0	0	0	0	0	0	0	0	0	0	0	0	0	0	0	0	0	0	0	0	0	0	0	0	0	0	0	0	0	0	0	0	0	0	0
STK40	58	34	59	24	27	21	68	21	13	59	58	33	15	99	65	1	32	0	38	112	0	101	68	44	111	52	0	194	89	111	183	12	1	0	27	67	0	109	35	0	88	43	151	30	197	144	218	171	138
LSM10	0	0	2	11	0	0	0	0	0	22	6	0	51	22	0	0	1	0	0	0	0	0	12	0	0	0	29	1	0	51	0	0	0	0	0	0	0	0	0	0	0	0	0	0	17	0	0	0	0
OSCP1	12	37	0	7	25	0	28	0	1	68	26	0	0	0	38	0	14	0	0	65	39	25	9	20	51	57	42	4	217	33	98	1	0	27	0	3	1	0	0	0	102	0	43	19	81	0	152	0	0
MRPS15	45	36	48	33	49	0	140	1	10	82	41	42	10	19	35	0	7	0	201	0	0	0	14	10	20	0	44	0	119	12	95	1	15	20	26	0	20	0	59	0	53	57	47	13	19	1	0	0	0
CSF3R	0	0	22	0	0	0	0	0	36	0	0	0	0	0	0	0	14	0	0	0	0	15	0	8	58	0	33	67	124	32	31	65	0	0	0	0	0	27	0	0	56	5	1	0	10	130	0	0	157
GRIK3	6	68	67	68	12	25	15	26	121	196	327	173	286	440	536	152	304	112	142	198	112	447	169	299	727	148	243	170	960	556	1432	343	117	210	293	275	111	26	1	57	423	321	728	793	582	229	321	289	71
ZC3H12A	0	0	0	43	33	30	24	21	0	0	7	0	0	18	0	0	6	0	0	0	0	9	0	9	34	0	25	0	51	98	35	18	0	12	0	0	0	0	0	0	20	44	0	0	48	0	0	0	0
MEAF6	55	34	31	11	23	2	67	5	1	28	0	8	0	14	35	1	34	0	0	1	0	27	34	21	97	66	0	118	159	31	30	30	25	0	12	59	18	19	1	0	44	0	8	55	107	0	2	192	123
SNIP1	21	27	0	0	9	0	19	0	0	19	79	0	23	0	15	0	46	0	67	66	0	1	1	0	52	0	0	53	0	55	39	5	0	0	0	0	0	39	0	46	0	41	77	0	62	1	0	0	1
DNALI1	6	9	0	10	10	0	10	0	39	30	13	0	0	0	83	0	1	0	1	0	0	59	0	36	44	0	27	24	11	0	13	0	0	38	39	0	0	0	1	0	0	48	63	4	3	0	1	44	0
GNL2	108	24	52	161	119	81	77	74	143	144	15	56	47	37	83	59	19	70	71	0	55	38	76	69	70	32	75	78	50	71	106	79	0	0	17	15	43	13	0	0	4	0	84	112	95	137	0	73	0
RSPO1	0	0	0	0	0	0	0	7	1	1	13	0	15	0	0	0	20	0	0	0	1	7	4	16	28	0	0	51	150	70	28	11	0	0	0	0	0	0	0	0	19	22	10	0	131	0	193	1	1
AIRIM	27	20	25	39	37	11	0	0	0	26	0	23	0	0	0	1	20	65	0	0	0	29	8	0	49	0	0	0	0	31	12	10	26	0	17	0	24	18	0	0	0	0	24	0	11	159	0	0	0
CDCA8	20	39	8	38	10	54	18	63	77	3	30	43	0	14	140	0	67	97	0	1	0	97	8	11	48	0	2	73	73	58	27	0	0	0	56	0	0	26	1	0	0	33	4	0	2	172	0	0	0
EPHA10	0	8	31	7	30	0	0	14	1	8	48	21	7	0	38	20	0	0	1	1	5	55	69	39	136	29	36	0	181	27	95	35	0	0	0	1	0	1	94	0	42	75	125	56	134	9	34	0	1
MANEAL	0	4	0	0	8	0	0	0	0	0	0	36	0	9	0	0	0	0	0	0	0	0	0	0	39	0	0	0	0	0	2	0	0	0	0	0	19	0	0	0	0	4	8	0	0	0	0	0	0
YRDC	0	11	0	25	0	24	0	16	0	10	0	35	0	0	18	29	0	0	0	0	0	0	0	0	50	0	34	0	52	72	0	30	0	0	0	0	0	0	0	0	0	0	8	26	16	1	0	0	0
C1orf122	0	0	2	0	13	12	80	5	0	0	26	0	0	67	1	0	16	0	52	0	0	27	0	0	2	0	0	0	0	0	38	18	0	0	17	0	0	0	0	0	0	14	0	0	0	0	0	0	0
MTF1	11	26	15	72	21	0	32	7	0	51	11	11	51	43	4	19	0	0	108	0	0	62	14	16	38	0	1	218	175	101	51	45	56	36	16	0	0	0	0	0	0	32	108	48	108	0	0	0	0
INPP5B	18	34	47	37	81	0	136	2	72	104	97	0	49	67	158	0	42	1	0	1	53	86	91	81	264	51	221	291	370	102	147	35	33	45	1	55	24	1	0	12	58	50	246	51	152	1	143	39	33
SF3A3	226	42	157	82	102	135	98	105	95	82	65	96	6	33	220	15	30	72	0	10	13	20	39	97	91	28	207	128	350	189	120	46	1	29	52	146	40	65	131	92	76	87	177	0	75	1	60	1	1
FHL3	6	17	0	1	11	0	0	0	18	15	0	0	20	6	0	0	41	0	0	0	0	0	0	7	7	0	80	0	22	36	29	0	0	0	16	36	0	26	0	0	35	0	0	32	10	0	145	0	0
UTP11	54	46	14	89	65	56	71	51	19	0	0	27	0	0	41	0	41	0	78	0	0	95	13	0	31	0	0	29	0	43	138	1	0	0	0	0	0	0	0	0	37	0	22	35	0	0	142	0	0
POU3F1	8	6	0	1	0	0	75	25	32	0	0	0	38	11	52	75	25	0	0	0	0	7	6	6	23	1	0	0	0	80	0	50	0	0	0	0	0	34	0	36	0	0	0	0	0	133	0	0	0
RRAGC	0	0	0	0	0	0	0	0	0	0	0	0	0	0	0	0	0	0	0	0	0	46	0	0	0	0	0	0	0	0	0	0	0	0	0	0	0	0	0	0	0	0	0	0	8	0	0	0	0
MYCBP	0	0	0	0	0	0	0	0	0	0	0	0	0	0	0	0	0	0	0	0	0	0	0	0	0	0	0	0	0	0	0	0	0	0	0	0	0	0	0	0	0	0	0	0	0	0	0	0	0
ENSG00000274944	0	0	0	0	0	0	0	0	0	0	0	0	0	0	0	0	0	0	0	0	0	0	0	0	0	0	0	0	0	0	0	0	0	0	0	0	0	0	0	0	0	0	0	0	0	0	0	0	0
GJA9	0	0	0	0	0	0	0	0	0	0	0	0	0	0	0	0	0	0	0	0	0	0	0	0	0	0	0	0	0	0	0	0	0	0	0	0	0	0	0	0	0	0	0	0	0	0	0	0	0
RHBDL2	0	0	0	0	0	0	0	0	0	0	0	0	0	0	0	0	0	0	0	0	0	0	0	0	0	0	0	0	0	0	0	0	0	0	0	0	0	0	0	0	0	0	0	0	0	0	0	0	0
AKIRIN1	144	89	81	104	110	223	307	106	75	232	80	79	53	173	109	27	59	0	0	83	48	148	40	46	39	94	39	103	9	44	174	88	69	16	113	82	0	0	137	35	0	24	58	37	29	0	2	62	0
NDUFS5	34	45	59	56	31	32	66	30	61	73	61	0	79	32	0	0	44	0	0	0	0	60	79	15	101	0	0	0	0	94	97	35	28	6	22	100	0	0	29	0	41	0	26	46	47	0	1	0	0
MACF1	859	669	1167	1673	1214	1389	1997	863	923	1489	1459	582	686	1383	1424	1394	760	903	744	228	384	1323	820	689	913	943	1368	1158	2132	1004	1768	1015	402	818	775	1003	407	694	686	432	419	790	1801	1026	1220	949	547	729	316
BMP8A	0	16	0	0	0	21	3	0	9	0	5	0	47	0	0	0	0	0	1	0	0	40	29	16	52	0	0	111	156	57	38	0	0	0	1	0	0	0	56	13	0	26	12	1	21	17	180	0	0
PABPC4	84	11	27	103	42	94	195	53	0	50	76	30	1	151	128	0	4	0	151	3	0	31	76	0	14	0	103	56	146	0	74	63	0	0	0	0	30	60	31	59	36	26	16	15	16	35	167	168	0
HEYL	0	0	0	5	0	0	0	0	0	25	33	0	31	34	0	0	0	0	92	0	0	33	8	12	4	0	38	0	0	60	0	32	0	0	12	63	0	23	0	0	23	0	68	2	30	0	0	0	2
NT5C1A	0	1	0	0	0	0	0	0	0	11	10	0	0	0	0	0	0	39	54	0	22	15	5	21	103	0	16	49	32	31	115	9	0	0	0	0	0	0	0	0	100	29	36	0	57	40	0	0	0
HPCAL4	10	11	0	0	0	0	0	0	23	0	0	1	0	0	9	0	0	0	0	0	0	0	0	0	27	0	0	0	8	14	18	0	0	0	0	0	0	0	0	0	0	0	26	0	0	0	0	0	0
PPIE	15	13	19	37	36	37	24	0	0	32	53	11	65	0	26	0	63	0	126	59	31	0	21	24	33	2	18	228	308	42	56	71	8	0	16	0	0	0	0	0	93	138	138	0	159	162	0	219	0
BMP8B	0	0	0	0	0	0	24	0	0	13	0	0	0	0	0	0	0	0	0	17	2	35	15	0	28	35	0	39	0	39	62	16	0	22	0	0	0	0	0	1	0	15	52	54	47	0	0	0	1
OXCT2	0	0	0	0	0	0	0	0	0	0	0	0	0	0	0	0	0	0	0	0	0	0	0	0	0	0	0	0	0	0	0	0	0	0	0	0	0	0	0	0	0	0	0	0	0	0	0	0	0
TRIT1	61	36	136	187	59	128	89	5	80	46	121	106	11	94	97	121	52	0	1	38	23	84	3	25	18	49	89	80	139	154	168	17	34	16	14	0	0	22	0	1	8	27	82	0	107	0	0	1	135
MYCL	16	0	1	28	15	0	24	0	0	0	0	0	30	0	0	0	20	0	0	0	3	8	0	14	7	23	0	0	0	0	2	18	0	0	0	0	0	0	0	0	0	0	0	0	70	10	0	0	0
MFSD2A	17	8	9	8	0	0	16	8	0	18	9	0	17	98	69	64	0	0	71	50	0	7	5	7	38	0	0	126	126	1	137	57	7	0	43	0	50	0	0	0	14	8	53	47	10	131	0	282	0
CAP1	127	42	83	190	122	148	351	120	97	104	32	5	0	87	105	0	14	81	78	0	28	45	33	14	58	125	53	132	0	91	48	39	0	46	0	62	117	43	0	0	52	33	4	0	58	1	79	0	0
PPT1	42	8	28	86	77	28	96	0	94	46	35	54	0	43	16	0	12	0	0	0	0	49	12	32	37	23	74	0	91	30	92	42	11	0	26	37	31	71	0	0	37	31	69	28	60	25	0	0	0
RLF	144	77	70	175	103	47	193	76	69	150	113	88	70	104	149	131	2	0	0	0	46	30	85	68	147	35	67	220	222	129	140	7	27	27	9	62	1	57	0	87	121	69	122	67	92	0	0	2	220
TMCO2	0	0	0	0	0	0	0	0	14	0	18	2	17	0	20	0	0	0	0	0	0	42	0	0	0	0	6	1	0	0	39	0	0	0	0	0	0	0	0	0	0	0	0	0	0	0	0	0	0
ZMPSTE24	98	16	62	30	68	113	121	46	1	25	21	58	1	113	81	0	76	139	25	0	10	0	0	25	81	0	89	64	126	78	70	0	0	37	6	23	0	63	0	0	0	48	36	29	62	0	84	0	0
COL9A2	0	0	33	0	12	0	1	0	0	0	3	0	0	33	0	0	0	1	0	59	0	1	1	2	2	14	5	0	191	50	5	1	0	0	0	0	0	0	0	0	0	0	57	12	14	0	1	0	0
SMAP2	17	1	0	34	7	85	27	15	60	25	0	75	36	103	71	42	41	0	0	0	0	84	94	74	140	20	30	179	170	125	251	113	53	60	22	0	0	1	0	13	75	148	245	35	252	4	40	2	2
ZFP69B	6	19	0	21	0	0	25	9	0	12	0	44	31	34	0	11	0	49	0	0	0	0	36	0	6	0	0	0	48	79	75	41	0	0	0	0	0	0	0	0	0	27	59	62	0	0	1	0	0
ZFP69	0	0	29	15	6	24	4	12	25	0	22	14	3	20	34	0	0	0	0	0	0	2	3	8	48	0	39	0	86	6	0	36	0	15	7	58	0	0	0	0	0	14	47	4	80	96	0	0	90
EXO5	9	0	0	0	0	0	0	8	0	0	0	0	0	0	0	0	13	0	0	0	0	36	0	13	0	0	0	0	0	0	0	0	0	0	0	0	0	0	0	0	0	9	0	0	0	0	0	0	0
ZNF684	12	5	5	27	0	35	2	7	0	56	5	35	0	0	46	0	0	0	1	0	0	27	0	20	18	0	2	53	38	0	25	21	0	0	20	0	0	0	0	0	0	0	8	0	20	0	1	1	0
RIMS3	84	0	22	55	82	18	29	26	1	82	206	179	0	220	436	314	31	39	84	0	86	200	136	115	256	48	190	206	181	193	535	154	135	127	121	139	42	99	41	126	90	173	381	264	68	2	1	165	97
NFYC	37	67	55	138	58	130	215	37	100	179	34	55	117	91	314	0	74	74	113	0	0	198	21	68	196	26	249	181	346	163	154	41	27	86	59	40	36	58	0	32	63	39	249	79	127	331	453	158	0
KCNQ4	24	28	28	29	3	0	24	0	21	73	43	0	6	0	13	0	38	70	32	0	92	101	64	6	150	0	54	88	288	184	151	3	9	0	0	0	23	7	0	0	85	57	98	63	163	0	47	207	263
CITED4	0	0	0	29	0	0	0	0	0	0	0	0	0	0	0	0	0	0	0	0	0	0	0	0	0	0	0	0	0	0	21	0	0	16	0	0	0	0	0	0	0	0	0	0	10	0	0	0	0
CTPS1	143	19	44	143	95	90	163	77	34	274	12	26	62	164	76	138	61	181	82	0	18	81	53	21	124	0	63	264	167	100	268	36	87	33	8	90	0	0	1	21	0	49	104	0	32	127	283	0	0
SLFNL1	0	0	0	0	0	0	0	0	0	0	0	0	0	0	0	0	0	0	0	0	0	0	0	0	0	0	0	0	0	0	0	0	0	0	0	0	0	0	0	0	0	0	0	0	0	0	0	0	0
SCMH1	65	93	131	234	176	74	124	56	67	219	58	46	204	180	151	0	117	175	139	37	72	323	82	115	308	38	202	297	415	429	365	115	105	163	57	27	99	160	89	6	130	227	311	119	328	182	21	220	11
FOXO6	0	0	0	10	0	1	25	0	0	45	59	36	9	192	22	0	0	0	129	0	67	129	52	22	115	0	119	56	121	88	120	1	31	101	10	83	53	39	54	52	84	38	104	171	95	0	208	1	2
EDN2	0	9	0	0	0	0	0	0	0	0	13	0	0	0	0	0	0	0	0	0	0	47	16	0	16	0	0	5	73	1	23	0	0	0	0	0	0	0	0	0	0	0	0	0	11	0	9	0	0
HIVEP3	62	68	155	41	11	0	19	7	142	351	185	40	129	268	158	172	193	166	332	80	102	534	260	295	769	364	244	468	1266	907	922	299	189	92	105	143	42	27	200	103	263	346	1008	424	985	222	203	757	326
ENSG00000284895	0	0	0	0	0	0	0	0	0	0	0	0	0	0	0	0	0	0	0	0	0	0	0	0	0	0	0	0	0	0	0	0	0	0	0	0	0	0	0	0	0	0	0	0	0	0	0	0	0
GUCA2B	0	0	0	0	0	0	0	0	0	0	0	0	0	0	0	0	0	0	0	0	3	0	0	0	5	0	0	25	11	0	0	0	0	0	0	0	0	0	0	0	0	0	0	0	0	0	0	0	0
GUCA2A	0	0	0	0	0	0	0	0	0	15	0	0	0	0	0	0	0	0	0	0	0	0	0	0	0	0	0	0	0	0	0	0	0	0	0	0	0	0	0	0	0	0	0	0	0	0	0	0	0
FOXJ3	282	139	116	295	167	373	511	142	201	179	209	297	174	294	582	242	95	108	78	0	176	171	81	93	230	132	332	183	537	230	437	169	211	149	155	248	84	142	97	59	224	108	598	311	340	269	4	38	2
RIMKLA	8	13	0	37	10	0	85	0	0	0	2	0	27	26	10	0	14	0	0	0	0	34	6	1	42	0	0	62	85	106	2	57	0	26	0	86	0	0	105	1	87	29	177	0	122	217	427	0	0
ZMYND12	0	0	8	7	11	0	0	6	0	0	0	50	0	25	0	9	0	0	0	0	0	9	2	19	33	7	58	6	1	39	0	25	0	0	0	0	0	0	0	0	68	0	101	44	85	0	0	0	0
PPCS	17	14	0	19	0	0	23	23	0	0	0	0	62	47	0	0	0	0	0	0	0	0	4	1	14	27	52	0	0	25	32	0	0	0	0	0	0	0	0	0	0	0	0	0	0	0	0	0	0
CCDC30	49	58	28	8	0	17	8	0	103	58	174	39	73	1	29	117	2	0	102	0	21	129	112	29	127	71	50	122	360	240	219	243	76	35	128	42	36	0	0	51	83	232	386	160	208	95	0	71	1
PPIH	0	0	0	0	0	0	0	0	0	0	0	0	0	0	0	0	0	0	0	0	0	0	0	0	0	0	0	0	0	0	0	0	0	0	0	0	0	0	0	0	0	0	0	0	0	0	0	0	0
YBX1	572	445	398	913	617	649	1194	698	827	794	509	430	328	596	683	292	120	409	357	180	120	341	385	292	174	201	498	222	331	184	557	301	229	366	414	352	99	162	105	131	177	66	183	273	51	2	712	216	96
CLDN19	0	0	18	2	8	0	0	4	0	33	5	0	0	0	0	0	0	0	0	0	0	16	19	17	11	0	1	0	117	14	23	46	0	0	0	0	0	0	0	0	0	0	0	0	26	0	0	0	0
P3H1	36	46	40	31	14	29	66	0	0	39	0	0	0	69	85	73	25	0	0	0	0	13	0	3	96	33	23	1	112	109	114	1	30	28	9	0	0	0	0	0	0	15	38	0	80	0	0	97	0
C1orf50	0	0	0	0	0	0	0	0	0	0	0	0	0	0	0	0	0	0	0	0	0	0	0	0	0	0	0	4	0	0	0	0	0	0	0	0	0	0	0	0	0	0	0	0	0	0	0	0	0
ENSG00000283580	12	0	0	0	0	2	0	0	39	0	0	0	0	0	54	0	0	0	55	0	0	0	0	0	0	0	62	0	0	0	40	0	0	0	0	71	0	0	0	0	21	0	0	0	0	0	0	0	0
TMEM269	0	0	0	9	0	0	0	0	12	0	0	0	0	0	0	0	13	0	0	0	0	18	0	6	1	0	0	0	0	0	16	0	0	0	0	0	0	0	0	0	36	0	10	0	6	97	0	0	0
SVBP	0	0	0	0	0	0	0	0	0	0	0	0	0	0	0	0	0	0	0	0	0	0	0	0	0	0	0	0	0	0	11	0	0	0	0	0	0	0	0	0	0	0	0	0	0	0	0	0	0
ERMAP	25	0	24	19	30	0	12	0	0	0	0	0	0	0	30	0	0	0	0	0	0	0	6	0	10	1	10	29	0	17	0	0	23	0	0	0	0	0	0	0	0	0	0	0	3	0	0	0	0
ZNF691	0	10	40	0	13	19	15	40	0	0	0	0	0	17	38	0	0	0	85	0	0	0	23	7	7	0	24	40	13	19	0	0	0	0	12	0	25	0	0	0	0	13	0	0	0	0	1	0	0
SLC2A1	45	122	154	181	128	154	429	117	80	176	259	109	75	308	328	92	28	236	122	116	97	174	115	107	111	31	220	309	254	298	193	33	29	77	109	208	69	161	2	31	0	48	52	79	43	127	150	115	63
CFAP144	0	0	0	0	2	17	0	0	0	0	0	0	0	0	0	0	0	0	2	1	0	19	0	0	15	41	0	0	0	3	0	12	0	1	0	0	0	0	0	20	0	0	42	0	0	0	0	0	0
EBNA1BP2	110	29	0	82	0	0	28	23	42	101	0	78	38	21	22	92	1	0	0	2	0	158	17	6	106	42	37	6	109	158	29	37	0	54	0	0	0	0	0	0	48	0	41	50	37	0	0	0	0
CFAP57	0	0	0	0	0	0	0	0	0	0	0	0	0	0	0	0	0	0	0	0	0	0	0	0	0	0	0	0	0	0	0	0	0	0	0	0	0	0	0	0	0	0	0	0	0	0	0	0	0
TMEM125	0	0	8	0	0	0	0	0	0	0	0	0	0	0	0	0	0	0	0	0	0	28	0	0	0	0	0	0	0	18	0	0	0	0	0	0	0	0	0	0	0	0	23	0	0	0	0	0	2
C1orf210	0	0	9	0	0	0	0	0	0	0	0	0	0	0	0	0	0	0	0	0	0	19	0	0	39	0	0	0	2	0	0	0	20	0	0	0	0	0	0	0	1	0	0	0	6	0	0	0	0
TIE1	0	25	20	16	0	0	10	0	47	0	15	0	0	1	0	0	0	7	129	0	0	0	1	24	58	0	0	0	13	81	68	14	0	0	0	0	0	116	0	0	82	0	4	0	23	1	0	1	0
MPL	0	3	0	0	0	0	0	0	28	0	25	20	13	1	0	0	0	0	0	0	0	15	10	1	0	13	1	0	25	25	80	15	0	0	0	0	0	1	51	0	0	0	14	0	66	0	0	114	0
CDC20	74	31	92	180	36	114	104	53	118	29	51	62	83	93	54	0	7	41	56	0	0	80	24	9	60	64	11	0	0	0	73	39	0	35	69	0	0	41	32	49	0	0	0	1	0	0	0	175	0
ELOVL1	0	0	7	0	16	0	9	0	22	0	13	0	0	33	0	0	0	0	0	0	29	0	0	0	3	0	72	23	143	0	20	5	0	0	50	0	0	0	0	19	0	0	0	0	44	36	0	0	0
MED8	0	0	0	0	0	0	0	12	0	0	0	0	0	0	0	1	0	0	0	0	0	0	0	0	0	32	0	0	0	0	0	11	0	0	0	0	0	0	0	0	0	1	8	13	0	0	0	0	0
SZT2	10	16	26	42	35	0	175	24	70	53	59	92	24	151	206	29	75	0	211	1	124	88	63	47	148	0	65	199	407	164	133	93	21	50	79	0	0	45	132	26	133	92	192	123	174	0	310	51	18
HYI	0	0	0	0	0	0	0	0	0	0	0	0	0	0	0	0	0	0	0	0	0	0	0	0	0	0	0	0	0	0	0	0	0	0	0	0	0	0	0	0	0	0	0	0	0	0	0	0	0
PTPRF	169	234	222	346	153	168	381	188	277	366	242	233	205	210	275	200	232	172	227	72	130	232	179	110	359	246	301	201	636	236	669	416	87	137	98	178	0	73	102	31	113	96	278	94	265	429	603	280	1
KDM4A	0	0	0	0	0	0	0	0	0	0	0	0	0	0	0	0	0	0	0	0	0	0	0	0	0	0	0	0	0	0	0	0	0	0	0	0	0	0	0	0	0	0	0	0	0	0	0	0	0
ENSG00000284989	0	0	0	0	0	0	0	0	0	0	0	0	0	0	0	0	0	0	0	0	0	0	0	0	0	0	0	0	0	0	0	0	0	0	0	0	0	0	0	0	0	0	0	0	0	0	0	0	0
ST3GAL3	0	0	0	0	0	0	0	0	0	0	0	0	0	0	0	0	0	0	0	0	0	0	0	0	0	0	0	0	0	0	0	0	0	0	0	0	0	0	0	0	0	0	0	0	0	0	0	0	0
ARTN	0	7	11	0	0	0	0	0	0	0	0	0	0	23	12	0	0	0	0	0	25	0	15	0	41	0	0	0	0	21	50	24	0	10	0	0	0	34	0	1	0	0	0	0	8	0	47	0	0
IPO13	10	20	29	2	0	24	60	1	10	97	78	80	25	33	34	0	9	0	51	0	15	53	14	9	33	0	28	2	34	17	151	18	0	14	0	0	0	0	0	0	0	16	141	18	103	0	21	1	0
DPH2	0	0	0	0	0	0	0	0	0	0	0	0	0	0	0	0	0	0	0	0	0	0	0	0	0	0	0	0	0	0	0	0	0	0	0	0	0	0	0	0	0	0	0	0	0	0	0	0	0
ATP6V0B	77	2	1	0	0	11	0	0	0	0	0	0	16	52	0	39	14	0	0	0	12	0	19	20	20	47	0	0	0	40	0	0	0	0	0	1	0	0	0	19	0	27	93	0	17	99	343	77	2
B4GALT2	47	16	26	80	0	74	27	11	18	75	0	0	0	0	10	0	0	114	102	54	0	27	19	22	71	0	47	0	193	117	45	27	9	0	0	45	22	1	0	0	36	0	31	33	11	0	212	0	0
CCDC24	0	0	0	0	0	0	0	0	0	0	0	0	0	0	0	0	0	0	0	0	0	0	0	0	0	0	0	0	0	0	0	0	0	0	0	0	0	0	0	0	0	0	0	0	0	0	0	0	0
SLC6A9	14	11	28	30	0	29	6	14	49	97	58	0	41	57	97	48	39	48	183	0	16	13	6	61	113	46	117	113	1	89	27	9	26	10	0	44	18	0	0	0	66	27	84	53	44	0	20	230	0
KLF17	0	0	0	0	0	0	1	0	20	12	0	2	0	0	0	0	1	0	0	0	0	10	0	0	32	0	1	0	7	24	0	0	0	0	0	0	0	0	0	0	48	1	51	7	38	0	0	48	0
KLF18	0	0	0	0	0	0	0	0	0	0	0	0	0	0	0	0	0	0	0	0	0	0	0	0	18	59	0	0	14	0	0	0	0	0	0	0	0	0	0	0	0	2	0	0	0	0	0	0	0
DMAP1	57	15	13	0	25	62	92	0	69	27	0	48	64	8	66	121	68	74	1	0	35	0	37	33	79	53	154	20	85	11	105	46	15	33	0	0	53	0	0	0	5	0	100	40	0	191	0	0	0
ERI3	204	43	217	195	219	252	318	70	180	137	261	156	86	250	310	43	101	185	138	104	75	137	75	89	240	65	280	649	640	129	346	106	76	21	112	113	71	17	104	92	89	63	463	83	245	272	94	273	0
RNF220	350	168	338	318	254	429	493	214	261	583	207	216	206	332	448	60	174	143	178	1	122	590	119	116	501	229	338	578	703	509	632	149	43	95	67	234	56	28	161	112	122	307	585	61	667	204	301	333	1
TMEM53	9	0	15	14	38	0	42	0	0	32	32	35	8	15	28	0	15	0	0	0	0	96	38	2	75	0	60	78	10	72	19	39	37	0	0	0	0	0	0	0	0	0	41	0	70	78	0	154	0
ARMH1	0	18	0	0	14	0	0	0	53	74	55	0	0	12	11	20	21	0	76	0	1	29	14	20	137	1	0	2	76	95	83	58	0	0	0	0	0	0	0	0	47	14	4	22	195	0	20	0	1
KIF2C	22	20	52	42	21	21	51	8	60	51	68	32	54	55	119	0	0	0	45	43	0	58	29	46	23	31	24	52	144	20	114	19	49	29	18	0	1	42	0	0	0	37	149	0	54	26	0	19	102
RPS8	167	171	167	153	184	331	285	182	138	315	142	129	206	167	144	1	66	127	82	0	36	71	84	93	127	89	184	173	3	46	160	44	123	25	53	92	27	71	0	116	46	34	151	47	65	141	4	172	0
BEST4	0	0	0	0	13	0	0	0	0	19	12	0	0	0	0	0	0	0	0	0	0	0	0	0	10	0	0	0	0	0	0	1	0	0	0	0	0	0	0	0	0	0	0	0	0	0	0	0	0
PLK3	0	5	19	0	0	16	17	0	0	0	1	0	0	32	0	0	1	0	0	0	0	0	9	0	9	0	19	43	101	86	55	0	24	0	0	43	0	0	0	39	31	3	0	55	1	8	0	1	1
DYNLT4	0	0	0	0	0	0	0	0	0	0	0	0	0	0	35	0	0	0	0	0	0	0	0	0	0	22	1	0	0	1	0	12	0	0	0	0	0	0	0	0	0	0	37	1	0	0	146	0	0
BTBD19	0	0	13	0	0	0	0	18	9	0	35	0	23	0	20	0	0	0	0	0	0	35	24	15	22	9	91	52	0	11	17	0	0	0	0	0	0	0	0	0	0	0	22	0	27	0	0	0	0
PTCH2	0	21	34	0	0	0	0	0	0	40	0	0	0	30	6	1	0	84	0	0	0	69	2	25	188	0	51	0	91	6	115	21	26	4	0	0	0	0	0	0	1	65	0	0	34	0	0	0	0
EIF2B3	80	11	66	67	124	34	169	68	65	150	75	4	43	175	54	46	42	80	0	136	19	82	51	30	143	41	146	359	419	297	175	10	75	24	63	0	17	104	1	0	121	112	238	28	189	191	575	1	2
HECTD3	0	0	38	31	0	15	95	21	0	45	91	11	8	0	176	62	45	36	0	2	0	90	51	0	39	0	64	0	5	15	248	72	95	0	42	92	0	1	72	0	78	62	66	239	148	159	0	192	1
UROD	19	0	0	10	14	43	27	40	0	54	35	0	0	0	32	0	0	0	0	105	0	2	13	7	0	0	36	0	0	0	12	0	0	0	3	0	7	0	0	0	0	1	21	0	0	51	0	0	0
ZSWIM5	49	131	63	126	24	110	109	94	307	133	409	31	66	48	102	0	104	82	32	113	54	367	83	130	496	205	80	320	1088	454	541	119	37	20	48	0	34	0	2	43	126	252	804	143	662	63	498	482	122
HPDL	24	0	20	0	0	0	17	4	0	17	0	0	0	0	0	0	0	0	0	0	0	0	0	0	0	0	0	0	0	0	0	0	0	0	0	0	0	0	0	0	0	0	0	0	0	0	0	0	0
MUTYH	0	0	0	0	0	0	0	0	0	29	0	0	0	0	0	0	0	0	0	0	0	0	0	0	0	0	0	0	0	0	0	0	0	0	0	0	0	0	0	0	0	0	0	0	0	0	0	0	0
ENSG00000288208	0	0	0	0	0	0	0	0	0	0	0	0	0	0	0	0	0	0	0	0	0	0	0	0	0	0	0	0	0	0	0	0	0	0	0	0	0	0	0	0	0	0	0	0	0	0	0	0	0
TOE1	0	0	0	0	0	0	0	0	0	0	0	0	0	0	0	0	0	0	0	0	0	0	0	0	0	0	0	0	0	0	0	0	0	0	0	0	0	0	0	0	0	0	0	0	0	0	0	0	0
TESK2	0	0	0	0	0	0	0	0	0	0	0	0	0	0	0	0	0	0	0	0	0	0	0	0	0	0	0	0	0	0	0	0	0	0	0	0	0	0	0	0	0	0	0	0	30	0	0	0	0
CCDC163	0	0	0	0	0	0	0	0	0	0	0	0	1	0	0	50	0	0	0	0	0	0	0	0	0	0	0	1	48	0	0	0	0	20	0	0	0	0	0	32	3	0	0	0	5	1	1	0	0
MMACHC	26	0	10	0	10	26	20	3	29	0	0	0	0	17	26	0	0	0	0	41	14	0	9	21	64	3	68	0	0	17	3	21	0	16	0	0	0	85	0	37	0	40	43	30	0	163	0	0	0
PRDX1	120	47	30	203	68	72	128	55	67	77	112	70	25	117	187	127	34	32	41	1	15	23	45	48	74	110	59	34	98	34	67	29	0	22	26	33	0	42	0	39	49	24	122	38	53	0	0	0	1
AKR1A1	51	46	32	97	78	51	158	62	25	1	96	34	14	55	157	121	56	60	0	0	0	54	72	34	50	25	126	109	83	87	199	9	19	14	101	55	0	107	8	0	28	0	125	48	74	0	3	0	0
NASP	652	285	487	467	561	739	942	657	377	594	581	284	241	380	530	305	235	202	343	0	80	196	280	138	160	165	424	168	248	380	541	188	224	228	269	366	166	89	201	324	8	107	209	119	81	366	222	163	0
CCDC17	0	0	13	0	0	0	0	0	0	26	0	0	0	0	0	0	1	0	0	0	0	0	5	3	0	35	82	0	0	0	30	0	0	0	0	0	0	0	0	0	0	31	0	0	0	0	0	0	0
GPBP1L1	214	148	134	337	171	410	274	145	56	214	101	77	36	153	57	56	78	149	88	42	34	93	41	75	163	143	38	246	230	171	310	80	18	72	28	17	20	148	0	1	124	60	174	1	187	1	3	179	0
TMEM69	73	0	0	27	38	60	61	12	11	20	0	18	0	22	1	0	25	0	24	86	0	0	3	0	0	29	10	0	127	43	36	0	0	0	20	39	0	0	0	14	0	1	1	0	33	2	0	0	0
IPP	0	40	23	0	28	13	0	13	11	27	37	23	62	8	63	0	53	57	0	0	9	81	9	20	145	92	1	70	66	73	57	4	10	1	24	0	0	51	0	1	6	98	133	29	111	0	0	0	44
MAST2	97	46	186	253	130	169	305	193	215	270	191	273	97	336	523	103	151	141	259	43	113	183	177	209	454	211	250	516	720	414	477	328	168	146	151	1	69	67	2	24	132	243	600	141	361	195	394	5	1
PIK3R3	41	0	27	12	4	0	8	0	28	0	15	18	0	13	40	0	0	0	0	0	0	16	16	0	0	0	25	0	93	0	25	0	0	0	0	0	0	0	0	0	0	0	0	0	0	0	0	0	0
P3R3URF-PIK3R3	0	0	0	0	0	0	0	0	0	30	2	0	0	37	45	0	0	0	48	0	8	14	9	37	99	50	46	107	20	59	2	13	0	0	0	0	0	0	0	0	23	33	204	17	175	140	163	188	1
TSPAN1	0	0	0	0	0	0	0	10	1	0	0	0	0	1	0	0	0	0	0	0	22	8	14	1	29	0	0	0	13	0	0	5	22	0	0	0	0	0	0	0	0	0	36	0	94	0	0	0	0
P3R3URF	0	0	0	0	0	0	0	0	0	0	0	0	0	0	0	0	0	0	0	0	0	0	0	0	0	0	0	0	0	0	0	0	0	0	0	0	0	0	0	0	0	0	0	0	0	0	0	0	0
POMGNT1	8	14	37	35	15	0	35	30	49	12	0	44	0	0	19	0	1	0	0	0	0	67	0	34	52	30	44	0	63	101	30	4	0	0	29	54	0	0	79	0	0	0	49	0	40	0	87	0	0
LURAP1	0	0	0	7	0	0	0	0	0	0	0	0	0	0	0	0	0	0	0	0	0	0	0	0	22	0	0	0	0	0	0	0	0	0	0	0	0	0	0	0	0	0	0	0	0	0	0	0	0
RAD54L	11	8	30	23	43	7	20	50	60	6	0	0	9	41	42	99	0	81	0	0	0	35	0	10	66	0	20	0	0	38	20	0	0	8	4	1	0	0	0	0	9	48	33	0	7	0	0	0	0
LRRC41	76	32	61	51	47	0	152	5	40	121	78	54	67	162	230	35	44	0	7	0	13	40	10	9	68	44	44	48	1	106	109	46	2	15	109	0	5	26	80	53	18	0	33	25	62	113	0	25	1
UQCRH	31	51	59	85	55	24	64	22	0	64	71	18	0	79	102	0	8	0	206	0	35	17	0	26	0	20	76	179	92	8	63	81	65	9	0	91	0	0	68	0	1	23	15	1	0	0	23	0	0
NSUN4	20	26	20	80	81	58	82	42	43	6	62	1	19	40	100	0	0	38	76	0	50	24	0	48	16	0	0	62	57	40	90	11	29	15	0	0	0	0	0	28	20	17	84	25	17	94	0	0	0
FAAH	14	14	14	0	0	27	0	1	1	27	35	72	23	4	0	0	0	0	0	0	0	24	43	26	111	0	83	34	87	0	146	0	9	70	0	0	0	53	0	0	20	27	163	54	59	0	193	1	0
DMBX1	0	0	0	0	0	0	0	0	0	1	23	24	0	61	0	0	6	0	0	0	21	15	1	35	95	2	1	50	105	141	35	80	0	0	0	0	0	0	0	0	0	0	27	1	124	2	0	126	0
TMEM275	0	0	0	0	0	0	0	0	0	11	24	0	0	0	0	0	0	0	67	0	0	0	0	0	1	0	35	0	0	49	10	0	0	0	0	0	0	0	0	0	0	0	7	0	1	0	105	0	0
KNCN	0	0	0	0	0	0	0	0	0	0	0	0	0	0	0	0	0	0	0	0	0	0	0	0	0	0	0	0	0	0	0	0	0	0	0	0	0	0	0	0	0	0	0	0	0	0	0	0	0
MKNK1	6	0	16	10	1	0	26	0	27	0	0	19	1	8	24	0	26	0	0	2	0	0	1	6	36	68	33	104	13	46	97	29	0	0	29	155	20	0	1	0	71	0	33	22	13	0	0	2	0
MOB3C	0	0	0	0	0	0	0	0	0	0	0	0	0	0	0	0	0	0	0	0	0	0	0	0	0	0	0	0	0	0	0	0	0	0	0	0	0	0	0	0	0	0	0	0	0	0	0	0	0
ATPAF1	35	9	23	45	50	80	65	30	15	89	17	61	0	78	110	0	39	0	76	0	0	1	8	18	22	4	8	38	115	58	165	116	51	12	32	0	17	1	0	1	0	69	16	14	52	2	181	0	0
TEX38	0	0	0	0	0	0	0	0	0	0	0	0	0	0	0	0	0	0	0	0	0	0	0	0	0	0	0	0	0	0	0	0	0	0	0	0	0	0	0	0	0	0	0	0	0	0	0	0	0
EFCAB14	0	23	21	5	46	88	27	0	77	109	21	1	48	0	0	0	9	78	0	0	0	23	18	11	50	0	32	0	0	48	65	26	0	0	14	0	0	0	57	0	35	38	61	67	113	0	0	0	0
CYP4B1	0	0	17	0	1	0	0	0	0	13	28	53	2	14	0	21	36	0	66	1	0	18	12	16	114	50	28	32	170	30	90	29	22	0	22	0	32	30	1	80	92	63	29	24	57	0	80	0	1
CYP4A11	2	0	0	23	0	0	0	0	4	0	0	0	22	0	0	0	1	0	27	0	39	0	0	0	35	0	17	0	42	0	45	0	1	0	0	0	0	0	0	0	0	0	33	0	68	0	0	0	0
CYP4X1	0	0	32	10	0	0	0	11	0	0	0	2	0	0	0	0	0	0	0	0	0	26	2	5	38	12	0	148	86	50	48	0	0	0	0	0	0	0	0	0	0	1	59	0	63	0	36	1	0
CYP4Z1	0	0	0	13	1	18	0	0	29	5	32	0	0	0	20	0	9	6	0	1	0	55	0	0	8	0	39	0	49	47	6	0	0	0	0	54	0	0	1	0	57	0	1	19	89	0	0	148	0
CYP4A22	0	0	0	0	0	0	0	0	0	0	0	0	0	0	0	0	0	0	0	0	0	0	0	0	0	0	0	0	0	0	0	0	0	0	0	0	0	0	0	0	0	0	0	0	0	0	0	0	0
PDZK1IP1	0	10	0	0	0	0	0	0	0	9	0	0	20	0	0	0	0	0	0	0	5	32	0	0	23	0	0	0	0	0	0	12	0	0	0	0	0	1	0	0	5	0	0	0	0	0	0	39	1
TAL1	13	0	0	0	0	10	0	0	0	0	0	0	34	0	0	0	0	0	0	0	1	84	0	8	90	0	13	50	7	0	0	0	0	0	0	0	0	45	0	0	0	48	32	0	15	0	0	0	95
STIL	23	98	90	102	88	102	265	86	208	112	61	95	34	73	93	0	2	0	0	85	33	14	17	56	152	6	62	65	274	117	199	53	0	39	3	0	0	33	1	53	53	17	127	1	202	0	0	80	125
CMPK1	10	0	44	44	37	42	54	58	25	44	27	0	39	129	59	88	25	0	65	0	32	30	7	19	109	0	35	115	90	200	75	32	44	58	0	51	20	6	41	0	90	71	198	23	162	0	611	234	87
FOXE3	0	0	0	0	0	0	0	0	0	0	0	0	0	0	0	0	0	0	0	0	0	0	10	0	1	0	0	0	0	0	0	0	16	0	0	0	1	0	0	0	0	0	0	0	0	0	0	0	0
FOXD2	0	0	0	0	0	0	0	0	0	0	0	0	0	0	0	0	0	0	0	0	0	0	0	0	5	0	0	0	61	0	0	0	0	0	0	0	0	0	0	0	0	0	0	0	0	0	0	0	0
TRABD2B	129	52	115	100	146	94	241	65	168	192	358	53	158	205	135	60	78	138	80	172	33	332	98	128	502	268	151	496	1157	85	291	173	28	57	0	73	0	105	0	33	352	189	573	35	652	181	226	1	108
SLC5A9	3	7	33	0	0	40	41	0	0	72	30	25	0	1	66	0	55	26	0	50	0	61	3	2	53	14	17	34	40	96	49	21	12	32	0	0	0	0	0	0	0	11	28	119	79	0	123	1	312
SPATA6	71	49	164	131	114	91	136	33	41	89	457	89	56	39	129	71	48	80	140	76	48	286	117	53	340	8	126	318	290	109	186	100	173	84	35	132	15	2	0	0	32	151	392	98	292	667	275	212	0
AGBL4	14	143	182	103	10	189	110	67	272	488	456	118	188	85	163	231	286	121	545	184	251	860	322	377	1033	357	552	973	2943	1483	1249	708	57	78	43	76	98	181	93	80	517	834	1995	291	1875	487	1290	910	538
BEND5	0	0	0	0	0	0	0	0	0	0	0	0	0	0	0	0	0	0	0	0	0	0	0	0	0	0	0	0	0	0	0	0	0	0	0	0	0	0	0	0	0	0	0	0	0	0	0	0	0
ELAVL4	5	47	29	0	0	26	57	25	7	129	63	4	6	4	6	0	64	0	54	14	66	140	92	63	212	0	114	170	477	83	143	114	0	0	45	0	16	16	0	0	116	206	191	124	221	0	302	254	96
DMRTA2	0	0	0	0	0	0	0	0	0	0	0	0	0	0	0	0	0	0	0	0	0	1	0	0	16	0	0	0	0	0	13	0	21	0	0	0	24	55	88	0	0	0	0	0	31	0	85	0	0
FAF1	303	252	327	497	354	317	540	286	173	565	448	277	239	595	756	116	114	360	230	55	121	491	265	282	502	482	829	547	1107	911	1036	214	294	286	179	216	56	118	308	122	278	451	1126	481	1100	303	682	202	185
CDKN2C	0	0	0	0	0	1	0	0	0	0	0	0	0	19	0	0	15	0	0	0	0	0	0	0	30	0	0	0	0	0	0	0	0	0	0	0	0	0	0	0	0	22	44	0	33	0	0	0	0
C1orf185	0	0	0	26	0	0	4	0	0	0	31	43	0	0	0	0	0	0	0	0	8	18	6	0	50	41	63	72	237	9	0	16	0	0	0	0	1	0	0	20	32	26	116	0	48	0	93	0	0
RNF11	0	0	0	68	58	14	56	30	45	47	80	122	0	47	128	25	17	0	81	0	5	116	9	24	55	116	89	65	343	28	193	141	24	52	0	55	22	44	0	0	48	134	26	75	96	0	4	35	0
TTC39A	17	0	31	66	7	0	2	14	62	43	82	49	0	2	57	0	34	0	0	2	55	51	32	89	109	28	70	78	587	79	110	7	10	0	0	0	0	0	0	21	155	67	114	23	120	118	0	1	14
EPS15	132	111	195	302	247	93	260	44	80	219	169	88	124	138	114	129	90	124	1	0	43	168	45	82	203	187	277	373	664	486	301	87	85	22	47	0	0	25	98	34	146	105	460	45	295	1	102	219	121
OSBPL9	161	49	102	160	128	174	148	65	204	171	128	113	56	90	25	0	133	49	107	324	95	279	67	86	314	169	233	294	810	485	432	89	62	52	48	80	12	94	39	94	86	112	638	104	399	474	113	45	582
NRDC	233	80	146	269	137	242	288	116	179	196	172	0	58	198	114	0	42	28	184	33	70	140	75	39	219	52	217	257	350	292	200	154	48	59	59	0	55	89	1	27	0	140	192	77	169	165	539	272	0
RAB3B	272	45	116	142	205	153	443	138	215	147	30	54	85	147	221	83	89	192	159	187	6	110	56	45	298	99	133	90	276	132	315	85	45	95	66	493	25	0	0	18	55	61	252	204	265	316	153	293	566
TXNDC12	28	0	0	15	0	58	58	5	6	0	0	0	0	53	14	0	0	0	1	0	58	45	19	28	32	23	0	0	78	18	8	0	5	0	0	0	0	0	0	0	0	0	0	0	0	48	0	0	0
ENSG00000285839	0	0	0	0	0	0	0	0	0	0	0	0	0	0	0	0	0	0	0	0	0	0	0	0	0	0	0	0	0	0	0	0	0	0	0	0	0	0	0	0	0	0	0	0	0	0	0	0	0
KTI12	0	0	0	0	0	0	0	0	0	0	0	0	0	0	0	0	0	0	0	0	0	0	0	0	0	0	0	0	0	0	0	0	0	0	0	0	0	0	0	0	0	0	0	0	0	0	0	0	0
BTF3L4	67	58	81	94	93	16	222	59	66	66	26	2	133	286	193	4	38	0	0	0	0	50	20	10	69	44	61	50	113	90	99	14	8	29	28	99	1	0	0	0	12	51	150	22	121	0	0	4	0
ZFYVE9	75	102	90	98	92	184	229	78	68	70	170	110	80	93	256	0	106	6	118	152	27	200	75	86	349	153	318	188	733	341	275	166	4	47	0	0	1	1	1	44	112	123	274	21	392	1	122	189	173
CC2D1B	9	0	3	93	0	21	26	18	14	50	63	29	19	0	75	0	75	40	34	93	0	53	49	0	32	0	58	125	0	9	84	16	23	24	40	0	34	47	159	0	37	7	1	0	16	0	0	2	143
ORC1	34	25	18	52	94	67	56	58	54	0	0	40	19	72	53	81	28	0	0	0	42	19	54	41	24	58	24	49	182	86	102	47	0	36	13	0	0	51	1	17	1	56	108	12	25	1	0	0	0
PRPF38A	0	0	0	0	13	0	15	0	0	0	0	34	0	0	0	0	79	0	0	0	0	0	9	6	0	0	0	0	0	0	31	23	0	0	7	0	0	36	0	0	0	0	0	0	0	0	0	0	0
TUT4	258	177	151	200	155	128	445	69	139	105	136	50	110	151	33	104	2	0	78	92	0	250	171	106	260	209	218	422	268	396	324	116	54	79	90	172	24	116	55	32	231	50	527	125	345	2	224	56	189
GPX7	0	0	1	0	15	0	0	0	0	0	9	0	0	0	0	0	0	0	0	0	0	0	0	0	6	0	0	0	88	0	32	0	0	0	0	0	0	0	0	0	36	0	0	0	52	26	0	0	0
SHISAL2A	0	0	23	10	0	0	0	0	0	11	9	0	0	0	0	0	5	4	0	0	22	57	17	25	34	13	0	0	279	44	53	87	0	0	0	0	0	0	0	21	0	17	70	0	46	62	148	173	0
COA7	21	16	0	45	45	44	79	31	7	18	47	56	1	4	70	0	26	90	63	0	20	54	16	23	12	0	35	42	0	114	67	29	32	0	21	0	6	0	0	1	0	0	56	0	18	0	0	2	0
ZYG11B	65	14	72	115	100	161	165	0	87	59	137	82	36	96	168	0	47	0	113	0	33	41	55	6	172	143	179	167	421	132	33	175	12	15	10	0	0	42	1	31	122	20	159	123	266	0	420	39	225
ZYG11A	11	0	1	0	0	0	10	0	1	13	0	0	25	0	0	1	4	0	0	0	0	33	3	69	138	4	49	181	122	73	129	38	5	0	0	0	1	0	0	0	20	27	2	13	200	66	1	1	7
ECHDC2	11	4	0	16	28	0	45	0	26	0	10	40	10	0	0	48	0	79	1	38	0	29	0	26	102	35	0	140	42	2	17	0	12	0	0	33	0	0	1	0	32	37	110	0	124	0	0	0	0
SCP2	0	24	4	47	20	32	0	32	0	0	138	61	71	69	116	0	12	148	134	8	37	99	19	127	169	0	76	285	250	177	41	17	35	14	26	0	0	46	40	0	50	70	136	63	203	0	307	116	1
PODN	0	0	15	22	0	0	0	0	0	0	0	0	0	0	1	0	7	0	0	0	0	0	0	0	0	0	40	0	2	0	0	24	0	0	6	0	0	0	0	0	0	1	80	0	72	0	0	83	0
SLC1A7	0	9	12	0	0	1	0	0	46	16	47	0	67	16	2	1	17	66	1	1	0	140	40	30	265	8	117	102	60	17	90	18	0	23	0	54	0	1	19	0	67	80	200	34	222	96	264	0	257
CPT2	5	0	7	0	0	19	0	0	0	28	29	7	10	0	0	0	0	0	0	0	0	0	6	47	10	0	0	74	119	7	0	0	30	0	0	0	0	37	0	0	0	5	19	35	9	0	0	98	0
CZIB	24	22	1	26	0	0	12	0	0	0	0	0	13	0	41	0	15	0	0	0	0	0	0	51	15	0	77	0	142	1	35	36	1	24	0	0	0	28	0	0	0	0	0	40	0	0	223	0	0
MAGOH	16	0	7	0	9	32	19	27	29	55	50	0	4	66	37	0	1	0	57	0	0	0	15	1	3	10	60	0	0	27	0	0	80	0	0	42	0	0	95	0	0	43	82	26	0	0	1	1	0
LRP8	89	60	197	147	127	211	407	147	145	211	410	51	180	314	399	381	84	85	192	9	56	189	162	131	352	226	443	368	456	117	429	178	63	45	61	0	2	47	51	23	23	88	148	49	58	6	402	3	137
ENSG00000293253	0	0	0	0	18	0	0	0	2	0	0	27	16	1	72	0	0	0	11	0	0	31	0	11	62	0	8	2	141	93	48	12	0	0	0	1	0	0	0	0	0	40	146	16	56	0	188	0	0
DMRTB1	0	12	0	0	0	0	23	0	0	27	1	0	0	0	0	0	0	0	0	0	9	16	0	0	0	0	0	0	32	18	19	0	0	0	0	0	0	0	0	0	3	0	29	0	17	0	0	0	0
GLIS1	11	59	26	46	37	0	14	2	2	127	210	121	122	290	193	0	50	17	7	78	37	497	155	127	516	126	247	572	694	424	438	215	16	17	12	0	0	36	82	64	153	281	496	48	512	100	331	252	277
NDC1	48	24	134	95	81	145	354	91	108	189	118	15	81	112	159	71	45	105	166	1	0	89	10	27	116	139	159	329	68	119	59	53	2	57	34	110	40	62	0	35	68	65	61	52	126	0	27	106	0
YIPF1	40	27	5	47	0	0	17	28	31	36	37	14	0	93	10	0	23	40	0	5	0	26	36	14	18	0	64	28	0	53	89	0	33	0	10	0	33	0	0	0	27	52	32	23	20	14	0	0	0
DIO1	0	10	0	0	10	0	0	12	0	1	22	15	22	0	52	0	0	0	0	0	0	65	0	12	31	0	20	13	213	154	38	0	0	0	0	0	0	0	0	0	8	45	51	0	70	0	0	0	1
IFT25	48	0	28	66	65	1	15	25	51	87	16	0	23	0	36	0	0	0	72	0	0	35	4	52	35	0	0	37	209	44	16	36	0	0	14	0	0	0	0	0	1	13	137	1	67	0	0	1	0
LRRC42	13	0	21	53	28	23	17	7	10	56	24	8	37	1	83	0	15	0	72	0	37	60	0	18	75	0	24	3	89	0	29	1	0	7	0	82	0	0	0	0	1	28	98	45	46	0	2	136	0
LDLRAD1	0	0	0	0	0	0	0	0	1	0	12	0	0	0	1	0	2	0	0	0	0	1	0	0	0	0	0	39	210	0	58	0	0	0	0	0	0	0	0	0	0	0	30	0	62	0	0	1	0
TMEM59	9	0	5	33	36	36	44	34	18	32	22	31	0	23	58	120	27	43	64	0	0	0	0	23	46	19	1	75	101	41	14	39	15	14	0	122	0	44	0	0	0	8	7	116	45	308	163	193	0
TCEANC2	12	0	75	35	93	18	57	9	21	47	21	37	18	15	33	0	0	0	61	0	0	36	18	10	134	0	68	133	271	47	194	37	0	0	0	0	0	39	68	0	46	67	56	40	56	41	166	1	173
ENSG00000256407	0	0	12	0	1	0	0	0	19	0	0	0	0	0	0	0	0	0	0	0	0	135	6	0	87	2	0	0	23	0	15	34	0	0	0	1	0	0	0	0	0	6	52	1	19	0	1	27	157
CDCP2	0	0	0	0	0	0	0	0	0	0	0	0	0	0	0	0	0	0	0	0	0	0	0	0	0	0	0	0	0	0	0	0	0	0	0	0	0	0	0	0	0	0	0	0	0	0	0	0	0
CYB5RL	0	0	0	0	0	0	0	0	0	0	0	0	0	0	0	0	0	0	0	0	0	0	0	0	0	0	0	0	0	0	0	0	0	0	0	0	0	0	0	0	0	0	0	0	0	0	0	0	0
MRPL37	28	7	39	60	66	142	39	42	46	72	33	40	14	149	31	0	100	84	144	0	42	62	42	26	56	54	69	196	112	64	219	83	0	0	43	74	1	0	97	0	104	34	59	38	45	0	51	4	0
SSBP3	277	237	238	461	317	314	589	248	283	486	470	295	240	1306	1159	282	243	474	705	264	148	742	340	382	660	243	851	567	912	861	1865	518	414	484	466	648	31	364	261	144	540	396	1162	765	750	506	684	351	223
ACOT11	48	30	0	29	44	0	8	7	25	46	39	120	26	57	14	27	18	0	0	72	36	194	34	40	205	109	34	77	79	224	139	85	25	0	0	0	0	0	0	11	0	21	151	41	157	122	56	126	1
FAM151A	0	0	0	0	0	0	0	0	0	0	0	0	0	0	0	0	0	0	0	0	0	0	0	0	0	0	0	0	0	0	0	0	0	0	0	0	0	0	0	0	0	0	0	0	0	0	0	0	0
MROH7	0	0	0	0	0	0	0	0	0	0	0	0	0	0	0	0	0	0	0	0	0	0	0	0	0	0	0	0	0	0	0	0	0	0	0	0	0	0	0	0	0	0	0	0	0	0	0	0	0
MROH7-TTC4	0	0	0	0	0	0	0	0	0	0	0	0	0	0	0	0	0	0	61	0	0	12	14	0	18	0	0	47	0	0	0	0	0	0	0	0	0	0	0	0	0	0	27	19	0	186	0	0	0
TTC4	0	0	0	0	0	0	0	0	0	0	0	0	0	0	0	0	0	0	0	0	0	0	0	0	0	0	0	0	0	0	0	0	0	0	0	0	0	0	0	0	0	0	0	0	0	0	0	0	0
PARS2	0	0	0	10	12	2	0	0	0	24	0	0	30	1	0	0	0	0	0	0	0	45	0	0	46	0	13	0	0	79	44	0	0	0	0	0	0	0	0	0	8	0	23	0	19	5	0	0	0
TTC22	0	0	0	0	0	1	0	0	0	31	12	0	77	13	1	0	0	69	0	0	0	0	1	37	15	0	0	83	0	0	24	10	0	0	0	0	0	0	0	0	0	9	140	1	27	65	169	11	0
CIMAP2	0	15	0	0	12	11	0	10	0	7	0	0	8	3	24	0	0	0	2	0	0	56	16	22	91	2	0	114	212	13	13	20	0	0	0	0	18	0	0	0	0	17	66	1	119	33	64	1	1
DHCR24	288	99	281	244	181	365	939	233	310	319	128	136	141	379	331	142	171	229	171	1	95	210	77	80	97	22	125	214	396	146	285	44	20	55	86	37	1	64	17	34	1	31	68	57	193	1	206	1	133
TMEM61	0	0	0	0	0	0	0	0	0	0	0	0	0	0	0	0	0	0	0	0	0	0	0	0	0	0	0	0	0	0	0	0	0	0	0	0	0	0	0	0	0	0	0	0	0	0	0	0	0
BSND	0	13	0	0	0	0	0	0	14	0	31	0	1	0	0	0	0	0	0	0	4	62	0	0	51	0	21	0	120	59	0	31	0	0	12	0	0	0	0	0	0	0	64	0	87	0	0	0	0
PCSK9	0	17	0	54	0	24	180	0	73	50	0	0	21	24	64	54	0	0	0	0	0	48	11	7	33	0	59	1	0	58	25	4	0	0	0	0	0	0	0	0	0	26	96	8	59	0	0	0	0
USP24	119	116	106	178	218	309	315	131	210	148	258	0	110	169	235	236	14	49	38	55	35	119	40	199	207	55	303	123	590	109	404	163	69	100	67	63	0	70	0	34	37	40	135	198	188	0	126	60	1
ENSG00000284686	0	0	3	0	13	0	0	0	0	23	0	0	0	0	0	0	0	0	0	0	0	0	8	8	26	13	0	0	0	49	41	55	0	0	0	0	0	0	0	0	0	25	43	0	9	0	0	0	0
PLPP3	78	41	29	131	36	72	116	78	72	96	43	58	1	74	143	41	30	0	130	40	0	148	52	87	62	146	159	106	214	133	164	81	38	60	16	199	47	0	0	0	3	51	300	0	281	1	20	18	170
PRKAA2	49	43	8	67	54	0	0	1	74	59	61	1	19	37	29	46	40	0	0	0	0	112	11	0	73	0	64	118	153	12	143	52	77	0	31	3	0	27	0	0	8	22	220	2	99	209	199	0	2
FYB2	0	0	0	11	20	0	16	0	1	0	25	115	20	8	25	0	65	0	0	0	0	119	1	75	76	2	16	100	183	93	137	73	13	51	0	43	0	0	0	0	176	62	139	26	166	2	2	1	158
C8A	6	1	8	0	0	0	1	0	0	56	30	0	6	0	18	0	37	35	46	0	25	74	0	13	45	0	6	58	215	86	145	11	0	0	0	0	0	68	0	0	89	27	112	30	106	0	11	58	0
C8B	0	0	0	0	0	0	13	0	0	0	7	0	19	0	0	0	8	0	0	0	20	79	0	18	35	0	88	37	0	3	0	0	0	16	0	0	0	0	0	0	0	0	0	0	139	67	0	0	0
DAB1	437	220	447	593	382	450	676	229	689	692	1267	456	381	385	762	377	251	134	455	122	351	1472	503	472	1525	470	1079	1167	3525	1477	1264	1084	221	158	150	336	129	259	214	109	737	1060	2033	350	2958	646	2940	1198	361
OMA1	0	0	0	0	0	0	0	0	0	0	0	0	0	0	0	0	0	0	0	0	0	0	0	0	0	0	0	0	0	0	0	0	0	0	0	0	0	0	0	0	0	0	0	0	0	0	0	0	0
TACSTD2	0	0	0	0	0	0	0	0	0	0	0	0	0	0	0	0	0	0	0	0	0	0	0	0	0	0	0	0	0	0	0	0	0	0	0	0	0	0	0	0	0	0	0	0	0	0	0	0	0
MYSM1	191	84	84	229	277	188	382	128	143	132	11	40	79	21	175	231	163	82	96	0	0	134	105	45	105	54	139	1	60	52	306	51	55	75	79	1	4	10	92	30	53	54	176	164	130	178	178	0	190
JUN	0	0	0	12	3	0	0	35	0	18	0	47	0	62	83	58	20	0	67	0	0	13	18	27	15	0	31	3	91	21	83	26	37	48	1	59	0	1	150	0	33	26	0	92	28	0	96	1	0
FGGY	113	71	252	228	180	79	110	104	149	250	277	98	311	243	160	134	143	52	4	142	124	415	192	212	537	82	294	934	1271	535	454	339	168	64	57	174	1	23	96	147	151	493	1149	114	776	491	668	381	267
HOOK1	65	32	67	49	117	73	178	70	31	7	66	17	30	157	122	149	9	0	2	0	0	42	15	48	30	68	129	0	199	23	131	5	0	26	1	0	0	9	0	0	33	16	197	77	115	0	201	0	207
CYP2J2	5	0	0	0	18	0	10	0	0	31	14	0	0	0	25	0	0	0	0	0	23	27	24	0	3	5	0	59	2	104	23	14	0	0	14	0	0	0	0	0	35	15	117	0	24	0	0	0	1
C1orf87	0	9	7	0	0	0	52	0	0	12	47	1	0	1	32	44	16	0	0	0	14	29	19	29	148	0	106	35	82	47	36	44	14	0	0	62	0	0	0	0	28	32	130	0	139	29	0	1	80
NFIA	116	66	109	104	81	53	162	80	177	161	376	78	28	118	179	32	92	23	35	0	28	529	77	204	476	95	126	395	1113	345	484	190	28	29	20	41	44	27	0	5	118	337	750	173	833	48	771	176	160
TM2D1	47	39	72	84	31	1	11	26	108	17	61	103	50	31	123	30	89	0	221	0	0	33	68	25	103	0	87	89	118	83	149	0	32	36	43	0	0	41	64	0	0	100	153	5	86	462	345	0	1
PATJ	155	260	250	405	398	363	585	258	436	403	726	180	388	625	1056	305	172	288	469	79	272	560	330	254	702	422	519	789	1431	961	902	459	203	255	190	392	52	164	292	91	168	470	1105	291	821	259	388	446	207
L1TD1	1007	451	849	1098	684	1295	1648	1018	807	994	79	341	177	256	344	257	129	196	59	140	17	238	238	135	197	192	453	340	222	146	421	150	338	278	279	173	77	89	71	145	49	0	20	0	47	0	232	53	2
KANK4	18	32	18	19	0	21	0	25	32	11	98	0	0	0	51	0	20	0	6	0	85	48	28	13	39	0	115	86	557	59	103	36	14	16	0	22	0	0	0	2	65	10	69	83	151	32	346	0	0
USP1	45	30	25	71	0	190	106	84	54	67	79	141	25	100	81	0	98	59	5	1	0	30	5	23	96	1	37	81	229	86	36	11	42	0	0	0	18	43	0	0	0	0	1	0	52	29	172	0	208
DOCK7	100	129	83	189	125	142	171	63	86	221	215	76	126	34	202	1	108	227	0	0	65	223	118	98	221	111	140	383	1076	410	424	144	53	89	65	166	79	43	139	150	81	101	552	117	280	1	91	134	2
ANGPTL3	0	0	0	0	0	0	0	0	0	0	0	0	0	0	0	0	0	0	0	0	0	0	0	0	0	0	0	0	0	0	0	0	0	0	0	0	0	0	0	0	0	0	0	0	0	0	0	0	0
ATG4C	19	12	79	58	91	0	85	0	24	23	0	0	15	36	45	0	1	146	12	0	28	89	33	15	97	0	0	57	195	69	132	45	27	30	0	0	0	0	2	0	36	11	209	39	84	0	3	0	0
FOXD3	0	0	0	0	0	0	12	0	0	0	0	16	0	0	0	0	0	0	0	0	0	0	0	3	0	0	0	28	0	0	0	0	0	0	0	0	0	0	0	0	0	0	0	0	0	0	0	0	0
ALG6	80	47	40	68	83	34	172	54	25	24	3	0	7	1	99	0	30	0	0	1	41	47	18	57	107	1	42	198	548	12	125	15	0	15	26	0	25	0	0	0	0	29	158	38	155	0	0	1	77
ITGB3BP	71	59	70	63	62	51	139	19	61	140	157	38	48	1	217	0	25	72	104	0	33	47	24	0	106	35	18	0	74	132	96	72	41	16	21	0	0	0	0	49	0	62	191	29	100	6	0	0	0
EFCAB7	0	0	0	0	0	0	0	0	0	0	0	0	0	0	0	0	0	0	0	0	0	0	0	0	0	0	0	0	0	0	0	0	0	0	0	0	0	0	0	0	0	0	0	0	0	0	0	0	0
PGM1	5	36	46	15	57	25	9	0	36	8	45	30	33	1	33	0	7	0	1	1	6	104	17	64	80	183	36	53	417	66	92	22	47	0	66	0	0	0	1	0	192	45	238	53	240	134	0	51	124
ROR1	1350	466	1045	1594	1009	1565	2055	995	1031	1120	404	307	389	853	1002	314	324	677	557	201	92	547	399	375	512	397	1042	287	1061	637	1019	542	279	224	278	95	39	239	1	227	272	328	401	131	458	689	182	210	572
UBE2U	0	0	0	0	18	0	1	0	0	22	34	67	0	0	1	0	27	0	0	15	36	16	3	21	69	38	1	13	210	4	44	2	0	0	0	0	0	0	0	1	37	38	145	28	150	40	0	0	0
CACHD1	401	113	191	491	232	243	562	248	383	384	213	44	185	246	412	183	123	196	313	92	67	341	73	121	311	116	298	215	726	412	871	171	172	163	175	90	43	128	69	79	57	191	374	145	397	168	752	372	41
RAVER2	53	50	58	41	131	84	142	59	69	101	85	56	28	52	88	1	8	0	53	0	54	155	14	109	105	46	58	57	38	198	153	75	68	2	24	0	24	27	0	48	150	57	96	30	253	2	81	229	0
JAK1	162	73	156	215	177	139	254	103	105	208	167	109	153	178	305	87	73	77	307	51	70	341	121	135	170	45	198	203	543	229	268	139	119	87	73	1	0	46	191	1	93	71	488	75	465	196	380	445	2
AK4	173	94	139	324	385	236	441	78	258	235	62	80	106	119	100	49	73	191	263	98	14	122	65	36	202	15	242	145	502	180	264	28	19	0	5	75	0	38	19	46	117	68	133	22	152	120	135	0	0
DNAJC6	10	71	21	58	48	71	20	0	22	71	97	1	105	84	119	0	27	0	77	1	40	160	21	71	230	33	4	198	395	218	365	3	57	40	67	0	0	1	75	48	5	128	216	289	246	0	1	3	0
LEPROT	0	0	0	0	0	0	0	0	0	0	0	0	0	0	0	0	0	0	0	0	0	0	0	0	0	0	0	0	0	0	0	0	0	0	0	0	0	0	0	0	0	0	0	0	0	0	0	0	0
LEPR	44	7	38	21	28	84	206	26	85	78	119	0	29	2	24	79	76	0	1	83	2	214	64	31	166	116	135	162	429	331	410	65	30	9	20	0	0	0	159	0	118	157	442	59	219	106	298	15	1
PDE4B	32	76	55	94	19	30	3	7	86	76	300	40	93	75	246	24	141	0	194	43	23	409	166	147	379	124	408	333	1289	865	377	184	25	106	51	1	0	81	64	98	390	399	958	196	1106	778	446	151	53
SGIP1	21	7	45	50	13	62	19	7	55	64	133	12	39	8	73	11	1	0	61	0	80	108	38	43	97	74	88	315	601	192	226	10	43	5	24	20	81	0	0	17	62	205	416	156	419	180	192	259	103
DYNLT5	0	2	4	0	0	0	0	0	0	17	25	0	0	0	0	0	6	0	0	0	0	45	5	0	27	0	29	0	0	44	0	18	9	14	0	0	0	0	0	0	36	12	78	0	2	0	81	6	0
INSL5	0	0	0	0	0	0	0	0	0	0	1	0	0	0	0	0	0	0	0	0	0	0	0	0	0	0	0	0	57	0	0	0	0	0	0	0	0	0	0	0	0	0	0	0	0	0	0	0	0
DNAI4	20	26	21	49	8	23	62	7	34	61	64	0	21	0	1	0	43	0	88	23	36	131	13	17	73	21	68	140	257	122	73	52	0	17	13	46	27	0	81	37	42	146	242	0	196	6	2	475	1
MIER1	75	22	101	134	95	1	153	51	109	71	105	0	36	84	66	0	80	0	118	0	0	86	58	29	140	87	86	121	242	160	137	27	86	67	75	142	45	19	87	0	1	48	104	62	115	169	36	122	0
SLC35D1	53	0	34	21	23	62	95	23	0	0	114	14	0	32	29	0	29	0	0	48	0	31	3	28	67	0	1	119	141	130	31	0	25	13	35	0	0	0	0	0	105	24	151	82	131	0	0	0	0
C1orf141	0	0	0	19	1	0	0	0	60	33	43	1	36	0	12	0	1	0	0	0	0	0	17	16	10	10	87	0	77	68	64	49	0	16	0	0	0	45	1	0	17	95	61	0	8	10	204	0	0
IL23R	0	0	0	0	8	0	0	0	14	5	0	0	0	0	13	5	2	0	0	0	0	0	0	22	81	14	0	11	96	0	12	0	23	0	0	0	0	0	0	0	3	0	85	0	80	86	0	0	0
IL12RB2	18	15	25	38	7	0	20	0	29	0	12	0	19	52	29	26	1	67	0	0	30	115	29	50	125	0	15	214	324	119	120	106	67	8	30	0	31	44	0	0	8	122	84	0	203	42	91	17	9
SERBP1	453	225	277	393	428	690	849	305	213	229	109	177	133	263	408	149	139	229	79	1	115	200	75	96	101	166	291	131	138	127	426	124	256	106	143	166	65	123	71	60	53	89	104	0	8	116	3	203	2
GADD45A	0	0	0	0	0	0	8	0	0	0	0	0	19	0	0	92	0	0	0	0	39	0	0	0	11	0	0	0	9	0	15	0	0	0	9	0	19	0	0	0	0	0	0	0	0	0	0	0	0
GNG12	13	31	91	39	43	41	170	12	71	208	99	15	64	40	39	0	12	57	118	6	0	104	35	92	77	0	98	190	215	152	221	104	0	7	0	0	35	49	45	22	176	112	333	109	274	0	4	195	1
DIRAS3	0	0	0	0	0	0	0	0	0	0	0	0	0	0	0	0	0	0	0	0	0	0	0	0	0	0	0	0	0	0	0	0	0	0	0	0	0	0	0	0	0	0	0	0	0	0	0	0	0
WLS	0	0	4	0	0	0	0	0	0	0	1	22	0	0	0	0	0	18	0	0	27	43	39	19	68	60	46	78	72	0	35	11	13	0	16	44	0	0	0	0	8	39	88	20	3	0	0	0	0
RPE65	0	0	0	0	0	0	0	0	0	0	0	0	0	0	0	2	0	0	0	0	0	36	7	4	7	0	50	0	0	60	85	64	20	0	0	0	0	0	0	0	0	0	0	0	1	0	0	182	0
DEPDC1	32	32	51	14	64	41	24	0	86	50	63	0	0	9	70	0	0	0	0	0	0	21	0	17	17	0	5	3	0	0	47	0	0	8	0	28	0	0	0	0	0	0	98	0	0	27	0	0	0
LRRC7	7	91	54	85	12	43	23	0	100	56	211	70	79	65	97	67	70	6	151	19	104	384	108	116	480	181	322	599	1164	731	327	193	60	49	19	0	14	61	42	70	202	408	974	168	811	2	812	223	4
LRRC40	71	13	62	25	39	0	85	32	55	54	28	76	0	79	32	0	29	69	0	0	0	24	47	53	64	21	38	211	27	146	39	94	0	17	44	0	39	41	0	0	70	16	129	0	22	0	0	1	0
SRSF11	279	235	314	347	309	410	540	288	142	249	150	225	83	292	163	122	38	158	241	1	0	320	267	212	128	183	329	267	110	214	257	333	309	184	238	207	79	177	333	129	237	131	255	305	215	1	163	11	133
ANKRD13C	98	101	29	162	97	74	203	24	49	21	199	78	46	107	231	127	109	121	170	0	0	68	59	115	173	164	82	258	78	178	174	36	76	68	75	208	67	0	1	0	85	152	173	111	261	158	19	1	249
CTH	55	12	22	66	21	71	46	29	63	0	36	0	20	24	0	0	20	0	0	0	0	0	0	30	62	0	18	92	52	35	40	0	1	17	0	0	0	0	0	0	0	0	134	2	39	0	0	1	0
PTGER3	10	34	34	9	0	0	23	11	54	63	130	0	29	50	50	0	63	0	2	21	69	286	18	38	130	84	80	35	441	101	136	94	1	41	26	0	0	0	2	28	123	143	257	24	459	148	112	212	7
ZRANB2	32	16	98	129	107	76	173	65	69	87	37	149	31	0	92	1	39	66	96	1	147	0	12	25	41	54	73	1	30	92	147	46	3	22	33	0	0	75	85	93	4	84	171	81	59	136	59	71	0
NEGR1	259	100	185	151	228	389	217	89	153	351	305	69	143	217	202	2	227	50	246	19	142	317	159	186	567	170	320	414	1703	604	312	227	12	36	52	59	43	66	97	1	196	321	1369	201	1118	581	775	301	323
LRRIQ3	15	0	0	20	20	0	32	0	2	24	31	34	46	22	26	0	0	0	5	9	13	100	18	26	123	55	49	169	389	95	135	33	18	18	8	0	34	16	60	0	58	111	440	31	313	0	267	263	0
FPGT-TNNI3K	0	0	0	0	0	0	0	0	0	0	0	0	0	0	0	0	0	0	0	0	0	0	0	0	0	0	0	0	0	0	0	0	0	0	0	0	0	0	0	0	0	0	0	0	0	0	0	0	0
FPGT	0	0	0	0	0	0	0	0	0	0	0	0	0	0	0	0	0	0	0	0	0	0	0	0	0	0	0	0	0	0	0	0	0	0	0	0	0	0	0	0	0	0	0	0	0	0	0	0	0
TNNI3K	0	0	0	0	0	0	0	0	0	0	0	0	0	0	0	0	0	0	0	0	0	0	0	0	0	0	0	0	0	0	0	0	0	0	0	0	0	0	0	0	0	0	0	0	0	0	0	0	0
LRRC53	0	0	0	0	0	0	0	0	0	0	0	0	0	0	0	0	0	0	0	0	0	0	0	0	0	0	0	0	0	0	0	0	0	0	0	0	0	0	0	0	0	0	0	0	0	0	0	0	0
ERICH3	1	18	0	15	0	0	1	0	0	66	38	0	0	1	0	69	20	0	42	0	30	0	0	0	22	0	5	24	174	7	2	0	0	19	0	0	0	0	56	1	56	53	156	26	18	0	0	0	0
CRYZ	0	0	0	0	18	0	13	11	0	0	51	50	1	0	0	0	0	0	0	0	0	39	27	0	3	21	0	102	27	16	8	0	0	0	0	0	0	0	0	32	29	17	76	23	53	291	19	0	0
TYW3	0	0	0	0	0	25	102	56	35	31	17	27	0	0	0	97	0	0	0	0	3	98	1	0	23	0	25	25	29	73	12	1	0	36	0	0	0	0	0	62	74	40	35	0	19	1	0	199	0
LHX8	0	0	0	0	0	0	25	0	0	0	32	0	0	27	0	0	5	0	0	15	20	32	5	55	4	0	7	79	0	1	17	76	0	0	0	0	0	0	0	0	0	12	6	0	36	0	0	0	0
SLC44A5	190	107	216	264	151	117	377	92	226	395	264	63	156	225	180	41	34	0	103	104	106	359	56	58	380	273	510	358	891	440	632	204	197	140	27	126	84	86	98	34	510	270	609	298	464	215	677	133	283
ACADM	74	0	19	39	53	49	94	24	52	92	90	103	7	9	89	60	17	67	21	184	44	27	17	50	67	39	51	160	7	197	68	185	0	0	60	0	0	0	1	1	1	51	67	108	165	41	0	99	0
RABGGTB	51	32	1	44	54	96	31	20	79	0	49	0	48	101	19	15	31	0	0	0	0	88	12	37	19	0	0	95	0	17	31	0	14	51	28	47	0	0	0	48	0	0	0	0	0	0	0	0	0
MSH4	1	29	19	19	0	1	9	0	22	42	90	29	0	39	7	0	0	28	0	1	52	107	26	37	112	25	142	217	296	220	73	57	29	0	0	0	34	0	1	0	53	91	345	48	101	0	437	0	0
ASB17	0	0	0	0	0	0	0	0	0	0	32	0	0	0	0	0	0	0	0	0	0	0	0	0	0	0	0	10	0	28	0	0	0	0	0	0	0	0	0	0	0	33	23	0	0	0	86	0	0
ST6GALNAC3	603	422	500	807	661	570	1209	623	555	616	570	190	346	743	463	116	139	257	341	48	94	304	196	266	661	249	771	823	1528	863	738	378	219	113	99	80	128	207	128	35	264	415	1071	135	1067	569	390	627	195
ST6GALNAC5	206	72	174	217	211	249	261	100	175	343	186	118	75	217	168	73	3	0	22	27	51	256	136	72	317	74	349	228	686	209	471	232	30	81	71	280	37	0	75	29	86	191	492	272	436	272	230	230	113
PIGK	51	33	121	115	13	53	103	102	110	104	47	49	57	57	128	0	93	12	83	1	23	180	20	51	150	100	51	531	114	120	161	16	56	60	57	0	0	76	1	0	204	123	291	50	122	0	59	7	0
AK5	51	14	20	43	26	26	80	28	34	97	161	0	95	7	0	2	10	0	45	0	76	350	58	63	176	108	113	203	620	278	406	250	12	84	32	0	93	115	1	2	125	183	635	114	513	0	194	268	0
ZZZ3	225	150	176	188	326	208	300	131	204	154	83	121	187	185	194	40	80	59	62	1	47	143	42	52	184	145	271	412	620	212	319	168	76	61	108	29	21	81	73	43	202	56	174	93	321	58	279	131	116
USP33	85	80	68	199	130	105	129	79	6	125	114	61	18	161	99	0	73	0	1	0	35	80	67	0	36	80	7	194	132	60	362	71	20	74	73	114	46	55	0	0	60	80	143	7	105	171	238	33	0
MIGA1	10	1	56	56	6	1	74	56	56	30	73	16	20	20	78	51	0	70	81	0	0	211	39	18	197	75	106	189	33	162	106	19	30	27	42	0	0	14	0	0	18	0	203	75	213	175	723	4	16
NEXN	73	41	38	80	5	116	83	62	69	39	201	79	55	50	78	61	1	0	82	64	0	74	63	64	112	86	69	265	6	159	105	59	74	28	27	0	43	16	100	8	10	45	86	35	91	133	84	85	2
FUBP1	191	74	191	254	325	516	365	177	218	264	265	205	184	308	220	157	24	102	45	187	23	32	87	113	117	0	344	101	313	107	368	3	171	109	162	79	87	175	84	22	142	32	233	98	66	289	206	156	37
DNAJB4	0	0	18	0	0	0	0	2	0	0	0	0	0	0	0	0	0	76	0	0	0	0	0	0	16	0	0	0	0	0	0	0	0	0	0	0	0	0	0	0	0	0	0	0	0	0	0	0	0
GIPC2	4	34	68	61	46	0	0	18	42	20	106	66	0	16	136	0	60	0	0	0	66	80	3	43	84	37	23	163	442	41	213	72	0	12	0	0	0	0	0	0	62	104	226	38	160	118	1	1	40
PTGFR	5	5	38	31	9	1	29	1	1	29	243	27	30	8	41	11	19	0	34	0	31	88	21	54	82	0	60	135	644	54	155	54	10	0	0	0	7	21	114	0	74	76	441	39	315	135	346	87	1
IFI44L	0	0	14	0	0	0	0	0	0	0	19	0	0	0	13	0	0	0	0	0	0	26	2	25	0	0	20	0	1	0	0	3	22	0	1	0	0	0	0	0	0	26	34	0	13	1	1	0	0
IFI44	0	0	0	0	0	0	0	0	0	0	0	0	0	0	0	0	0	0	0	0	35	0	0	25	0	0	0	0	0	26	0	0	0	0	0	0	0	0	0	0	0	1	34	0	32	0	0	0	0
ADGRL4	15	49	25	53	0	2	29	14	59	97	89	27	53	31	2	59	46	0	59	102	14	138	57	108	138	125	52	140	1103	289	207	102	11	28	1	1	0	0	195	0	143	226	554	44	439	314	155	283	40
ADGRL2	424	198	202	511	257	496	708	239	256	470	458	184	150	413	409	317	266	65	311	81	105	198	168	213	505	276	564	540	1498	546	552	352	183	135	137	139	146	205	243	128	228	245	1075	73	925	340	570	558	332
TTLL7	16	66	70	0	0	42	94	31	13	99	137	26	70	131	270	68	0	0	75	99	80	69	83	174	213	74	56	83	258	70	348	119	37	62	70	169	0	21	0	29	86	104	332	238	261	56	126	1	0
PRKACB	155	19	113	174	104	163	262	148	95	204	290	101	22	71	211	0	23	90	96	94	74	190	116	163	220	27	335	191	430	225	158	33	30	53	14	41	48	22	2	4	31	79	244	38	100	193	306	83	0
SAMD13	1	37	1	7	10	26	0	0	0	3	0	0	34	0	0	34	24	0	0	0	0	49	21	27	47	14	0	73	214	34	170	98	0	0	0	0	1	59	0	0	1	93	112	1	44	0	5	0	0
DNASE2B	0	0	0	10	0	0	0	0	0	0	36	0	0	12	44	0	0	0	72	0	31	11	0	0	8	0	1	15	114	0	3	0	0	17	0	0	0	0	0	0	0	38	21	0	64	0	0	0	0
RPF1	0	13	51	0	0	95	22	0	61	37	42	42	38	0	63	72	53	66	0	0	0	24	0	15	10	0	0	17	100	0	93	40	25	21	8	0	0	0	0	12	0	0	59	0	13	72	0	0	0
GNG5	0	0	0	0	0	0	0	0	0	0	0	0	0	0	0	0	0	0	0	0	0	0	0	0	0	0	0	0	0	0	0	0	0	0	0	0	0	0	0	0	0	0	0	0	0	0	0	0	0
SPATA1	0	0	0	0	0	0	0	0	0	0	0	0	0	0	0	0	0	0	0	0	0	0	0	0	0	0	0	0	0	0	0	0	0	0	0	0	0	0	0	0	0	0	0	0	0	0	0	0	0
CTBS	0	0	7	0	0	1	0	0	0	0	2	0	0	0	0	0	0	0	0	0	0	0	0	0	0	0	0	0	0	0	0	0	10	0	0	0	0	0	0	0	0	0	43	35	10	0	0	0	0
SSX2IP	71	17	33	23	61	38	82	5	27	34	45	20	149	9	21	0	1	109	0	0	64	21	0	24	98	24	47	157	304	90	95	0	27	63	15	198	58	0	0	0	25	34	74	46	151	0	1	298	0
LPAR3	23	19	27	88	88	12	56	41	22	7	89	93	0	46	0	0	14	0	46	0	102	64	31	51	91	50	102	115	62	255	183	28	0	38	26	0	0	1	1	1	1	78	45	0	271	2	3	1	0
MCOLN2	0	0	46	30	17	0	28	0	20	75	38	0	0	0	38	1	29	0	0	0	0	58	1	48	51	38	43	271	66	87	41	41	32	29	1	0	0	0	38	0	35	131	187	0	179	1	0	1	108
DNAI3	0	51	26	16	0	21	63	0	19	15	103	0	0	29	30	0	20	0	2	0	20	127	12	25	35	6	95	21	132	219	98	86	24	32	0	0	0	38	0	0	32	79	65	1	111	17	0	185	0
MCOLN3	0	0	0	0	0	0	0	0	0	0	0	0	0	0	0	0	0	0	0	0	0	0	0	0	0	0	0	0	0	0	0	0	0	0	0	0	0	0	0	0	0	0	0	0	0	0	0	0	0
SYDE2	18	14	37	27	12	54	80	60	66	160	0	1	15	59	5	26	1	0	0	0	0	89	1	0	72	0	116	2	38	56	37	14	38	3	21	0	20	0	0	0	0	0	78	23	42	64	59	0	0
C1orf52	0	6	30	81	12	57	25	10	18	4	30	0	0	49	1	0	0	0	0	63	0	36	24	8	24	24	0	76	0	0	55	26	5	29	33	18	23	0	0	1	0	9	5	44	42	0	0	43	0
BCL10	3	0	0	10	0	0	54	0	0	11	0	0	0	17	0	0	0	40	0	0	0	0	1	19	9	0	0	0	0	10	0	0	1	0	0	0	0	0	82	0	3	44	50	1	0	0	0	0	0
DDAH1	9	0	14	0	4	0	0	0	0	23	1	14	21	37	0	75	2	0	0	0	0	41	10	12	14	84	65	0	0	8	33	0	0	4	0	0	1	24	0	0	0	27	41	48	14	0	0	146	0
CCN1	5	0	0	46	2	0	14	0	45	0	0	0	1	15	58	165	8	33	128	64	0	0	20	0	0	0	0	41	71	0	48	13	0	0	0	0	0	50	0	19	0	20	50	64	32	126	177	41	0
ZNHIT6	13	22	101	97	91	41	176	69	30	22	28	56	0	18	63	155	25	0	0	0	0	44	41	40	21	32	0	149	88	103	57	0	5	47	27	0	0	18	115	0	43	7	29	22	30	20	0	173	1
COL24A1	0	48	80	44	40	0	2	0	154	194	311	67	0	34	38	1	52	0	58	69	105	194	105	94	510	268	526	200	918	486	247	153	29	49	0	1	0	50	160	0	133	185	637	79	674	87	428	327	215
ODF2L	47	51	160	77	65	1	58	0	79	77	107	116	76	178	96	0	30	224	0	1	0	0	52	20	53	83	84	240	209	111	56	66	17	16	25	0	30	6	1	100	53	82	115	144	25	58	207	61	191
CLCA2	8	0	0	0	0	0	0	0	12	0	29	8	0	0	27	0	0	25	0	0	1	0	10	17	23	0	0	0	111	67	16	0	0	0	0	0	0	0	1	0	0	42	64	51	46	0	0	0	0
CLCA1	0	0	0	0	0	0	0	0	52	1	0	0	0	0	1	0	0	0	9	0	0	4	5	0	11	0	0	96	67	111	74	0	0	0	0	0	0	0	0	33	35	1	1	49	50	0	2	123	0
CLCA4	0	0	0	0	0	0	0	0	3	0	0	4	0	0	0	0	0	0	0	0	0	21	0	0	26	0	33	0	51	31	0	0	0	0	11	0	0	0	0	0	0	0	63	0	70	79	12	0	0
SH3GLB1	23	28	58	93	20	0	110	12	28	47	69	45	25	133	160	8	0	0	148	0	27	48	22	21	63	1	99	0	2	95	141	20	47	41	12	67	0	131	0	90	16	0	141	32	131	0	2	0	0
SELENOF	67	46	98	219	87	37	93	93	69	35	80	19	34	56	118	0	64	68	130	0	1	30	34	43	70	43	82	48	102	161	82	17	20	36	59	49	47	53	0	10	30	30	1	66	14	0	0	0	94
HS2ST1	87	108	75	147	196	271	224	90	114	57	111	35	2	167	92	0	82	74	6	89	0	118	12	6	183	0	170	93	337	175	225	61	68	40	67	158	38	52	0	0	32	56	274	164	68	234	2	226	0
ENSG00000267561	0	17	0	8	0	0	0	0	0	0	0	0	0	0	0	0	0	0	0	0	0	35	0	39	6	0	64	0	0	0	0	32	0	0	0	0	0	0	0	0	25	28	55	0	18	0	0	0	0
LMO4	0	14	41	11	23	48	51	77	32	46	57	0	30	0	43	57	6	0	0	0	0	0	0	12	45	0	51	36	20	0	0	10	0	0	0	73	0	0	16	0	59	5	29	14	80	0	0	0	0
PKN2	168	102	249	144	203	236	540	163	156	256	116	28	85	274	241	59	36	3	273	0	35	144	121	133	281	55	93	256	357	139	334	95	95	24	175	88	98	125	53	27	171	85	294	153	280	142	349	392	105
GTF2B	0	0	0	49	17	0	104	0	0	53	1	0	0	0	40	0	0	70	42	0	0	14	3	0	66	82	0	0	179	3	70	0	1	0	10	0	0	0	0	0	0	0	72	8	148	91	59	0	0
KYAT3	82	40	75	51	68	26	54	16	15	60	35	0	0	46	17	0	13	0	0	74	29	0	5	49	37	0	9	12	54	126	163	91	16	0	0	63	15	0	64	0	1	3	0	31	70	0	1	1	0
RBMXL1	0	0	0	0	0	0	0	0	0	0	0	0	0	0	0	0	0	0	0	0	0	0	0	0	0	0	0	0	0	0	0	0	0	0	0	0	0	0	0	0	0	0	0	0	0	0	0	0	0
GBP3	0	0	0	0	0	0	0	0	0	14	0	0	0	1	0	0	0	0	0	0	0	0	0	0	23	0	12	0	74	11	27	0	3	10	0	0	0	22	0	0	0	0	22	0	52	0	0	0	0
GBP1	0	0	0	0	0	0	0	0	0	0	0	0	1	0	0	0	0	14	0	0	0	0	0	0	21	46	15	0	0	10	62	0	0	0	0	0	0	0	0	0	0	0	11	0	10	0	0	0	0
GBP2	0	0	0	0	0	0	0	0	0	0	0	0	0	0	0	0	0	0	0	0	0	0	0	0	8	0	0	53	0	0	70	12	0	0	0	0	0	0	0	0	33	0	17	0	40	0	60	47	0
GBP7	0	9	0	0	0	0	0	0	0	16	15	25	0	0	0	0	0	0	0	0	0	0	16	22	41	36	14	166	0	69	29	29	0	0	0	0	0	0	3	0	0	3	108	0	60	0	4	1	0
GBP4	0	0	0	0	0	0	0	0	0	1	7	0	0	0	22	0	10	0	0	0	0	0	14	31	11	10	0	5	71	10	0	11	0	0	0	0	0	0	0	0	0	1	14	0	47	0	220	0	0
GBP5	0	0	0	0	0	0	0	0	0	0	10	0	0	0	0	0	0	0	0	0	0	9	0	0	9	0	0	0	0	0	0	0	0	0	0	0	0	0	0	0	0	0	0	0	0	0	0	0	0
GBP6	0	0	8	0	1	1	22	14	0	0	0	32	38	0	0	0	14	0	0	0	0	32	0	0	34	0	0	1	94	35	15	43	0	0	1	0	0	0	0	0	0	21	115	0	97	0	41	0	0
LRRC8B	36	15	36	70	119	101	121	64	168	65	63	19	51	50	165	0	12	192	135	69	18	98	104	3	97	75	99	53	106	137	142	76	38	12	61	100	0	0	137	1	0	58	81	73	46	401	30	233	0
ENSG00000288629	0	0	0	0	0	0	0	0	0	0	0	0	0	0	0	0	0	0	0	0	0	0	0	0	0	0	0	0	0	0	0	0	0	0	0	0	0	0	0	0	0	0	0	0	0	0	0	0	0
LRRC8C	0	0	0	0	0	0	0	0	0	0	0	0	0	0	0	0	0	0	0	0	0	0	0	0	0	0	0	0	0	0	0	0	0	0	0	0	0	0	0	0	0	0	0	0	0	0	0	0	0
ENSG00000271949	0	15	21	0	0	0	11	0	0	0	7	37	0	22	0	0	35	0	64	3	1	6	15	31	57	46	33	42	170	67	90	59	1	0	0	0	0	0	0	18	2	50	168	28	117	0	124	1	0
LRRC8D	43	0	23	89	34	27	73	17	27	37	30	1	0	41	30	0	0	0	0	82	0	0	8	0	28	0	1	0	9	0	65	44	0	20	21	103	12	46	0	43	0	28	42	36	0	0	168	0	0
ZNF326	52	66	109	110	97	124	57	82	63	53	151	45	18	95	110	123	64	62	55	0	6	85	94	29	24	0	177	41	0	139	123	57	83	46	89	224	31	125	0	18	0	69	116	92	53	68	0	0	0
BARHL2	0	18	0	0	0	0	0	0	0	0	0	0	33	0	0	0	0	0	0	0	0	0	0	0	0	0	0	11	0	0	0	13	0	24	0	0	0	0	0	0	0	0	3	0	1	0	0	0	0
ZNF644	393	216	224	517	505	270	648	356	126	304	112	175	208	308	586	234	123	315	110	474	70	171	88	181	173	46	345	304	178	247	352	154	179	277	44	303	77	70	93	304	135	172	316	147	252	35	262	95	84
HFM1	3352	1272	2471	5494	3767	2990	6289	1927	3029	1919	2523	1629	1251	3368	4634	1668	1009	2256	2455	979	455	1123	851	812	1623	1288	3119	1524	1863	1368	2918	1216	923	1143	1819	4106	734	2018	1203	1072	836	756	2988	2405	1349	1556	2143	1932	907
CDC7	22	25	32	106	73	92	97	74	72	15	68	1	24	0	0	0	0	194	91	0	0	36	23	0	64	0	0	3	40	44	117	43	24	34	54	0	22	0	0	77	4	15	63	8	150	0	0	162	1
TGFBR3	20	15	27	56	34	0	51	18	49	150	70	64	101	16	61	12	94	4	0	12	72	140	79	92	299	64	46	380	728	266	260	172	1	12	45	0	20	41	75	0	114	259	194	44	378	4	0	6	151
BRDT	0	0	1	18	0	0	0	0	64	31	76	29	1	9	27	0	0	0	1	0	0	147	0	53	97	6	25	51	85	65	8	25	0	0	0	0	15	0	0	0	4	168	167	35	33	180	13	3	0
EPHX4	19	0	25	0	0	0	0	2	14	10	26	40	0	0	25	0	0	0	0	1	0	45	0	8	31	0	0	33	0	4	4	43	0	0	6	0	0	0	0	0	0	11	164	0	4	0	0	0	36
SETSIP	0	15	1	0	12	0	0	0	0	0	2	2	2	0	0	0	0	0	0	0	0	1	0	0	0	0	0	0	0	0	0	1	19	37	0	0	0	0	0	0	0	0	8	0	0	0	0	0	0
BTBD8	37	48	37	87	11	26	33	0	5	74	35	24	16	8	44	11	39	2	55	4	0	35	0	65	60	37	90	125	404	165	78	57	0	0	0	0	0	0	1	0	31	79	155	6	115	86	1	173	131
C1orf146	0	0	0	0	0	0	0	0	0	0	11	24	0	0	0	0	35	0	35	0	1	0	9	0	17	0	0	5	0	29	3	0	0	0	0	0	0	0	0	0	8	12	89	0	3	0	0	0	0
GLMN	86	61	70	104	123	325	249	49	145	128	28	48	0	98	136	0	24	99	143	0	22	25	18	35	108	105	7	80	114	43	229	36	78	96	31	167	1	0	0	61	3	8	84	65	94	0	109	0	0
RPAP2	178	111	174	187	148	270	248	151	91	349	117	184	182	185	192	88	169	170	78	0	25	89	83	206	182	62	259	197	75	217	435	152	79	114	114	38	27	89	1	40	86	103	436	147	295	117	0	0	0
GFI1	0	0	0	0	0	0	0	0	0	0	0	0	46	68	6	0	0	0	0	0	0	0	1	10	34	0	69	21	0	97	11	7	0	0	0	61	0	75	21	0	15	0	17	13	4	0	103	0	0
EVI5	130	89	175	300	152	205	107	56	148	224	318	135	78	197	464	44	130	32	103	107	39	445	112	169	393	213	396	469	792	654	374	169	109	59	164	16	64	1	83	22	180	405	748	208	556	472	317	97	156
RPL5	13	0	0	16	0	0	0	0	0	8	12	0	0	0	0	0	0	0	0	0	0	0	0	0	0	0	0	0	0	1	0	0	0	0	0	0	0	22	0	0	0	0	0	0	0	0	0	0	0
DIPK1A	0	31	0	41	36	9	43	21	76	22	115	42	45	59	247	33	12	30	28	0	69	81	19	42	195	67	87	92	562	290	127	62	0	14	51	0	0	0	134	19	23	120	132	43	259	106	209	79	0
MTF2	125	42	104	343	278	179	330	110	115	137	43	0	116	115	307	59	22	56	52	65	43	174	23	61	158	89	131	143	402	60	47	205	91	64	53	135	61	84	0	5	57	67	193	121	56	1	202	0	28
TMED5	30	28	0	66	22	58	92	47	27	40	0	0	0	30	24	85	26	0	73	93	0	0	38	0	21	0	30	42	38	55	146	27	0	0	21	0	0	18	0	0	1	23	60	18	21	88	0	0	0
CCDC18	103	102	85	173	133	72	222	147	73	235	36	109	28	188	163	0	7	99	172	0	2	0	122	72	82	32	83	110	52	132	381	135	35	165	136	41	25	139	0	41	0	113	40	88	147	2	0	1	231
DR1	34	13	20	28	43	3	137	30	74	48	84	52	32	56	89	0	33	0	23	1	0	35	18	33	30	0	0	95	59	54	30	23	33	12	0	0	0	133	0	0	0	57	73	41	0	0	119	1	0
FNBP1L	586	135	421	392	362	555	732	358	416	382	200	130	276	394	374	306	132	39	75	2	67	165	118	220	204	127	462	472	373	59	545	246	120	230	304	182	34	57	65	164	85	354	434	262	318	2	637	371	1
BCAR3	85	44	107	172	62	43	86	65	150	194	141	14	96	112	82	1	92	96	130	87	79	420	93	106	404	94	219	137	1006	310	458	226	61	12	20	104	14	70	140	0	253	185	299	159	404	773	391	320	171
DNTTIP2	27	24	23	82	25	62	49	15	36	133	1	0	43	44	66	0	0	0	40	95	0	57	19	9	22	37	0	101	76	1	0	45	13	19	35	0	0	0	0	17	64	1	45	0	63	0	177	0	0
GCLM	44	0	26	0	0	6	40	10	0	49	31	64	8	0	0	1	8	0	47	42	0	58	1	0	68	22	0	0	78	62	33	0	14	0	18	21	0	0	0	0	50	0	46	0	26	0	0	0	0
ABCA4	0	0	42	46	0	0	3	0	0	54	86	59	32	40	22	0	29	52	58	0	47	159	52	95	164	72	55	303	503	163	131	184	9	62	24	0	17	1	4	41	168	152	462	107	461	34	424	148	0
ARHGAP29	0	15	32	7	35	60	40	12	48	24	53	10	18	100	95	121	59	0	0	60	29	31	31	9	79	80	147	56	393	120	174	46	13	9	6	45	1	50	0	51	52	72	214	45	180	1	0	0	2
ABCD3	88	103	36	68	43	42	149	43	48	38	81	44	44	154	165	0	61	76	132	0	7	60	50	21	141	63	46	76	366	112	260	20	60	0	1	24	0	0	82	0	36	51	215	259	181	239	201	0	1
F3	14	0	9	0	0	1	0	0	0	0	20	0	21	0	27	0	0	0	0	87	13	1	8	41	9	0	41	0	80	0	0	0	0	1	0	0	26	0	0	0	0	2	56	0	122	0	49	103	0
SLC44A3	0	7	0	48	0	0	12	17	0	29	17	43	22	26	103	0	0	0	0	0	0	0	6	17	50	15	19	107	145	56	40	32	24	99	16	0	0	0	0	0	25	84	204	28	66	129	304	0	0
CNN3	143	52	92	105	143	216	230	77	56	79	23	105	95	120	169	158	110	89	103	0	61	120	66	0	48	180	215	61	11	74	219	77	77	57	50	60	20	66	0	104	1	57	232	37	151	0	115	0	79
ALG14	0	0	0	16	0	0	0	0	0	0	3	0	0	0	0	0	0	0	28	0	0	0	0	0	0	0	0	0	0	0	30	0	0	0	0	0	0	0	0	0	0	7	0	1	22	0	0	87	0
TLCD4	0	0	0	0	0	0	0	0	0	0	0	0	0	0	0	0	0	0	0	0	0	0	16	0	0	0	0	0	0	0	0	0	0	0	0	0	0	0	0	0	0	0	0	1	19	0	0	0	0
TLCD4-RWDD3	0	0	0	0	0	0	0	0	0	0	0	0	0	0	0	0	0	0	0	0	0	0	0	0	0	0	0	0	0	0	0	0	0	0	0	0	0	0	0	0	0	0	0	0	0	0	0	0	0
RWDD3	0	0	0	0	0	0	0	0	0	0	0	0	0	0	0	0	0	0	0	0	0	0	0	0	0	0	0	0	0	0	0	0	0	0	0	0	0	0	0	0	0	0	0	0	0	0	0	0	0
PTBP2	382	109	246	493	433	462	708	339	335	341	119	222	211	563	450	0	113	409	538	32	77	68	151	140	179	261	212	310	164	152	584	224	92	147	146	305	14	138	78	88	182	148	259	93	173	451	398	196	202
DPYD	57	10	25	5	20	0	51	13	27	140	250	80	153	115	85	1	72	24	105	99	87	350	164	176	372	91	129	367	1061	406	373	164	81	73	34	0	69	248	4	23	292	391	729	98	853	0	591	316	46
SNX7	14	7	37	45	34	0	13	17	0	47	92	22	76	23	111	0	41	0	20	1	6	42	23	1	75	52	96	93	1	150	142	36	0	23	16	122	0	0	1	46	1	92	53	24	62	0	108	256	0
PLPPR5	32	44	17	23	0	19	21	28	31	11	81	0	5	52	1	0	0	0	0	47	20	3	30	50	59	0	15	88	614	94	34	18	1	0	0	0	0	10	0	0	0	7	99	39	260	0	27	0	154
PLPPR4	0	0	0	26	17	0	0	0	7	9	10	0	0	0	80	0	0	0	0	0	0	0	0	11	38	0	0	77	34	0	0	31	0	23	0	0	1	0	0	16	1	28	34	0	45	0	0	92	0
PALMD	0	0	23	12	0	33	1	0	0	15	0	0	0	0	15	0	44	0	0	0	40	34	19	14	38	0	1	141	11	106	12	0	0	0	0	0	15	0	0	1	0	12	202	21	67	0	0	2	0
FRRS1	0	27	46	0	12	0	14	5	1	35	20	56	0	9	85	0	28	0	0	50	13	57	21	22	53	1	55	123	228	36	68	65	0	0	0	1	0	0	48	0	24	31	52	0	150	137	480	55	1
AGL	35	52	69	40	66	20	78	23	60	35	42	1	35	29	0	86	63	88	0	0	0	98	15	1	43	0	64	3	67	134	103	50	1	4	8	0	57	38	78	0	29	82	52	15	202	163	2	0	0
SLC35A3	0	0	0	0	0	0	0	0	0	0	0	0	0	0	0	0	0	0	0	0	0	0	0	0	0	0	0	0	0	0	0	0	0	0	0	0	0	0	0	0	0	0	0	0	0	0	0	0	0
ENSG00000283761	0	0	0	0	0	0	0	0	0	0	0	0	0	0	0	0	0	0	0	0	0	0	0	0	0	0	0	0	0	0	0	0	0	0	0	0	0	0	0	0	0	0	0	0	0	0	0	0	0
MFSD14A	0	0	0	0	0	0	0	0	0	0	0	0	0	0	0	0	0	0	0	0	0	0	0	0	0	0	0	0	0	0	0	0	0	0	0	0	0	0	0	0	0	0	0	0	0	0	0	0	0
SASS6	86	29	55	108	54	99	31	32	38	16	21	34	51	42	138	0	0	0	0	77	34	74	55	8	51	0	29	78	389	65	72	69	44	34	0	85	14	0	0	1	23	64	125	0	73	0	8	0	1
TRMT13	25	0	40	48	31	49	0	16	0	33	0	0	0	58	98	94	0	0	1	0	0	26	0	20	5	0	46	0	0	0	0	0	0	18	0	91	0	20	0	0	0	1	77	18	0	0	0	0	0
LRRC39	0	0	0	20	0	0	0	0	0	22	0	11	0	0	0	0	0	0	0	55	0	63	3	18	88	0	1	0	58	2	61	0	0	0	23	0	0	29	0	0	16	2	20	45	8	0	64	0	0
DBT	69	14	28	79	70	0	30	0	10	31	0	2	30	35	1	0	1	0	0	0	0	0	21	6	40	0	17	0	38	234	130	49	0	84	1	94	0	0	1	0	50	18	108	1	29	0	1	154	0
RTCA	11	0	14	48	44	34	30	15	19	76	32	45	21	17	46	21	24	0	92	0	20	44	49	11	12	62	22	0	216	51	140	6	0	13	15	0	0	0	0	0	0	22	3	0	51	0	2	42	0
CDC14A	99	77	66	171	181	26	152	40	20	118	94	84	158	150	320	32	23	203	0	1	65	217	42	147	129	54	241	266	232	28	323	85	81	93	72	0	16	44	117	42	73	142	493	70	274	153	1	118	1
GPR88	0	0	0	0	0	0	0	0	0	0	0	0	0	0	0	0	0	0	0	0	0	0	0	23	20	0	0	0	0	0	0	0	0	0	0	0	0	0	0	0	0	0	0	0	0	0	0	0	0
VCAM1	0	0	0	0	0	0	0	0	0	0	0	0	0	0	0	0	0	0	0	0	0	1	0	22	20	0	47	44	0	47	0	0	0	8	0	0	0	0	0	0	1	0	64	0	0	0	0	1	0
EXTL2	58	0	52	39	27	104	130	42	15	63	16	16	0	18	0	0	0	0	0	0	0	3	0	44	0	24	56	0	24	95	108	2	0	11	0	0	0	43	0	0	39	0	27	0	0	2	0	0	0
SLC30A7	129	22	84	105	152	124	202	41	175	30	52	0	58	32	133	124	80	96	247	1	34	71	26	27	78	36	187	41	338	190	98	47	44	10	31	0	0	64	0	2	0	85	178	51	141	0	221	82	60
DPH5	57	28	56	14	32	114	117	67	75	38	0	0	21	0	12	0	21	0	67	1	37	18	15	0	25	44	43	131	10	75	0	0	13	12	52	0	12	0	1	0	1	37	106	0	102	152	160	170	0
S1PR1	0	0	0	0	0	0	0	0	0	0	0	0	0	0	0	0	1	0	0	0	0	44	0	0	21	0	0	0	0	41	0	16	0	0	0	0	0	0	0	0	0	15	2	0	0	0	0	71	0
OLFM3	0	59	29	10	17	2	0	0	40	49	109	27	0	45	2	0	1	2	10	0	10	187	18	54	159	42	44	24	151	209	115	63	113	28	0	0	0	44	0	45	104	110	267	59	202	0	273	326	1
COL11A1	7	41	79	129	8	28	51	17	31	163	66	20	20	72	207	4	31	86	0	0	0	132	86	101	132	46	105	285	12	339	126	54	62	67	0	93	31	18	134	0	127	4	371	75	170	210	41	316	0
RNPC3	55	21	56	8	39	83	37	16	33	0	30	0	0	33	1	0	32	0	0	0	0	42	37	8	11	0	122	1	73	55	41	0	0	0	40	0	3	0	0	0	0	18	81	0	57	0	0	0	0
AMY2B	5	0	0	17	0	0	26	0	0	0	13	1	0	0	0	0	0	0	0	0	0	30	25	9	30	0	0	7	0	0	0	41	5	0	15	0	0	0	82	0	0	0	49	0	26	0	0	0	0
AMY2A	0	0	0	0	0	0	0	0	0	0	0	3	0	0	0	0	0	0	0	0	0	0	0	0	17	33	0	0	0	0	0	0	0	0	0	0	0	0	0	0	0	0	0	0	0	0	0	0	0
AMY1A	0	0	0	0	0	0	0	0	0	0	0	0	0	0	0	0	0	0	0	0	0	0	0	0	1	0	0	0	0	0	0	0	0	0	0	0	0	0	0	0	1	0	0	0	0	0	0	0	0
AMY1B	0	0	0	0	0	0	0	0	0	0	0	0	0	0	0	0	0	0	0	0	0	1	0	0	0	0	0	7	11	3	0	0	0	0	0	0	0	0	0	0	0	0	0	0	0	0	0	0	0
AMY1C	0	0	0	0	0	0	0	1	0	0	0	0	0	0	0	0	0	0	0	0	0	0	0	0	0	0	0	0	0	0	0	0	0	0	0	0	0	0	0	0	0	0	0	0	0	0	0	0	0
PRMT6	0	39	0	16	65	0	63	11	11	0	32	32	0	0	30	0	1	0	0	0	0	8	0	21	11	0	0	0	0	53	0	0	23	0	16	0	0	0	96	1	0	0	20	60	0	0	0	0	0
NTNG1	6	50	99	27	65	2	67	42	71	119	171	126	24	99	16	13	25	6	146	55	47	136	127	88	226	72	162	293	917	272	358	139	49	46	0	86	11	1	62	43	56	233	468	9	518	182	135	98	6
VAV3	99	118	220	260	112	215	195	70	22	279	596	213	341	356	527	38	71	0	173	185	31	413	170	156	333	72	228	286	886	439	565	156	98	150	153	0	33	67	1	54	272	220	582	162	483	0	235	73	1
SLC25A24	125	64	52	115	77	65	183	3	19	49	27	138	40	43	115	39	103	0	54	1	15	23	86	38	97	2	82	81	154	57	83	46	54	115	77	74	47	0	1	2	16	80	240	1	144	0	394	156	0
NBPF4	0	0	0	0	0	0	0	0	0	0	15	0	1	0	0	0	0	0	0	0	0	4	0	13	1	0	0	0	5	65	4	26	0	0	0	0	0	13	0	0	0	0	9	0	53	0	10	8	0
NBPF6	0	0	0	0	0	0	0	0	0	0	0	0	2	0	0	0	0	0	0	0	1	0	0	0	16	0	0	70	49	69	0	0	0	0	0	0	0	0	0	0	1	0	5	0	15	0	0	2	0
EEIG2	55	15	37	83	38	30	62	0	29	73	22	76	24	31	29	0	0	0	87	7	29	106	34	43	117	137	66	117	198	68	173	131	0	7	78	0	0	1	1	13	21	81	194	57	133	0	2	138	90
HENMT1	0	8	0	0	0	0	24	0	26	0	29	0	0	0	63	0	0	0	61	0	1	11	16	3	33	0	0	0	0	50	25	38	0	0	16	27	0	0	0	0	11	11	6	63	0	0	0	0	1
PRPF38B	97	108	50	59	51	62	202	129	54	76	77	54	60	256	0	0	83	0	65	0	0	69	97	89	68	1	1	24	138	0	131	62	84	79	149	125	0	52	0	0	202	151	156	172	36	0	2	70	0
FNDC7	11	22	0	2	0	0	0	0	30	0	10	0	0	34	1	0	0	0	0	0	32	0	11	25	38	43	0	1	83	66	10	1	14	0	0	0	0	0	0	0	29	9	30	27	97	1	0	0	1
STXBP3	28	12	22	14	46	11	45	37	10	51	163	20	0	26	60	7	36	54	87	79	19	47	12	28	55	66	59	144	207	89	138	0	23	0	0	0	1	0	0	0	67	20	79	69	110	113	8	61	0
AKNAD1	0	0	2	0	0	0	0	5	1	1	43	29	0	0	0	44	0	0	61	0	50	66	0	5	63	1	0	31	305	61	73	72	15	0	0	4	0	0	0	0	46	0	86	0	132	0	1	0	96
GPSM2	0	0	0	0	0	0	0	0	0	0	0	0	0	0	0	0	0	0	0	0	0	0	0	0	0	0	0	0	0	0	0	0	0	0	0	0	0	0	0	0	0	0	0	0	0	0	0	0	0
CLCC1	0	0	0	0	0	0	0	0	0	0	0	0	0	0	0	0	0	0	0	0	0	0	0	0	0	0	0	0	0	0	0	0	0	0	0	0	0	0	0	0	0	0	0	0	0	0	0	0	0
WDR47	6	21	52	28	0	43	83	7	0	8	35	0	0	3	55	0	35	0	34	0	71	82	43	43	123	0	114	119	317	103	66	69	0	0	11	0	30	0	60	39	3	53	275	30	132	299	200	1	91
TAF13	38	14	48	38	57	19	0	42	0	0	0	10	32	0	0	2	0	0	0	0	28	2	17	18	62	9	80	72	47	83	30	41	0	6	49	0	0	61	1	0	1	0	78	31	18	0	2	1	0
TMEM167B	0	0	0	0	14	0	29	0	0	0	0	0	6	0	64	51	0	0	10	0	0	0	9	0	38	0	47	0	0	0	0	0	0	0	0	0	0	31	0	0	0	33	2	0	26	0	0	0	0
CFAP276	0	0	0	12	0	0	0	0	0	5	2	0	0	0	0	0	0	1	0	0	0	0	0	22	0	15	16	0	30	0	1	0	0	0	0	0	0	0	0	0	24	52	47	0	31	0	0	0	0
ELAPOR1	31	23	18	1	0	0	13	0	1	64	98	15	23	29	39	0	21	0	0	68	20	94	54	25	120	102	42	89	202	212	176	65	0	0	0	1	40	0	0	0	71	155	252	29	242	215	147	108	355
SARS1	120	0	37	101	19	63	141	55	50	12	47	64	39	170	130	31	36	87	140	0	0	0	46	19	21	69	76	72	73	0	153	40	18	58	22	66	41	31	0	0	36	67	138	112	47	126	83	0	1
CELSR2	53	23	44	48	40	22	76	13	48	38	38	18	0	84	59	31	30	0	0	1	32	45	12	24	153	56	12	31	115	8	283	0	58	23	80	48	27	0	0	1	6	19	158	105	171	416	3	1	1
PSRC1	50	53	16	70	11	51	66	21	36	0	1	44	26	19	54	0	0	0	0	0	14	90	0	12	9	0	14	0	0	0	24	0	57	0	13	0	36	0	0	0	0	0	1	1	0	0	63	0	0
MYBPHL	0	0	0	0	0	0	0	0	32	0	0	0	0	0	0	0	0	0	0	0	0	37	1	0	2	0	45	0	102	10	2	22	5	0	0	0	0	0	0	0	0	18	22	0	33	0	0	0	136
SORT1	176	96	62	152	99	125	277	57	29	107	162	58	88	256	363	46	65	75	206	0	64	148	73	70	251	102	186	102	145	155	296	87	58	66	143	375	0	96	136	53	43	173	199	23	120	2	351	3	48
PSMA5	128	53	21	50	85	45	157	30	19	69	62	44	0	10	106	79	6	128	0	103	0	116	29	21	36	0	75	131	76	70	106	91	0	32	42	0	7	0	80	17	81	0	141	1	31	0	0	188	0
SYPL2	0	0	5	0	0	41	1	0	0	4	9	32	14	1	23	0	0	0	7	51	0	0	0	8	32	39	52	12	33	6	12	0	0	0	0	0	0	0	0	0	16	3	0	0	20	0	0	0	0
ATXN7L2	8	48	30	0	17	0	0	0	1	53	0	1	69	25	37	0	32	0	48	0	0	0	0	0	59	0	82	105	84	20	86	17	0	24	25	82	0	0	0	22	12	0	0	20	17	92	122	92	0
CYB561D1	0	0	0	0	8	0	0	0	0	1	38	0	56	0	19	26	0	0	86	0	0	21	0	31	21	0	64	1	0	0	48	27	0	0	0	0	0	0	0	0	13	32	39	79	15	0	0	0	0
AMIGO1	0	0	8	0	0	0	0	0	0	0	0	0	0	0	5	0	0	0	0	0	0	0	11	0	0	0	26	0	0	0	0	0	0	0	0	0	0	0	0	0	0	0	35	0	0	0	0	0	0
GPR61	0	0	0	0	0	0	0	0	0	0	0	0	0	0	0	0	0	0	0	0	0	0	0	0	28	0	0	12	0	0	10	0	0	25	0	0	0	0	0	0	0	0	38	0	0	0	0	0	0
GNAI3	102	52	14	101	120	131	154	9	31	116	106	2	28	58	17	0	37	85	88	0	38	51	21	39	60	76	217	55	251	115	77	67	122	25	44	103	51	94	62	0	113	51	139	50	110	1	7	0	0
GNAT2	16	13	0	10	22	0	0	6	6	0	17	0	0	0	0	0	15	0	0	28	20	16	0	11	18	2	0	0	132	15	61	0	0	0	6	0	0	0	0	0	0	0	41	0	0	0	59	160	1
AMPD2	0	0	37	29	0	28	17	15	0	0	0	0	0	0	65	0	2	0	0	3	1	34	10	1	41	0	160	0	92	40	0	0	27	0	1	31	0	0	0	0	56	76	32	109	19	0	0	0	36
GSTM4	0	0	12	0	0	0	0	0	0	0	0	0	21	1	24	0	0	0	0	0	0	38	0	2	10	0	2	0	19	32	4	0	0	0	0	0	0	0	0	0	0	20	8	0	13	0	209	0	0
GSTM2	0	0	0	0	0	0	0	0	0	0	8	0	0	0	6	0	0	0	0	0	0	0	0	0	41	0	3	0	2	21	36	0	0	20	16	0	0	0	0	1	23	0	0	0	48	132	0	0	0
GSTM1	0	0	0	0	0	0	0	0	0	0	0	0	0	0	0	0	0	0	0	0	0	0	0	0	0	0	0	0	0	0	0	0	0	0	0	0	0	0	0	0	0	0	0	0	0	0	0	0	0
GSTM5	0	0	0	0	0	0	0	0	0	0	0	0	0	0	0	0	0	0	0	0	0	0	8	14	35	0	18	0	0	36	0	0	0	0	0	0	0	0	0	0	2	9	38	0	64	0	0	0	2
GSTM3	0	0	0	0	0	0	0	0	0	0	0	0	0	0	0	0	0	0	0	0	0	0	0	0	0	0	0	0	0	0	0	0	0	0	0	0	0	0	0	0	0	0	0	0	0	0	0	0	0
EPS8L3	0	0	0	0	0	0	0	0	0	0	0	0	0	0	0	0	0	0	0	0	0	0	0	0	0	0	0	0	0	0	0	0	0	0	0	0	0	0	0	0	0	0	0	0	0	0	0	0	0
CSF1	0	0	0	0	11	0	0	8	15	0	51	31	37	7	0	46	0	0	37	0	0	1	0	13	89	0	37	225	12	80	32	39	0	0	15	0	0	0	0	0	54	0	30	24	28	0	0	134	0
AHCYL1	58	18	46	169	84	86	130	18	97	73	52	54	26	35	119	0	43	38	24	0	0	68	33	62	3	0	2	208	0	98	48	0	21	64	19	34	0	85	0	0	2	0	140	117	81	81	0	2	0
STRIP1	59	15	20	26	9	29	52	9	84	39	52	61	48	25	92	0	91	0	78	0	0	39	41	20	90	107	98	0	93	1	138	72	0	0	19	72	0	50	0	20	93	0	135	0	15	151	0	43	0
ALX3	0	0	0	0	0	0	0	0	0	0	0	0	0	0	0	0	0	0	0	0	0	0	0	0	0	0	0	0	0	0	0	0	0	0	0	0	0	0	0	0	0	0	0	0	0	0	0	0	0
UBL4B	0	0	0	0	0	0	0	0	0	0	0	0	0	0	0	0	0	0	22	0	0	0	0	0	11	0	0	0	0	0	0	0	0	0	0	0	0	0	0	0	0	0	17	0	0	0	0	0	0
SLC6A17	0	10	0	0	2	0	0	0	12	18	21	32	0	0	0	0	0	0	83	59	0	136	7	0	78	78	31	41	299	54	30	28	0	5	0	0	0	38	0	76	37	66	93	0	12	80	228	10	45
KCNC4	10	25	1	61	9	0	1	46	99	15	65	27	1	17	48	0	9	84	0	72	21	96	108	84	101	10	66	16	85	58	124	25	27	52	58	42	70	0	0	21	12	79	260	84	115	64	130	13	2
RBM15	132	22	61	81	75	93	121	99	67	33	37	34	16	39	103	56	0	50	0	1	13	0	16	0	28	19	58	76	63	68	0	33	0	132	57	229	0	117	3	35	0	30	2	25	1	0	110	174	0
SLC16A4	0	0	0	0	0	0	0	0	0	0	0	0	0	0	0	0	0	0	0	0	0	0	0	0	0	0	0	0	0	0	0	0	0	0	0	0	0	0	0	0	0	0	0	0	0	0	0	0	0
LAMTOR5	0	0	0	0	0	0	0	0	0	0	0	0	0	0	0	0	0	0	0	0	0	0	0	0	0	0	0	0	0	0	0	0	0	0	0	0	0	0	0	0	0	0	0	0	0	0	0	0	0
PROK1	0	0	0	0	0	0	0	0	0	0	0	0	0	0	0	0	0	0	0	0	0	0	0	0	0	51	0	0	0	0	22	0	0	0	0	0	0	0	0	0	46	0	0	0	0	0	0	0	0
KCNA10	0	0	14	0	0	0	0	0	0	0	0	0	0	0	0	0	0	0	0	0	0	0	0	0	0	0	0	0	0	0	0	0	0	0	0	0	0	0	0	0	0	0	18	0	0	0	0	0	0
KCNA2	0	0	69	16	0	1	7	11	54	51	88	0	28	0	0	0	0	37	0	0	76	218	23	51	99	0	95	186	278	131	60	58	16	10	0	0	0	1	2	0	54	80	173	79	164	0	4	101	0
KCNA3	0	0	1	0	0	0	0	0	0	0	5	0	0	0	0	0	0	0	0	0	0	23	0	0	22	43	0	0	57	0	22	19	17	0	0	0	0	0	0	0	0	1	0	0	0	0	0	0	0
CD53	6	20	0	0	0	0	44	0	0	28	0	0	0	0	0	0	0	0	0	0	0	9	10	0	13	0	54	22	0	67	85	9	0	0	0	63	0	43	0	0	0	0	35	0	21	1	0	1	157
LRIF1	0	7	4	22	0	0	17	11	9	22	0	0	37	0	37	0	0	0	0	0	0	0	17	0	31	0	1	0	0	11	0	0	0	34	3	0	0	0	1	0	0	0	31	63	69	0	153	103	0
DRAM2	21	11	0	42	32	38	61	12	29	47	0	0	0	112	0	0	0	0	150	0	6	32	0	19	40	0	109	0	49	0	30	0	0	5	0	0	1	0	0	0	1	61	31	0	1	0	108	0	0
CEPT1	20	60	34	93	45	82	49	26	0	39	0	47	47	32	0	0	59	0	1	0	38	44	1	21	34	0	29	163	148	23	75	0	34	12	0	11	0	0	0	0	1	76	95	81	86	64	0	57	1
DENND2D	0	0	9	19	0	0	0	0	0	0	1	36	1	0	0	0	0	0	20	0	0	0	0	7	0	0	16	0	107	10	29	0	0	0	0	0	0	0	0	0	0	0	24	0	7	0	0	0	0
CHI3L2	0	29	0	0	0	0	30	0	0	25	0	1	40	0	0	0	0	0	0	1	0	32	3	0	54	0	25	1	181	66	51	19	0	0	0	0	0	0	0	0	0	32	52	0	192	0	105	0	0
CHIA	0	0	0	24	0	0	0	0	0	0	0	0	29	0	1	0	0	0	0	0	0	12	0	10	53	0	0	0	0	44	30	7	0	0	0	0	0	0	97	0	0	0	80	32	59	0	0	0	0
CIMAP3	0	0	2	0	0	0	0	14	0	11	0	9	0	0	0	0	0	0	0	0	0	0	18	0	0	0	7	0	0	5	25	0	0	0	0	0	0	0	0	0	0	0	0	0	0	1	0	0	0
OVGP1	0	0	35	49	23	0	0	0	0	24	5	0	26	0	0	0	0	0	0	0	13	0	3	20	2	0	0	0	0	0	48	0	16	0	0	0	2	0	0	0	49	15	0	37	0	3	0	0	0
WDR77	16	24	20	62	26	2	0	27	25	0	0	0	0	9	0	0	42	0	0	0	0	0	0	17	0	0	5	0	59	11	0	0	9	0	12	0	0	1	0	0	0	0	38	0	24	0	0	0	0
ATP5PB	19	11	29	18	23	123	23	3	31	44	9	0	5	8	1	94	10	51	0	50	0	32	0	0	6	0	1	83	0	31	12	0	0	16	0	0	36	0	2	64	69	5	89	3	69	0	0	0	0
C1orf162	0	0	0	0	0	0	0	5	0	1	0	0	0	0	0	0	0	81	0	1	0	0	0	0	10	0	0	0	0	0	63	0	0	0	0	0	0	0	0	0	0	0	0	0	0	0	0	0	0
TMIGD3	3	0	6	7	0	0	22	8	0	13	2	0	15	0	15	0	0	0	146	0	0	115	31	2	74	0	80	59	116	62	61	62	0	0	0	0	1	0	0	0	43	1	104	12	84	0	70	1	12
ADORA3	0	0	0	0	0	0	0	0	0	0	0	0	0	0	0	0	0	0	0	0	0	0	0	0	0	0	0	0	0	0	0	0	0	0	0	0	0	0	0	0	0	0	0	0	0	0	0	0	0
RAP1A	44	7	35	117	6	34	63	90	55	193	66	18	5	1	68	0	38	0	52	0	0	86	7	53	129	170	183	252	281	34	116	66	37	23	59	94	44	53	78	50	80	0	88	69	199	177	80	2	0
INKA2	26	17	28	20	0	0	21	13	8	17	31	63	28	90	260	27	37	107	92	0	6	132	43	56	63	1	138	73	78	141	327	47	45	13	59	226	0	54	0	32	82	14	24	59	34	48	215	54	98
DDX20	19	9	0	16	20	29	69	24	9	66	30	0	0	16	0	0	0	0	0	0	0	56	0	15	0	1	0	0	0	0	81	0	0	0	24	0	0	1	0	0	42	0	21	0	26	0	0	0	1
KCND3	1	9	37	0	0	35	0	0	39	105	156	49	48	19	46	119	30	0	0	40	74	226	78	64	206	108	119	222	549	307	313	161	0	15	9	94	0	0	2	25	249	258	425	143	566	430	380	337	2
CTTNBP2NL	37	36	93	103	53	65	77	13	54	85	56	22	110	130	73	0	83	1	78	3	48	109	59	51	206	4	59	99	180	10	143	21	89	67	6	0	0	0	1	0	93	44	209	73	77	0	0	116	99
WNT2B	25	18	0	45	0	20	18	0	23	1	30	0	31	1	0	0	36	0	0	0	0	24	12	26	113	43	38	12	241	101	61	22	55	0	29	0	0	0	23	0	52	54	59	74	86	42	99	99	0
ST7L	125	23	73	96	70	120	89	31	42	75	47	29	0	50	199	17	15	0	86	3	19	63	47	71	242	19	79	111	67	250	154	53	94	28	33	0	31	23	0	0	6	116	283	126	158	128	286	113	2
CAPZA1	115	56	155	122	78	95	335	55	98	116	56	91	76	101	76	0	43	158	133	77	57	41	89	41	74	25	252	98	29	109	23	126	0	69	20	125	50	24	0	3	35	68	153	98	108	23	82	206	1
MOV10	33	49	37	57	37	62	52	15	39	32	76	0	0	73	91	0	0	144	27	0	37	40	37	21	60	9	63	87	1	73	172	42	60	35	59	0	40	0	112	0	16	12	135	2	76	0	1	0	0
RHOC	0	13	26	9	12	0	15	0	0	0	0	0	52	0	8	0	0	0	0	0	0	32	0	8	22	0	23	0	67	17	30	0	0	0	0	0	0	0	0	0	0	0	0	0	0	0	0	0	0
ENSG00000271810	0	0	0	0	0	0	0	0	0	0	0	0	0	0	0	0	0	0	1	0	0	0	14	0	0	0	0	0	0	8	0	0	0	0	0	0	0	0	0	0	0	0	0	0	0	0	0	0	0
PPM1J	0	5	0	0	0	0	0	2	0	0	0	0	0	0	0	0	0	0	0	0	0	38	0	8	0	0	24	52	0	0	0	0	0	0	0	0	0	0	0	0	0	0	0	0	0	0	0	0	0
TAFA3	0	20	0	0	0	0	0	0	0	0	15	0	0	0	0	0	0	0	22	0	0	26	0	0	0	0	28	5	47	0	17	33	0	0	0	0	0	0	0	0	0	10	0	0	0	0	0	0	0
SLC16A1	0	0	0	0	0	0	0	0	0	0	0	0	0	0	0	0	0	0	0	0	0	0	0	0	0	0	0	0	0	0	0	0	0	0	0	0	0	0	0	0	0	0	0	0	0	0	0	0	0
LRIG2	54	41	118	191	158	96	125	114	64	122	75	27	95	99	167	0	0	1	120	123	0	71	24	33	67	19	0	253	184	190	322	11	29	8	33	0	38	31	79	0	0	42	65	101	140	1	0	183	0
MAGI3	102	183	119	77	124	205	261	102	155	195	283	243	92	216	313	0	86	63	321	84	67	256	78	182	509	119	244	256	588	496	453	239	174	196	76	0	26	1	122	90	183	182	604	242	639	35	546	184	358
PHTF1	130	16	118	32	67	28	72	67	113	67	55	0	0	227	222	45	12	0	27	0	34	67	10	64	95	17	113	232	162	91	47	39	9	12	0	0	0	68	0	32	17	132	170	39	56	1	0	53	0
RSBN1	87	30	0	84	66	46	78	32	12	0	42	99	23	0	140	74	7	72	92	0	0	24	9	11	88	49	65	0	130	152	68	40	84	97	57	70	0	1	66	77	40	117	93	156	63	0	9	151	0
PTPN22	0	0	0	0	0	0	0	0	0	0	0	0	0	0	0	0	0	0	0	0	0	0	0	0	0	0	0	0	0	0	0	0	0	0	0	0	0	0	0	0	0	0	0	0	0	0	0	0	0
BCL2L15	0	0	0	0	0	0	0	0	0	0	0	0	0	0	0	0	0	0	0	0	0	0	0	0	0	0	0	0	0	0	0	0	0	0	0	0	0	0	0	0	0	0	0	0	0	0	0	0	0
AP4B1	0	0	0	0	0	0	0	0	0	0	0	0	0	0	60	0	0	0	0	0	0	0	0	0	0	0	0	0	0	0	0	0	0	0	0	0	0	0	21	0	0	0	0	0	0	0	0	0	0
DCLRE1B	23	8	29	21	11	0	0	0	0	0	39	0	0	55	0	58	0	0	0	0	0	0	4	57	0	0	0	0	0	51	8	0	0	0	22	0	0	0	0	0	0	0	0	0	0	1	0	0	0
HIPK1	52	49	0	152	57	74	155	13	62	8	48	33	21	135	117	0	2	0	87	76	0	22	81	77	52	1	37	0	120	166	314	37	43	6	1	0	17	0	0	47	0	53	167	107	17	261	173	0	1
OLFML3	0	7	41	25	15	23	18	25	49	66	2	0	0	0	0	0	28	1	61	0	22	29	38	21	85	0	78	170	102	19	118	56	0	1	0	81	18	0	0	0	39	19	35	1	73	0	107	0	0
SYT6	42	58	43	69	20	61	199	50	77	202	66	0	0	25	110	0	57	0	0	0	0	91	97	40	14	48	96	93	284	53	283	132	33	35	107	81	53	1	65	0	36	64	83	64	103	166	242	89	1
TRIM33	182	168	131	320	234	233	277	186	190	92	149	136	98	164	269	0	12	74	64	76	65	206	113	49	174	44	133	199	336	245	459	96	93	68	28	97	73	96	0	93	14	45	322	177	426	232	225	45	0
BCAS2	44	1	12	22	13	6	16	6	34	76	40	83	1	37	0	0	0	0	0	0	0	38	20	0	50	0	77	76	7	0	52	0	0	0	0	62	24	0	0	0	0	35	0	70	0	0	163	0	2
DENND2C	11	31	22	0	0	0	21	23	31	135	39	25	21	0	31	0	23	0	0	0	61	33	14	10	43	34	27	199	215	147	181	48	0	5	47	20	0	0	0	0	17	19	182	28	84	0	91	1	0
AMPD1	0	0	6	0	0	0	0	0	20	0	31	0	0	16	0	0	0	0	0	0	0	58	3	1	1	0	0	6	262	48	0	0	3	0	0	0	0	0	0	0	0	0	0	0	27	0	45	0	0
NRAS	39	47	18	143	28	120	40	49	23	93	0	51	0	50	93	90	53	0	69	0	0	0	0	31	0	0	31	22	1	70	128	0	6	13	0	0	12	0	0	20	38	0	63	28	14	1	0	121	0
CSDE1	367	135	280	621	554	491	733	313	252	377	213	222	135	358	476	121	182	381	154	372	47	116	129	180	166	108	294	249	217	203	511	125	92	136	65	115	81	45	84	87	58	122	245	206	23	418	2	100	2
SIKE1	11	20	63	112	60	16	60	51	0	32	0	0	0	55	0	0	12	62	9	0	7	0	0	0	9	29	52	0	0	0	77	0	0	0	12	0	0	0	0	0	0	0	22	0	0	0	0	0	81
SYCP1	8	43	18	23	7	0	25	9	19	40	75	0	67	0	37	0	47	1	11	0	15	116	82	61	254	66	143	422	345	266	56	92	60	0	17	0	31	28	0	0	100	96	153	25	152	201	0	1	2
TSHB	0	0	0	0	0	0	0	0	0	0	0	0	0	0	0	0	0	0	0	0	0	0	0	0	0	56	0	0	0	3	0	7	0	0	0	0	0	0	0	0	0	0	0	0	0	0	0	0	0
TSPAN2	0	50	17	28	22	19	47	40	1	1	0	25	8	32	0	0	41	0	152	0	18	45	23	0	26	11	0	0	3	45	99	93	0	0	13	0	0	0	0	0	0	0	51	1	59	0	0	0	1
NGF	0	0	0	0	0	0	0	0	0	0	0	0	0	0	0	0	0	0	0	0	0	0	0	0	0	0	0	0	0	0	0	0	0	0	0	0	0	0	0	0	0	0	0	0	0	0	0	0	0
VANGL1	40	20	14	86	39	0	99	0	0	84	21	0	2	5	97	0	4	70	48	4	46	52	40	15	42	81	94	58	67	13	81	65	3	0	0	0	0	121	0	1	46	1	51	65	220	196	0	122	204
CASQ2	16	34	0	0	14	0	0	0	7	29	92	12	30	0	1	0	12	0	1	0	0	102	27	25	155	29	1	292	263	56	58	109	0	0	0	0	0	0	2	0	28	71	129	13	152	51	164	31	0
NHLH2	12	0	8	0	0	0	10	0	39	0	0	0	0	19	0	0	0	0	1	0	0	11	0	0	17	0	0	18	107	0	22	0	31	22	0	0	0	0	0	40	0	15	0	0	0	0	0	0	0
SLC22A15	8	51	15	45	35	105	122	29	33	20	27	0	0	1	37	0	19	0	1	0	51	96	3	27	162	53	151	208	456	197	108	117	1	0	51	1	52	0	1	0	22	47	187	44	157	0	317	0	0
MAB21L3	0	0	0	0	0	0	0	0	0	0	7	14	15	24	20	9	0	0	4	0	0	66	0	16	22	30	36	3	1	8	34	37	0	0	0	0	0	0	0	0	58	13	26	0	4	0	0	0	0
ATP1A1	21	9	3	20	0	0	86	0	0	0	0	31	0	25	0	30	0	0	0	0	13	35	1	0	0	0	110	48	93	28	4	34	27	12	0	0	0	0	0	0	10	0	23	0	0	0	0	1	0
CD58	15	5	28	29	30	54	53	6	19	42	113	40	16	47	102	0	0	56	0	1	0	162	6	49	32	7	3	154	39	44	29	0	16	4	0	0	0	1	74	0	23	67	79	0	173	0	84	0	1
IGSF3	109	58	92	159	73	49	178	52	60	82	97	41	73	106	49	59	62	138	0	77	0	109	59	96	116	109	176	109	258	152	274	45	16	31	22	40	0	39	6	19	23	39	111	54	264	127	74	3	149
CD2	0	0	0	0	0	0	0	0	22	0	2	0	0	0	0	0	0	0	0	0	0	9	0	8	16	26	1	0	16	0	4	0	0	0	0	0	0	0	0	0	2	0	57	0	32	33	0	0	0
PTGFRN	16	22	57	125	59	163	104	73	50	34	177	73	54	30	99	0	0	0	0	90	1	174	72	34	82	121	128	385	245	131	116	80	47	19	91	22	0	52	103	32	40	55	173	15	196	332	67	0	208
CD101	0	11	0	2	0	0	0	0	0	0	8	0	0	13	0	0	0	0	52	0	0	26	22	0	26	0	0	44	19	0	4	0	0	0	0	0	0	1	0	0	0	95	27	13	69	0	391	0	0
TTF2	88	16	127	102	159	107	308	37	117	80	55	70	10	46	112	0	76	69	67	0	15	39	37	60	12	0	76	147	243	173	241	116	78	0	63	139	0	44	1	36	5	3	104	2	78	121	48	0	330
TRIM45	19	0	0	37	38	0	15	5	0	0	0	0	29	0	0	0	0	0	0	0	0	0	23	0	9	48	6	0	44	0	0	0	0	0	37	0	0	0	0	0	0	16	25	0	38	0	0	0	0
VTCN1	8	0	27	16	0	0	9	1	0	44	100	36	0	1	0	0	6	52	84	0	1	92	47	7	28	26	0	133	45	0	56	31	22	0	0	42	0	0	0	0	28	43	136	0	147	285	65	167	0
MAN1A2	52	10	67	168	119	56	148	20	99	193	280	93	50	244	167	78	60	61	105	0	14	146	39	140	173	92	331	195	594	337	420	74	58	212	36	300	13	122	0	74	130	260	403	270	241	193	200	33	63
TENT5C	0	21	0	0	0	0	0	0	0	0	0	15	6	0	62	19	27	0	0	0	0	60	0	5	36	75	27	6	1	14	12	34	0	12	16	0	0	44	0	0	4	53	73	58	20	0	206	0	0
GDAP2	41	33	26	28	51	81	47	54	79	58	113	2	102	1	69	0	44	0	0	0	40	57	29	17	50	42	32	201	15	65	1	15	25	84	9	92	22	45	1	32	89	16	239	6	59	0	0	2	1
WDR3	67	0	26	101	0	92	85	0	16	114	31	0	0	0	33	85	0	0	0	0	0	40	0	22	0	0	72	0	179	66	77	18	0	0	0	0	0	0	0	0	40	28	3	1	42	45	0	0	0
SPAG17	0	7	34	31	13	0	0	7	1	105	178	26	14	0	37	0	60	0	42	1	9	205	38	127	203	77	96	159	408	225	298	159	63	0	15	72	1	63	1	26	87	107	368	25	614	209	127	291	52
TBX15	0	0	22	14	0	0	42	0	0	56	4	43	1	7	0	0	0	0	92	72	1	124	18	71	70	45	0	73	157	197	120	14	24	18	0	0	0	81	0	22	101	39	86	47	122	5	238	1	0
WARS2	38	23	47	47	0	0	56	0	29	86	70	0	7	90	8	70	0	0	0	0	0	71	30	43	46	0	63	0	237	39	155	22	11	23	0	0	29	0	0	0	13	142	151	3	190	0	549	47	2
HAO2	0	0	1	13	0	0	24	0	0	12	0	0	19	0	0	0	0	0	0	0	0	15	0	9	53	14	0	0	0	0	0	0	10	0	0	0	0	0	28	0	0	38	30	0	36	109	81	0	0
HSD3B2	0	0	0	0	0	0	0	0	0	0	0	15	0	0	0	0	0	0	0	0	0	0	2	0	18	0	0	75	50	0	39	0	0	0	0	0	0	0	1	0	1	8	0	0	3	0	0	0	0
HSD3B1	0	0	0	0	0	0	0	0	0	0	28	0	2	0	0	0	34	0	44	0	0	0	0	1	12	32	0	0	0	15	0	0	0	0	0	1	0	0	0	0	0	0	0	20	65	0	0	0	0
ZNF697	45	55	23	31	35	24	5	71	70	3	20	51	22	113	1	14	53	0	0	0	0	15	0	65	125	31	1	3	87	50	65	1	8	13	0	0	0	0	28	0	6	0	40	0	120	0	104	0	1
PHGDH	165	100	175	312	119	219	379	165	245	199	275	175	189	352	321	169	98	399	352	90	21	130	80	135	213	51	182	180	347	233	150	197	25	14	44	85	26	0	78	2	109	170	144	41	204	1	19	129	308
HMGCS2	0	1	0	0	0	28	1	0	0	0	0	0	19	26	0	0	0	0	0	0	0	30	12	0	3	0	77	108	89	31	22	0	0	0	0	0	0	0	0	0	22	0	51	0	42	0	0	75	0
REG4	0	0	0	0	0	0	0	0	0	0	0	0	8	0	0	0	0	0	0	0	0	0	18	0	21	0	0	0	0	39	21	6	0	0	29	0	0	0	0	0	1	34	152	0	36	0	0	0	0
ADAM30	0	0	0	0	0	0	0	0	0	0	0	0	0	0	0	0	0	0	0	0	0	0	0	0	13	0	0	0	0	0	1	0	0	0	0	0	0	0	0	0	0	0	0	0	0	9	0	0	0
NOTCH2	87	42	56	107	55	143	218	115	163	73	59	76	31	154	313	166	19	0	43	139	48	184	73	112	130	125	206	215	236	107	161	89	7	32	11	189	24	0	93	0	30	119	177	46	113	4	5	0	115
SEC22B	43	20	8	42	24	37	51	48	40	80	1	0	0	0	9	0	48	0	0	0	14	34	0	0	11	0	0	0	20	0	88	1	12	0	28	0	0	0	0	0	8	8	1	0	68	190	1	0	1
NBPF8	35	38	0	22	1	1	20	0	1	40	2	27	8	0	42	1	1	0	0	0	0	29	12	38	39	60	105	49	5	44	61	3	0	21	0	0	2	1	1	0	0	40	61	40	39	0	153	143	94
NOTCH2NLR	0	0	0	0	0	0	0	0	0	0	0	0	0	0	0	0	0	0	0	0	0	0	0	0	0	0	0	0	0	0	0	0	0	0	0	0	0	0	0	0	0	0	0	0	0	0	0	0	0
NBPF26	4	16	7	24	0	34	7	1	4	10	30	12	49	8	27	0	30	1	11	19	29	10	27	38	62	47	2	69	37	79	95	17	20	0	3	1	1	15	0	8	28	26	14	36	67	70	1	2	4
PPIAL4A	0	0	0	0	0	0	0	0	0	0	0	0	0	0	0	0	0	0	0	0	0	0	0	0	0	0	0	0	0	0	0	0	0	0	0	0	9	0	0	0	0	0	0	0	0	0	0	0	0
FAM72B	39	0	18	0	0	0	0	0	0	0	0	0	0	0	0	0	0	0	0	0	0	0	0	0	0	0	0	0	0	22	23	34	0	0	0	0	0	0	0	0	0	37	21	24	63	0	0	0	0
SRGAP2C	25	36	55	47	10	0	62	61	78	131	43	2	36	123	21	71	15	35	1	0	4	38	8	0	48	60	50	20	76	167	95	42	1	53	76	3	25	47	1	3	17	36	79	1	289	152	2	35	7
H3-7	0	0	0	0	0	0	0	0	0	0	0	0	0	0	0	0	0	0	0	0	0	0	0	0	0	0	0	0	0	0	0	0	0	0	0	0	0	0	0	0	0	0	13	0	0	0	0	0	0
FAM72C	0	0	2	18	0	2	13	0	0	0	0	0	0	0	0	0	0	0	0	0	0	1	0	1	1	0	0	0	0	1	0	0	0	0	0	0	0	0	0	0	0	0	1	1	0	0	0	59	0
PPIAL4E	0	0	0	0	0	0	0	0	0	0	0	0	0	0	0	0	0	0	0	0	0	0	0	0	0	0	0	0	0	0	0	0	0	0	0	0	0	0	0	0	0	0	0	0	0	0	0	0	0
NBPF15	27	50	4	32	29	2	31	4	0	23	1	0	22	120	16	0	0	0	72	0	41	82	21	0	43	3	50	159	109	85	91	34	0	7	10	72	0	0	0	1	30	15	32	40	110	2	1	2	1
PPIAL4F	0	0	0	0	0	0	0	0	0	0	0	0	0	0	0	0	0	0	0	0	0	0	0	0	0	0	0	0	0	0	0	0	0	0	0	0	0	0	0	0	0	0	0	0	0	0	0	0	0
SRGAP2B	84	15	47	88	68	65	99	23	9	76	39	6	25	36	94	48	18	175	89	44	5	84	21	35	91	94	40	91	328	177	37	40	0	23	4	6	0	51	46	12	57	46	274	1	221	38	26	3	262
FAM72D	0	0	1	0	14	0	1	0	32	0	0	1	0	0	0	0	0	0	0	0	0	36	0	0	6	49	0	1	24	11	0	38	0	0	0	0	0	0	0	0	0	3	5	4	29	0	0	6	0
PPIAL4D	0	0	0	0	0	0	0	0	0	0	0	0	0	0	0	0	0	0	0	0	0	0	0	0	0	0	0	0	0	0	0	0	0	0	0	0	0	0	0	0	0	0	0	0	0	0	0	0	0
NBPF20	20	19	4	29	32	0	1	2	0	1	89	0	1	58	99	0	0	4	16	0	0	43	9	5	46	17	55	23	145	80	48	82	0	19	3	3	45	9	0	6	69	26	42	84	44	16	3	36	7
GPR89A	37	0	2	35	37	49	114	47	0	57	0	0	0	26	33	0	51	0	13	1	0	83	9	14	105	46	0	155	111	175	87	1	73	29	12	0	14	1	0	0	0	1	120	1	64	70	1	83	0
PDZK1	15	0	21	28	0	0	0	0	0	0	69	0	0	1	15	0	1	0	0	0	18	23	22	27	36	70	0	1	109	79	66	30	0	18	0	0	21	0	0	0	0	9	26	1	7	0	324	0	1
CD160	0	3	0	17	0	0	0	0	0	1	0	17	24	0	22	0	2	0	0	0	0	0	15	0	25	30	0	66	85	1	79	30	6	8	0	0	0	0	1	0	0	107	0	0	41	0	0	1	0
RNF115	62	68	44	149	98	65	136	29	51	88	36	111	34	286	121	30	71	56	0	2	20	278	52	29	170	116	194	355	363	108	299	86	17	67	87	183	32	90	39	30	14	127	135	131	231	150	226	2	2
POLR3C	34	19	17	23	52	24	10	0	15	11	9	3	33	0	1	0	29	0	0	81	21	57	2	0	18	63	79	0	0	0	53	63	0	3	0	51	24	27	1	0	0	47	37	38	91	0	0	124	0
NUDT17	2	0	0	0	0	0	0	0	0	0	0	0	0	0	0	0	31	0	50	0	0	0	0	0	3	0	0	0	1	0	7	0	0	0	0	0	0	0	50	0	0	0	0	0	0	0	0	0	0
PIAS3	12	12	76	48	20	0	44	18	0	0	58	30	36	47	86	0	50	93	42	1	0	30	6	31	12	33	0	11	83	0	98	94	0	0	37	0	0	61	56	27	51	2	0	39	43	0	0	1	8
ANKRD35	0	6	3	16	5	32	0	0	1	0	7	0	0	1	0	0	1	0	0	0	0	11	1	31	48	0	8	0	35	95	47	10	0	0	15	0	0	0	0	0	1	99	106	3	45	0	0	0	0
ITGA10	0	5	0	0	0	0	0	0	0	0	0	0	1	0	0	0	0	0	28	38	0	13	0	0	31	0	4	26	211	0	32	22	0	0	0	35	0	0	0	0	21	44	23	26	130	0	0	31	0
PEX11B	0	0	0	0	12	0	21	11	0	0	0	41	0	0	32	0	5	0	0	0	0	9	0	0	0	0	0	0	152	10	9	31	0	7	0	0	0	0	0	0	37	0	30	0	0	1	0	89	0
ENSG00000289565	0	0	0	0	0	0	0	0	0	0	0	0	0	0	0	0	0	0	0	0	0	0	0	0	0	0	0	0	0	0	0	0	0	0	0	0	0	0	0	0	0	0	0	0	0	0	0	0	0
RBM8A	0	0	0	0	0	0	0	0	0	0	0	0	0	0	0	0	0	0	0	0	0	0	0	0	0	0	0	0	0	0	0	0	0	0	0	0	0	0	0	0	0	0	0	0	0	0	0	0	0
ENSG00000280778	0	0	0	0	0	0	0	0	0	0	0	0	0	0	0	0	0	0	0	0	0	0	0	0	0	0	0	0	18	0	0	0	0	0	0	0	0	0	0	0	0	23	0	0	0	0	0	0	0
LIX1L	0	0	0	0	0	0	0	0	0	0	0	0	0	0	0	0	0	0	0	0	0	0	0	0	0	0	0	0	0	0	0	0	0	0	0	0	0	0	0	0	0	0	0	0	0	0	0	0	0
ANKRD34A	0	0	0	0	0	0	0	0	0	0	0	0	0	0	0	0	0	0	0	0	0	0	0	0	0	0	0	0	0	0	0	0	0	0	0	0	0	0	0	0	0	0	0	0	0	0	0	0	0
POLR3GL	0	0	0	13	0	0	0	0	0	0	0	0	0	0	0	0	0	0	0	0	1	0	0	0	11	0	0	0	0	0	7	25	0	0	0	0	0	0	0	0	0	0	0	0	0	0	0	0	0
TXNIP	0	5	0	7	18	38	0	0	0	35	0	0	0	15	0	0	0	0	0	0	0	0	3	0	0	0	0	0	0	0	15	0	14	0	0	0	0	46	0	0	0	16	47	28	0	0	0	1	166
HJV	0	0	28	0	0	0	0	0	0	15	5	0	62	19	0	0	39	0	54	0	0	20	0	14	25	0	0	69	1	109	28	0	0	0	0	86	0	0	0	0	36	0	84	24	39	0	0	0	0
NBPF10	0	2	1	0	1	0	0	1	3	0	19	32	0	1	1	7	0	0	1	0	7	17	15	2	6	2	35	4	73	7	15	37	10	0	0	1	1	0	0	0	0	29	2	0	5	2	0	0	1
NOTCH2NLA	0	0	0	0	0	0	0	0	0	0	0	0	0	0	0	0	0	0	0	0	0	0	0	0	0	0	0	0	0	0	0	0	0	0	0	0	0	0	0	0	0	0	0	0	0	0	0	0	0
PPIAL4H	0	0	0	0	0	0	0	0	0	0	0	0	0	0	0	0	0	0	0	0	0	0	0	0	0	0	0	0	0	0	0	0	0	0	0	0	0	0	0	0	0	0	0	0	0	0	0	0	0
NBPF12	48	5	50	35	46	0	80	15	22	17	59	11	73	52	47	51	40	0	1	0	11	4	32	59	91	30	120	76	233	127	173	64	2	0	0	0	15	26	18	0	1	97	107	18	111	40	3	1	1
PRKAB2	37	33	15	80	35	0	91	25	70	41	3	3	0	57	49	0	0	0	0	0	31	0	10	0	44	73	34	0	59	38	77	0	28	0	0	78	0	0	0	1	82	1	25	15	0	0	0	0	0
FMO5	0	0	0	0	0	0	0	0	0	0	0	0	0	0	0	0	0	0	0	0	0	0	0	0	0	0	0	0	0	0	0	0	0	0	0	0	0	0	0	0	0	0	0	0	0	0	0	0	0
CHD1L	0	0	0	0	0	0	0	0	0	0	0	0	0	0	0	0	0	0	0	0	0	0	0	0	0	0	0	0	0	0	0	0	0	0	0	0	0	0	0	0	0	0	0	0	0	0	0	0	0
BCL9	192	98	148	134	151	75	327	107	56	48	34	34	22	142	52	74	81	48	9	67	2	160	31	83	136	82	205	314	489	69	113	113	129	32	49	67	1	20	54	42	40	19	168	146	150	135	252	0	111
ENSG00000288626	0	0	0	0	0	0	0	0	0	0	0	0	0	0	0	0	0	0	0	0	0	0	0	0	0	0	0	0	0	0	0	0	0	0	0	0	0	0	0	0	0	0	0	0	0	0	0	0	0
ACP6	46	66	65	29	33	111	47	59	29	28	9	0	39	48	64	1	0	1	146	0	0	36	44	3	63	0	118	119	288	46	171	0	8	0	48	73	27	0	0	0	0	0	14	30	134	0	1	2	104
GJA5	0	0	0	4	0	0	0	0	0	0	17	0	0	0	11	0	0	0	0	0	0	19	10	0	0	0	0	1	0	46	6	4	0	0	0	0	0	0	0	0	98	43	16	0	36	0	0	0	0
GJA8	0	10	0	0	0	0	0	0	0	0	0	0	0	0	0	0	0	0	0	0	0	15	0	0	9	0	0	0	0	53	37	0	0	0	0	0	0	0	0	0	0	5	14	0	1	0	0	0	0
GPR89B	41	7	27	69	21	0	75	18	0	55	1	0	27	0	102	162	29	32	0	0	53	176	1	23	64	1	56	161	247	85	87	42	21	9	0	0	0	0	0	51	3	19	171	3	21	0	2	1	145
NBPF11	11	40	36	58	61	54	108	54	32	2	19	28	20	87	69	0	7	0	38	0	18	1	24	29	70	0	34	1	40	89	34	54	0	0	0	0	0	25	0	7	45	0	101	6	159	1	94	24	0
PPIAL4G	0	0	0	0	0	0	0	0	0	0	0	0	0	0	0	0	0	0	0	0	0	0	0	0	0	0	0	0	0	0	0	0	0	0	0	0	0	0	0	0	0	0	0	0	0	0	0	0	0
NBPF14	7	0	0	27	5	0	10	2	2	3	2	5	9	0	2	36	0	0	51	0	7	35	7	8	25	50	35	19	22	78	51	19	0	0	29	1	2	4	0	6	9	6	58	1	97	1	0	0	4
NOTCH2NLB	0	0	0	0	0	0	0	0	0	0	0	0	0	0	0	0	0	0	0	0	0	0	0	0	0	0	0	0	0	0	0	0	0	0	0	0	0	0	0	0	0	0	0	0	0	0	0	0	0
NUDT4B	0	0	0	1	0	0	0	0	0	0	0	0	0	0	0	0	0	0	0	0	0	0	0	0	0	0	0	6	0	0	0	0	0	0	0	0	0	0	0	0	0	0	0	0	0	2	0	0	0
PDE4DIP	32	8	19	29	16	30	16	21	15	87	45	2	27	0	3	7	31	2	106	44	37	124	38	40	50	95	120	41	200	159	11	193	26	0	44	78	36	43	0	0	121	12	294	5	134	14	162	1	160
NBPF9	8	3	20	15	9	1	2	0	4	26	64	6	12	62	16	0	40	0	0	0	12	149	2	11	17	0	21	9	33	136	2	76	0	8	1	8	2	0	0	3	5	42	126	21	36	103	0	1	0
NOTCH2NLC	0	0	0	0	0	0	0	0	0	0	0	0	0	0	0	0	0	0	0	0	0	0	0	0	0	0	0	0	0	0	0	0	0	0	0	0	0	0	0	0	0	0	0	0	0	0	0	0	0
ENSG00000286185	0	0	0	0	0	0	0	0	0	0	0	0	0	0	0	0	0	0	0	0	0	0	0	0	0	0	0	0	0	0	0	0	0	0	0	0	0	0	0	0	0	0	0	0	7	0	1	0	0
NBPF19	0	0	0	0	0	0	0	0	0	0	0	0	0	0	0	0	0	0	0	0	0	0	0	0	0	0	0	0	0	0	0	0	0	0	0	0	0	0	0	0	0	0	0	0	0	0	0	0	0
PPIAL4C	0	0	0	0	0	0	0	0	0	0	0	0	0	0	0	0	0	0	0	0	0	0	0	0	0	0	0	33	0	0	0	0	0	0	0	0	0	0	0	0	0	0	0	0	0	0	0	0	0
FCGR1A	0	0	0	0	0	0	0	0	0	0	0	0	0	0	0	0	0	0	0	0	0	0	0	0	0	0	0	0	0	0	0	0	0	0	0	0	0	0	0	0	0	0	0	0	0	0	0	0	0
H2BC18	124	18	96	131	59	140	87	83	94	75	142	0	46	145	200	45	78	0	158	0	0	56	33	72	52	51	79	0	3	34	104	108	0	74	21	0	0	68	0	0	0	0	44	25	26	108	0	1	0
H3C13	60	0	34	35	7	46	50	20	33	56	0	0	0	43	75	54	42	82	56	1	0	0	0	0	0	0	23	0	1	0	28	18	11	16	0	38	0	45	0	0	0	0	0	0	0	0	0	0	0
H4C14	1	0	6	1	1	1	2	1	0	7	2	1	1	4	3	0	0	0	1	1	1	33	0	13	16	0	1	1	1	10	1	5	14	7	3	69	3	2	1	5	0	1	1	2	13	0	2	0	0
H3C14	0	5	2	2	0	1	0	2	0	1	3	0	1	3	7	0	0	0	0	0	0	0	1	2	0	1	0	0	1	0	3	0	2	0	0	0	1	3	3	1	0	0	0	0	0	1	1	5	0
H2AC18	1	1	3	4	1	1	13	1	2	2	1	0	1	1	1	1	0	1	2	1	0	0	1	1	0	2	6	0	1	0	0	7	1	1	1	1	3	4	1	0	0	0	0	0	0	0	8	0	0
H2AC19	0	2	1	1	1	4	26	0	0	0	0	0	1	2	3	0	0	1	6	0	0	0	0	2	0	0	3	0	1	0	0	0	0	0	3	1	1	0	1	0	0	0	0	0	0	0	4	0	0
H3C15	1	3	2	9	5	1	30	3	3	1	3	3	3	3	11	0	0	0	2	1	0	3	0	3	0	0	1	0	1	0	1	1	2	3	0	0	3	5	4	0	0	0	0	0	0	4	1	5	1
H4C15	0	3	8	4	1	2	3	0	4	30	3	4	1	5	12	0	0	0	1	0	3	6	0	0	1	0	0	0	1	0	4	2	2	5	5	5	12	25	6	2	0	0	1	2	2	1	5	1	6
H2BC21	27	51	17	64	65	138	204	102	39	55	116	69	19	89	31	50	23	150	0	1	30	53	35	15	28	0	0	0	1	0	116	89	72	57	65	0	0	49	107	0	0	54	2	9	0	0	0	0	0
H2AC20	79	46	36	104	61	64	75	31	0	0	46	70	47	14	53	112	0	0	0	0	0	41	0	0	47	0	29	0	0	0	96	41	71	10	22	0	34	0	1	19	0	0	16	1	26	1	0	0	0
H2AC21	14	22	16	0	16	7	78	31	14	27	58	0	28	0	1	0	22	0	36	0	0	0	6	0	0	0	14	0	0	38	0	0	0	17	0	55	0	0	0	17	0	0	20	0	0	0	0	0	0
BOLA1	0	0	0	0	0	0	0	0	21	1	16	0	0	0	74	0	0	0	0	0	0	0	0	0	32	0	0	12	0	180	33	0	0	0	0	0	0	0	0	0	53	59	102	0	36	0	51	0	22
SV2A	19	21	75	113	23	57	57	68	48	38	39	11	27	144	136	0	14	60	1	92	0	56	51	61	65	42	72	25	144	0	83	18	10	36	0	39	0	69	1	0	56	29	86	51	12	0	79	68	0
SF3B4	51	13	22	10	53	35	82	26	62	77	70	111	9	47	86	0	6	0	184	0	0	0	17	5	9	33	83	0	35	20	40	0	0	9	1	0	0	15	0	0	20	6	12	0	4	260	0	0	0
MTMR11	21	9	22	0	0	0	0	21	0	0	0	0	4	0	0	0	0	0	0	0	9	0	0	5	29	0	0	0	0	0	50	0	1	0	0	0	0	0	0	0	0	30	0	0	27	0	0	0	163
OTUD7B	65	22	86	70	44	170	138	48	85	137	103	100	32	61	95	93	64	0	101	0	0	114	36	36	195	46	1	180	254	67	285	49	0	54	65	85	0	95	73	0	39	81	225	23	158	100	2	120	1
VPS45	47	38	33	73	79	43	129	77	18	61	40	38	50	89	118	1	51	154	65	99	0	168	128	30	76	57	112	101	534	29	143	49	73	0	17	87	0	45	2	53	43	65	131	5	175	195	0	173	0
PLEKHO1	74	40	24	24	0	0	30	36	35	1	0	1	27	0	23	58	30	53	48	0	0	16	50	16	34	0	26	49	0	123	182	30	0	21	3	67	0	36	0	0	24	0	86	0	0	0	151	70	0
ANP32E	282	133	77	206	182	128	148	134	59	99	60	20	117	142	307	51	49	128	63	1	45	67	55	55	107	0	9	124	1	41	115	30	62	55	65	53	0	4	1	23	15	0	42	0	1	129	0	1	0
CA14	28	0	30	9	26	18	8	13	56	1	31	0	0	31	0	0	0	0	0	0	15	37	8	2	23	0	4	84	0	1	20	0	0	12	0	0	0	0	0	0	10	0	2	4	0	0	0	0	0
APH1A	0	0	12	32	1	0	68	21	29	0	0	0	30	111	71	0	0	0	85	0	0	0	24	0	0	0	0	0	1	0	25	0	0	32	0	0	0	0	75	7	0	0	0	0	19	0	0	0	0
C1orf54	5	0	0	0	0	0	0	0	10	20	25	0	7	10	5	46	27	0	0	0	0	6	13	17	37	0	34	31	0	98	109	0	0	11	13	0	0	0	0	0	0	26	24	50	0	0	16	0	1
CIART	0	0	0	0	19	0	0	6	0	0	0	0	0	0	0	0	11	0	0	0	0	10	0	0	0	0	40	0	0	0	29	17	0	0	0	0	0	0	0	0	0	0	28	0	0	0	0	0	0
MRPS21	38	33	60	105	15	65	61	60	119	100	5	139	5	58	37	0	35	75	142	0	0	59	36	18	2	0	33	68	66	53	11	16	29	1	0	0	0	0	22	0	0	46	144	21	28	96	2	3	0
PRPF3	34	68	41	141	64	144	164	79	88	78	52	67	71	183	40	19	19	0	91	48	28	96	79	21	26	1	65	162	1	84	157	51	55	94	19	33	46	8	0	0	153	6	157	115	130	78	0	100	4
RPRD2	190	90	145	290	78	357	343	191	194	198	156	50	113	187	365	158	182	51	208	261	36	92	98	94	196	60	189	183	869	311	496	198	132	108	47	0	31	126	2	63	207	17	553	187	214	47	200	0	2
TARS2	45	47	0	87	18	0	68	6	15	62	55	20	0	67	1	0	1	0	84	0	0	61	41	7	85	0	38	52	105	118	99	53	0	29	18	15	0	0	0	0	24	0	91	13	34	1	16	2	0
ECM1	0	0	16	0	0	0	9	0	0	0	11	0	0	28	28	55	0	0	66	0	0	0	12	0	0	0	0	0	0	38	32	0	0	0	0	0	0	0	0	0	16	0	37	0	0	0	0	0	0
ADAMTSL4	0	22	0	0	0	0	0	0	0	0	0	0	0	0	0	0	1	0	0	0	0	1	14	0	0	0	0	0	0	0	44	0	0	0	0	0	0	0	0	0	1	0	1	0	0	0	0	0	1
MCL1	167	41	88	133	105	242	226	126	122	108	126	54	72	105	116	34	116	339	175	189	0	8	32	10	70	32	153	128	99	33	180	21	24	55	73	82	0	93	64	46	36	22	243	128	16	69	270	2	85
ENSA	132	28	139	160	161	193	249	99	99	270	56	155	52	130	225	67	0	52	0	0	10	90	57	47	113	64	280	229	44	126	177	65	38	39	66	67	0	67	86	85	49	49	228	0	81	45	280	0	0
GOLPH3L	106	0	58	27	79	129	75	45	0	162	60	0	47	54	41	0	1	168	107	0	25	47	25	57	93	38	162	171	229	106	150	21	10	12	3	0	0	0	1	47	0	23	29	7	144	77	426	176	0
HORMAD1	0	13	0	0	0	0	0	0	0	0	15	1	50	0	0	0	0	0	0	0	0	50	1	0	6	0	0	63	0	57	21	0	0	0	0	0	0	0	0	0	0	1	67	0	13	84	8	0	174
CTSS	0	15	22	0	0	0	0	0	0	0	42	8	1	0	1	0	0	0	0	0	0	24	34	11	75	42	56	32	172	0	0	0	0	0	0	0	0	0	0	32	34	61	14	14	148	6	406	62	2
CTSK	0	0	0	11	0	0	0	0	30	1	30	0	0	0	72	0	0	0	0	0	0	26	0	8	17	3	0	0	55	9	0	0	0	0	26	0	0	0	0	0	0	0	51	22	17	206	0	151	0
ARNT	50	33	46	106	95	53	77	24	32	56	98	2	40	79	114	0	38	0	0	0	38	94	59	119	148	49	81	56	208	139	166	29	38	17	25	0	0	0	56	0	114	198	196	80	105	144	0	202	0
CTXND2	7	15	4	0	0	0	31	0	1	0	41	0	0	0	0	0	50	0	0	0	0	14	14	0	52	23	13	110	21	0	0	0	0	0	0	0	1	0	0	0	0	3	0	0	127	0	286	1	0
SETDB1	58	38	78	21	45	109	84	31	63	43	73	36	0	160	91	0	0	0	71	91	0	52	70	18	112	76	121	54	56	93	145	104	20	58	0	65	27	0	0	0	0	31	85	61	73	0	0	0	188
CERS2	5	0	35	24	0	11	69	11	8	43	43	28	0	53	68	0	11	25	20	62	0	23	1	32	3	0	79	14	57	64	58	52	23	0	49	12	0	19	0	0	0	0	28	0	2	0	0	0	0
ANXA9	9	26	0	0	0	35	19	0	0	0	2	30	0	28	58	0	1	0	0	70	0	29	17	0	75	0	70	9	234	2	66	43	0	0	33	0	0	0	0	0	26	77	48	55	40	0	0	84	0
MINDY1	0	0	31	52	8	34	23	14	0	2	0	19	0	18	78	0	0	0	0	77	6	0	32	39	77	0	115	4	0	0	149	0	44	44	84	0	0	1	0	0	20	2	0	20	48	0	75	205	9
PRUNE1	6	20	0	93	18	2	50	12	12	35	43	0	0	73	30	0	24	37	0	0	3	74	20	5	54	0	68	101	14	49	104	0	0	17	13	0	28	32	1	1	47	21	64	1	29	23	1	1	40
BNIPL	0	0	0	0	0	1	0	0	10	27	0	0	0	0	25	0	0	0	0	0	0	0	5	0	34	0	0	0	130	17	25	0	0	0	0	0	0	0	0	0	0	0	64	0	0	0	0	0	0
C1orf56	0	0	11	0	0	35	0	0	0	0	0	0	0	0	0	0	0	0	0	0	0	25	0	0	0	0	0	0	0	0	0	0	0	0	17	0	0	0	0	2	0	0	0	0	0	0	0	0	0
CDC42SE1	17	11	27	66	42	51	10	16	32	51	30	80	0	99	52	0	17	68	0	0	2	23	23	20	0	20	66	59	14	0	41	17	7	25	16	68	10	0	0	0	0	60	1	94	36	104	0	0	1
MLLT11	0	0	0	0	0	0	0	0	0	0	0	0	0	0	0	0	0	0	0	0	0	0	0	0	0	0	0	0	0	0	0	0	0	0	0	0	0	0	0	0	0	0	0	0	0	0	0	0	0
GABPB2	45	35	24	14	61	18	0	7	16	37	82	135	123	1	57	35	51	0	0	0	50	55	71	36	99	144	17	107	15	147	87	77	0	2	0	54	0	49	0	0	0	28	105	45	183	0	0	35	210
SEMA6C	4	8	12	20	9	0	19	34	22	20	48	0	0	38	21	0	0	0	0	0	0	66	2	14	76	0	57	0	92	31	106	80	10	1	18	0	0	0	0	23	3	12	8	1	83	0	0	0	0
TNFAIP8L2	0	0	0	0	0	0	0	0	0	0	0	0	0	0	0	0	0	0	0	0	0	0	0	0	0	0	0	0	0	0	0	0	0	0	0	0	0	0	0	0	0	0	0	0	0	0	0	0	0
SCNM1	0	10	33	25	0	23	20	0	0	0	0	0	0	98	0	0	0	0	0	0	16	0	0	20	0	0	1	0	0	19	13	14	0	0	13	0	0	0	0	0	0	0	0	0	4	0	0	0	0
LYSMD1	0	0	0	0	0	0	0	0	0	0	0	0	0	0	0	0	0	0	0	0	0	0	0	0	0	0	0	0	0	0	0	0	0	0	0	0	0	0	0	0	0	0	0	0	0	0	0	0	0
TMOD4	0	0	0	0	0	0	0	0	0	0	10	0	0	0	0	0	0	0	0	0	0	6	0	1	0	0	0	0	0	11	0	18	41	0	9	0	0	0	0	0	6	0	0	0	0	0	0	0	0
VPS72	19	21	39	23	29	0	69	13	11	33	12	100	21	0	88	0	21	0	0	0	0	0	22	70	51	7	0	64	0	8	81	33	97	61	13	53	0	114	60	31	23	0	129	0	35	0	55	1	123
PIP5K1A	208	16	117	163	219	151	344	208	229	206	165	187	70	400	167	45	25	280	164	114	17	132	63	42	138	233	158	195	252	109	344	103	130	54	66	95	2	269	277	177	24	56	262	69	173	38	166	280	0
PSMD4	14	16	38	92	32	43	45	42	32	79	78	0	28	42	115	41	0	92	0	1	0	53	57	46	8	0	139	100	13	24	64	83	1	44	76	0	0	30	0	18	0	63	0	0	77	88	2	86	41
ZNF687	7	7	44	80	8	12	39	23	0	0	95	0	0	26	89	0	74	0	59	0	0	5	20	27	58	11	0	14	84	39	11	10	36	0	0	0	45	15	84	39	51	16	0	0	7	66	0	0	1
PI4KB	27	18	52	55	26	2	25	19	14	99	15	0	35	92	60	0	4	0	0	0	15	12	75	61	122	64	87	133	113	54	121	35	32	0	31	33	14	58	81	59	4	20	162	44	126	131	1	0	11
RFX5	13	0	2	25	43	0	55	0	28	1	0	34	16	14	40	0	0	0	60	0	0	2	0	0	26	0	68	0	38	20	78	0	5	0	0	0	0	0	89	0	0	0	66	20	2	0	0	1	0
SELENBP1	0	20	0	19	0	0	0	0	0	1	9	0	0	0	0	0	2	60	0	0	39	0	17	0	0	0	11	0	70	0	95	0	0	4	0	27	0	0	0	0	0	35	0	37	21	0	0	0	0
PSMB4	41	29	35	52	17	18	95	14	45	52	84	0	31	41	158	0	42	0	76	87	26	0	13	0	5	0	38	0	66	0	60	0	0	13	29	0	48	55	0	0	37	21	40	70	43	130	0	0	159
POGZ	301	122	184	325	162	248	345	143	114	325	178	95	133	147	325	160	93	0	232	157	102	68	108	77	130	155	177	1	319	192	298	141	144	120	90	93	21	170	97	56	162	72	335	142	97	40	51	65	3
CGN	33	47	19	55	33	55	184	48	31	61	118	52	32	48	0	36	44	101	0	0	48	137	6	44	62	9	60	71	19	16	143	15	66	32	55	97	0	70	0	0	53	20	54	0	115	1	2	0	1
TUFT1	23	10	0	24	15	0	0	0	4	36	64	0	34	12	0	0	19	0	0	0	0	53	0	35	55	0	0	0	1	0	11	1	8	0	0	0	0	35	25	0	0	0	0	0	54	0	0	0	1
SNX27	68	48	116	50	121	38	190	104	68	114	46	0	41	79	227	0	22	106	129	0	39	52	81	75	118	100	144	51	276	301	228	139	55	1	8	0	13	0	48	75	34	0	85	33	152	167	169	2	1
CELF3	0	4	0	7	0	0	0	0	0	0	0	1	0	9	1	0	0	0	0	0	0	0	0	11	0	0	0	3	0	0	6	0	0	0	0	0	0	0	0	0	0	0	1	0	30	0	0	0	0
RIIAD1	0	0	12	0	0	0	0	0	0	3	0	0	40	0	0	0	0	0	0	0	0	0	1	0	18	0	0	11	63	44	24	0	0	0	0	0	0	0	1	0	27	0	102	0	29	0	0	216	0
MRPL9	0	0	0	22	0	45	16	44	0	0	0	0	0	25	17	0	0	0	80	0	0	35	5	0	0	0	0	0	82	0	0	0	0	7	0	48	0	0	0	0	0	1	30	16	0	0	2	0	0
OAZ3	0	0	0	0	0	0	0	0	0	0	0	0	0	0	0	0	0	0	0	0	0	0	0	0	0	0	0	0	0	0	6	0	0	0	0	0	0	0	0	0	0	0	0	0	0	0	0	0	0
TDRKH	26	0	30	56	33	0	0	11	26	1	0	0	0	0	32	0	43	0	0	80	17	83	18	0	31	0	0	52	184	45	80	31	0	23	0	20	0	47	0	0	0	0	47	0	78	0	0	31	0
LINGO4	0	0	0	0	0	0	0	0	0	0	0	0	0	0	0	0	0	0	0	0	0	16	0	0	0	0	0	0	38	14	2	0	0	0	0	0	0	0	0	0	0	0	34	0	0	0	0	105	0
RORC	0	0	0	12	0	0	0	0	0	0	27	32	0	25	30	0	1	0	1	0	2	183	16	1	66	0	0	59	133	134	29	0	0	9	0	0	0	57	0	0	1	26	37	29	66	0	1	122	53
C2CD4D	5	0	13	0	0	0	0	0	0	0	0	0	0	0	0	0	0	0	0	0	0	0	13	0	26	0	0	0	50	0	20	0	0	0	0	0	0	0	0	0	0	0	0	0	28	0	0	0	0
THEM5	0	0	0	8	0	0	0	0	0	0	9	0	0	0	0	0	0	0	0	0	0	0	0	0	0	0	0	0	17	0	0	0	0	0	0	0	0	0	0	0	0	0	0	0	0	0	0	3	0
THEM4	0	18	14	0	32	20	32	0	23	0	0	0	22	32	0	0	0	0	69	0	16	68	18	0	48	0	25	100	159	0	59	27	0	0	0	0	0	0	0	0	13	20	129	8	95	0	0	0	195
S100A10	0	0	26	0	4	0	14	0	1	0	0	0	0	1	4	36	0	0	0	0	0	0	7	23	15	53	29	0	0	0	0	21	0	0	0	0	0	0	0	0	0	0	50	0	0	0	0	0	0
S100A11	0	0	0	0	0	0	0	0	0	0	0	0	0	0	0	0	0	44	0	0	0	67	0	0	0	0	0	0	0	0	23	0	0	0	0	0	0	1	0	0	0	0	30	0	5	0	0	0	0
TCHHL1	0	0	0	0	0	0	0	0	0	0	9	0	4	0	0	0	0	0	0	0	0	0	0	4	14	0	0	0	0	0	21	0	0	0	0	0	0	0	0	0	0	0	0	0	0	0	0	0	0
TCHH	0	0	0	0	0	0	0	0	0	16	136	158	0	59	128	180	40	55	48	0	112	328	148	155	97	30	0	37	0	0	152	46	268	33	83	0	8	52	114	0	170	341	416	166	142	1	0	1	0
RPTN	0	0	0	0	0	0	0	0	0	0	0	0	0	0	0	0	0	0	0	0	0	0	0	0	0	0	0	0	0	0	0	0	0	0	0	0	0	0	0	0	0	0	0	0	0	0	0	0	0
HRNR	0	0	0	0	0	0	0	0	0	0	0	0	0	0	0	0	0	0	0	0	0	0	0	0	0	0	0	0	0	0	0	0	0	0	0	0	0	0	0	0	0	0	0	0	0	0	0	0	0
FLG	0	0	0	0	0	0	0	0	0	0	0	0	0	0	0	0	0	0	0	0	0	0	0	0	0	0	0	0	0	0	0	0	0	0	0	0	0	0	0	0	0	0	0	0	0	0	0	0	0
FLG2	0	0	0	0	0	0	0	0	0	0	0	0	0	0	0	0	0	0	0	0	0	0	0	0	0	0	0	0	0	0	0	0	0	0	0	0	0	0	0	0	0	0	0	0	0	0	0	0	0
CRNN	0	0	0	0	0	0	0	0	0	0	0	0	0	0	0	0	0	0	0	0	0	0	0	0	0	0	0	0	0	0	0	0	0	0	0	0	0	0	0	0	0	0	0	0	0	0	0	0	0
LCE5A	0	0	0	0	0	0	0	0	0	7	0	0	0	0	0	0	0	0	0	0	0	26	0	0	0	0	0	0	0	0	0	0	0	0	0	0	0	0	0	0	0	0	0	0	0	0	0	0	0
CRCT1	0	0	0	0	0	18	0	0	0	0	0	0	0	1	0	0	0	0	0	0	0	0	0	0	0	0	0	0	29	0	0	0	0	0	0	0	0	0	0	0	0	0	0	0	0	0	0	0	0
LCE3E	0	0	0	0	0	0	0	0	0	0	0	3	0	0	0	0	0	0	0	0	0	0	0	0	0	0	0	0	0	0	0	0	0	0	0	0	0	0	0	0	0	0	0	0	0	0	43	0	0
LCE3D	0	0	0	0	0	0	0	0	0	0	0	0	0	0	0	0	18	0	0	0	0	0	0	0	0	0	0	0	0	0	0	0	0	0	0	0	0	0	0	0	0	0	0	0	16	0	0	0	0
LCE3C	0	0	0	0	0	0	0	0	0	0	0	0	0	0	0	0	0	0	0	0	0	0	0	0	0	0	0	0	0	0	0	0	0	0	0	0	0	0	0	0	0	0	0	0	0	0	0	0	0
LCE3B	0	0	0	0	0	0	0	0	0	0	0	0	0	0	0	0	0	0	0	0	0	0	0	0	0	0	0	0	0	0	0	0	0	0	0	0	0	0	0	0	0	0	0	0	0	0	0	0	0
LCE3A	0	0	0	0	0	0	0	0	0	0	0	0	0	0	0	0	0	0	0	0	0	0	0	0	0	0	0	0	0	0	0	0	0	0	0	0	0	0	0	0	0	0	0	0	0	0	0	0	0
LCE2D	0	0	0	0	0	0	0	0	0	0	0	0	0	0	0	0	0	0	0	0	0	0	0	0	0	0	0	0	0	0	0	23	0	0	0	0	0	0	0	0	0	0	0	0	3	0	0	0	0
LCE2C	0	0	0	0	0	0	0	0	0	0	0	0	0	0	0	0	0	0	0	0	0	0	0	0	0	0	0	0	0	0	0	0	0	0	0	0	0	0	0	0	0	0	0	0	0	0	0	0	0
LCE2B	0	0	0	0	0	0	0	0	0	0	0	0	0	0	0	0	0	0	0	0	0	0	0	0	0	0	22	0	0	0	0	0	0	0	0	0	0	0	0	0	0	0	17	0	0	0	0	0	0
LCE2A	0	0	0	0	0	0	0	0	0	0	0	0	0	0	0	0	0	0	0	0	0	0	0	0	0	0	1	0	0	0	0	0	0	0	0	0	0	0	0	0	0	0	0	0	32	0	0	0	0
LCE4A	0	0	0	0	0	0	0	0	0	0	0	0	0	0	0	0	0	0	0	0	0	0	2	0	0	0	0	0	0	0	0	0	0	0	0	0	0	0	0	0	0	0	0	0	0	0	0	0	0
KPLCE	0	0	0	0	0	0	0	0	0	0	0	0	0	0	0	0	0	0	0	0	0	8	0	0	0	0	0	0	0	0	0	0	0	0	0	0	0	0	0	0	0	0	1	0	0	0	0	0	0
KPRP	0	0	0	0	0	0	0	0	0	0	40	0	0	0	0	0	1	0	0	0	0	0	0	0	0	0	0	27	0	0	37	0	0	0	1	0	0	0	80	0	29	1	15	0	34	0	0	0	0
LCE1F	0	0	0	0	0	0	0	0	0	0	0	0	0	0	0	0	0	0	0	0	0	0	0	10	0	0	0	0	30	0	0	15	0	0	0	0	0	0	0	0	0	0	0	0	0	0	0	0	0
LCE1E	0	0	0	0	0	0	0	0	0	0	0	0	0	0	0	0	0	0	0	0	0	34	1	0	0	0	0	0	0	0	0	0	0	0	0	0	0	0	0	0	37	0	0	0	0	0	0	0	0
LCE1D	0	0	0	0	0	0	0	0	0	0	0	0	0	0	0	0	0	0	0	0	0	0	0	0	0	0	0	0	32	0	0	0	0	0	0	0	0	0	0	0	1	0	0	0	0	0	0	0	0
LCE1C	0	0	0	0	0	0	0	0	0	0	0	0	0	0	0	0	0	0	0	0	0	0	0	0	0	0	0	0	63	0	0	0	0	0	0	0	0	0	0	0	0	0	2	0	1	0	0	0	0
LCE1B	0	0	0	0	0	0	0	0	0	0	0	0	0	0	2	0	0	0	0	0	0	0	0	0	0	0	0	0	27	0	0	0	0	0	0	0	0	0	0	0	0	1	0	0	0	0	0	0	0
LCE1A	0	0	0	0	0	0	0	0	0	0	0	0	0	0	0	0	0	0	0	0	0	0	0	0	23	0	0	0	0	0	0	0	0	0	0	0	0	0	0	0	0	0	0	0	0	0	0	0	0
LCE6A	0	0	0	0	0	0	0	0	0	0	0	0	0	0	0	0	0	0	0	0	0	0	0	0	0	0	0	0	0	0	38	0	0	0	0	0	0	0	0	0	0	0	0	0	9	0	0	0	0
LCE7A	0	0	0	0	0	0	0	0	0	0	0	0	0	0	0	0	0	0	0	0	0	0	0	0	0	0	0	0	0	0	0	0	0	0	0	0	0	0	0	0	0	0	0	0	0	0	0	0	0
SMCP	0	0	0	0	0	0	0	0	0	37	0	0	0	0	0	0	0	0	0	0	0	1	0	11	0	31	0	0	113	21	27	0	0	0	0	0	0	0	0	0	0	0	32	16	0	0	0	0	0
IVL	0	0	0	0	0	0	0	0	0	0	0	0	0	0	0	0	0	0	0	0	0	0	0	0	0	0	0	0	0	0	0	0	0	0	0	0	0	0	0	0	0	0	0	0	0	0	0	0	0
SPRR5	0	0	0	0	0	0	0	0	0	0	0	0	0	0	0	0	0	0	0	0	0	0	0	0	0	0	0	0	0	0	0	0	0	0	0	0	0	0	0	0	0	0	0	0	0	0	0	0	0
SPRR4	0	0	0	0	0	0	0	0	0	0	0	0	0	0	0	0	0	0	0	0	0	0	20	0	0	0	0	0	0	0	20	0	25	0	0	0	0	0	0	0	0	0	0	0	11	0	0	0	0
SPRR1A	0	0	0	0	0	0	0	0	0	0	0	0	0	0	1	0	14	0	0	0	0	7	0	0	0	0	0	0	2	0	0	0	0	0	0	0	0	0	0	0	0	0	0	22	0	0	0	0	0
SPRR3	0	0	0	0	0	0	0	0	0	0	0	0	0	0	0	0	0	0	0	0	0	0	0	0	0	0	0	0	0	0	0	0	0	0	0	0	0	0	0	0	0	0	0	5	0	0	0	0	0
SPRR1B	0	0	0	0	0	0	0	0	0	0	0	0	0	0	0	0	0	0	0	0	0	0	0	0	0	0	18	0	0	0	0	23	0	0	0	0	0	0	0	0	0	0	0	0	0	0	0	0	0
SPRR2D	0	0	0	0	0	0	0	0	0	0	0	0	0	0	0	0	0	0	0	0	0	14	0	0	16	0	0	0	0	0	0	3	0	0	0	0	0	0	0	0	0	0	0	0	28	0	0	0	1
SPRR2A	0	0	0	0	0	0	0	0	0	0	0	0	0	0	0	0	0	0	0	0	0	0	0	0	0	0	0	0	0	0	0	0	0	0	0	0	0	0	0	0	0	0	0	0	0	0	0	0	0
SPRR2B	0	0	0	0	0	0	0	0	0	0	0	0	0	0	0	0	0	0	0	0	0	0	0	0	0	0	0	0	0	0	0	0	0	0	0	0	0	0	0	0	0	0	0	0	0	0	0	0	0
SPRR2E	0	0	0	0	0	0	0	0	0	8	10	0	0	0	0	0	15	0	0	0	0	0	0	1	0	0	0	62	15	0	13	7	0	0	0	0	0	0	0	0	0	0	5	28	0	0	0	0	0
SPRR2F	0	0	0	0	0	0	0	0	0	0	0	0	0	0	0	0	21	0	51	0	0	0	0	0	0	0	0	3	0	0	0	0	0	0	0	0	0	0	0	0	0	18	0	0	0	0	0	0	0
SPRR2G	0	0	0	0	0	0	0	0	0	0	0	0	0	0	0	0	0	0	0	0	22	0	0	0	0	0	0	0	0	0	5	0	0	0	0	0	0	0	0	0	0	0	0	0	1	0	0	0	0
LELP1	0	0	0	0	0	0	0	0	0	0	0	0	0	0	0	0	0	0	0	0	0	0	0	0	0	0	0	0	0	0	27	0	0	15	0	0	0	0	0	0	35	0	0	0	0	0	0	0	0
PRR9	0	0	0	0	0	0	0	0	0	0	0	0	0	0	0	0	0	0	0	0	0	0	0	25	0	0	0	0	0	0	0	0	0	0	0	0	0	0	0	0	0	0	0	0	0	0	0	0	0
LORICRIN	0	0	0	0	0	0	0	0	0	0	0	0	0	0	0	0	0	0	0	0	0	0	22	0	10	0	0	0	51	0	0	0	0	0	0	0	0	0	0	0	0	0	0	0	0	0	0	0	0
PGLYRP3	0	0	0	0	0	0	0	0	0	0	11	0	0	0	0	0	0	2	9	0	0	56	17	0	29	0	29	0	10	21	0	0	0	0	0	0	0	1	0	0	0	21	0	0	61	0	186	69	121
PGLYRP4	0	0	0	0	0	0	32	0	0	6	3	0	0	0	4	0	2	0	3	0	0	52	28	0	39	3	47	55	0	0	56	12	0	32	0	0	26	0	0	0	89	0	17	0	31	0	0	0	0
S100A9	0	0	4	0	0	0	0	0	0	18	0	0	0	0	0	0	0	0	0	0	0	0	5	0	0	42	0	0	64	0	0	0	0	0	0	0	0	0	0	0	0	3	0	0	0	0	0	0	0
S100A12	0	0	0	0	0	0	0	0	0	0	0	0	0	0	0	0	0	0	0	0	0	0	0	0	23	0	0	0	0	0	0	0	0	0	0	0	0	0	0	0	0	0	5	0	0	0	0	0	0
S100A8	0	0	0	0	0	0	0	0	0	0	0	0	10	0	0	0	0	0	0	0	0	0	0	1	0	0	0	0	0	0	0	0	32	0	0	0	0	0	0	0	0	0	0	0	0	0	0	0	0
S100A7A	0	0	0	0	0	0	0	0	0	0	31	0	0	0	0	0	0	0	0	0	0	0	11	0	18	22	0	0	19	0	81	0	0	0	0	0	0	0	0	0	0	1	20	0	12	0	0	0	0
S100A7	0	0	10	0	0	0	0	0	0	0	0	0	0	0	0	0	0	0	0	0	0	0	0	0	0	0	0	24	3	0	0	0	0	0	0	0	0	0	0	0	0	0	0	0	5	0	0	0	0
S100A6	0	0	0	0	0	0	0	0	0	0	0	0	0	0	0	0	0	0	0	0	0	0	0	0	0	0	0	13	0	0	0	0	0	0	0	0	0	0	0	0	0	0	0	0	0	0	0	0	0
S100A5	0	0	2	0	0	0	0	0	0	11	0	0	0	0	0	0	0	0	0	0	0	0	0	0	0	0	1	0	39	0	0	0	0	0	0	0	0	0	0	0	0	28	7	0	0	0	0	0	0
S100A4	0	0	0	0	0	0	0	0	0	0	45	0	14	0	0	0	0	0	0	0	0	0	0	0	0	20	0	0	0	0	0	42	0	0	15	0	0	0	0	0	0	5	0	0	0	0	0	8	0
S100A3	0	0	0	0	0	0	0	0	0	0	0	0	0	0	0	0	0	0	0	0	0	0	0	0	0	0	0	0	0	0	0	0	0	0	0	0	0	0	0	0	0	0	0	0	0	0	0	0	0
S100A2	0	0	0	0	0	0	0	0	0	27	0	0	0	0	0	0	0	0	0	0	0	0	0	0	0	0	0	7	0	46	2	13	0	0	0	0	0	0	0	0	0	0	0	0	5	0	0	0	0
S100A16	9	0	0	14	2	28	0	0	31	0	28	0	0	0	21	0	0	0	0	0	0	30	1	18	50	0	0	0	0	0	1	17	0	0	14	0	0	0	0	0	8	14	0	0	0	0	126	0	0
S100A14	0	0	0	0	0	0	0	0	0	0	9	0	0	0	0	0	0	0	0	0	0	4	0	0	18	0	0	66	0	0	0	0	0	0	0	0	0	0	1	0	0	0	0	0	16	102	0	0	0
S100A13	0	0	0	0	0	0	13	15	1	0	27	12	0	36	0	0	0	0	39	0	0	23	0	11	10	0	18	0	0	0	1	0	0	0	0	49	0	0	0	0	0	0	36	0	36	0	0	7	0
S100A1	0	0	0	0	0	0	0	0	0	0	0	0	0	0	0	0	0	0	0	0	0	0	0	0	0	0	0	0	0	0	0	0	0	0	0	0	0	0	0	0	0	0	0	0	0	0	0	0	0
CHTOP	36	8	54	60	90	61	146	31	38	33	20	0	21	79	141	0	72	0	106	0	0	38	0	0	0	131	52	72	4	35	83	80	39	59	11	174	26	0	0	0	19	33	36	47	67	1	1	0	0
SNAPIN	0	0	0	13	17	33	0	0	0	28	0	29	0	0	40	64	0	0	0	0	0	39	27	0	6	0	0	0	0	0	0	0	12	0	0	0	0	0	0	0	0	9	0	0	22	19	174	0	0
ILF2	97	63	99	121	112	233	218	84	112	139	153	88	52	101	199	0	36	84	221	0	21	49	29	16	1	59	258	89	0	17	217	17	49	19	122	0	84	0	1	0	0	40	3	0	37	0	0	179	1
NPR1	34	12	39	0	13	17	37	0	34	26	60	0	1	55	52	0	0	0	68	0	18	45	33	7	109	0	156	67	0	43	2	0	0	0	0	0	25	0	2	0	0	25	11	0	39	0	0	0	0
INTS3	65	41	124	166	52	114	124	101	136	159	128	82	45	212	260	87	34	26	57	67	56	131	81	84	93	60	91	90	247	184	212	18	18	87	44	0	5	47	0	9	0	63	110	99	165	0	103	0	0
SLC27A3	0	3	0	0	0	24	44	0	6	0	12	0	31	18	1	58	0	0	0	0	19	1	0	9	27	40	31	92	33	31	34	0	8	0	8	0	19	0	0	0	34	38	0	0	28	0	0	0	0
GATAD2B	284	194	288	287	248	389	498	146	228	220	333	244	126	425	532	331	83	161	300	1	59	245	126	48	420	88	520	267	867	241	685	132	66	161	84	424	59	70	49	139	257	129	498	332	363	198	476	154	4
DENND4B	29	31	0	28	39	57	44	0	23	26	53	14	7	71	63	0	20	45	56	0	0	28	0	32	83	51	25	0	22	25	60	33	0	0	55	39	0	45	0	0	0	30	67	23	42	0	160	0	0
CRTC2	18	10	11	15	22	63	0	4	1	77	21	0	33	27	49	59	0	0	0	0	7	9	9	21	71	0	90	26	0	20	82	0	32	17	0	0	0	31	0	55	0	0	0	22	0	0	0	63	0
SLC39A1	0	0	0	0	0	0	0	0	0	0	0	0	0	0	0	0	0	0	0	0	0	0	0	0	0	0	0	0	0	0	0	0	0	0	0	0	0	0	0	0	0	0	0	0	0	0	0	0	0
ENSG00000285779	0	0	0	0	0	0	0	0	0	0	0	0	0	0	0	0	0	0	0	0	0	0	0	0	0	0	0	0	0	0	0	0	0	0	0	0	0	0	0	0	0	0	0	0	0	0	0	0	0
CREB3L4	0	0	0	0	0	0	0	0	0	0	0	0	0	0	0	0	0	0	0	0	0	0	0	0	0	0	0	0	0	0	0	0	0	0	0	0	0	0	0	0	0	0	0	0	0	0	0	0	0
JTB	0	0	0	0	0	0	0	0	0	0	0	0	0	0	0	0	0	0	0	0	0	0	0	0	0	0	0	0	0	0	0	0	0	0	0	0	0	0	0	0	0	0	0	0	0	0	0	0	0
ENSG00000285641	0	0	0	0	0	16	0	0	0	0	0	0	0	0	0	0	0	0	0	0	0	0	0	0	0	0	0	28	0	27	0	0	0	0	0	0	0	0	0	0	0	0	0	0	29	0	0	31	0
RAB13	0	0	0	0	0	0	0	0	0	0	0	0	0	0	0	0	0	0	0	0	0	0	0	0	0	0	0	0	0	12	28	0	0	0	0	0	0	0	0	0	0	0	0	17	0	0	0	0	0
RPS27	147	102	209	190	164	226	219	220	285	103	209	115	153	207	99	135	102	34	0	0	36	1	74	81	12	15	41	0	89	1	37	60	57	57	81	5	30	14	0	0	28	27	16	94	0	142	0	194	0
NUP210L	0	32	50	90	40	30	136	0	57	139	155	72	63	1	32	0	156	76	151	1	23	88	37	38	220	108	205	349	727	464	245	67	13	4	0	62	0	46	2	0	146	136	494	186	427	82	282	70	24
TPM3	211	44	203	383	234	429	623	256	379	229	139	66	65	309	530	187	227	174	50	83	32	151	142	71	307	56	281	35	416	340	324	175	110	103	150	207	63	0	265	116	126	41	201	53	173	161	340	372	168
CFAP141	0	0	0	11	0	32	0	0	0	0	0	0	0	0	0	0	0	0	0	0	0	6	0	0	21	0	0	0	154	0	53	0	0	0	0	0	0	0	0	0	0	0	0	0	0	0	0	0	2
C1orf43	36	0	49	42	21	23	44	13	51	77	14	0	55	44	91	70	0	0	60	0	1	24	17	49	20	0	0	3	134	128	183	44	0	5	18	27	0	50	0	52	16	0	23	0	0	0	205	1	0
UBAP2L	359	115	132	292	138	328	521	219	323	231	194	118	88	120	382	318	73	0	123	64	52	271	86	190	143	114	448	74	248	234	498	141	89	114	175	187	11	35	96	43	121	71	140	69	123	2	89	94	4
HAX1	6	0	12	24	15	0	16	19	37	0	38	37	27	51	124	0	0	54	0	0	51	0	12	16	18	0	14	0	2	0	10	0	0	0	0	0	0	0	101	0	0	0	21	24	21	0	0	0	0
AQP10	0	0	0	0	0	0	0	0	0	0	0	0	0	0	0	0	0	0	0	0	0	0	0	0	5	0	0	0	0	0	0	8	0	0	0	0	0	0	0	0	0	0	0	0	37	0	0	0	1
ATP8B2	44	14	40	43	54	0	194	20	25	37	75	0	34	0	109	201	28	104	128	97	24	26	67	35	117	3	71	0	153	56	34	23	0	29	40	114	0	0	83	42	39	95	168	45	36	165	79	46	0
IL6R	0	14	3	42	11	0	0	0	0	27	121	29	10	30	0	0	1	0	0	38	43	77	20	29	81	32	69	89	311	47	48	56	0	0	0	0	0	0	0	0	15	6	224	0	144	275	357	0	0
SHE	0	0	0	8	0	0	0	0	0	37	23	0	0	1	0	0	5	0	0	0	12	114	1	3	54	0	0	41	92	28	6	6	0	0	0	0	0	0	1	23	53	0	12	39	93	11	0	133	0
TDRD10	0	0	7	20	0	0	0	0	0	0	19	0	0	25	33	0	2	0	0	0	0	61	12	24	140	0	55	275	100	92	49	39	25	31	1	0	0	42	1	0	0	28	23	0	42	0	20	0	0
UBE2Q1	23	15	11	13	0	63	108	15	23	53	60	40	19	85	97	15	0	0	77	0	0	33	38	32	23	0	31	93	1	25	52	52	23	0	6	0	0	39	0	0	0	29	127	56	23	0	64	85	0
CHRNB2	0	8	19	0	0	0	62	0	21	0	0	0	18	0	36	0	0	0	0	0	0	11	20	31	27	0	40	0	28	68	53	14	20	0	10	48	13	1	70	0	0	5	28	45	95	0	0	0	0
ADAR	231	160	235	405	274	393	713	299	287	284	208	269	239	340	511	0	45	114	172	0	52	56	90	114	235	44	319	148	183	166	206	160	35	150	164	313	52	81	168	93	87	0	138	131	160	328	2	142	2
KCNN3	14	56	49	43	36	30	0	30	28	47	85	157	116	231	273	26	112	91	264	0	89	396	210	203	406	324	591	189	851	372	731	406	60	186	69	228	219	350	157	59	118	154	655	222	363	236	437	644	4
PMVK	0	0	6	0	0	22	29	0	0	13	32	0	43	10	19	51	0	0	0	0	27	1	11	0	44	0	5	4	62	0	13	19	0	0	0	0	0	43	0	0	1	16	2	0	0	0	0	0	1
PBXIP1	19	16	18	35	19	0	0	15	10	65	30	0	22	6	117	31	30	0	0	0	43	51	21	9	19	0	9	0	1	0	75	4	64	16	48	38	25	85	0	1	13	28	36	2	62	0	0	0	0
PYGO2	22	0	15	11	0	0	70	24	9	0	22	0	0	21	85	0	0	0	161	0	0	0	16	0	1	34	27	0	48	12	88	17	0	4	0	43	24	0	0	0	0	0	32	0	1	0	242	0	1
SHC1	55	51	138	99	44	128	342	39	76	71	72	2	74	74	182	0	23	0	54	0	30	0	26	77	27	0	140	108	171	34	53	0	30	12	35	70	0	61	0	15	0	0	76	33	10	0	32	1	89
CKS1B	0	4	0	14	22	0	44	4	0	0	17	0	0	0	37	0	0	62	0	0	0	0	7	0	0	0	35	0	0	27	39	0	0	12	0	55	0	0	0	0	0	23	26	0	0	0	0	0	0
FLAD1	38	9	24	45	22	114	37	28	0	61	0	43	0	25	18	40	0	0	0	65	0	68	21	45	17	19	66	37	156	28	92	0	0	38	0	15	0	35	1	72	0	0	50	0	0	0	0	1	0
LENEP	0	0	0	0	0	0	0	0	0	0	0	0	0	0	9	0	0	0	0	0	0	0	0	0	0	0	0	85	0	0	0	0	0	0	0	0	0	0	0	0	0	0	0	0	0	0	0	0	0
ZBTB7B	2	14	67	40	0	0	29	16	29	29	31	42	0	80	14	0	15	23	0	0	0	40	44	8	71	12	1	47	49	71	44	35	27	9	49	0	40	0	0	0	11	33	25	23	69	0	71	0	0
DCST2	0	0	19	0	2	0	0	0	0	38	1	0	0	0	14	0	0	0	0	15	0	0	4	0	91	1	0	16	65	62	92	21	0	1	1	0	0	0	0	0	0	51	28	0	48	0	0	1	0
DCST1	0	0	0	0	13	0	2	7	0	0	0	0	4	0	0	0	0	0	0	104	0	6	0	8	16	0	33	19	112	38	19	2	0	0	0	0	0	0	0	0	0	32	32	0	111	150	2	0	0
ADAM15	11	4	31	13	0	0	5	12	15	0	26	23	46	17	79	0	2	0	48	46	0	27	19	1	36	0	66	0	0	59	192	0	15	0	23	0	20	15	0	20	0	11	0	161	21	0	0	0	0
EFNA4	0	0	0	0	0	0	0	0	0	0	0	0	0	0	0	0	0	0	0	0	0	0	0	0	0	0	0	0	0	0	0	0	0	0	0	0	0	0	0	0	0	0	0	0	0	0	0	0	0
EFNA4-EFNA3	0	0	0	6	0	0	0	0	1	0	0	0	0	0	14	0	0	0	0	0	0	0	0	0	38	0	2	0	1	26	28	0	0	0	0	0	0	0	0	0	0	33	0	0	1	1	0	0	0
EFNA3	0	9	0	0	0	0	0	0	0	0	0	0	0	0	0	0	0	17	0	0	0	2	0	0	0	0	0	84	0	0	0	0	0	0	0	0	0	0	0	0	0	0	0	0	0	0	0	1	0
EFNA1	17	4	14	0	0	0	1	0	0	0	0	0	0	0	0	0	0	0	0	0	0	0	6	0	44	0	0	24	0	0	35	0	0	0	0	0	0	25	0	10	0	0	2	0	4	0	5	0	0
SLC50A1	0	0	4	0	23	0	29	0	0	1	53	0	0	0	28	0	0	0	0	0	0	0	0	0	0	6	0	0	0	0	21	0	11	0	0	0	13	0	0	0	0	0	12	0	11	0	114	0	0
DPM3	0	0	0	20	14	0	0	0	30	36	0	0	0	0	0	0	0	0	0	0	0	0	0	0	1	0	0	0	0	0	0	0	0	0	0	0	0	0	0	0	0	0	0	0	0	0	0	0	0
KRTCAP2	0	0	0	0	0	0	0	0	0	0	0	0	0	0	0	0	0	0	0	0	0	0	0	0	0	0	0	0	0	0	0	0	0	0	0	0	0	0	0	0	0	0	0	0	0	0	0	0	0
ENSG00000273088	0	0	0	0	0	0	0	0	0	0	0	0	0	0	0	0	0	0	0	0	0	0	0	0	0	0	0	0	0	0	0	0	0	0	0	0	0	0	0	0	0	0	2	0	0	0	0	0	0
TRIM46	0	0	0	0	0	0	0	0	0	0	0	0	0	0	0	0	0	0	0	0	0	0	0	0	0	0	0	0	0	0	0	0	0	0	0	0	0	0	0	0	0	0	0	0	0	0	0	0	0
MUC1	0	0	6	0	0	0	1	0	0	0	0	0	1	0	0	0	0	0	0	0	0	0	14	35	0	0	3	0	0	6	22	26	11	6	0	0	0	0	0	0	83	17	0	51	16	0	0	159	0
THBS3	7	7	0	0	0	0	0	0	0	0	10	0	0	0	0	0	0	0	0	0	0	0	0	0	0	0	1	0	0	6	34	14	0	0	0	0	26	0	0	0	0	0	18	0	15	0	0	0	0
MTX1	0	0	0	0	6	0	0	0	0	0	24	0	0	0	25	1	2	0	0	0	0	1	0	0	0	0	0	0	0	23	0	8	0	0	0	0	0	0	0	0	0	0	0	0	0	0	0	0	0
GBA1	0	0	0	1	0	0	0	0	0	11	25	35	15	1	0	0	0	0	75	0	41	23	0	15	21	0	0	0	52	0	0	0	0	14	0	0	0	51	0	0	0	4	23	0	2	0	0	0	0
ENTREP3	74	25	34	11	2	12	46	5	43	13	0	0	16	46	152	0	0	0	0	0	0	0	20	0	16	10	0	30	34	0	49	0	0	19	19	42	0	0	0	0	2	14	66	20	0	30	0	0	0
SCAMP3	12	0	8	75	5	0	18	0	33	0	0	0	0	29	41	0	0	0	0	0	37	26	0	7	39	6	0	0	0	0	9	13	8	0	6	0	0	0	0	0	0	29	0	59	0	0	0	0	0
CLK2	113	34	49	43	58	88	79	46	79	45	8	31	72	114	69	1	99	69	156	0	0	62	30	24	61	22	33	211	118	24	113	2	74	37	16	155	0	0	0	0	44	32	105	24	32	88	229	2	0
HCN3	15	0	8	0	7	0	76	0	9	0	0	20	0	0	5	0	0	0	76	0	0	0	0	7	44	9	0	0	57	16	25	28	0	0	0	0	0	0	9	34	2	0	69	2	46	0	0	0	47
PKLR	7	0	0	0	13	0	30	0	0	6	27	22	0	0	0	0	0	0	0	0	12	32	3	0	24	37	0	0	0	54	0	1	10	0	0	0	0	0	0	0	0	0	63	0	63	0	0	0	119
FDPS	36	23	72	91	75	36	105	43	43	39	42	0	31	79	275	0	38	75	40	0	14	1	44	19	16	102	123	144	95	58	57	12	2	0	0	61	0	1	0	0	0	4	31	0	22	0	141	168	0
RUSC1	17	0	55	13	20	55	68	0	21	12	0	9	4	0	64	0	36	83	0	0	0	10	12	14	24	8	44	0	0	35	98	58	12	13	0	0	0	0	0	0	0	0	23	32	24	0	21	0	0
ASH1L	237	194	314	369	325	295	332	315	187	322	232	175	189	383	445	311	99	120	197	30	39	258	170	243	597	195	449	519	568	508	701	278	97	61	164	92	57	49	96	124	188	200	688	296	377	144	351	0	30
MSTO1	20	68	17	43	29	0	22	0	49	20	0	0	15	55	60	0	26	0	75	0	0	12	21	21	80	56	23	0	142	53	55	11	19	0	1	0	0	0	0	0	20	21	83	20	115	0	220	0	134
ENSG00000287839	0	0	0	1	0	0	0	0	0	33	44	0	0	0	0	0	1	0	0	0	0	28	19	4	2	0	0	82	1	30	2	33	0	0	0	0	0	0	0	0	6	37	5	6	18	0	0	1	0
YY1AP1	35	37	70	102	0	114	117	15	61	43	26	17	33	151	125	32	27	0	62	83	36	93	11	44	54	49	100	65	168	168	13	35	1	59	15	61	0	28	0	1	22	31	158	83	131	127	2	0	34
DAP3	18	61	105	89	99	74	133	101	20	83	3	53	42	190	250	51	11	127	63	0	0	161	21	55	151	78	209	210	125	129	155	49	6	0	0	1	0	38	1	0	23	83	70	21	164	124	487	120	1
GON4L	166	74	144	129	114	63	329	180	159	168	199	203	109	230	206	129	179	39	61	0	179	141	125	41	348	179	149	351	554	277	516	269	58	35	45	114	26	47	1	33	185	225	398	144	300	195	155	214	2
SYT11	0	0	11	3	16	35	91	24	0	6	24	37	37	16	1	0	29	38	74	0	0	53	0	0	65	56	121	88	46	42	84	0	0	40	0	0	8	0	150	0	41	1	100	45	46	181	210	0	0
RIT1	8	7	0	30	15	0	21	0	0	18	55	24	16	0	13	0	0	1	0	0	0	0	7	2	19	53	56	43	0	0	57	12	0	0	0	23	0	0	0	0	21	15	20	20	1	0	0	0	0
KHDC4	87	3	60	42	66	33	161	13	119	54	80	46	67	129	159	75	88	0	55	0	29	62	2	49	101	12	39	1	243	36	135	36	21	68	87	0	0	15	0	0	52	26	141	15	72	1	0	0	4
RXFP4	0	0	0	0	0	0	0	0	0	0	0	0	0	0	0	0	0	61	0	0	0	32	0	0	0	0	0	0	0	0	26	27	30	0	0	0	0	0	0	0	0	0	0	0	0	0	0	0	0
ARHGEF2	103	77	62	73	43	1	66	34	70	159	78	82	10	102	191	0	94	67	106	1	57	131	82	110	170	88	201	18	376	73	118	59	22	49	79	90	86	142	74	29	19	46	179	81	82	128	97	0	0
SSR2	0	0	0	0	0	0	0	0	0	0	0	0	0	0	0	0	0	0	0	0	0	0	0	0	0	0	0	0	0	0	0	0	0	0	0	0	0	0	0	0	0	0	0	0	0	0	0	0	0
UBQLN4	34	26	35	70	0	38	32	25	0	98	68	31	79	81	0	0	0	103	67	1	0	57	18	5	38	10	87	0	188	99	114	2	0	21	0	224	0	56	1	22	1	0	87	1	93	99	0	0	0
LAMTOR2	5	0	18	15	0	0	0	0	0	0	0	0	0	0	0	0	0	0	0	0	0	13	0	0	7	0	0	17	0	0	0	0	0	0	0	0	0	3	0	0	0	0	27	0	0	0	0	0	0
RAB25	0	0	9	14	0	0	0	10	0	1	0	0	0	0	1	0	21	0	0	0	0	52	1	0	32	39	0	20	78	0	94	0	11	0	0	0	0	0	0	0	77	7	11	64	2	0	0	0	0
MEX3A	17	89	89	136	33	64	40	85	74	134	47	43	49	53	75	23	40	0	0	0	8	103	87	57	57	21	79	67	73	20	172	61	26	0	95	0	21	52	57	0	3	24	34	116	58	0	211	0	0
LMNA	66	15	75	65	39	69	97	56	32	29	80	70	17	99	152	67	14	0	184	0	59	36	26	18	108	48	171	114	195	143	224	125	13	23	22	101	33	108	117	36	128	60	216	32	130	328	2	129	194
SEMA4A	7	21	20	0	18	16	65	21	0	23	24	0	26	0	0	0	0	0	1	0	0	49	17	27	34	92	52	97	25	71	52	10	0	0	12	0	0	0	119	0	66	50	177	0	60	12	0	199	0
SLC25A44	0	25	10	32	38	6	62	11	21	15	9	46	28	19	54	0	39	1	38	0	46	63	20	36	31	26	74	68	43	2	12	1	0	0	55	0	13	53	0	32	39	30	9	2	38	326	0	0	0
PMF1-BGLAP	0	0	0	0	0	0	0	0	0	0	20	0	0	0	0	0	0	0	0	0	0	0	0	0	0	0	0	0	5	0	0	0	0	0	0	0	0	0	0	0	0	0	0	0	0	0	0	0	0
PMF1	0	0	0	0	0	0	0	0	0	0	0	0	0	0	0	0	0	0	0	0	0	0	0	0	0	0	0	0	0	0	0	0	0	0	0	0	0	0	0	0	0	0	0	0	0	0	0	0	0
BGLAP	0	0	0	0	0	0	0	0	0	0	0	0	0	0	0	0	0	0	0	0	0	0	0	0	0	0	0	0	0	0	0	0	0	0	0	0	0	0	0	0	0	0	0	0	0	0	0	0	0
PAQR6	7	0	0	4	17	24	10	7	17	0	0	0	22	0	67	0	0	0	0	0	0	3	0	4	3	0	0	0	0	22	0	19	0	0	11	0	0	0	1	0	0	0	0	22	23	63	0	153	0
SMG5	74	46	56	39	117	55	262	31	81	75	43	119	24	117	280	60	45	130	121	99	29	68	34	76	59	92	100	136	266	105	252	81	64	47	51	99	20	45	194	29	86	95	151	2	119	3	165	194	162
TMEM79	0	0	17	0	18	15	24	0	0	0	3	0	0	11	0	0	0	0	0	0	0	21	0	0	0	0	0	0	88	50	60	0	21	0	0	0	0	0	0	0	0	0	52	0	7	135	0	1	0
GLMP	15	0	1	14	16	0	22	2	0	0	0	0	0	15	0	0	6	0	0	0	0	13	0	0	1	0	0	0	12	0	0	36	0	0	0	0	0	0	0	0	0	0	0	0	0	0	123	0	0
VHLL	0	0	0	0	0	0	0	0	0	0	0	0	0	0	0	0	0	0	0	0	0	0	0	0	0	0	0	0	0	0	0	0	0	0	0	0	0	0	0	0	0	0	0	22	0	0	0	0	0
CCT3	125	57	136	133	78	230	450	136	184	199	113	127	111	194	180	164	76	60	101	83	11	118	81	112	86	55	278	255	191	314	174	51	79	73	84	139	18	61	106	246	31	86	204	39	192	186	94	1	0
TSACC	0	0	0	0	0	0	0	0	0	0	0	0	0	0	0	0	0	0	0	0	0	0	0	0	0	0	0	0	0	0	0	0	0	0	0	0	0	0	0	0	0	0	0	0	0	0	0	0	0
RHBG	0	1	10	2	28	0	0	0	0	49	0	0	0	13	1	0	1	0	0	0	53	73	0	60	19	6	34	25	31	46	1	6	0	0	25	0	0	0	0	1	0	22	4	13	43	0	61	0	142
MEF2D	21	52	86	33	23	1	66	16	16	0	96	18	59	152	21	64	46	0	107	0	157	103	94	109	71	37	191	99	205	153	231	67	124	68	69	279	0	106	46	20	39	21	161	183	108	609	34	367	0
IQGAP3	16	42	62	98	57	67	138	42	114	21	90	56	34	206	243	131	77	178	65	131	15	213	65	96	175	109	82	165	124	87	178	105	110	28	26	46	13	79	1	35	67	79	94	1	71	1	91	2	133
TTC24	0	0	5	0	0	0	0	0	3	0	0	0	0	29	0	0	0	0	0	0	0	23	0	0	0	0	0	0	0	9	0	0	0	0	0	11	0	0	0	0	7	28	61	0	6	182	98	0	0
NAXE	14	43	11	61	11	26	13	0	0	0	12	19	31	0	60	0	0	20	1	0	0	1	30	21	0	54	0	5	65	47	109	59	0	0	25	0	34	17	0	0	46	46	3	17	36	77	0	0	0
GPATCH4	0	0	0	0	0	0	0	0	0	0	0	0	0	0	0	0	0	0	0	0	0	0	0	0	0	0	0	0	0	0	0	0	0	0	0	0	0	0	0	0	0	0	0	0	0	0	0	0	0
HAPLN2	0	0	0	6	21	0	0	0	0	11	0	0	0	0	0	0	0	0	0	0	0	0	17	0	14	0	0	0	0	0	25	13	0	0	0	0	0	0	0	0	0	0	0	0	45	0	0	0	0
BCAN	0	0	0	0	0	0	0	0	0	0	0	0	9	0	0	0	0	0	0	0	0	0	1	11	0	0	0	0	0	7	0	0	0	0	0	0	0	0	0	0	0	0	18	0	0	0	0	0	0
NES	242	88	76	274	169	261	277	54	190	293	709	570	609	1336	1708	549	515	733	711	234	170	578	609	360	520	504	628	484	707	555	782	301	424	372	317	604	318	501	533	376	235	89	626	222	44	288	150	220	176
CRABP2	0	0	0	3	5	0	0	0	0	0	5	22	0	0	0	0	0	0	0	0	0	0	0	0	0	0	0	0	0	7	0	1	0	0	0	0	0	0	0	0	0	0	0	0	0	0	0	0	0
ISG20L2	15	6	8	26	30	24	53	0	34	33	6	1	34	20	121	0	17	83	60	0	0	15	12	0	12	2	1	0	68	22	1	0	0	20	7	0	27	14	0	0	23	0	70	26	51	150	1	0	0
METTL25B	8	31	20	13	55	1	0	14	0	0	0	31	14	20	0	0	0	0	0	0	0	17	1	21	12	1	40	0	0	0	33	28	0	0	0	0	0	0	0	0	43	0	0	43	49	113	0	0	0
MRPL24	0	3	0	0	13	0	6	16	7	0	0	0	3	0	0	0	0	0	0	0	0	0	0	0	15	43	0	0	0	46	59	0	0	0	0	0	0	0	0	0	0	0	1	0	0	0	0	0	0
HDGF	81	53	121	239	175	162	220	163	199	281	108	190	164	195	237	117	165	112	252	148	63	163	119	68	72	11	213	212	252	63	369	99	24	54	94	131	69	130	11	0	1	20	138	149	15	11	1	158	107
PRCC	54	19	52	105	107	12	254	13	145	116	95	50	32	83	131	62	32	61	72	1	38	78	70	33	70	0	203	324	306	110	142	4	16	0	94	130	0	0	153	18	0	28	132	0	117	230	0	155	18
SH2D2A	0	7	8	2	13	0	12	0	39	12	21	0	0	17	0	0	0	0	1	0	0	66	2	0	79	0	0	37	0	23	4	0	0	1	0	1	0	0	0	0	0	8	31	0	99	0	30	0	61
NTRK1	9	41	16	0	0	18	13	0	2	37	46	33	1	15	1	0	0	0	86	2	6	19	7	16	142	34	69	139	164	113	143	76	19	19	0	0	18	0	0	19	16	119	196	9	321	0	0	285	1
INSRR	0	0	0	0	0	0	0	0	0	0	0	0	0	0	0	0	0	0	0	0	0	0	0	0	0	0	0	0	0	0	0	0	0	0	0	0	0	0	0	0	0	0	0	0	0	0	0	0	0
PEAR1	0	29	0	10	0	0	37	0	0	17	4	0	1	7	0	40	0	0	23	1	0	21	0	7	110	5	88	7	162	4	42	4	6	0	0	10	0	26	0	0	146	68	7	1	39	1	0	0	0
LRRC71	17	0	0	1	18	0	0	0	9	0	2	13	0	0	33	0	0	0	0	0	0	0	20	28	49	0	20	0	94	60	54	17	0	0	16	0	20	0	0	0	11	0	63	0	43	1	151	1	0
ARHGEF11	155	75	155	312	76	342	315	135	183	231	122	142	58	237	165	40	45	140	78	0	22	201	96	136	228	102	332	278	416	59	273	43	85	66	68	92	34	134	213	100	133	135	108	28	277	152	1	311	0
ETV3L	0	0	20	0	0	0	0	14	0	0	49	0	24	0	17	0	21	72	0	0	34	41	10	1	37	0	11	138	74	0	0	10	11	1	0	0	0	0	0	0	34	1	43	0	12	0	0	0	0
ETV3	10	0	13	24	16	51	87	26	104	7	41	0	24	34	29	1	8	0	0	0	20	0	31	0	14	0	64	82	19	0	60	40	0	22	24	0	45	2	0	1	57	0	67	0	17	130	62	0	0
FCRL5	9	9	15	10	0	0	0	0	0	20	29	0	1	0	0	0	0	0	0	0	0	41	0	51	14	0	0	0	151	0	27	20	0	1	0	0	0	0	0	0	0	42	101	1	143	78	0	0	1
FCRL4	0	0	0	12	0	1	0	0	1	6	24	0	0	0	31	0	30	0	0	0	0	0	1	26	20	0	0	57	1	1	14	0	0	0	0	0	0	0	0	0	0	8	77	14	66	0	0	0	0
FCRL3	0	0	15	0	24	0	0	0	0	0	0	0	0	29	0	0	24	0	0	0	0	0	0	0	0	0	1	1	69	41	0	0	0	0	0	0	0	3	0	0	0	0	48	0	78	0	0	124	0
FCRL2	0	1	0	0	0	0	0	0	0	0	0	1	0	0	7	0	0	0	0	0	0	72	0	20	22	0	74	0	70	8	47	0	0	0	0	0	0	0	0	0	1	5	0	0	96	0	97	0	0
FCRL1	0	0	0	0	0	0	13	0	13	1	11	0	28	0	30	0	0	0	0	0	16	19	0	0	6	0	1	88	88	10	14	0	0	0	0	0	0	0	0	0	75	13	44	0	71	80	0	7	1
CD5L	9	12	1	5	0	0	0	0	1	3	90	4	28	62	57	36	55	0	0	89	7	14	9	19	100	0	1	230	165	10	22	35	11	0	0	0	0	0	1	49	0	35	79	2	173	1	0	181	0
KIRREL1	153	122	213	170	111	377	333	112	157	161	177	197	225	285	369	188	169	355	183	95	122	262	116	166	180	197	401	97	418	239	647	107	168	97	97	225	113	58	212	91	178	80	356	192	317	3	246	189	211
SMIM42	0	0	0	0	0	0	0	0	0	0	0	0	0	0	0	0	0	0	0	0	0	0	0	0	0	0	0	0	0	0	0	0	0	0	0	0	23	0	0	0	0	0	0	0	0	0	0	0	0
CD1D	0	0	0	11	0	0	0	0	0	0	6	0	0	29	0	0	0	0	0	0	0	13	0	0	0	0	1	3	30	0	0	9	0	1	0	0	0	0	0	0	30	0	0	0	8	145	0	0	0
CD1A	0	0	7	0	0	0	0	0	0	0	0	0	0	0	0	0	0	0	0	0	38	0	0	0	18	0	0	0	0	0	4	0	0	0	0	0	0	0	0	0	25	0	4	0	0	0	0	0	0
CD1C	0	14	0	0	0	0	0	10	0	0	22	0	0	0	0	0	0	0	0	0	0	0	0	0	0	0	19	10	99	0	0	29	0	0	0	0	0	0	0	0	0	27	0	2	0	182	0	1	0
CD1B	0	0	0	0	0	0	0	0	1	0	0	0	0	0	27	0	0	0	0	0	8	0	0	0	0	0	0	0	81	0	0	0	0	0	0	0	0	0	0	0	0	0	0	0	2	0	0	0	0
CD1E	0	0	0	0	0	0	0	0	0	0	0	0	0	0	0	77	19	0	0	0	0	0	0	0	0	0	0	0	0	0	0	0	0	0	0	0	0	0	0	0	0	0	0	0	0	1	0	0	0
OR10T2	0	0	0	0	0	0	0	0	0	0	0	0	0	0	0	0	0	0	0	0	0	0	0	7	0	0	0	0	0	0	0	0	0	0	0	0	0	0	0	0	0	0	18	22	0	0	0	0	0
OR10K2	0	0	0	0	0	0	0	0	0	0	0	0	0	0	0	0	0	0	0	0	0	0	0	0	0	42	63	0	0	0	0	20	0	0	0	0	0	0	0	0	0	0	29	12	0	1	0	0	0
OR10K1	0	0	0	0	0	0	0	0	0	19	1	0	0	0	17	0	0	0	0	0	0	19	0	18	2	26	0	21	0	0	0	0	0	0	0	0	0	0	0	0	2	40	15	0	0	0	0	0	0
OR10R2	0	0	0	0	0	0	0	0	0	0	0	0	0	0	0	0	0	0	0	0	0	0	0	0	0	0	1	0	30	0	0	0	0	0	0	0	0	0	0	0	0	0	0	0	11	0	0	0	0
OR6Y1	0	0	0	0	0	0	0	0	7	0	18	0	7	0	0	0	0	0	3	0	0	0	0	0	13	0	0	0	0	0	0	44	0	10	0	0	0	0	0	24	0	0	0	0	1	34	0	74	0
OR6P1	19	15	0	0	0	0	0	15	0	0	0	0	0	0	0	0	0	0	0	0	0	0	20	0	6	0	0	43	0	44	1	28	0	0	0	0	0	0	0	0	0	0	0	0	27	0	0	0	0
OR10X1	0	0	0	0	0	0	0	0	0	0	0	0	0	0	0	0	0	0	0	0	0	0	0	0	0	0	0	0	25	0	0	0	0	0	0	0	0	0	0	0	0	0	0	0	0	0	0	0	0
OR10Z1	0	0	0	0	0	0	0	0	0	0	0	0	0	0	0	0	0	0	0	0	0	0	0	0	0	0	0	0	0	0	0	0	0	0	0	0	0	0	0	0	0	0	0	0	12	0	0	0	125
SPTA1	8	22	11	0	21	0	0	0	0	22	48	35	27	0	0	0	1	0	0	0	1	31	3	57	6	31	122	0	54	313	59	101	0	0	0	0	0	0	0	51	54	80	140	1	128	101	118	0	0
OR6K2	0	0	0	0	0	0	0	0	0	0	0	0	0	0	0	0	0	0	0	0	0	0	0	0	0	0	0	0	0	0	0	0	0	0	0	0	0	0	0	0	0	0	0	0	0	0	0	0	0
OR6K3	0	0	5	0	0	0	0	0	0	0	2	0	0	0	0	0	0	0	0	0	0	0	0	0	20	0	0	0	0	12	0	0	0	0	0	0	0	0	0	0	0	43	0	0	0	0	0	0	0
OR6N1	0	0	0	0	0	0	0	0	0	7	0	0	0	0	1	0	1	0	0	35	0	28	7	0	13	25	31	0	55	26	0	18	30	0	0	0	0	0	0	0	0	0	29	44	70	0	1	95	0
OR6K6	0	0	0	0	0	0	0	0	0	0	0	0	0	0	0	0	0	0	0	0	0	0	0	0	0	0	0	0	0	0	0	0	0	0	0	0	0	0	0	0	0	0	0	0	0	0	0	0	0
OR6N2	0	0	0	0	0	0	0	0	0	0	5	0	0	0	0	0	0	0	0	0	0	0	0	0	2	0	0	12	0	0	14	0	0	1	0	0	0	0	0	0	0	12	0	0	4	0	0	0	0
MNDA	0	0	0	1	0	0	17	0	0	5	0	0	0	0	0	0	4	0	0	0	0	1	0	0	1	0	4	77	0	0	45	0	0	9	0	0	0	0	1	0	0	2	41	0	1	1	0	0	0
PYHIN1	1	0	0	18	0	0	0	0	0	0	36	1	1	4	0	0	1	0	0	3	0	20	39	21	38	0	0	42	4	89	4	18	4	24	0	0	0	0	1	0	4	0	105	101	6	1	1	1	349
IFI16	0	0	18	16	0	0	1	0	0	39	7	19	0	0	0	13	4	0	49	0	9	59	24	8	10	0	8	0	117	104	11	2	0	0	0	0	0	22	0	0	18	40	82	1	31	1	0	0	0
PYDC5	0	0	0	0	0	0	0	0	0	0	0	0	0	0	0	0	0	0	0	0	0	0	0	0	0	0	0	0	0	0	0	0	0	0	0	0	0	0	0	0	0	0	0	0	0	0	0	0	0
AIM2	36	54	54	99	77	81	112	26	15	45	139	1	21	98	86	55	0	0	77	79	29	63	29	115	168	1	83	32	147	173	192	51	22	47	55	106	0	0	39	34	122	42	190	34	190	261	7	3	1
CADM3	0	0	0	4	0	0	66	0	0	0	2	0	0	21	0	1	0	0	0	0	0	10	26	0	32	0	38	0	0	4	7	0	8	0	0	0	0	0	70	0	47	0	0	48	72	114	0	0	0
ACKR1	0	0	0	0	0	0	0	0	0	0	0	0	0	0	0	0	0	0	0	0	0	0	0	0	0	0	0	0	0	0	0	0	0	0	0	0	0	0	0	0	0	0	0	0	0	0	0	0	0
FCER1A	0	0	0	0	0	0	0	0	21	0	20	36	0	0	0	0	0	0	0	0	0	0	0	0	17	21	0	0	70	90	0	0	9	0	0	0	0	0	0	0	32	47	20	0	38	0	0	0	0
OR10J3	0	0	0	0	0	0	0	0	0	0	0	0	0	0	0	0	0	0	0	0	0	0	0	0	0	0	0	0	0	0	0	0	0	0	0	0	0	0	0	0	0	0	31	0	0	0	0	0	0
OR10J4	0	0	0	0	0	0	0	0	0	0	0	0	0	0	0	0	0	0	0	0	0	0	0	0	0	0	0	0	0	0	0	0	0	0	0	0	0	0	0	0	0	0	0	0	0	0	0	0	0
OR10J1	0	0	0	0	0	0	0	0	0	0	0	0	0	0	0	0	0	0	0	0	0	0	0	0	0	0	0	0	0	0	0	0	0	0	0	0	0	0	0	0	0	0	0	0	0	0	0	0	0
OR10J5	0	0	0	0	0	0	0	0	0	0	0	0	0	0	0	0	0	0	0	0	0	0	0	0	0	0	0	0	0	0	0	0	0	0	0	0	0	0	0	0	0	0	0	0	0	0	0	0	0
APCS	0	0	0	0	0	0	0	0	0	0	0	0	0	0	0	0	0	0	0	0	0	0	0	0	22	0	0	0	0	0	16	0	0	0	0	0	0	0	0	0	0	0	0	0	0	0	0	0	0
CRP	0	20	0	0	0	0	0	0	0	0	0	0	0	0	0	0	0	0	0	0	0	0	0	0	0	0	1	0	0	0	0	0	0	0	0	0	0	0	0	0	28	30	0	0	29	0	0	0	0
DUSP23	29	0	0	0	10	12	0	0	0	0	0	0	0	18	13	0	0	0	0	0	0	0	14	0	0	0	0	70	61	0	0	15	12	13	0	0	0	0	55	0	0	0	0	0	20	0	0	1	0
FCRL6	0	0	0	0	0	0	0	0	0	3	1	0	0	0	0	0	0	0	0	0	0	48	9	6	25	23	0	0	94	0	8	0	0	0	0	0	8	0	0	0	8	28	16	1	83	0	0	0	0
SLAMF8	0	0	0	0	0	0	0	0	0	0	14	0	0	0	0	0	0	0	0	0	15	0	0	0	0	0	0	21	72	0	15	0	0	0	6	0	0	0	0	0	0	0	8	0	0	8	0	0	0
ENSG00000256029	0	20	0	0	0	0	0	1	0	0	0	0	0	0	0	0	1	0	0	0	0	0	0	0	5	0	0	11	61	0	0	0	0	0	0	0	0	0	0	0	0	0	0	0	0	0	0	0	0
VSIG8	0	0	0	0	0	0	0	0	0	0	0	0	0	0	0	0	0	0	0	0	0	0	0	0	0	0	0	0	0	0	0	0	0	0	0	0	0	0	0	0	0	0	0	0	0	0	0	0	0
CFAP45	0	2	0	1	0	0	0	0	31	0	20	0	0	0	0	0	0	0	0	0	0	0	24	13	17	0	39	35	168	99	0	0	0	0	0	0	0	0	0	0	36	0	2	0	92	0	0	0	0
TAGLN2	22	21	7	38	11	36	10	0	8	14	33	0	36	142	84	0	26	46	1	29	0	0	0	32	50	36	0	0	228	31	45	0	32	20	17	37	0	26	0	0	0	22	12	37	35	0	0	0	0
IGSF9	11	22	0	46	5	30	64	10	36	63	21	22	0	23	48	0	0	0	0	0	0	31	15	31	64	31	150	24	65	58	46	24	0	13	13	1	0	0	0	9	15	20	69	0	91	0	0	0	77
SLAMF9	0	0	0	0	0	0	0	0	0	0	0	0	0	0	0	0	0	0	0	0	0	0	0	0	15	0	0	0	26	0	0	0	0	0	0	0	0	0	0	0	0	0	0	7	0	0	0	0	195
KCNJ10	0	0	0	0	0	0	10	0	0	5	21	39	41	22	13	0	11	0	28	0	6	16	21	8	71	0	140	42	328	107	61	0	0	8	4	0	23	0	0	0	19	53	30	33	82	162	214	0	0
PIGM	0	0	0	0	0	0	0	0	0	0	0	0	0	0	0	0	0	0	0	0	0	0	0	0	0	0	0	0	0	0	0	0	0	0	0	0	0	0	0	0	0	0	0	0	0	0	0	0	0
KCNJ9	0	15	10	24	0	0	0	0	0	0	0	1	0	0	1	0	32	0	0	0	8	0	7	14	57	0	29	27	50	0	15	0	0	0	0	0	0	0	7	0	0	15	61	55	58	0	0	0	0
IGSF8	0	23	60	30	26	26	15	22	22	74	38	42	28	17	50	54	38	31	0	1	0	33	2	32	21	22	0	136	0	66	34	16	24	31	1	0	0	0	6	0	0	1	0	29	91	0	0	0	0
ATP1A2	47	67	152	75	74	192	186	98	130	108	42	16	0	1	35	0	19	58	0	11	32	3	36	18	81	6	108	27	205	62	57	0	0	0	0	0	0	0	1	0	0	0	3	0	16	1	231	99	0
ATP1A4	0	8	0	4	0	0	0	0	20	0	91	1	41	2	0	0	0	0	0	74	52	29	0	6	78	0	47	123	296	99	89	0	0	8	0	0	0	15	0	0	126	35	26	0	103	0	0	0	0
CASQ1	0	0	16	5	0	0	6	0	9	10	0	11	0	1	44	0	11	0	1	0	0	11	31	5	98	60	0	9	0	0	37	29	0	0	0	0	0	0	0	0	9	0	0	0	98	0	202	0	0
PEA15	24	13	15	99	42	92	90	59	43	43	30	31	30	50	156	0	0	0	0	4	41	1	18	32	24	0	47	0	40	0	0	0	18	20	8	0	21	0	145	0	0	31	0	0	2	159	0	0	157
DCAF8	0	0	12	0	4	0	12	0	0	0	0	0	0	0	0	0	0	0	51	0	0	0	6	0	1	0	0	0	0	0	0	0	0	0	0	0	0	0	0	0	0	0	0	0	0	0	0	0	0
ENSG00000258465	0	14	0	18	13	19	32	0	0	3	0	36	42	0	1	0	0	0	0	0	0	0	40	20	46	0	26	0	61	10	18	13	0	0	2	0	0	0	0	0	0	0	16	0	89	82	0	0	0
PEX19	0	0	0	0	0	0	0	0	0	0	0	0	0	0	44	0	0	0	0	0	0	0	0	0	19	0	0	0	0	35	0	0	0	0	0	0	0	0	0	0	0	0	0	0	0	0	0	0	0
COPA	91	48	139	155	81	211	202	68	84	53	86	164	49	167	233	39	128	113	146	2	1	92	85	47	90	127	283	100	20	132	264	66	62	37	43	260	23	35	0	132	25	61	261	100	117	166	1	0	0
NCSTN	38	5	23	63	37	54	126	5	30	70	23	0	0	79	70	0	14	70	195	1	0	24	41	13	28	32	35	61	7	83	31	60	1	0	38	0	1	0	0	0	1	32	39	1	59	15	0	163	32
NHLH1	0	0	0	15	0	0	0	0	0	12	0	0	0	0	0	0	0	0	0	0	1	0	10	0	1	0	0	0	0	0	3	0	13	12	0	0	0	0	0	0	0	0	20	0	8	0	0	39	0
VANGL2	132	82	79	113	28	24	237	62	138	50	109	97	9	122	167	0	26	36	138	0	0	102	12	25	88	97	35	3	419	99	135	84	19	15	5	90	26	45	0	0	53	39	0	88	62	181	1	26	0
SLAMF6	0	3	0	0	0	28	0	0	0	17	42	0	12	0	0	0	0	0	14	0	0	6	15	12	56	0	0	0	246	6	74	24	0	0	0	0	7	0	0	0	0	0	39	0	111	0	0	17	3
CD84	0	0	0	0	0	0	0	0	0	0	0	0	0	0	0	0	0	0	0	0	0	0	0	0	9	0	0	35	0	0	17	0	0	0	1	0	0	0	0	0	0	0	6	0	9	0	74	0	0
SLAMF1	0	1	0	0	0	0	5	0	40	51	28	0	0	0	39	0	24	0	0	0	0	4	18	0	31	14	0	64	71	64	41	12	0	19	0	0	0	24	66	1	20	44	78	0	139	0	0	0	0
CD48	0	0	0	0	0	0	0	0	0	0	0	0	0	0	0	0	0	0	0	0	0	0	23	13	4	0	0	0	0	1	0	0	0	0	0	0	0	0	0	58	0	0	43	0	8	15	0	0	0
SLAMF7	0	9	10	2	0	0	0	0	0	0	1	0	15	0	11	0	0	0	0	0	0	14	0	24	3	0	0	0	66	0	10	0	0	0	0	0	0	0	0	0	0	14	0	10	4	0	0	0	0
LY9	0	0	0	0	0	0	0	0	0	1	37	57	1	0	0	0	2	0	0	0	0	54	11	21	28	0	28	86	2	70	74	25	0	0	0	0	32	0	0	0	0	0	124	0	108	88	0	1	189
CD244	0	0	3	0	0	0	0	0	0	12	26	0	0	0	12	0	11	0	0	0	0	35	1	19	48	0	2	0	73	61	1	0	3	0	0	1	0	0	0	0	0	2	112	0	161	0	148	0	0
ITLN1	0	0	0	0	0	0	0	0	0	0	0	0	0	0	0	0	0	0	0	0	0	14	15	0	41	0	7	0	0	0	0	17	0	0	0	0	0	0	0	0	0	0	43	0	18	0	0	0	0
ITLN2	0	0	0	0	0	0	0	0	0	0	0	12	0	0	0	0	0	0	0	0	0	0	0	0	0	50	20	67	75	28	22	0	0	0	0	0	0	0	0	0	0	0	0	0	2	0	0	0	0
F11R	93	0	31	69	4	84	50	15	10	85	0	16	0	63	94	0	37	144	116	0	0	0	0	0	52	1	0	84	0	0	96	0	0	0	32	0	20	0	0	0	22	5	0	63	0	138	0	0	1
ENSG00000270149	0	0	25	10	12	0	0	0	1	29	1	0	52	42	71	0	0	0	19	0	1	40	0	18	52	0	95	109	1	3	100	15	38	0	16	0	35	37	0	0	1	26	93	43	10	0	228	0	0
TSTD1	0	0	0	0	0	0	0	0	0	0	0	0	0	0	0	0	0	0	0	0	0	0	0	0	0	0	0	0	0	0	0	0	0	0	0	0	0	0	0	0	0	0	0	0	0	0	0	0	0
USF1	5	11	12	0	0	0	74	43	35	29	73	0	0	52	50	23	65	0	0	0	0	14	0	24	12	0	0	148	78	0	30	0	0	0	0	0	0	0	1	0	0	0	16	81	26	0	148	52	0
ARHGAP30	0	14	12	7	35	0	0	0	11	40	45	0	0	1	49	19	0	0	14	0	8	40	0	9	57	0	43	86	78	9	24	0	0	0	17	0	1	0	40	0	31	11	173	9	100	241	51	0	0
NECTIN4	0	0	0	18	0	0	0	0	0	0	0	0	0	0	0	0	0	0	0	0	17	92	0	24	13	0	0	73	41	16	53	25	0	26	0	0	0	21	1	0	5	1	19	0	34	0	0	0	58
KLHDC9	0	0	0	0	0	0	0	0	0	0	0	0	0	0	0	0	0	0	0	0	0	0	0	0	0	0	0	67	0	0	0	0	0	0	0	0	0	0	0	0	0	0	0	0	11	0	0	0	0
PFDN2	25	25	9	30	39	0	33	10	0	8	39	31	0	0	48	0	22	0	0	0	10	62	21	0	55	0	1	0	37	42	37	0	0	0	0	1	6	26	0	1	0	12	26	57	54	94	0	0	82
NIT1	0	0	17	10	20	0	83	0	0	18	7	0	0	23	2	36	0	0	0	0	0	0	0	0	0	0	87	0	1	0	25	12	0	0	9	0	0	0	0	0	0	0	1	13	0	1	0	0	0
DEDD	3	0	12	13	0	0	10	0	0	0	0	0	0	0	0	52	0	0	0	0	0	0	0	12	30	23	0	0	140	46	5	1	0	2	0	56	0	0	0	0	0	25	0	0	0	0	0	0	0
UFC1	0	0	0	0	0	0	0	0	0	0	0	0	0	0	0	0	0	0	0	0	0	0	0	0	0	0	0	0	0	0	0	0	0	0	0	0	0	0	0	0	0	0	29	0	1	0	0	0	0
USP21	42	10	49	7	0	0	9	0	31	0	0	0	0	13	0	42	26	55	0	0	1	12	13	0	0	0	24	0	0	9	0	10	11	0	0	0	20	0	0	0	0	0	2	1	3	0	0	52	0
PPOX	3	0	8	10	0	16	0	25	12	1	0	0	0	0	0	0	7	0	23	0	0	0	14	0	25	3	10	0	0	6	0	0	0	0	0	0	0	0	0	0	0	0	36	0	0	0	199	0	1
B4GALT3	0	0	0	0	0	0	0	0	0	0	0	0	0	0	0	0	0	0	0	0	0	0	0	0	0	0	0	0	0	0	0	0	0	0	0	0	0	0	0	0	0	0	0	0	0	0	0	0	0
ADAMTS4	19	0	0	0	20	0	0	19	12	31	0	0	0	0	0	0	0	0	45	0	0	17	0	25	41	0	20	148	47	25	6	10	0	0	0	0	0	0	0	0	0	0	29	0	10	0	0	1	0
NDUFS2	37	44	29	68	28	36	27	11	43	44	12	0	26	23	102	35	14	0	0	61	0	68	6	23	46	46	103	0	134	56	34	0	0	15	0	68	22	0	1	0	1	15	53	33	103	1	1	0	28
FCER1G	0	0	0	0	0	0	13	0	27	0	0	0	0	0	1	0	0	0	0	0	0	0	0	8	0	0	0	0	0	40	0	0	0	0	0	0	0	14	0	0	0	0	31	0	17	0	0	0	0
APOA2	0	0	0	0	0	0	0	0	0	0	0	0	0	0	0	0	0	0	0	0	0	0	0	0	25	0	0	0	0	0	6	0	0	0	0	0	0	0	0	0	0	0	0	0	2	0	0	0	0
TOMM40L	0	0	18	0	0	0	0	0	0	0	0	0	0	0	0	0	0	0	0	0	0	0	0	6	26	0	29	0	0	0	35	0	3	0	0	0	0	0	0	0	16	0	0	0	0	0	0	0	0
NR1I3	0	0	9	0	0	0	7	0	0	0	0	0	0	0	9	0	0	0	1	0	0	9	0	10	21	0	0	66	51	35	0	24	0	0	0	0	0	0	0	0	0	6	12	3	15	0	0	0	0
PCP4L1	13	2	0	28	0	0	0	0	12	15	8	0	26	0	6	0	43	0	0	0	1	7	0	0	41	25	0	103	40	61	53	55	0	2	0	0	0	0	0	0	19	15	122	1	32	7	59	3	1
MPZ	0	0	0	0	0	0	0	3	0	15	0	41	0	0	0	0	0	0	0	0	0	0	4	9	0	0	0	0	0	0	0	0	6	0	0	0	0	0	0	0	18	0	11	0	0	0	0	0	0
SDHC	48	15	0	110	60	25	83	18	24	36	41	0	44	36	0	0	13	115	168	0	4	110	3	1	137	63	32	169	120	49	170	2	14	0	5	0	0	0	82	0	18	43	31	91	160	217	0	278	0
CFAP126	0	0	0	0	9	0	19	0	0	1	0	30	0	40	32	0	0	0	0	0	0	0	0	0	9	0	67	0	0	0	64	0	0	0	0	0	0	0	61	0	0	0	0	0	17	0	0	0	0
FCGR2A	0	25	0	0	0	0	0	0	0	0	0	0	0	0	0	0	1	0	6	0	0	0	8	0	22	32	32	0	0	0	3	0	0	14	0	0	0	0	0	0	6	22	5	0	37	0	0	0	0
HSPA6	0	0	0	0	0	0	0	0	0	0	0	0	0	0	0	0	0	0	0	0	0	0	0	0	0	0	0	0	0	0	0	0	0	0	0	0	0	0	0	0	0	0	0	0	0	0	0	0	0
FCGR3A	0	0	0	0	0	0	0	0	0	0	0	0	0	0	0	0	0	0	0	0	0	0	0	0	0	0	0	0	0	0	0	0	0	0	0	0	0	0	0	0	0	0	0	0	0	0	0	0	0
ENSG00000289768	0	8	6	0	0	0	0	0	0	3	0	0	0	0	0	0	11	0	0	0	0	41	6	5	10	0	0	0	48	44	0	0	0	0	0	0	0	0	0	0	20	55	12	0	7	0	0	0	0
FCGR2C	0	0	0	0	0	0	0	0	0	0	0	0	0	0	0	0	0	0	0	0	0	0	0	0	0	0	0	0	0	0	0	0	0	0	0	0	0	0	0	0	0	0	0	0	0	0	0	0	0
FCGR3B	0	0	0	0	0	0	0	0	0	0	0	0	0	0	0	0	34	0	0	0	0	0	0	0	4	0	0	0	0	0	0	0	0	0	0	0	0	0	0	0	0	0	1	0	0	0	0	0	0
FCGR2B	0	13	0	0	0	0	0	0	0	0	0	0	0	0	0	0	0	0	0	0	0	0	2	8	0	0	0	0	0	14	2	0	0	0	0	0	0	0	0	0	0	0	1	0	0	0	0	0	0
FCRLA	0	7	0	0	0	0	0	0	1	0	0	13	0	0	31	0	0	0	0	0	0	0	0	0	38	0	0	0	0	0	0	0	29	0	0	0	0	0	0	0	0	0	39	0	37	0	0	0	0
FCRLB	0	0	0	0	0	0	0	0	0	0	0	0	0	0	0	0	0	0	0	91	0	0	0	0	1	34	0	0	0	0	49	0	0	0	0	0	0	0	0	0	1	37	15	0	25	0	0	1	0
DUSP12	0	0	0	0	0	0	0	0	0	0	0	0	0	0	0	0	0	0	0	0	0	0	0	0	0	0	0	0	0	0	0	0	0	0	0	0	0	0	0	0	0	0	0	0	0	0	0	0	0
ATF6	16	60	88	199	43	35	229	35	134	100	140	104	78	109	72	126	63	0	31	32	22	128	99	110	249	29	213	265	551	210	269	178	51	14	26	312	24	56	82	78	77	222	449	75	384	1	685	1	156
OLFML2B	0	0	19	65	27	0	1	0	17	53	5	1	20	34	26	0	8	0	0	0	71	37	14	29	88	0	0	38	157	18	43	53	8	39	0	0	0	0	0	21	44	9	56	44	73	10	0	5	0
NOS1AP	88	141	195	385	133	273	395	195	151	296	284	256	177	409	215	0	132	1	349	122	98	351	118	106	286	315	350	276	341	523	515	182	56	102	99	113	0	164	257	63	113	191	522	20	620	191	417	272	43
ENSG00000254706	0	0	0	0	8	0	0	0	7	0	7	0	0	0	0	0	0	0	0	0	0	34	0	0	0	0	1	0	0	75	5	10	0	0	11	0	0	0	0	0	0	0	37	24	20	0	0	0	0
SPATA46	0	0	0	0	0	0	0	0	0	0	0	0	0	0	0	0	0	0	0	0	0	0	0	0	0	0	0	0	0	0	0	0	0	0	0	0	0	0	0	0	0	0	0	0	0	0	0	0	0
C1orf226	33	20	33	48	12	0	25	0	0	0	0	0	0	66	40	43	0	0	0	0	0	70	0	0	20	0	28	0	0	3	0	0	8	0	0	0	0	0	0	0	0	0	18	28	13	0	0	0	0
SH2D1B	0	22	4	0	0	0	0	0	0	0	0	0	3	0	0	0	0	0	0	0	0	18	22	1	0	0	0	0	89	40	1	31	0	0	0	0	0	0	0	0	0	1	0	0	75	0	0	0	0
UHMK1	36	18	22	31	12	35	89	42	0	75	57	76	19	12	21	0	0	137	0	0	0	36	7	0	37	32	51	0	33	39	41	0	33	0	0	30	44	53	47	0	0	39	213	44	148	252	93	0	1
UAP1	26	34	0	67	0	6	86	0	24	13	47	23	0	0	35	0	64	0	0	1	0	0	0	9	18	0	0	153	94	9	9	34	0	0	0	0	0	0	0	0	20	5	45	0	8	0	0	0	171
DDR2	5	3	15	38	57	0	20	0	56	83	128	63	33	18	15	0	72	8	28	0	60	164	19	26	44	43	60	70	425	219	82	148	28	43	0	0	0	14	98	40	102	155	249	44	397	86	0	1	182
HSD17B7	20	36	30	16	38	0	43	15	0	0	0	0	22	39	38	0	35	65	0	0	0	0	0	19	19	0	35	55	0	0	52	27	0	0	17	0	0	15	0	0	0	24	88	0	3	189	0	2	0
CCDC190	0	19	0	0	0	0	0	0	0	17	0	0	0	0	47	0	0	0	1	0	0	59	7	0	23	0	18	65	0	11	63	0	11	0	0	0	0	0	0	0	45	0	23	0	86	0	0	0	0
RGS4	0	0	0	0	0	0	0	0	0	7	41	0	0	0	0	0	0	0	0	0	23	0	0	0	1	0	0	0	69	0	23	0	0	0	0	0	0	0	0	0	0	1	0	0	11	0	0	0	0
RGS5	25	49	25	29	0	0	0	4	40	39	41	66	0	0	19	0	0	0	87	0	0	112	3	0	34	0	0	151	15	124	78	40	0	0	0	0	0	0	1	51	0	15	116	33	185	107	0	0	0
NUF2	53	6	64	72	103	43	27	47	26	15	10	0	44	24	196	0	35	0	0	0	0	0	23	17	24	5	27	40	66	0	31	102	0	0	18	0	0	47	0	21	1	11	22	0	57	0	0	139	0
PBX1	857	299	681	962	772	879	2086	710	561	1046	544	169	141	599	832	232	230	522	538	112	47	454	295	218	428	105	962	497	1167	433	1438	351	231	314	304	634	88	175	110	121	281	296	817	348	935	749	647	291	73
LMX1A	11	0	23	58	7	0	0	0	0	27	192	0	45	0	7	0	30	35	45	1	46	117	29	58	104	20	94	23	318	104	288	71	29	31	1	66	0	65	0	0	148	94	225	0	434	166	201	95	1
RXRG	0	9	0	22	0	0	0	0	0	26	0	0	16	0	1	0	21	41	0	0	0	45	6	12	38	0	0	27	55	81	81	15	0	0	0	0	24	0	0	0	0	9	31	76	47	0	25	0	44
LRRC52	0	0	0	0	0	0	0	0	0	0	0	0	0	0	0	0	0	0	0	0	0	0	0	0	0	0	0	0	0	0	0	0	0	0	0	0	0	0	0	0	0	0	0	0	0	0	0	0	0
MGST3	89	26	36	42	46	71	0	11	0	35	9	0	4	6	41	0	27	0	0	0	15	15	10	39	57	0	119	48	107	14	55	0	0	0	37	0	0	0	57	59	41	0	41	82	32	0	174	0	1
ALDH9A1	19	0	1	142	51	9	60	29	35	45	53	48	0	48	43	21	20	0	89	41	70	67	7	0	48	55	78	181	55	98	122	71	24	0	11	0	29	0	0	0	1	82	18	1	29	0	238	0	2
TMCO1	36	27	13	60	1	50	142	10	82	84	89	16	2	72	61	1	15	1	68	1	35	42	36	122	183	63	77	65	457	57	127	86	0	3	14	67	28	39	0	0	0	40	255	123	266	63	197	50	1
UCK2	157	58	155	250	115	88	287	82	116	254	61	108	50	166	280	51	34	54	174	142	40	5	32	40	132	182	128	181	321	131	246	85	41	91	119	0	27	70	0	0	79	49	225	76	117	196	1	300	0
FAM78B	1	0	48	0	0	0	108	31	0	24	80	1	53	24	17	0	5	0	0	49	83	80	18	42	141	75	64	53	201	42	104	74	12	27	44	0	0	1	0	0	1	125	65	82	219	29	140	0	1
POGK	42	14	52	81	53	73	32	60	24	92	77	49	85	94	128	153	50	11	263	1	0	139	26	16	40	1	75	132	52	1	103	46	0	33	15	116	0	0	0	0	36	11	64	11	60	179	0	315	0
TADA1	27	42	5	0	23	0	53	0	0	14	0	3	5	34	61	0	0	0	0	0	0	0	0	0	23	0	0	126	0	41	29	42	40	0	24	0	20	0	1	0	1	35	36	22	35	2	118	0	0
ILDR2	6	2	0	7	0	0	0	20	0	51	59	27	1	78	3	13	31	0	0	0	51	16	62	6	44	29	61	110	237	10	239	60	22	27	31	1	23	0	0	11	0	9	156	234	197	93	105	0	0
MAEL	0	0	0	0	0	61	0	0	0	19	75	0	0	0	0	0	26	0	0	0	0	44	0	18	86	0	9	84	0	14	60	59	0	0	0	0	0	0	0	5	0	0	67	0	72	102	0	37	0
GPA33	0	32	17	0	15	0	35	11	37	8	45	0	23	0	16	0	1	0	0	53	24	149	39	21	171	0	1	84	190	69	69	152	0	0	0	0	1	0	0	0	98	34	107	17	119	1	132	0	1
STYXL2	0	0	0	0	0	0	0	0	0	0	0	0	0	0	0	0	0	0	0	0	0	0	0	0	0	0	0	0	0	0	0	0	0	0	0	0	0	0	0	0	0	0	0	0	0	0	0	0	0
POU2F1	639	88	352	532	471	443	949	364	360	528	505	175	223	499	681	350	222	442	227	58	84	312	213	218	411	141	343	329	549	430	678	333	72	170	124	300	89	41	17	98	216	138	556	174	355	229	156	399	2
CD247	20	28	0	0	0	0	14	0	56	21	76	0	10	32	31	0	0	0	84	0	32	93	27	1	61	0	67	15	161	267	180	25	12	26	0	0	13	0	0	0	41	102	167	34	207	0	3	0	19
CREG1	0	0	0	18	7	27	23	12	54	35	50	34	1	19	32	0	5	47	0	0	0	0	0	23	12	0	48	0	100	51	1	14	14	0	1	0	11	47	0	0	66	0	54	0	14	99	0	0	0
RCSD1	0	27	15	0	0	0	0	0	48	28	27	70	16	1	0	0	29	0	0	63	52	122	31	0	170	0	73	60	410	19	174	23	0	0	34	0	0	24	0	0	45	10	178	88	172	177	0	0	32
MPZL1	88	40	68	195	172	131	214	82	37	73	38	26	51	79	40	0	12	0	40	50	9	120	91	78	61	0	8	91	343	75	175	58	94	22	41	17	17	33	85	0	68	15	52	34	90	234	30	101	217
ADCY10	5	40	26	0	0	1	30	0	21	53	72	30	60	13	23	0	0	0	82	86	29	185	21	33	255	0	2	247	187	180	143	87	26	27	0	0	2	1	1	0	112	92	183	54	279	188	0	2	187
MPC2	2	0	0	16	3	13	0	0	0	0	27	0	0	19	92	0	0	1	73	0	0	0	8	0	0	0	0	0	53	30	38	0	9	0	0	0	0	64	0	28	0	31	1	0	25	0	0	0	3
DCAF6	174	64	107	188	89	107	187	68	55	154	89	82	81	118	170	14	20	0	47	0	47	146	111	84	191	111	320	228	319	258	124	156	81	32	26	0	0	1	1	45	72	30	329	15	259	0	87	2	0
GPR161	37	19	34	100	86	46	85	54	0	40	135	58	89	53	239	0	36	0	89	0	2	38	23	43	57	50	133	129	247	97	209	22	14	36	0	24	15	19	1	83	129	53	162	33	85	79	0	0	145
TIPRL	34	0	0	23	2	0	0	29	0	81	14	0	0	44	0	41	6	0	19	0	0	36	0	11	21	0	43	0	180	80	40	0	0	0	0	0	28	0	0	0	24	0	74	27	52	1	304	0	1
SFT2D2	16	37	29	57	79	41	87	57	44	37	19	17	57	102	144	0	0	25	0	0	0	93	54	28	18	5	161	68	398	38	238	0	13	13	29	74	26	0	28	0	25	20	28	0	34	1	4	44	0
TBX19	0	13	0	0	9	34	21	0	0	0	53	0	5	18	0	0	1	1	0	0	0	43	15	0	60	1	35	0	116	32	44	3	0	0	9	55	5	0	0	0	37	1	8	0	45	0	0	0	0
XCL2	0	0	0	0	0	0	0	0	0	0	0	2	0	0	0	0	0	0	0	0	0	0	0	0	9	0	30	0	0	0	0	0	0	0	0	0	0	0	0	0	0	17	0	0	0	0	0	0	0
XCL1	0	0	0	0	0	0	0	0	0	7	0	0	0	0	0	0	0	0	0	0	0	0	0	0	1	0	0	0	0	0	0	0	0	0	0	0	0	0	0	0	0	0	21	0	0	0	0	0	0
DPT	0	0	0	0	0	0	0	0	0	0	0	0	0	0	0	0	0	0	0	0	0	0	0	0	0	0	0	0	0	0	0	0	0	0	0	0	0	0	0	0	0	0	0	0	0	0	0	0	0
ATP1B1	80	12	18	18	7	20	18	31	53	62	53	32	0	58	0	0	0	0	0	0	0	17	0	6	38	13	75	0	156	44	185	2	0	24	26	0	0	0	0	0	4	0	35	155	27	0	0	0	0
NME7	14	0	56	11	0	14	0	45	0	0	26	155	32	18	31	53	0	0	0	0	34	105	1	8	0	27	37	127	172	17	58	62	1	0	0	1	0	31	0	0	0	0	164	1	81	96	0	0	0
BLZF1	0	1	17	0	0	0	27	24	43	26	3	0	0	43	67	0	12	0	59	0	0	0	4	10	33	0	0	44	1	31	13	23	21	20	0	70	0	30	99	0	0	0	87	38	0	158	0	0	0
CCDC181	3	0	0	4	0	0	0	0	0	0	48	0	0	0	68	0	14	0	0	0	0	75	0	34	27	0	23	71	82	92	73	44	28	0	1	0	42	11	1	35	17	85	28	5	182	0	28	105	179
SLC19A2	13	11	18	30	69	38	51	21	55	33	0	1	30	52	49	0	29	0	0	0	0	4	17	24	31	0	146	0	178	46	111	5	0	0	17	0	0	0	0	0	43	2	45	39	61	0	0	0	0
F5	0	0	0	12	14	0	0	0	0	0	23	36	0	15	16	0	0	0	7	0	0	13	3	21	49	0	54	1	118	33	109	1	0	0	1	77	0	42	75	0	12	40	57	52	63	0	330	87	0
SELP	0	0	0	18	0	13	0	0	0	9	19	1	0	1	34	0	9	27	87	0	0	0	2	0	78	39	4	65	103	33	24	12	0	12	0	0	0	0	0	0	10	51	48	53	52	0	386	225	1
FIRRM	77	24	58	64	22	38	63	31	48	101	92	1	0	80	55	94	47	149	93	1	3	57	38	45	79	0	15	69	208	81	49	60	0	24	9	0	0	0	0	26	34	159	283	31	177	1	162	20	1
SELL	0	0	0	0	0	0	0	0	0	0	0	0	0	0	0	0	0	0	0	0	0	0	0	0	0	0	0	0	0	0	0	0	0	0	0	0	0	0	0	0	0	0	0	0	0	0	0	0	0
SELE	0	0	0	0	0	0	0	0	0	0	0	0	0	0	0	0	0	0	0	0	0	0	0	0	0	0	0	0	0	0	0	0	0	0	0	0	0	0	0	0	0	0	0	0	0	0	0	0	0
METTL18	0	0	0	0	0	0	0	0	0	0	0	0	0	0	0	0	0	0	0	0	0	0	0	0	0	0	0	0	0	0	0	0	0	0	0	0	0	0	0	0	0	0	0	0	0	0	0	0	0
SCYL3	18	25	25	0	25	29	53	25	19	62	32	0	22	64	1	0	0	0	65	0	0	34	0	0	64	42	56	0	72	76	3	36	13	0	16	0	0	1	0	0	21	44	20	11	121	0	175	0	0
KIFAP3	13	22	69	24	27	0	16	45	29	71	65	10	28	52	28	0	7	58	55	0	1	161	17	28	132	59	83	207	284	50	139	62	0	0	0	112	0	1	1	1	74	36	86	23	349	252	161	90	133
NTMT2	26	0	0	0	0	0	0	0	0	17	17	0	0	0	0	0	0	0	0	12	0	0	0	0	66	0	34	0	0	32	0	0	0	0	0	0	0	0	0	0	1	7	0	0	29	0	0	0	0
GORAB	20	0	0	42	18	10	20	4	47	40	17	29	0	17	45	0	33	0	0	0	0	0	22	10	28	0	45	11	241	18	7	0	22	6	60	0	0	0	0	0	0	0	0	0	24	93	201	0	0
PRRX1	0	25	8	0	0	14	0	10	22	61	50	38	41	0	10	23	57	0	0	16	21	68	41	35	81	56	67	0	47	130	33	30	0	21	0	0	10	0	0	0	87	78	86	0	53	0	73	0	1
MROH9	0	0	0	0	0	0	0	0	0	0	0	0	0	0	0	0	0	0	0	0	0	0	0	0	0	0	0	0	0	0	0	0	0	0	0	0	0	0	0	0	0	0	0	0	0	0	0	0	0
FMO3	0	0	0	0	0	0	0	0	0	0	0	0	0	0	0	0	0	0	0	0	0	0	0	0	0	0	0	0	0	0	0	0	0	0	0	0	0	0	0	0	0	0	0	0	0	0	0	0	0
FMO2	0	0	0	0	0	0	0	0	0	0	0	0	0	0	0	0	0	0	0	0	0	0	0	0	0	0	0	0	0	0	0	0	0	0	0	0	0	0	0	0	0	0	0	0	0	0	0	0	0
FMO1	0	17	19	13	0	0	0	0	1	1	53	0	1	0	0	0	0	0	5	0	0	29	0	6	72	0	6	41	61	8	17	16	0	0	0	0	0	22	0	0	1	55	121	0	56	228	0	0	0
FMO4	0	0	0	1	13	17	1	2	45	14	8	0	2	0	0	0	0	0	0	0	0	18	0	46	74	0	0	20	324	36	17	0	0	0	0	0	24	0	0	0	0	11	34	6	34	58	0	1	1
PRRC2C	905	521	1071	1329	776	921	1471	843	771	1038	845	495	566	1167	1062	342	210	486	598	205	165	829	657	465	491	365	677	317	857	356	1505	1042	843	503	647	428	340	688	283	186	545	290	1201	537	385	408	4	206	1
MYOCOS	0	16	0	0	0	0	1	0	0	0	9	20	0	1	1	0	1	0	0	0	16	83	68	12	36	15	40	0	0	24	80	46	26	0	0	66	0	0	0	0	66	76	91	0	10	1	197	10	170
MYOC	0	0	0	17	0	0	0	0	12	0	25	0	0	0	0	0	0	0	0	0	0	52	0	0	0	0	1	0	0	6	0	13	0	0	0	0	0	0	0	49	0	5	0	0	124	0	0	0	0
VAMP4	44	34	35	0	1	0	65	15	0	0	1	9	1	0	0	0	0	0	0	0	0	73	24	17	34	47	1	0	0	42	27	10	25	1	0	0	1	0	0	16	31	0	88	0	164	0	0	0	0
METTL13	22	12	36	28	9	13	97	26	55	21	19	0	51	54	175	0	48	0	0	40	0	53	22	65	8	37	0	62	0	215	2	34	0	38	0	0	0	0	51	0	0	20	174	21	50	0	0	0	1
DNM3	26	114	56	63	34	42	121	37	174	255	299	63	86	210	165	2	96	122	20	27	134	457	146	228	581	195	527	743	785	915	445	209	62	58	93	160	49	171	50	56	394	378	889	140	1150	130	91	213	203
PIGC	0	0	0	0	0	0	0	0	0	0	0	0	0	0	0	0	0	0	0	0	0	0	0	0	0	0	0	0	0	0	0	0	0	0	0	0	0	0	0	0	0	0	0	0	0	0	0	0	0
C1orf105	0	0	0	0	0	1	0	0	0	8	0	0	0	0	0	13	0	0	0	0	0	0	8	0	7	0	1	6	92	0	1	0	18	0	0	0	0	0	0	0	0	6	67	0	76	178	478	0	75
SUCO	1	74	50	110	100	93	156	145	64	84	49	60	100	108	91	67	90	1	148	91	43	168	97	9	91	59	93	59	1	134	246	93	34	14	0	80	2	47	0	0	112	28	188	129	105	83	6	186	2
FASLG	0	0	0	0	0	0	0	0	0	10	0	43	0	0	0	0	0	0	0	0	0	16	0	5	8	0	0	28	0	0	26	0	0	0	0	0	0	0	0	0	0	0	0	0	0	0	0	1	0
TNFSF18	0	0	0	0	0	0	0	0	0	0	0	0	0	0	0	0	0	0	0	0	0	0	0	0	0	0	0	0	0	0	0	0	0	0	0	0	0	0	0	0	0	0	0	0	0	0	0	0	0
TNFSF4	64	59	63	103	99	189	24	73	23	164	100	64	9	77	18	42	25	0	0	31	111	230	67	65	240	35	143	109	1079	205	282	188	1	35	36	0	33	152	1	12	98	158	392	51	622	236	231	76	1
PRDX6	0	0	0	0	0	0	0	0	0	0	0	0	0	0	0	0	0	0	0	0	0	0	0	0	0	0	0	0	0	0	0	0	0	0	0	0	0	0	0	0	0	0	0	0	0	0	0	0	0
SLC9C2	15	0	0	0	0	1	1	1	20	0	21	0	0	0	0	0	1	0	0	0	0	62	22	39	17	0	49	8	87	76	38	0	0	0	0	0	0	0	0	0	0	0	59	9	126	0	0	24	0
ENSG00000285777	0	0	0	0	0	0	0	0	0	0	0	0	0	0	0	0	0	0	0	0	0	0	0	0	0	0	0	0	0	0	0	0	0	0	0	0	0	0	0	0	0	0	0	0	0	0	0	0	0
ANKRD45	0	0	0	0	0	0	0	0	0	0	0	0	0	0	0	0	0	0	0	0	0	0	0	0	0	0	0	0	0	0	0	0	0	0	0	0	0	0	0	0	0	0	0	0	0	0	0	0	0
TEX50	0	0	0	0	0	0	0	0	0	0	0	0	0	0	0	0	0	0	0	0	0	0	0	0	0	0	0	0	0	0	0	0	0	0	0	0	0	0	0	0	0	0	0	0	0	0	0	0	0
KLHL20	69	16	22	33	0	75	84	26	21	109	131	1	113	93	74	66	43	197	96	13	4	125	34	67	39	63	122	83	198	189	262	54	28	81	49	57	0	21	0	27	68	50	196	60	133	94	0	1	0
CENPL	0	0	17	10	30	23	59	10	13	4	20	27	48	24	2	0	0	0	144	0	0	30	36	30	42	0	12	236	64	67	60	0	0	0	20	0	57	1	2	0	0	116	108	0	39	0	173	1	1
DARS2	18	12	61	66	16	9	56	27	2	69	35	0	5	54	37	0	16	37	0	1	15	38	20	0	93	11	35	129	53	111	70	47	0	0	34	0	3	0	0	0	3	33	73	62	69	1	0	172	1
ZBTB37	12	15	25	70	115	0	44	44	33	104	11	0	0	22	38	0	0	91	67	0	23	106	33	3	57	7	34	19	62	53	20	47	0	18	0	68	0	0	0	34	3	16	31	1	64	0	0	1	0
SERPINC1	0	0	0	0	0	0	39	0	0	0	0	0	4	5	0	0	0	0	0	0	38	0	0	0	17	0	18	135	0	0	39	23	0	0	0	0	0	0	1	0	27	0	14	0	0	167	0	0	0
RC3H1	92	62	47	213	139	159	294	99	124	114	112	73	103	144	362	83	118	76	0	150	37	168	37	65	179	143	329	273	294	153	299	145	98	81	21	66	0	42	105	69	143	52	286	201	131	13	227	273	1
ENSG00000293562	0	0	0	0	0	0	0	0	0	0	0	0	0	0	0	0	0	0	0	0	0	0	0	0	0	0	0	0	0	0	0	0	0	0	0	0	0	0	0	0	0	0	0	0	0	0	0	0	0
RABGAP1L	510	257	444	810	435	669	1015	290	413	602	599	545	332	616	610	38	316	322	257	217	290	689	327	340	796	409	419	1305	1978	965	1098	686	366	290	283	340	172	127	394	126	526	395	1433	295	1643	467	674	352	254
GPR52	0	0	0	0	0	0	0	0	0	0	0	0	0	0	0	0	0	0	0	0	0	0	0	0	0	0	0	0	0	0	0	0	0	0	0	0	0	0	0	0	0	0	0	0	0	0	0	0	0
CACYBP	150	30	64	66	24	82	120	60	41	32	184	99	7	94	176	0	59	96	22	1	16	0	12	8	62	122	154	153	39	42	166	26	0	64	13	108	0	0	47	0	50	13	0	15	1	66	0	2	0
MRPS14	25	0	0	0	9	0	33	13	0	1	0	0	0	58	52	0	1	0	0	0	0	10	22	41	19	0	0	59	74	2	33	8	24	22	0	63	0	0	86	0	0	20	73	24	0	0	0	0	0
TNN	15	45	0	0	0	1	0	2	27	48	66	0	1	20	12	0	42	0	0	0	0	71	20	1	70	1	29	34	149	8	94	148	0	4	14	71	0	1	101	0	44	20	149	41	211	198	0	26	226
KIAA0040	0	15	0	7	5	30	38	1	0	33	6	0	12	1	26	0	0	0	2	0	30	28	13	19	107	21	6	3	195	25	28	22	0	0	0	0	0	0	0	0	2	0	0	35	115	21	149	1	87
TNR	0	62	112	39	9	3	9	0	85	88	258	102	106	40	22	0	61	116	84	1	74	379	147	219	366	98	191	905	757	462	395	254	23	88	1	0	16	33	116	0	179	383	589	53	632	279	611	408	127
COP1	332	160	221	266	159	274	461	253	264	343	198	211	92	243	335	93	186	235	42	98	85	193	119	99	323	274	285	185	914	382	557	341	209	138	237	141	78	197	114	21	155	196	604	307	329	423	366	154	1
PAPPA2	0	77	16	63	15	0	38	16	141	88	146	51	132	119	42	92	101	81	73	110	65	298	91	51	313	70	147	419	1164	410	311	355	35	38	0	1	0	80	43	47	107	263	567	156	701	58	2	361	216
ASTN1	196	158	212	207	133	289	288	121	152	253	232	77	54	164	106	66	124	123	151	36	80	277	50	149	349	154	194	436	823	414	556	283	68	46	56	151	65	25	2	48	155	257	638	115	915	329	343	271	20
BRINP2	12	15	25	57	11	1	9	0	61	79	74	23	0	40	56	0	9	51	164	1	27	81	1	33	181	65	38	59	187	38	162	82	29	63	0	126	0	0	0	26	154	33	240	84	170	4	322	123	0
SEC16B	0	6	0	0	0	0	0	0	0	0	0	0	0	0	0	0	0	0	0	0	0	0	0	0	0	0	0	0	0	0	0	24	0	0	1	0	0	0	0	0	0	0	0	0	0	0	0	0	0
RASAL2	469	170	219	574	442	435	807	364	298	328	320	181	255	514	531	379	107	296	415	292	104	166	215	182	421	256	802	780	838	547	322	398	122	153	198	126	57	62	142	0	248	297	754	244	737	213	793	41	3
CLEC20A	13	13	0	0	0	0	0	0	0	0	25	0	0	1	0	0	3	0	0	1	48	23	17	0	77	0	34	40	117	101	32	30	0	0	0	0	0	0	0	14	0	0	0	0	39	0	193	1	0
TEX35	0	17	0	15	0	0	0	0	0	0	23	1	6	0	0	0	0	0	0	0	7	0	25	17	21	0	4	106	147	48	33	0	11	0	0	0	0	0	1	0	2	32	76	0	62	1	0	73	0
RALGPS2	237	141	124	352	170	133	296	136	138	153	221	86	99	183	121	0	152	80	169	27	7	216	84	74	159	5	294	163	360	375	326	240	125	127	110	244	0	36	116	0	10	84	456	110	202	184	254	50	0
ANGPTL1	0	0	0	0	0	0	0	0	0	0	0	0	0	0	0	0	0	0	0	0	0	0	0	0	0	0	0	0	0	0	0	0	0	0	0	0	0	0	0	0	0	0	0	0	0	0	0	0	0
FAM20B	95	21	45	103	62	39	105	32	67	0	49	23	71	79	81	0	16	29	0	0	0	235	61	35	74	1	22	115	131	92	34	66	1	21	30	0	0	77	0	33	0	53	229	12	88	107	0	0	1
TOR3A	14	7	12	8	21	0	14	0	0	0	38	0	0	6	58	109	23	0	0	0	0	0	22	41	36	52	45	0	0	0	8	16	0	20	0	0	0	0	0	0	0	0	22	6	65	0	0	0	3
ABL2	188	15	163	126	184	101	229	125	126	164	129	134	123	231	372	0	56	223	66	0	79	150	94	45	166	24	207	91	574	361	385	198	40	48	50	0	80	21	72	23	146	102	309	68	207	160	218	221	38
SOAT1	23	0	16	29	11	0	31	1	0	0	80	1	3	66	20	0	11	0	43	29	31	27	0	10	61	41	41	28	178	211	81	47	0	0	0	0	0	0	0	0	47	0	52	0	64	1	0	0	0
AXDND1	3	6	76	27	3	0	21	24	122	34	188	100	36	31	50	0	19	93	89	0	2	170	39	79	265	19	79	184	284	223	173	191	8	5	42	0	42	1	14	1	43	171	214	75	295	253	393	0	64
NPHS2	13	0	0	0	0	1	0	0	0	0	0	0	0	0	22	0	1	0	0	1	59	0	0	17	0	0	1	0	131	50	0	0	0	0	0	0	0	0	0	0	0	0	88	25	45	0	1	0	0
TDRD5	15	39	29	46	20	0	1	0	6	102	3	97	0	7	69	0	28	5	0	0	1	60	0	34	177	32	7	136	211	98	82	33	26	0	0	0	1	0	1	0	2	73	203	0	177	2	177	76	192
FAM163A	0	4	0	19	0	0	15	0	1	16	11	8	30	0	22	0	38	0	112	0	26	4	57	24	97	0	39	1	366	174	24	48	0	0	7	0	25	39	0	0	109	67	43	0	139	0	166	0	0
TOR1AIP2	119	24	90	142	53	88	168	50	49	57	49	39	23	73	71	0	52	0	0	78	0	61	8	68	35	6	25	74	36	80	127	41	20	38	16	0	0	131	72	0	33	32	94	89	1	41	0	0	78
TOR1AIP1	56	10	3	8	35	31	89	0	28	85	52	0	0	10	19	0	36	3	0	85	20	9	9	16	41	0	66	32	37	129	35	5	0	0	12	0	0	28	176	0	68	33	23	0	70	127	0	88	0
ENSG00000293564	0	0	0	0	0	0	0	0	0	0	0	0	0	0	0	0	0	0	0	0	0	0	0	0	0	0	0	0	0	0	0	0	0	0	0	0	0	0	0	0	0	0	0	0	0	0	0	0	0
CEP350	241	56	221	192	198	293	251	129	118	148	51	48	171	238	302	32	262	1	77	71	31	261	44	106	242	116	231	231	539	312	463	261	109	121	108	35	110	176	1	21	22	223	477	135	127	124	477	122	0
QSOX1	127	39	45	75	97	74	137	102	78	117	79	93	51	1	54	56	18	117	39	62	89	99	1	33	161	179	73	28	140	234	304	51	90	1	38	62	0	83	96	1	17	67	4	103	161	0	180	318	0
LHX4	0	16	0	0	0	73	1	0	40	33	13	30	59	0	77	0	0	0	1	0	49	39	29	85	97	90	1	184	172	36	123	15	0	0	2	0	1	0	57	0	34	57	101	31	90	0	81	67	0
ACBD6	88	62	186	191	234	271	428	67	204	115	251	189	109	256	211	66	286	119	30	6	63	174	111	103	248	92	160	421	603	382	487	69	64	101	115	126	0	0	116	54	145	215	465	259	345	2	133	239	32
XPR1	160	144	189	195	219	139	243	112	94	237	222	264	105	99	208	59	91	142	59	31	48	130	123	83	287	101	358	169	801	393	392	311	35	17	35	51	105	96	102	62	211	100	362	189	296	145	663	165	2
KIAA1614	5	8	0	9	14	24	0	16	32	0	28	0	25	40	0	0	1	0	0	0	35	76	11	38	129	16	55	0	199	0	147	0	42	0	15	47	0	37	0	14	29	67	41	31	124	0	0	0	0
STX6	94	49	52	87	67	24	57	74	151	66	99	0	29	80	84	63	50	0	0	64	0	46	44	84	123	23	127	310	121	49	157	18	28	15	82	31	14	36	0	33	32	88	137	0	109	278	212	289	0
MR1	7	0	0	0	0	0	0	0	0	0	0	0	27	0	0	0	19	1	37	0	1	2	11	28	81	1	27	76	1	21	0	2	0	0	0	0	0	0	0	0	78	18	30	25	68	0	62	0	0
IER5	9	0	1	17	0	0	26	0	0	0	0	0	0	0	27	0	0	0	0	0	0	18	50	0	20	0	50	0	0	0	12	0	0	0	25	0	0	1	0	0	34	1	55	0	43	0	191	189	0
CACNA1E	59	36	79	49	6	39	40	0	30	257	535	228	201	187	340	2	232	0	420	0	199	798	219	146	761	245	560	224	1606	910	1544	370	231	172	313	192	23	123	147	113	460	466	1246	525	1103	549	452	197	378
ZNF648	0	0	0	0	0	0	0	0	0	0	0	0	0	0	0	0	11	0	0	0	0	36	0	0	0	0	0	0	0	0	0	0	0	0	0	0	0	0	0	0	0	0	36	0	0	0	48	0	0
GLUL	65	11	48	127	74	152	66	150	83	39	78	36	130	112	231	0	87	40	153	36	0	16	11	5	14	0	225	147	30	64	66	80	37	0	13	156	0	39	123	2	55	1	106	48	0	0	346	169	0
TEDDM1	0	0	14	0	0	0	0	0	0	0	0	0	0	0	0	0	0	0	0	0	0	0	0	0	20	0	0	6	0	0	0	0	0	0	0	0	0	0	0	0	0	0	0	0	0	0	0	0	0
RGSL1	0	51	35	6	0	0	0	1	0	43	184	15	24	5	9	0	41	0	0	0	4	85	48	81	200	0	123	200	254	188	151	93	23	0	0	0	1	33	0	0	125	116	224	33	207	0	201	47	76
RNASEL	5	0	13	22	0	0	16	0	0	0	24	30	0	0	0	0	0	7	63	0	0	0	0	24	6	0	30	0	0	2	0	0	0	0	0	0	0	0	0	38	0	7	0	0	2	0	0	0	1
RGS16	0	0	0	0	0	0	19	33	0	17	75	0	157	123	149	36	33	0	171	0	13	66	50	51	56	0	46	0	96	0	44	21	38	40	67	200	16	0	0	101	29	15	79	113	0	195	41	3	0
RGS8	0	10	9	0	0	0	0	0	0	8	46	0	0	51	68	0	31	53	0	0	32	34	44	9	93	0	0	20	120	128	115	6	0	17	0	0	0	0	2	0	0	61	28	30	70	0	0	0	0
NPL	53	0	16	10	20	0	0	0	0	20	118	30	54	54	133	0	1	0	0	117	0	129	24	15	47	5	40	35	176	79	41	21	6	1	14	1	0	0	0	0	1	79	31	26	56	0	0	0	0
DHX9	268	86	127	448	255	355	652	183	205	316	286	97	240	312	424	280	119	182	124	135	29	20	73	53	86	112	241	0	175	157	297	96	98	164	80	290	95	85	0	111	0	31	287	49	73	52	98	1	0
SHCBP1L	0	0	0	0	0	0	15	0	0	29	0	0	0	37	0	0	32	0	0	0	50	1	12	14	54	0	46	117	114	152	14	0	37	0	0	0	36	0	0	0	1	40	4	22	94	1	141	0	1
LAMC1	254	64	124	280	176	267	251	114	241	81	105	56	168	199	322	360	142	147	28	162	48	176	82	102	296	215	260	152	363	270	266	133	98	79	133	93	9	45	1	0	167	76	172	92	230	501	1	94	2
LAMC2	0	15	0	7	18	0	25	0	70	15	60	0	3	14	0	0	34	0	62	0	0	19	22	0	90	0	2	24	147	78	116	37	0	0	6	26	0	82	4	27	86	60	124	29	187	0	0	397	124
NMNAT2	77	34	19	64	13	11	91	16	87	65	97	0	26	67	44	74	0	0	0	192	13	157	65	61	180	20	123	344	501	317	145	161	13	30	21	0	9	0	3	1	1	103	269	305	388	2	562	78	4
SMG7	142	43	124	306	174	189	415	110	133	66	147	28	57	299	227	54	145	62	252	31	14	215	13	77	131	0	51	220	448	214	327	87	60	126	117	1	54	62	1	142	210	64	119	57	178	1	113	212	261
NCF2	0	0	0	0	0	0	0	0	0	0	0	0	0	0	0	0	0	0	0	0	0	0	0	0	0	0	0	0	0	0	0	0	0	0	0	0	0	0	0	0	0	0	0	0	0	0	0	0	0
ARPC5	68	4	11	33	42	64	52	60	29	55	47	0	44	7	79	0	0	0	71	0	0	34	0	5	25	13	1	0	9	131	120	23	23	5	0	0	0	0	0	0	32	11	0	41	37	0	0	0	0
RGL1	58	109	22	82	13	51	67	14	95	61	123	27	81	65	179	0	124	13	115	167	18	122	108	127	259	190	133	152	762	315	461	169	13	37	11	158	0	73	0	39	85	245	382	132	669	168	132	267	42
APOBEC4	0	0	0	0	0	0	0	0	0	0	0	0	0	0	0	0	0	0	0	0	0	0	0	0	0	0	0	0	0	0	0	0	0	0	0	0	0	0	0	0	0	0	0	0	0	0	0	0	0
COLGALT2	0	35	28	0	0	21	73	0	9	118	49	0	40	36	52	11	70	0	0	70	0	81	28	21	110	47	11	46	335	162	116	33	20	41	0	65	0	0	1	0	9	164	195	9	89	0	63	99	0
TSEN15	45	0	6	0	53	0	18	38	0	0	13	36	9	16	71	84	4	62	0	0	0	34	30	29	35	0	0	1	0	66	13	49	17	0	0	28	0	0	122	0	55	1	76	0	26	0	147	0	3
C1orf21	43	112	40	57	66	159	247	78	97	161	174	163	33	48	151	0	63	59	142	14	79	264	55	37	246	173	313	170	733	321	331	116	73	30	30	88	26	0	99	0	82	236	326	164	452	175	500	67	210
EDEM3	19	26	0	0	24	52	53	9	0	32	30	53	0	24	48	0	0	0	0	111	0	127	40	0	67	93	110	0	69	18	82	0	20	9	0	0	0	0	0	45	1	34	46	15	24	1	1	0	64
NIBAN1	56	38	34	37	56	135	90	91	133	126	324	20	8	1	29	0	13	139	0	58	18	85	93	57	104	81	162	236	1088	129	210	66	43	38	67	89	1	54	4	31	74	120	373	131	306	107	164	121	1
RNF2	71	39	95	76	93	46	221	63	3	149	113	40	59	28	163	63	25	1	46	81	0	162	15	15	62	11	92	17	178	74	196	21	40	23	58	1	34	0	0	0	28	71	111	0	79	1	1	0	148
TRMT1L	35	0	16	30	62	0	27	19	78	0	40	0	3	28	1	0	24	0	0	0	31	35	11	15	41	26	163	80	24	0	117	0	28	0	0	0	41	0	0	1	47	8	0	0	95	1	1	0	83
SWT1	21	36	75	51	70	36	33	21	32	18	172	102	30	1	1	66	116	0	48	1	13	74	107	10	128	10	79	28	426	191	79	100	26	31	26	31	17	0	84	2	10	168	294	14	297	314	387	386	48
IVNS1ABP	129	70	68	213	99	264	302	104	55	238	46	23	80	123	65	74	22	0	0	0	0	119	63	29	53	77	144	82	83	73	139	108	36	55	86	56	41	0	82	7	111	42	60	18	3	1	1	172	186
HMCN1	69	73	200	330	85	101	123	57	180	210	324	97	29	209	305	65	136	1	108	162	90	211	118	119	424	206	249	460	1183	308	426	136	10	69	10	34	69	85	53	21	225	279	848	134	617	106	153	453	314
PRG4	39	4	0	6	0	0	0	0	0	0	2	0	11	0	0	14	27	0	96	0	0	45	14	2	0	6	1	43	0	23	3	2	0	0	2	0	0	0	3	0	24	73	12	0	75	0	31	0	0
TPR	324	203	220	413	302	275	474	359	195	353	95	148	99	411	613	95	246	204	407	102	59	124	200	242	128	102	129	73	104	80	480	273	192	250	413	101	90	110	3	78	144	131	273	316	160	156	2	17	0
ODR4	18	20	101	85	47	112	145	74	21	3	74	17	0	52	101	0	10	44	141	0	16	0	0	5	63	36	51	139	89	108	33	24	14	18	16	0	77	0	45	44	42	23	49	18	12	228	115	0	0
PDC	0	0	0	0	0	0	0	0	0	0	0	0	0	0	0	0	0	0	0	0	0	0	0	0	0	0	0	0	0	0	0	0	0	0	0	0	0	0	0	0	0	0	0	0	0	0	0	0	0
PTGS2	0	0	0	0	0	0	0	0	0	32	0	0	0	0	0	0	0	0	0	0	1	0	2	0	12	0	0	0	53	0	0	0	0	0	0	0	0	0	0	0	0	0	0	0	0	0	0	0	0
PLA2G4A	4	51	30	5	22	0	19	0	6	21	98	82	10	5	2	0	1	0	0	1	26	56	21	38	54	1	67	116	394	275	87	26	0	33	0	0	0	1	99	3	25	80	123	32	251	77	407	2	1
BRINP3	0	27	8	14	24	0	17	3	28	94	61	81	51	27	40	37	13	0	72	6	36	126	69	56	204	69	48	34	827	180	239	166	33	0	14	0	3	27	72	0	120	143	292	45	120	1	79	295	166
RGS18	0	0	0	0	0	0	0	0	0	0	0	0	1	0	0	0	0	0	1	0	0	21	0	0	0	0	0	0	0	0	0	0	0	1	0	0	0	0	0	0	0	0	18	0	24	0	0	0	0
RGS21	0	0	0	0	0	0	0	0	0	0	0	0	0	0	0	0	0	0	0	0	0	0	0	0	0	0	0	0	0	0	0	0	0	0	0	0	0	0	0	0	0	0	0	0	0	0	0	0	0
RGS1	0	0	0	0	0	0	0	0	0	0	0	0	0	0	0	0	0	0	0	0	0	0	0	0	0	0	0	0	0	0	0	0	0	0	0	0	0	0	0	0	0	0	0	0	0	0	0	0	0
RGS13	0	0	0	0	0	0	0	0	0	0	0	0	0	0	0	0	0	0	0	0	0	0	0	0	0	0	0	0	0	0	0	0	0	0	0	0	0	0	0	0	0	0	0	0	0	0	0	0	0
RGS2	0	0	0	0	0	0	0	0	0	0	0	0	0	0	0	0	0	0	0	0	0	0	0	0	0	0	0	0	0	0	0	0	0	0	0	0	0	0	0	0	0	0	0	0	0	0	0	0	0
UCHL5	45	61	92	57	7	13	109	49	61	29	16	71	38	82	18	0	55	0	0	0	37	71	24	30	65	9	94	0	146	25	87	66	6	48	31	25	0	52	0	0	75	96	45	3	70	1	0	0	0
RO60	137	34	77	112	94	137	184	71	24	96	68	80	57	64	105	69	19	172	123	0	0	0	32	18	68	0	87	90	45	58	202	21	80	111	39	0	82	0	2	0	0	15	73	1	98	0	228	128	109
GLRX2	39	0	0	17	21	0	7	16	20	0	0	0	0	0	0	0	22	0	0	0	11	0	0	17	5	0	0	0	68	0	0	0	0	4	0	0	26	0	1	0	0	14	33	0	0	0	0	163	1
CDC73	95	76	77	265	115	252	359	103	191	236	209	181	43	198	143	134	86	51	160	16	104	154	83	61	196	17	166	265	236	140	406	126	28	54	123	281	13	41	126	40	76	56	202	3	95	237	141	3	2
B3GALT2	0	0	0	0	0	0	0	0	0	0	0	0	0	0	0	0	0	0	0	0	0	0	0	0	0	0	0	0	0	0	0	0	0	0	0	0	0	0	0	0	0	0	0	0	0	0	0	0	0
KCNT2	564	337	317	752	651	589	970	408	133	352	231	206	240	341	566	99	192	126	186	0	82	364	190	134	380	71	388	107	590	446	477	160	168	230	176	24	21	55	93	128	249	324	941	178	447	245	6	0	0
CFH	0	0	0	0	0	0	0	0	0	0	0	0	0	0	0	0	0	0	0	0	0	0	0	0	0	0	0	0	0	0	0	0	0	0	0	0	0	0	0	0	0	0	0	0	0	0	0	0	0
ENSG00000289697	0	0	0	0	0	0	0	0	0	0	14	0	0	36	0	0	0	0	0	0	2	0	0	0	12	31	0	0	0	0	31	31	0	0	0	0	0	0	0	0	2	45	11	0	0	0	0	0	0
CFHR3	0	0	0	0	0	0	0	0	0	0	0	0	0	0	0	0	0	0	0	0	0	0	0	0	0	0	0	0	0	0	0	0	0	0	0	0	0	0	0	0	0	0	0	0	0	0	0	0	0
CFHR1	0	0	0	0	0	0	0	0	0	0	21	0	0	0	0	0	0	0	0	0	0	49	28	0	0	0	0	33	0	0	0	0	0	0	0	0	0	0	0	0	0	0	0	0	52	0	0	0	0
CFHR4	0	0	0	0	0	20	0	0	0	8	3	0	0	0	0	0	0	0	0	0	0	63	0	0	0	0	0	0	143	0	66	41	0	0	0	0	0	31	0	0	34	2	49	8	34	0	0	0	1
CFHR2	0	0	0	0	0	0	0	0	0	0	2	0	0	0	0	0	0	0	0	0	18	56	0	1	0	0	7	24	149	0	0	0	0	0	0	0	0	0	0	0	42	0	8	0	22	0	0	0	0
CFHR5	0	15	0	2	0	0	0	0	10	1	36	0	0	0	0	0	42	0	0	0	12	0	0	19	14	58	1	36	112	29	0	0	0	0	0	0	0	0	0	0	0	0	127	3	24	0	0	0	0
F13B	0	0	0	0	0	0	0	0	0	0	0	0	0	28	0	0	0	0	0	0	0	0	0	18	19	0	0	130	1	66	0	4	0	0	0	0	0	0	2	0	0	26	20	0	0	0	0	0	0
ASPM	141	108	148	295	439	93	392	191	199	225	203	159	145	99	309	0	85	45	46	0	0	62	28	44	71	0	226	69	289	57	266	48	117	49	145	74	35	45	1	173	0	51	37	110	94	171	561	105	59
ZBTB41	16	0	17	21	38	10	25	0	0	12	48	0	64	80	0	55	1	0	0	0	0	0	17	24	16	95	0	36	200	113	32	14	0	0	0	0	0	24	0	0	0	62	87	0	101	1	166	0	153
CRB1	34	1	28	38	0	0	0	1	2	73	76	43	45	1	49	0	36	0	0	0	95	24	13	33	248	0	21	213	660	227	159	140	0	74	16	0	21	60	1	36	79	67	448	1	367	217	169	36	157
DENND1B	7	40	78	54	25	84	38	2	11	64	125	19	16	14	30	4	46	58	45	0	62	132	50	35	218	50	102	79	450	330	288	64	5	13	4	0	15	36	89	0	202	152	198	114	321	2	306	162	436
C1orf53	0	0	0	0	0	0	0	0	0	0	0	0	0	0	0	0	29	0	0	0	0	0	0	0	9	0	0	0	0	0	0	0	0	0	0	0	0	0	0	0	0	0	0	0	0	0	0	0	0
LHX9	0	0	0	0	0	0	0	0	3	0	0	33	0	0	0	28	0	0	0	0	1	0	0	0	51	49	0	1	43	12	43	32	0	23	0	0	0	0	0	0	0	16	0	42	26	2	139	0	1
NEK7	43	57	9	90	108	29	64	159	62	170	134	57	0	63	109	129	3	64	0	2	39	79	37	21	127	6	147	73	802	90	222	51	116	72	75	0	30	0	65	37	126	69	390	93	203	163	251	4	100
ATP6V1G3	0	0	3	0	0	0	0	0	0	1	0	0	0	0	15	0	0	0	0	0	0	42	3	0	39	0	69	0	86	26	43	0	0	0	0	0	0	0	0	0	0	12	31	0	37	0	0	0	0
PTPRC	0	18	10	19	0	0	0	0	72	17	74	0	20	0	0	0	2	0	13	1	31	43	55	6	83	0	21	2	0	103	82	115	0	5	26	0	0	0	0	0	85	54	97	24	194	112	0	0	132
NR5A2	57	31	30	85	16	60	96	4	111	141	100	66	45	17	46	0	11	0	90	85	48	134	28	51	199	30	126	284	425	196	127	16	0	0	9	0	21	0	54	0	66	197	235	63	209	39	3	92	14
ZNF281	0	0	0	0	0	0	0	0	0	0	0	0	0	0	0	0	0	0	0	0	0	0	0	0	0	0	0	0	0	0	0	0	0	0	0	0	0	0	0	0	0	0	0	0	0	0	0	0	0
KIF14	84	41	107	153	127	161	65	55	88	71	90	44	47	24	94	21	63	178	0	1	0	139	25	77	140	104	0	129	156	123	85	41	26	39	95	83	0	1	1	56	6	15	120	34	41	143	5	250	161
DDX59	10	28	9	35	37	17	74	13	1	41	9	13	42	86	28	0	2	2	0	0	0	103	1	20	110	33	58	37	0	97	56	36	30	0	0	166	0	1	0	0	76	67	141	4	70	147	76	0	0
CAMSAP2	169	79	174	194	117	212	213	119	125	116	273	103	205	161	541	1	116	72	63	3	31	254	86	45	237	69	239	274	252	249	408	121	67	195	131	118	1	1	98	50	136	96	402	371	292	429	270	192	158
GPR25	0	0	0	0	0	0	0	0	0	0	0	0	0	0	0	0	0	0	0	0	0	0	0	0	0	0	0	0	0	0	0	0	0	0	0	0	0	0	0	0	0	1	0	0	0	0	0	0	0
INAVA	27	9	58	65	18	29	130	1	36	32	67	127	48	197	248	36	10	0	157	0	22	112	120	62	60	57	52	0	294	126	120	87	51	22	78	73	0	0	0	0	12	26	52	7	49	1	0	4	0
KIF21B	68	69	57	98	44	6	120	49	35	65	55	62	42	153	33	32	78	0	1	90	114	84	79	24	167	36	163	173	290	251	424	151	26	8	37	53	20	0	63	0	119	110	265	120	268	139	1	294	2
CACNA1S	1	32	33	0	0	0	35	0	0	36	0	0	55	0	0	18	1	0	61	0	65	60	18	48	212	32	77	0	301	93	80	69	28	0	0	0	0	0	0	0	36	123	89	5	195	20	237	68	243
ASCL5	0	18	0	0	0	1	14	0	0	48	0	1	0	0	1	0	30	0	1	0	0	11	0	0	13	0	0	0	0	28	24	0	0	0	0	0	0	0	0	0	0	0	15	30	4	0	0	0	0
TMEM9	67	11	29	51	11	59	48	29	35	0	1	27	0	53	101	0	86	0	0	0	0	54	21	45	67	57	40	0	152	44	179	33	0	45	18	181	0	56	91	0	48	35	59	32	116	0	152	0	227
IGFN1	0	0	0	7	1	1	0	0	25	5	34	39	0	74	33	1	29	48	26	0	54	157	48	48	69	0	50	1	71	0	193	147	157	52	40	14	1	0	0	7	84	97	382	168	158	0	15	0	0
PKP1	1	3	18	24	0	0	1	1	0	0	25	24	23	0	0	91	8	0	0	0	31	21	28	0	148	35	73	0	234	135	121	0	0	0	17	0	0	1	0	0	23	156	14	0	175	127	0	0	94
TNNT2	0	0	0	0	0	0	0	0	0	0	0	0	0	0	0	0	0	0	0	0	0	0	0	0	0	0	0	0	0	0	0	0	0	0	0	0	0	0	0	0	0	0	0	0	0	0	0	0	0
LAD1	38	8	0	30	0	0	36	0	0	9	11	9	0	17	6	0	6	0	0	0	5	42	0	13	5	0	49	40	1	84	43	12	0	0	0	0	20	5	1	0	0	0	26	3	0	114	0	110	0
TNNI1	0	24	17	0	11	27	0	0	0	10	0	11	13	0	0	41	3	0	26	0	0	17	12	12	84	0	91	51	96	50	42	66	0	1	6	0	0	0	0	44	19	15	22	5	33	4	41	80	0
PHLDA3	0	0	0	0	0	0	0	0	0	0	0	0	12	0	24	0	0	0	0	0	0	16	0	0	0	0	2	0	46	0	24	0	0	0	0	0	0	0	0	0	0	0	4	35	56	0	0	130	0
CSRP1	0	0	0	0	5	18	49	0	18	1	81	111	76	180	73	41	0	0	0	0	0	95	167	35	116	67	0	89	93	29	114	71	23	42	139	0	35	60	0	0	77	4	37	0	86	133	0	152	0
NAV1	22	27	102	66	19	39	60	17	48	222	191	339	262	507	756	83	171	29	420	43	68	294	343	191	427	298	265	470	767	106	1051	131	278	106	279	360	71	57	408	162	376	410	968	601	263	568	594	10	154
IPO9	167	72	178	217	149	69	253	98	69	131	42	92	88	157	245	0	169	206	74	3	1	141	76	62	113	81	221	122	461	65	228	16	15	67	51	0	0	22	1	54	51	52	93	58	168	1	2	212	0
SHISA4	0	0	0	0	0	0	3	0	0	0	0	0	0	0	0	0	1	0	0	0	0	12	0	0	15	0	1	0	1	42	0	0	0	0	0	0	0	0	0	0	23	3	0	0	15	0	0	0	0
LMOD1	0	46	29	19	0	0	1	5	1	19	0	27	0	3	1	60	0	0	0	0	0	147	78	12	88	13	2	0	178	168	90	49	23	15	0	0	7	0	0	0	26	34	155	0	270	37	218	0	0
TIMM17A	42	0	6	56	46	42	13	27	100	18	28	0	12	68	20	0	19	0	0	0	17	5	1	24	23	0	32	9	1	54	57	0	0	0	15	0	0	0	0	0	0	37	0	0	34	10	0	0	0
RNPEP	14	38	11	43	5	0	69	0	34	28	0	23	51	19	41	1	1	0	0	0	0	43	13	0	36	0	0	42	29	67	54	25	8	0	0	65	0	0	0	0	19	24	42	0	5	41	0	0	0
ELF3	0	0	0	0	0	0	9	0	0	0	0	0	0	0	0	0	0	0	0	0	0	0	0	0	0	0	0	0	0	0	0	19	0	0	0	0	0	0	0	0	0	0	0	0	6	0	0	0	0
GPR37L1	0	0	10	0	0	0	0	0	0	0	48	0	2	0	27	0	3	0	22	0	0	21	1	7	48	0	0	0	0	3	60	0	0	0	15	0	0	0	0	0	42	29	18	27	97	43	0	147	160
ARL8A	0	0	5	16	38	1	13	13	41	33	94	1	17	12	44	0	0	0	70	4	31	13	18	9	33	73	35	14	211	70	44	0	2	8	22	0	0	25	0	0	0	0	86	1	43	0	0	0	0
PTPN7	0	0	0	0	0	0	0	0	25	9	0	0	28	0	0	0	1	0	5	0	0	34	0	0	63	0	0	0	0	142	0	0	0	0	0	0	0	0	0	0	80	0	0	0	80	0	0	0	39
LGR6	18	27	18	40	0	0	26	0	5	65	102	0	33	28	45	0	37	44	37	118	11	284	115	66	256	119	128	65	454	258	392	111	27	24	32	0	116	35	17	0	57	181	221	89	314	8	287	251	265
UBE2T	0	20	16	15	29	59	2	16	0	1	0	43	0	1	1	0	2	0	0	0	0	18	8	0	0	0	0	4	50	55	0	5	0	0	19	0	1	0	0	38	0	34	1	0	0	0	0	0	1
PPP1R12B	31	67	102	181	99	82	190	138	90	124	373	60	124	260	333	1	80	39	206	0	71	296	74	113	188	163	202	433	809	181	291	80	68	65	44	97	67	87	1	22	220	351	332	187	549	537	288	452	224
SYT2	55	32	52	121	48	44	122	48	56	138	82	10	4	62	112	31	0	0	22	65	1	192	39	48	339	79	258	185	448	158	192	181	7	6	26	0	6	36	38	8	190	186	249	25	254	173	102	581	156
KDM5B	413	117	307	352	266	226	512	268	137	155	294	186	69	339	210	70	168	137	198	106	126	135	103	58	209	152	489	441	376	224	440	254	130	172	155	475	96	230	338	154	173	102	373	189	200	129	965	102	2
RABIF	0	0	15	0	0	0	0	0	55	0	22	0	26	20	27	0	0	7	0	0	0	1	0	0	29	0	0	57	95	0	77	0	0	0	0	0	0	0	0	0	0	0	64	23	15	0	0	0	0
KLHL12	36	0	23	24	0	41	0	48	107	62	96	0	21	16	164	0	0	0	0	0	0	20	21	0	104	85	0	73	471	84	109	0	0	0	28	64	0	38	0	0	52	17	125	60	67	0	1	0	1
ADIPOR1	13	22	38	59	43	36	69	51	27	27	55	0	9	43	58	0	19	0	30	0	0	0	15	47	58	0	29	74	41	0	110	26	0	10	39	0	0	58	0	34	0	0	80	43	8	0	2	171	1
CYB5R1	7	15	0	8	0	0	0	0	0	0	0	0	0	0	17	0	0	0	89	0	0	0	37	0	22	0	0	0	51	0	25	37	0	0	0	63	26	0	0	0	0	0	56	50	36	0	1	0	0
TMEM183A	25	0	33	79	35	18	43	61	50	43	16	0	69	9	34	43	31	0	80	0	0	35	31	0	1	67	132	0	0	6	2	23	0	0	19	85	0	23	0	0	0	10	60	1	20	0	1	0	0
PPFIA4	23	4	1	24	0	0	1	0	15	26	18	14	5	0	22	0	2	0	35	0	2	72	37	48	81	0	55	22	87	72	136	16	35	0	33	0	28	0	0	21	69	75	255	139	143	1	297	0	62
MYOG	0	0	0	0	0	0	0	0	0	0	0	0	0	0	0	0	0	0	0	0	14	0	14	0	10	0	0	0	30	0	6	0	0	0	0	0	0	0	0	0	0	0	0	0	0	0	0	99	0
ADORA1	15	17	16	15	12	0	10	0	10	36	74	0	14	31	47	0	0	0	0	37	36	122	10	35	109	44	37	72	41	155	78	50	25	0	0	0	0	0	0	0	43	56	85	14	74	155	0	59	118
MYBPH	0	15	5	0	0	0	12	0	0	0	25	0	0	0	0	0	0	0	36	0	0	0	12	23	34	0	0	0	82	0	0	0	0	0	0	0	0	0	0	0	45	0	39	0	1	0	0	0	0
CHI3L1	0	18	0	0	0	0	0	0	0	0	22	0	0	0	0	0	0	0	0	0	0	21	0	0	0	0	8	0	48	19	21	0	0	0	0	0	0	0	0	0	0	0	0	0	31	0	0	154	0
CHIT1	0	0	0	13	0	14	0	0	8	32	44	0	1	2	0	0	28	0	10	0	1	96	35	19	127	0	30	28	251	44	18	96	0	0	0	0	0	31	0	0	0	13	139	24	228	16	0	1	2
BTG2	0	0	11	0	0	0	2	0	0	0	16	44	0	25	31	0	22	51	0	0	34	0	22	32	22	116	62	0	215	33	76	51	56	10	47	51	0	45	67	106	13	0	63	43	56	0	0	0	0
FMOD	0	7	0	0	0	0	0	0	0	7	0	6	0	0	0	0	0	0	0	0	0	0	0	0	0	0	25	10	0	40	0	0	0	0	0	87	0	0	0	0	2	0	27	0	0	0	0	0	0
PRELP	1	6	0	0	0	0	0	0	0	11	12	1	0	61	117	1	0	0	104	0	44	0	14	0	27	0	0	39	31	0	134	49	0	0	12	0	0	0	0	0	31	29	52	64	37	0	0	0	0
OPTC	7	0	18	5	0	0	0	0	0	13	66	78	0	66	158	55	0	78	0	0	0	90	82	19	34	0	0	0	0	68	141	36	35	46	68	0	0	0	7	0	41	29	37	0	23	1	0	0	0
ATP2B4	93	41	52	66	16	27	77	10	32	88	266	175	158	188	187	0	90	157	62	0	65	273	91	155	355	18	249	338	440	369	365	161	133	88	88	1	41	26	124	26	32	377	233	158	320	1	1	290	2
LAX1	0	0	0	0	0	0	0	0	0	4	0	0	0	0	0	0	0	0	0	0	41	0	6	27	9	0	19	30	0	76	0	0	0	0	0	0	0	0	0	0	21	1	0	0	8	0	0	0	0
ZBED6	0	0	0	0	0	0	0	0	0	0	0	0	0	0	0	0	0	0	0	0	0	0	0	0	0	0	0	0	0	0	0	0	0	0	0	0	0	0	0	0	0	0	0	0	0	0	0	0	0
ZC3H11A	0	0	0	0	0	0	0	0	0	0	27	0	0	0	0	0	0	0	0	0	0	0	0	0	0	0	0	0	0	0	0	0	0	0	0	0	0	0	0	0	0	0	0	0	0	0	0	0	0
ENSG00000288644	0	0	0	0	0	0	0	0	0	0	0	0	0	0	0	0	0	0	0	0	0	0	0	0	0	0	0	0	0	0	0	0	0	0	0	0	0	0	0	0	0	0	0	0	0	0	0	0	0
SNRPE	81	10	0	60	36	0	48	20	19	78	75	0	14	35	96	1	0	22	0	0	28	27	7	11	0	0	21	0	0	0	47	44	0	7	0	0	0	0	0	45	0	0	47	0	32	0	0	0	0
SOX13	145	32	172	216	104	238	318	107	101	121	28	71	40	258	325	215	72	103	72	0	32	148	77	49	158	0	357	107	295	73	123	59	76	121	23	60	22	128	49	36	86	115	204	92	86	37	330	128	49
ETNK2	0	0	0	14	7	0	0	27	0	0	6	0	0	26	0	57	1	47	0	96	6	24	0	0	89	1	44	25	36	0	26	0	7	0	0	0	0	26	0	0	0	2	42	0	96	1	0	66	0
REN	0	17	0	7	0	2	0	0	25	0	45	13	7	1	0	0	1	0	0	0	0	142	40	10	149	0	37	32	54	130	66	24	0	0	0	0	1	0	50	0	2	91	61	28	162	1	123	165	0
KISS1	0	0	0	6	2	0	0	0	0	0	6	0	0	0	0	0	0	0	0	0	0	0	4	0	0	0	1	0	0	0	0	0	0	0	0	0	0	0	0	0	0	0	0	11	26	0	0	0	0
GOLT1A	8	11	0	13	11	0	5	0	26	80	22	38	7	62	90	0	24	0	0	0	0	40	0	7	10	0	21	102	109	53	125	3	8	0	0	0	0	35	1	37	0	25	137	31	0	0	60	0	1
PLEKHA6	35	77	94	78	48	81	49	26	64	188	153	194	115	134	142	2	18	41	12	155	134	450	56	144	283	113	187	276	487	104	555	331	144	225	188	0	0	58	82	0	159	171	651	299	578	1	415	394	117
PPP1R15B	0	0	0	0	0	0	0	0	0	0	0	0	0	0	0	0	0	0	0	0	0	0	0	0	0	0	0	0	0	0	0	0	0	0	0	0	0	0	0	0	0	0	0	0	0	0	0	0	0
PIK3C2B	40	6	93	57	49	19	31	0	47	110	84	37	19	42	173	11	12	94	55	0	22	122	19	86	189	78	2	82	220	155	125	65	48	17	2	82	0	76	46	0	46	78	137	1	219	156	356	27	131
MDM4	159	34	125	238	103	223	201	151	126	195	125	80	29	134	147	0	46	72	45	88	80	63	18	0	87	50	198	69	282	187	239	140	82	59	102	0	94	0	63	0	6	18	11	58	90	135	180	23	1
LRRN2	45	81	84	117	62	69	99	45	27	202	349	178	140	494	403	205	167	74	117	127	168	150	137	138	143	150	327	175	426	329	495	273	142	171	244	315	105	87	197	60	120	131	281	287	343	458	368	3	0
NFASC	71	169	189	171	61	45	111	60	51	194	862	560	437	1279	1564	226	303	584	356	429	244	882	329	640	678	447	832	710	1278	483	1296	397	205	214	441	384	83	316	60	186	783	660	1002	1025	1085	252	851	4	147
CNTN2	0	0	0	17	2	0	1	0	1	0	0	0	0	0	0	0	35	0	0	0	10	111	0	49	120	25	0	9	167	10	144	9	18	26	43	0	0	44	0	0	40	72	137	38	235	1	34	31	80
TMEM81	0	0	0	9	0	0	18	0	0	0	0	25	0	0	0	0	0	0	0	0	0	0	0	0	0	0	0	0	0	0	0	0	0	0	0	0	0	0	0	0	0	0	0	0	0	0	0	0	0
RBBP5	16	12	90	90	38	23	198	53	19	56	67	43	17	58	38	1	25	0	0	0	25	57	37	8	37	5	49	0	43	114	108	142	17	49	38	52	0	1	0	0	48	17	94	52	107	134	1	1	1
DSTYK	57	12	43	74	97	52	101	31	32	151	108	21	75	143	230	53	45	57	154	39	14	94	43	86	82	2	177	70	377	125	131	39	0	36	19	0	50	43	0	0	71	128	151	0	137	95	262	247	0
TMCC2	14	22	28	13	0	13	1	0	19	36	169	34	98	104	138	144	60	38	152	0	49	15	57	85	116	0	147	119	198	0	170	53	62	57	142	72	21	1	0	0	124	62	142	305	145	188	254	178	0
NUAK2	0	0	8	14	18	0	0	0	23	51	0	53	0	11	49	30	80	0	0	0	0	33	15	6	30	1	54	1	120	40	29	35	3	0	0	0	23	0	5	0	0	33	0	0	44	0	0	0	0
KLHDC8A	5	0	18	0	0	0	0	0	0	15	14	0	0	25	0	32	2	0	0	0	0	3	26	34	57	29	22	0	69	33	139	11	0	0	0	0	0	3	0	18	0	0	21	0	84	1	0	0	0
LEMD1	0	33	2	22	0	0	0	15	1	46	37	1	19	1	13	3	24	0	0	0	25	53	9	16	62	0	64	62	2	99	125	86	1	0	20	0	0	0	1	111	0	27	90	1	205	1	128	3	0
BLACAT1	0	0	0	0	0	0	0	0	0	0	0	0	0	0	0	0	0	0	0	0	0	0	0	0	0	0	0	0	0	0	0	0	0	0	0	0	0	0	0	0	0	0	0	0	0	0	0	0	0
CDK18	82	28	86	56	26	17	33	11	42	5	58	119	28	102	147	0	21	118	54	0	9	101	30	51	63	82	190	226	92	191	114	41	54	71	38	121	0	73	2	44	0	18	24	70	99	119	53	1	0
MFSD4A	0	0	0	13	0	0	0	0	0	0	0	21	1	1	14	0	1	0	0	0	0	55	18	0	78	9	39	109	165	23	59	57	0	0	13	0	0	0	0	0	14	18	56	1	18	285	6	1	0
ELK4	90	62	49	125	89	146	42	39	16	74	40	70	47	76	43	0	118	0	68	1	0	13	26	9	111	36	38	0	96	0	46	41	67	24	17	86	13	0	0	36	33	17	59	0	40	24	3	0	65
SLC45A3	0	9	2	0	18	0	1	12	21	2	27	24	30	0	47	1	0	53	20	1	25	12	28	24	74	95	52	121	121	4	130	27	11	0	4	0	1	48	0	0	18	42	49	0	33	0	0	160	66
NUCKS1	683	229	337	1045	630	632	1102	557	406	334	215	373	234	518	726	159	0	27	466	138	1	264	161	179	249	159	224	274	419	237	669	156	342	127	378	195	14	230	186	54	183	75	277	191	106	15	182	478	0
RAB29	8	0	5	0	47	0	0	0	53	0	0	0	0	28	0	0	0	0	0	0	0	57	0	0	35	0	0	50	0	50	0	0	0	12	10	0	0	0	0	0	0	0	0	0	15	0	0	5	0
SLC41A1	16	5	0	45	25	0	19	33	0	25	39	24	49	71	48	0	10	0	22	61	42	38	27	11	14	59	33	0	204	0	55	4	1	1	8	0	7	0	0	0	21	35	62	52	42	0	203	38	0
PM20D1	0	0	0	0	0	0	0	0	0	0	0	0	0	0	0	0	0	0	0	0	0	0	0	0	0	0	0	0	0	0	0	0	0	0	0	0	0	0	0	0	0	0	0	0	0	0	0	0	0
SLC26A9	0	10	0	0	0	0	0	0	14	35	9	0	22	28	0	0	0	0	0	0	0	20	11	27	214	0	1	0	52	47	79	48	0	0	0	0	0	1	0	0	51	3	66	0	139	1	139	0	0
RAB7B	0	0	0	0	0	0	0	0	26	10	22	42	10	0	7	0	0	0	0	52	0	36	7	39	101	2	50	0	46	26	14	50	0	0	13	0	0	0	0	0	0	20	12	0	31	0	0	50	17
CTSE	0	8	11	0	0	0	0	0	0	0	12	41	0	0	1	0	0	0	95	1	31	8	0	0	8	0	27	26	0	30	0	25	0	0	0	0	0	0	0	0	60	7	5	0	53	0	0	0	0
RHEX	0	13	0	8	0	0	0	7	0	2	33	20	6	0	0	34	21	0	0	14	1	21	0	38	135	1	19	0	267	35	84	31	0	0	0	0	0	0	0	0	60	27	51	55	74	0	77	0	0
AVPR1B	0	0	0	0	0	0	0	0	0	0	0	0	0	0	0	0	0	0	2	0	0	0	0	0	8	0	0	43	0	1	0	46	0	0	0	0	0	0	0	0	0	0	0	0	11	0	0	0	0
FAM72A	23	0	0	0	0	0	0	1	0	0	0	0	18	2	53	0	0	0	1	0	0	1	20	0	30	0	0	0	1	9	0	0	0	0	0	0	0	0	0	0	1	17	0	9	94	0	0	0	0
SRGAP2	87	79	87	159	118	186	247	86	67	249	210	68	107	124	171	0	192	54	81	127	9	417	97	122	239	32	199	534	392	334	471	146	77	3	23	114	26	59	3	21	140	121	342	28	484	29	1	181	104
IKBKE	0	8	0	0	0	0	0	9	0	11	33	17	0	2	45	0	0	0	0	0	0	22	11	24	60	0	97	32	156	6	144	0	0	0	0	0	0	0	0	0	0	14	38	45	84	0	0	0	0
RASSF5	0	16	11	16	0	0	20	7	0	21	59	6	32	1	24	0	22	0	0	0	62	73	24	26	71	74	57	88	373	27	99	71	0	0	0	0	0	47	0	0	1	81	164	6	259	178	128	0	94
EIF2D	7	19	39	49	20	0	85	19	0	41	14	0	50	51	110	0	42	2	6	0	15	15	12	40	13	0	22	50	0	51	8	13	0	0	0	0	1	0	1	22	0	21	50	0	55	0	0	156	0
DYRK3	0	16	0	28	11	0	0	0	0	16	33	0	27	33	65	0	3	0	42	0	39	85	29	36	34	58	47	38	159	0	51	3	1	13	21	0	17	47	0	0	121	20	108	0	215	108	98	65	34
MAPKAPK2	86	57	60	60	73	90	75	27	75	80	146	127	109	320	267	27	79	351	132	3	72	261	82	149	196	97	503	286	445	133	805	339	191	133	197	308	13	154	135	25	83	159	542	287	257	95	358	0	0
IL10	0	0	0	0	0	0	0	0	0	0	0	0	0	0	0	0	0	0	0	0	0	0	0	0	0	0	1	0	0	0	0	0	0	0	0	0	0	0	0	0	0	0	0	0	21	0	0	0	0
IL19	0	0	5	5	14	0	0	0	0	42	47	30	33	19	19	0	26	10	45	40	0	131	25	17	45	73	67	76	571	12	70	137	41	0	0	0	0	15	0	0	36	38	165	36	195	90	161	53	0
IL20	0	0	0	0	0	0	0	0	0	0	0	0	0	0	0	0	17	0	0	0	0	0	0	0	0	0	0	0	34	0	0	0	0	0	0	0	0	0	0	0	0	0	8	0	0	0	0	0	0
IL24	0	0	0	0	7	0	0	0	0	12	0	0	0	0	31	0	0	0	0	0	0	28	0	0	67	0	0	1	52	34	0	0	0	0	0	0	0	0	0	0	0	1	0	0	0	0	0	0	0
FCMR	0	3	0	11	0	0	11	0	0	0	8	0	0	0	0	0	4	0	0	0	0	6	14	1	23	0	1	0	36	38	40	0	0	0	0	0	0	0	0	0	66	0	10	0	39	0	0	0	0
PIGR	0	0	13	11	0	18	0	0	0	29	0	0	0	0	0	0	1	0	54	0	0	1	19	0	3	0	0	11	0	0	48	0	0	0	0	0	0	0	0	0	6	1	0	16	34	0	0	0	0
FCAMR	0	15	0	0	0	0	0	0	0	0	13	0	4	0	5	0	0	49	0	0	0	22	0	0	3	0	0	0	28	21	0	0	0	0	0	0	0	0	0	0	0	0	36	0	0	0	0	0	137
C1orf116	0	2	25	0	52	2	17	23	0	0	0	0	0	0	0	0	3	0	111	0	0	1	0	13	43	0	2	30	88	27	0	29	0	0	0	0	10	0	0	0	28	0	49	0	36	0	0	3	0
PFKFB2	0	22	13	160	36	34	18	12	0	24	33	47	16	1	21	0	70	71	1	0	0	40	31	5	25	22	97	0	0	33	112	1	29	0	42	0	0	0	0	27	30	62	107	63	47	24	49	268	1
YOD1	0	0	0	0	0	0	0	0	0	0	0	0	0	0	0	0	0	0	0	0	0	0	0	0	0	0	0	0	0	0	0	0	0	0	0	0	0	0	0	0	0	0	0	0	0	0	0	0	0
C4BPB	15	0	0	0	0	0	0	0	0	12	17	0	0	0	0	0	0	0	0	0	0	0	0	11	0	0	0	0	0	11	1	0	0	0	0	0	0	0	0	0	0	0	13	0	76	0	0	0	0
C4BPA	0	0	23	1	0	0	0	0	20	19	29	0	0	32	7	0	23	0	31	0	28	88	12	11	65	105	55	80	252	0	125	8	0	0	0	0	0	15	1	1	24	5	38	0	97	144	141	134	0
CD55	7	0	0	40	44	28	0	0	48	54	0	19	12	13	35	0	2	0	59	0	46	81	33	37	90	55	113	137	178	79	76	42	12	0	0	0	29	0	1	0	41	38	167	66	214	0	162	0	0
CR2	0	17	11	0	13	0	32	0	0	0	41	0	26	12	31	0	0	0	0	49	0	59	1	16	32	0	21	0	0	19	94	37	0	0	25	59	0	24	0	0	21	3	53	0	35	0	0	0	0
CR1	0	0	0	0	12	34	0	0	25	32	53	66	38	1	0	0	1	0	2	2	0	5	5	51	44	2	71	111	237	23	73	53	0	0	0	0	0	0	0	4	1	9	40	1	107	0	104	0	0
CR1L	8	18	33	15	9	0	17	0	12	82	28	16	1	1	17	38	25	0	0	0	54	46	0	60	80	49	3	163	134	90	72	50	0	1	0	0	0	31	46	0	60	20	243	1	212	1	214	0	0
CD46	30	0	6	82	22	20	20	7	67	25	38	42	0	30	0	0	0	0	0	0	1	1	12	17	25	0	0	0	117	0	15	36	0	0	0	0	1	0	0	0	0	0	0	0	74	0	199	0	0
CD34	0	0	0	0	0	0	0	0	15	5	24	0	0	0	0	1	5	0	0	0	0	11	0	3	48	0	33	0	0	18	23	36	0	21	0	75	0	0	0	0	14	95	0	1	36	219	0	0	0
PLXNA2	63	19	49	3	32	2	14	10	41	99	425	230	92	313	232	166	124	296	64	45	177	294	137	129	588	60	358	455	931	614	453	268	82	60	141	154	144	78	0	0	239	236	714	481	641	675	420	332	4
CAMK1G	0	29	21	6	11	1	28	0	0	32	36	0	0	1	0	0	0	0	0	0	5	79	19	11	93	0	7	19	386	25	50	0	0	0	0	0	0	0	0	0	0	47	90	0	73	0	185	0	0
LAMB3	0	0	4	0	1	0	0	8	0	33	10	0	32	0	23	0	39	0	0	0	14	34	23	18	52	0	0	36	214	46	51	0	0	37	0	0	0	0	0	0	40	25	67	9	128	249	11	121	55
G0S2	0	0	0	0	0	0	0	0	0	0	0	0	0	0	0	0	0	0	0	0	0	0	0	0	0	0	0	0	0	0	0	0	0	0	0	0	0	0	0	0	0	0	0	0	0	0	0	0	0
HSD11B1	0	0	0	0	0	0	0	0	0	0	0	0	0	0	0	0	0	0	0	0	0	2	0	0	0	11	0	29	96	0	0	0	7	0	3	0	0	0	0	0	0	0	49	0	41	0	0	1	0
TRAF3IP3	19	0	0	15	1	0	1	0	0	34	2	0	0	0	0	0	0	0	0	0	1	14	6	0	25	75	44	48	127	0	29	17	0	0	21	0	1	0	0	0	15	54	34	0	32	110	0	0	0
C1orf74	0	0	0	0	0	0	0	0	0	0	0	0	0	0	0	0	0	0	0	0	0	0	0	0	0	0	0	0	0	0	0	0	0	0	0	0	0	0	0	0	0	0	0	0	0	0	0	0	0
ENSG00000289700	0	0	0	0	0	0	0	0	0	0	0	0	0	0	0	0	0	0	0	0	0	0	0	0	0	0	0	0	0	0	0	0	0	0	0	0	0	0	0	0	0	0	0	0	10	0	0	0	0
IRF6	0	0	0	0	0	0	0	0	0	0	0	0	0	0	0	0	0	0	0	0	0	0	0	0	0	0	0	0	0	0	0	0	0	0	0	0	0	0	0	0	0	0	0	0	0	0	0	0	0
UTP25	24	16	28	22	0	0	49	19	58	0	46	30	15	0	0	0	30	0	0	0	10	65	37	0	40	0	55	29	0	86	0	0	0	0	0	0	0	0	1	0	40	10	12	21	47	0	151	179	0
SYT14	128	112	106	218	98	240	230	63	79	243	116	104	69	89	96	77	129	129	75	102	41	190	88	74	413	80	252	374	625	311	288	62	43	59	38	64	8	46	7	85	141	164	348	153	400	109	81	188	0
SERTAD4	0	0	0	0	0	0	0	0	38	0	0	33	10	22	0	0	29	0	47	0	0	0	28	0	23	0	33	0	2	0	41	1	0	0	0	0	0	50	0	0	0	22	43	50	48	0	0	0	0
HHAT	21	54	70	66	15	75	33	20	71	95	285	87	140	140	78	0	89	0	95	99	63	273	157	178	452	65	412	300	1005	414	510	321	31	53	38	74	7	30	0	15	190	191	562	182	654	295	604	327	146
KCNH1	5	87	23	43	20	43	42	4	75	133	278	131	57	71	50	0	167	1	122	69	143	392	94	133	430	184	362	344	1306	604	350	299	20	21	10	1	67	20	1	1	257	310	718	281	830	300	192	15	1
ENSG00000283952	0	0	0	0	0	0	0	0	0	0	0	0	0	0	0	0	0	0	0	0	0	0	0	0	0	0	0	0	0	0	0	0	0	0	0	0	0	0	0	0	0	0	0	0	0	0	0	0	0
RCOR3	112	77	107	70	148	41	269	79	114	57	106	14	32	68	20	0	64	1	161	1	36	116	67	32	101	80	97	191	1	100	47	93	27	32	13	98	1	36	1	0	35	107	266	47	134	0	27	10	97
TRAF5	68	38	82	105	72	17	89	26	0	51	63	70	49	85	7	0	1	0	74	12	0	58	26	19	75	0	6	118	130	100	56	0	0	0	80	0	0	0	0	0	31	68	5	61	116	131	0	0	0
RD3	0	0	9	0	16	0	0	0	16	0	0	14	0	0	0	0	0	0	0	0	0	11	0	0	12	0	0	54	138	3	41	8	0	0	0	0	0	0	0	0	0	2	74	0	35	0	4	1	0
SLC30A1	11	0	24	16	9	11	35	29	37	0	31	29	25	0	0	0	0	0	170	0	0	0	40	0	10	0	39	0	93	29	99	0	1	9	46	0	35	0	0	28	0	33	0	44	0	0	0	0	0
NEK2	45	5	6	28	48	49	26	11	0	53	24	28	0	31	0	0	53	18	0	0	0	10	11	28	35	0	0	75	5	1	34	0	18	0	0	0	0	27	0	0	0	0	0	0	17	2	0	104	1
LPGAT1	67	12	16	28	9	0	38	38	54	22	2	32	1	186	128	75	89	2	30	0	4	103	1	29	120	28	195	57	329	150	205	100	79	63	55	106	19	0	0	32	41	100	228	289	264	102	1	94	2
INTS7	52	57	60	65	92	1	90	69	100	44	185	10	87	176	164	59	47	237	98	0	22	123	58	37	166	0	82	25	193	135	205	21	27	6	37	0	8	0	0	78	65	17	294	0	198	2	136	1	1
DTL	126	86	145	193	108	277	156	72	107	167	108	0	31	91	73	0	36	77	122	107	19	55	48	37	100	122	124	196	281	14	90	54	121	56	11	0	16	102	0	0	33	19	182	65	113	0	90	0	1
PPP2R5A	41	23	41	52	58	0	0	20	26	53	55	1	67	77	57	91	47	0	0	0	0	1	0	9	76	5	0	0	176	40	28	24	0	0	27	66	20	34	30	0	14	0	37	2	88	0	0	26	0
PACC1	21	14	0	58	42	27	22	56	26	118	22	1	25	29	111	0	9	7	89	12	1	132	5	24	34	6	6	163	127	121	53	77	0	9	16	170	0	0	35	68	47	52	114	56	75	1	47	107	0
NENF	17	15	7	10	0	0	0	0	0	0	0	8	0	0	0	0	0	39	0	0	0	19	0	1	30	0	0	0	8	0	36	16	0	0	0	0	0	0	0	60	13	15	22	47	11	0	0	0	0
ATF3	0	18	40	14	33	37	36	0	0	9	23	10	2	76	0	53	4	0	64	0	0	52	0	16	82	37	45	199	13	109	92	57	0	0	39	90	0	1	0	0	5	9	154	96	103	0	312	89	0
GARIN4	0	0	0	0	0	0	0	0	0	0	0	0	0	0	0	0	0	0	0	0	0	0	0	0	0	0	0	0	0	0	0	0	0	0	0	0	0	0	0	0	0	0	0	0	0	0	0	0	0
BATF3	0	10	0	0	12	0	0	0	0	0	16	0	20	0	0	0	18	0	0	0	0	10	10	13	0	4	15	0	67	19	54	0	0	27	1	0	0	0	3	0	0	7	74	0	97	58	0	67	0
NSL1	136	57	84	61	139	126	178	74	47	200	86	16	138	43	114	65	79	0	87	0	0	49	24	40	207	133	28	4	84	89	56	143	10	0	27	80	0	0	1	0	40	95	125	34	147	105	0	223	47
TATDN3	17	0	40	0	72	3	19	14	40	0	30	0	0	0	0	0	0	0	0	0	25	97	17	34	99	23	0	45	0	41	39	28	0	0	0	1	37	1	2	0	0	29	109	0	88	0	66	0	0
SPATA45	0	37	0	20	0	0	26	0	0	34	1	0	0	0	0	0	0	0	0	0	0	43	15	3	47	0	28	0	143	20	13	0	0	0	0	0	0	0	0	0	10	36	28	0	0	0	0	0	0
FLVCR1	357	233	213	678	412	267	693	176	86	243	51	89	20	151	111	121	87	74	77	70	18	148	72	36	38	142	202	124	128	198	111	88	0	35	20	50	0	55	0	0	48	74	17	54	105	3	0	1	0
VASH2	367	249	528	618	549	362	489	302	150	293	160	221	50	100	89	0	27	13	127	241	17	74	93	91	92	80	379	99	157	70	151	16	13	98	43	144	31	94	92	0	16	45	18	9	73	2	1	0	106
ANGEL2	58	8	0	18	26	96	250	0	65	73	37	0	52	60	0	0	0	0	30	1	24	15	22	17	41	0	0	0	112	41	17	17	14	35	16	1	64	0	0	0	11	101	8	8	52	0	0	103	108
RPS6KC1	170	91	34	232	40	165	349	91	145	114	220	124	98	160	347	123	31	76	91	3	55	231	57	65	311	48	212	290	662	315	359	224	58	53	54	0	27	122	2	1	90	160	480	139	407	111	136	91	124
PROX1	0	0	24	33	31	0	25	15	9	0	34	37	19	14	22	0	41	0	0	0	34	6	10	21	98	18	80	46	330	78	110	49	11	63	4	109	24	21	45	1	5	70	110	25	172	125	132	2	3
SMYD2	10	26	32	21	0	4	79	13	0	17	39	28	72	15	69	0	35	0	0	37	1	79	47	11	64	80	88	119	107	124	3	66	1	9	0	0	14	0	0	40	38	51	90	22	92	138	0	68	0
PTPN14	73	48	169	205	138	216	368	123	112	326	250	123	74	302	340	229	231	304	193	109	100	180	92	134	444	119	308	391	608	224	536	138	31	7	35	54	3	9	98	4	61	205	211	86	491	36	148	163	123
CENPF	547	373	526	768	490	584	970	624	452	540	574	381	463	1303	728	197	274	232	144	89	181	471	473	242	378	38	205	345	380	231	977	480	495	313	491	69	122	318	90	90	153	68	102	119	221	130	7	1	0
KCNK2	18	60	35	42	36	0	18	0	76	76	139	0	0	29	72	0	29	0	38	109	70	174	16	129	165	50	78	412	640	37	203	164	23	66	0	0	31	0	43	28	96	154	394	2	374	315	118	195	160
KCTD3	62	45	44	229	93	119	240	52	43	150	86	60	33	153	127	49	29	0	94	0	0	0	30	29	27	46	5	40	206	91	177	0	35	0	25	65	0	1	0	0	67	20	152	102	86	233	0	61	0
USH2A	0	108	95	91	38	32	121	45	145	222	452	208	74	48	77	50	43	2	392	80	119	402	208	176	470	158	191	493	1502	703	731	579	19	69	27	1	78	28	2	1	286	521	1054	234	900	577	735	515	240
ESRRG	143	69	74	65	81	25	47	27	188	83	382	86	120	46	135	160	77	26	0	100	56	590	100	112	457	259	209	436	1296	648	497	327	100	129	32	204	35	51	305	92	125	668	859	133	825	392	610	45	168
GPATCH2	103	121	135	129	196	68	131	117	132	167	93	121	11	116	119	105	16	14	47	6	23	174	35	18	226	71	201	164	425	308	323	154	35	45	51	154	33	35	60	12	96	135	531	230	363	152	448	369	0
SPATA17	1	22	6	23	0	40	19	1	41	77	128	45	6	24	44	1	112	0	119	1	45	13	43	37	183	100	84	84	417	150	222	3	15	45	37	0	26	4	2	0	34	114	264	14	377	131	257	9	120
RRP15	33	50	22	83	71	79	142	75	33	76	112	37	17	22	167	79	35	1	42	1	72	46	56	31	132	0	23	88	277	87	28	0	8	59	19	109	0	29	1	50	0	12	97	16	63	0	0	407	0
TGFB2	0	25	1	0	32	34	1	0	33	53	5	0	5	61	71	0	27	11	11	0	27	95	29	31	71	56	57	87	141	167	11	28	8	0	17	33	1	0	70	70	71	91	275	51	105	1	308	55	0
LYPLAL1	55	0	34	24	27	27	135	12	0	0	25	31	45	52	1	0	16	0	0	0	0	46	1	0	31	56	2	5	81	23	104	57	0	0	0	0	0	0	0	0	59	32	92	21	0	0	0	163	83
ZC3H11B	2	17	13	0	0	0	0	0	0	0	0	0	0	0	0	0	0	0	3	0	18	0	0	0	0	0	0	0	0	0	0	0	0	0	0	0	0	0	0	1	0	0	26	0	0	0	0	0	0
SLC30A10	2	69	74	20	0	20	55	2	41	97	207	95	83	34	27	1	31	0	68	81	84	129	109	43	313	134	198	581	955	462	444	184	29	28	15	0	48	9	1	0	77	178	693	78	620	77	233	99	189
EPRS1	152	10	115	247	132	334	392	75	202	129	158	3	139	145	127	0	80	115	65	0	49	63	49	101	72	97	179	1	575	137	156	64	37	0	95	52	0	68	0	0	32	25	168	115	166	88	204	154	0
BPNT1	31	23	0	0	0	0	0	0	22	0	0	50	0	0	51	0	8	0	1	0	0	3	19	0	37	7	52	27	247	70	3	43	0	0	2	40	11	0	1	0	34	0	54	1	117	0	0	278	2
IARS2	12	37	29	130	54	121	104	30	127	51	3	35	27	31	0	0	61	187	60	1	0	0	41	44	78	136	64	53	103	105	81	35	2	9	27	0	0	0	0	0	72	31	79	71	70	0	189	2	2
RAB3GAP2	297	121	69	246	166	207	435	189	191	178	135	182	104	186	208	225	61	0	120	32	66	189	61	27	219	158	190	222	690	241	167	87	33	44	138	132	114	83	0	116	94	126	158	86	369	20	36	105	159
MARK1	134	141	181	226	222	306	379	87	160	212	166	66	121	57	292	185	81	114	72	47	54	96	75	48	188	11	323	118	280	201	360	77	109	95	180	342	137	64	1	29	0	145	375	55	286	59	346	48	0
C1orf115	0	0	15	0	0	0	0	0	0	0	9	16	0	0	0	22	0	0	76	0	0	0	10	10	0	0	0	83	0	1	96	0	30	0	10	0	0	0	0	0	0	0	5	0	0	0	27	0	0
MTARC2	65	0	12	16	19	0	16	0	31	0	82	38	0	15	0	0	2	0	79	0	17	71	20	19	120	16	4	0	32	99	73	35	0	49	24	0	0	0	0	0	66	27	0	47	26	0	128	0	0
MTARC1	0	0	0	0	0	0	0	0	0	0	0	0	0	0	0	0	0	0	0	0	0	0	0	17	4	0	0	0	0	0	0	0	0	0	0	0	0	0	0	0	0	0	0	0	0	0	0	0	0
ENSG00000286231	0	0	0	11	0	1	0	0	0	0	0	1	16	0	0	0	14	0	0	0	0	26	0	9	38	0	0	0	0	0	0	0	0	0	0	0	0	0	0	0	0	0	82	0	5	0	0	0	0
HLX	0	0	0	0	0	0	0	0	0	0	0	0	0	0	0	0	0	0	0	0	0	0	0	0	0	0	0	0	0	0	0	0	0	0	0	0	0	0	0	0	0	0	0	0	0	0	0	0	0
DUSP10	0	0	4	13	15	0	0	0	0	0	48	47	0	25	0	0	13	0	133	0	0	93	0	35	17	0	27	0	0	36	149	4	0	0	0	0	0	41	0	10	9	42	114	41	117	171	198	0	0
HHIPL2	0	0	13	1	0	1	0	0	0	1	0	0	0	0	1	0	33	0	28	0	9	70	48	6	0	57	2	15	6	40	31	0	0	10	15	0	0	0	0	0	34	12	27	40	123	0	60	0	0
TAF1A	42	0	6	0	22	0	27	40	14	19	35	17	0	35	0	0	13	0	0	0	0	1	18	0	0	0	1	0	108	0	56	0	0	0	0	0	0	0	0	0	0	0	34	0	34	0	0	0	0
MIA3	67	64	56	236	104	42	143	138	127	200	56	79	100	163	129	21	37	48	21	1	71	1	57	20	58	0	157	7	267	10	183	55	40	71	15	12	0	1	0	0	26	67	99	54	131	170	178	124	180
AIDA	45	0	25	18	60	19	44	0	44	10	51	33	0	31	25	42	0	0	0	0	20	86	20	58	106	0	13	61	148	141	29	28	34	0	8	174	3	43	0	0	36	0	101	0	140	0	0	139	0
BROX	29	8	37	5	42	1	0	7	19	45	0	3	15	0	1	0	27	1	208	0	28	0	0	21	26	0	99	0	0	0	54	24	0	0	0	0	0	0	0	34	21	43	123	55	91	0	205	1	0
FAM177B	0	0	0	0	0	0	0	0	0	9	0	0	0	0	0	0	0	0	0	0	0	0	0	0	9	0	0	0	0	0	23	27	0	0	0	0	0	0	0	0	0	0	75	0	0	0	0	0	0
DISP1	123	101	153	162	218	29	234	169	158	200	151	94	162	187	291	0	110	66	93	77	1	118	63	236	250	59	356	365	449	438	146	191	16	59	21	1	0	17	101	64	66	123	363	39	295	0	108	118	0
TLR5	0	0	18	0	0	1	0	0	0	29	81	28	2	0	16	0	0	0	0	0	6	89	32	15	12	0	19	0	202	23	77	40	1	0	1	0	0	0	0	0	64	18	52	1	33	13	0	0	0
SUSD4	24	54	27	24	15	0	1	1	28	46	155	0	0	40	69	111	29	123	86	19	0	186	113	47	156	89	58	104	112	239	125	34	0	17	36	0	18	0	57	0	83	100	245	88	316	515	263	32	1
CCDC185	0	0	0	0	0	0	0	0	0	0	0	0	0	0	0	0	0	0	0	0	0	1	0	0	0	0	0	0	0	0	0	0	0	0	0	0	0	0	0	0	0	0	0	0	0	0	0	0	0
CAPN8	0	0	0	0	14	7	0	0	0	0	38	41	10	1	0	0	36	0	0	17	0	67	39	76	91	2	75	154	194	83	144	20	0	0	0	0	0	1	2	0	52	45	161	61	248	9	141	46	1
CAPN2	47	81	44	109	38	63	89	12	9	11	69	27	80	122	36	0	164	35	121	116	1	90	31	83	118	14	112	54	702	51	305	39	5	3	68	101	0	58	0	71	20	7	97	21	184	47	111	103	0
TP53BP2	56	46	59	138	83	139	181	38	119	149	55	0	32	14	108	0	80	0	0	0	8	130	32	19	133	49	72	185	183	142	117	31	52	107	67	0	0	29	0	0	148	17	89	47	138	0	47	1	0
FBXO28	57	76	114	70	153	39	207	76	18	151	4	66	42	87	195	7	0	0	0	12	44	69	62	14	64	34	104	12	368	159	75	59	61	40	34	203	0	62	51	0	42	7	155	0	81	0	34	145	63
DEGS1	6	0	8	24	7	47	141	39	0	37	4	0	31	48	71	0	36	77	0	61	30	20	22	34	70	0	0	31	252	12	26	32	8	1	32	33	0	33	0	1	0	16	150	1	50	0	1	0	0
NVL	76	40	182	147	68	147	204	73	120	16	107	20	28	74	293	131	36	0	304	97	14	195	21	90	194	0	133	151	239	200	167	48	1	46	44	79	10	30	1	0	172	151	175	2	73	1	541	257	2
CNIH4	4	0	33	14	29	10	58	27	14	25	42	0	28	51	48	1	0	13	0	1	0	93	15	21	31	0	71	1	101	8	94	52	10	0	0	0	0	0	44	46	0	0	77	56	33	82	0	0	0
WDR26	154	43	66	181	200	120	192	126	117	116	123	191	97	199	318	133	58	148	0	1	21	54	31	80	153	105	155	97	172	134	167	87	23	64	33	48	41	127	60	47	17	59	154	105	155	166	428	117	1
CNIH3	36	84	46	144	40	172	80	36	51	150	183	4	51	152	108	61	50	0	78	2	51	309	72	151	270	183	116	424	731	328	359	179	40	50	33	0	12	122	101	49	134	138	460	224	546	302	82	69	106
DNAH14	291	245	304	414	300	250	604	443	340	460	399	299	144	560	424	92	276	647	367	176	88	594	298	336	633	357	687	736	1571	711	554	525	202	199	188	290	186	94	98	48	682	325	1106	224	895	243	1198	428	136
LBR	51	33	57	95	95	118	101	29	100	138	15	41	0	84	33	67	4	0	187	0	0	0	32	33	49	8	155	91	0	61	53	0	6	24	72	59	4	62	0	0	53	26	78	21	97	154	1	1	1
ENAH	734	255	545	610	666	905	1188	498	353	700	409	630	295	856	1629	116	386	429	563	375	205	631	466	308	594	234	596	338	732	530	1027	540	374	376	422	367	171	204	162	149	483	305	791	482	414	112	546	519	126
SRP9	134	82	104	150	98	54	296	112	19	9	63	58	52	117	168	58	36	80	0	0	20	0	57	42	47	0	202	90	70	39	243	8	23	21	38	49	0	30	92	29	0	27	1	86	28	0	0	0	0
EPHX1	11	33	33	50	41	0	43	0	47	25	45	18	26	33	33	18	29	0	1	33	0	49	1	25	95	0	5	24	353	43	8	30	10	0	49	74	0	0	0	0	108	25	38	10	27	201	2	87	0
TMEM63A	44	51	123	173	90	1	95	74	21	40	130	131	112	247	356	65	79	146	57	1	46	101	48	50	71	53	110	150	260	88	87	0	0	10	0	0	21	1	3	0	57	14	66	12	110	1	0	1	0
LEFTY1	0	0	0	0	0	0	0	0	0	0	10	0	0	0	0	0	0	0	0	0	0	0	0	0	0	0	0	0	0	0	0	0	0	0	0	0	0	0	0	0	0	0	0	0	0	0	0	0	0
ENSG00000255835	0	0	1	24	0	0	0	0	0	0	0	0	0	0	0	0	0	0	0	0	0	0	0	0	0	32	0	0	0	0	0	0	0	0	0	0	0	0	0	0	19	0	0	0	54	0	0	0	0
PYCR2	0	0	0	0	0	0	0	0	0	0	0	0	0	0	0	0	0	0	0	0	0	0	0	0	0	0	0	0	0	0	0	0	0	0	0	0	0	0	0	0	0	0	0	0	0	0	0	0	0
LEFTY2	0	13	10	0	19	0	0	0	11	0	0	2	14	29	17	0	25	0	0	0	0	0	0	0	0	0	0	0	0	0	14	0	0	0	0	0	0	0	32	0	3	0	0	0	13	0	0	0	0
SDE2	50	11	13	21	21	0	43	12	67	21	0	0	0	34	49	0	32	0	0	0	0	19	0	0	34	0	1	0	0	0	90	17	0	16	29	70	26	0	0	0	17	0	210	18	29	0	70	0	0
H3-3A	140	16	34	193	103	131	167	60	192	127	64	30	0	73	90	90	16	0	10	0	0	36	56	26	41	0	102	50	134	49	139	27	38	27	14	94	39	6	55	22	48	73	29	53	19	0	3	0	0
ACBD3	9	22	0	23	19	1	156	69	35	90	107	67	33	70	172	78	11	0	25	0	0	26	7	47	55	0	79	51	187	142	85	45	86	0	11	54	0	18	0	32	0	1	161	14	137	21	0	166	0
MIXL1	0	0	0	0	0	0	1	0	0	0	0	0	0	7	0	0	0	35	0	0	0	22	10	31	19	30	0	0	0	10	0	0	0	0	0	0	0	0	0	0	3	0	8	0	0	0	0	0	0
LIN9	58	50	46	128	53	23	162	44	83	78	169	83	18	13	96	32	56	0	146	0	0	68	40	51	158	21	118	120	306	346	130	117	0	19	24	14	0	39	1	0	33	2	139	39	44	124	221	0	0
PARP1	281	201	335	534	330	365	501	209	330	313	261	169	78	318	377	140	187	55	202	13	43	170	202	196	308	135	316	122	338	26	219	335	154	111	215	182	13	58	0	44	42	100	341	168	40	511	59	1	192
STUM	0	54	26	23	0	0	12	14	26	1	55	27	10	15	38	1	0	0	0	1	3	98	55	47	143	8	98	33	286	126	153	70	23	61	30	0	31	0	0	0	91	86	203	114	237	220	30	0	0
ITPKB	68	46	72	4	21	25	28	0	15	29	118	28	53	78	68	0	0	44	25	0	28	50	82	79	254	3	105	119	139	88	219	15	0	7	1	0	37	0	0	0	103	61	153	66	222	0	154	0	2
PSEN2	0	0	0	0	0	0	0	0	0	0	0	0	0	0	0	0	0	0	0	0	0	0	0	0	0	0	0	0	0	0	0	0	0	0	0	0	0	0	0	0	0	0	0	0	0	0	0	0	0
ENSG00000288674	0	0	0	8	5	0	0	0	2	33	37	0	0	0	27	0	38	0	0	0	0	8	1	6	48	0	0	0	38	37	42	34	5	12	10	0	0	0	0	0	20	0	24	0	44	0	0	0	0
COQ8A	0	0	0	0	0	0	0	0	0	0	0	0	0	0	0	0	0	0	0	0	0	0	0	0	0	0	0	0	0	0	0	0	0	0	0	0	0	0	0	0	0	0	0	0	0	0	0	0	0
CDC42BPA	279	208	275	447	341	361	441	184	392	357	293	187	143	611	670	105	162	73	459	129	98	298	130	123	422	184	503	659	469	326	544	294	123	205	255	354	127	108	154	104	245	188	979	281	307	490	251	141	343
ZNF678	94	97	46	124	125	23	155	185	118	176	181	102	55	225	162	0	61	113	70	0	9	163	21	69	130	25	144	138	323	256	282	82	50	15	110	67	0	42	4	19	16	93	294	0	190	1	89	158	2
SNAP47	79	0	71	100	47	73	129	45	73	62	20	56	0	114	134	34	35	22	109	47	0	57	73	33	111	29	59	154	81	193	148	10	55	24	57	0	42	7	0	0	50	76	83	0	75	95	317	0	1
JMJD4	0	0	0	0	0	0	0	0	0	0	0	0	0	0	0	0	0	0	0	0	0	0	0	0	0	0	0	0	0	0	0	0	0	0	0	0	0	0	0	0	0	0	0	0	0	0	0	0	0
PRSS38	0	0	0	0	0	0	0	0	0	0	7	0	0	0	0	0	0	0	1	62	0	2	0	0	44	74	6	1	30	43	9	24	0	6	1	53	0	1	0	0	71	54	106	110	240	47	187	0	0
WNT9A	8	0	25	7	0	2	0	0	0	12	6	0	0	38	50	0	45	0	1	0	82	79	137	90	86	123	194	379	85	181	394	182	53	139	162	80	48	0	108	52	94	77	202	144	234	2	38	1	61
WNT3A	0	39	0	0	0	1	0	0	0	9	34	9	3	0	0	0	0	0	67	48	19	109	35	44	199	5	89	150	142	72	189	73	23	0	1	36	0	2	82	0	23	56	78	46	126	63	169	149	105
ARF1	85	66	98	123	83	48	243	81	32	108	120	114	94	172	144	127	69	0	151	178	0	55	70	18	59	28	116	81	117	15	127	19	50	46	57	47	16	29	73	50	14	23	91	22	63	1	186	0	0
C1orf35	26	0	19	0	0	0	0	41	22	0	68	18	0	21	35	84	0	0	0	0	10	0	1	0	12	0	0	12	66	107	54	0	32	0	0	40	10	0	0	1	0	0	67	26	0	1	0	0	0
MRPL55	1	1	0	17	17	0	78	0	0	0	0	0	0	0	0	0	0	0	0	0	0	0	7	13	0	0	0	0	0	0	58	0	0	0	20	75	0	0	98	0	0	0	0	0	0	0	0	1	0
GUK1	25	10	0	24	35	0	11	15	14	1	16	39	0	26	161	35	0	65	0	46	0	1	11	47	34	43	47	0	43	98	191	33	33	46	78	81	0	77	26	0	55	67	41	19	53	145	0	0	0
GJC2	0	24	0	0	0	0	0	0	0	0	51	0	0	0	0	0	0	38	0	43	0	31	0	6	42	0	35	83	0	48	31	0	0	0	11	0	0	0	0	9	17	16	11	0	13	0	16	1	0
IBA57	0	23	47	15	0	0	11	29	0	83	32	0	26	20	55	0	26	0	0	0	0	40	2	0	5	0	8	85	134	21	165	67	0	0	13	0	0	0	0	0	5	22	31	1	31	0	189	0	1
OBSCN	43	106	138	172	87	64	141	127	202	176	213	278	174	425	502	143	60	1	309	303	64	522	88	225	516	206	323	273	688	399	566	274	143	143	225	62	82	128	158	79	210	294	464	282	352	177	1022	1002	134
TRIM11	13	20	24	44	9	19	25	10	0	45	0	15	12	17	52	0	0	79	0	90	0	30	31	23	73	50	0	1	33	0	58	24	12	2	7	0	12	58	0	24	0	40	55	63	14	0	0	0	0
TRIM17	0	0	0	0	0	0	0	0	0	0	0	0	0	0	0	0	0	0	0	0	0	0	0	0	0	0	0	0	0	0	0	0	0	0	0	0	0	0	0	0	0	0	0	0	0	0	0	0	0
H3-4	0	0	0	0	0	0	0	0	0	0	0	0	0	0	0	0	0	0	0	0	0	0	0	0	0	0	0	0	0	0	0	0	0	0	0	0	0	0	0	0	0	0	0	0	0	0	0	0	0
H2AC25	9	0	0	10	0	13	2	0	1	27	88	0	22	9	0	0	26	0	0	0	18	19	20	13	16	0	47	62	0	38	78	9	24	0	0	0	0	29	0	0	6	9	63	0	8	48	0	148	0
H2BC26	0	1	38	0	0	0	29	0	39	25	0	0	0	0	0	0	3	0	0	0	21	0	0	14	26	0	0	0	0	0	0	0	0	37	0	0	0	19	0	2	5	0	67	0	15	1	4	131	0
RNF187	31	13	30	4	61	35	109	85	14	13	5	28	22	182	196	0	34	51	86	110	20	34	47	31	20	37	48	147	72	33	173	48	9	0	26	2	24	0	0	60	57	26	207	37	40	136	1	135	0
RHOU	0	0	0	0	0	8	16	0	0	0	0	0	0	32	0	0	35	0	46	0	0	10	0	0	27	15	51	0	27	0	21	2	15	0	0	0	0	0	0	0	0	0	0	0	20	0	0	0	0
RAB4A	40	52	29	92	55	41	54	31	15	11	20	78	41	79	28	0	32	1	0	0	2	97	38	0	63	40	145	41	23	185	30	23	29	0	0	0	0	0	0	0	44	0	117	0	103	165	3	0	0
CCSAP	24	11	16	5	23	30	0	0	30	73	25	78	0	52	25	1	0	7	0	13	0	63	30	0	43	31	10	6	59	6	50	30	0	0	30	0	0	19	68	0	20	64	105	0	26	0	0	0	0
ACTA1	0	0	0	0	0	0	18	13	0	0	32	0	0	0	0	0	0	0	0	0	0	0	20	0	0	0	0	0	27	0	18	0	0	0	1	0	0	0	0	0	0	0	0	0	0	0	0	0	0
NUP133	45	36	83	34	139	88	148	20	25	12	73	0	128	123	231	56	22	0	33	0	0	47	40	0	140	150	74	244	160	224	134	12	16	58	52	83	0	0	32	0	160	28	101	95	156	0	2	0	141
ABCB10	11	19	12	95	35	33	38	0	37	24	108	0	1	65	75	0	20	0	0	0	28	89	17	0	102	49	49	1	97	110	15	8	0	31	0	69	0	37	0	0	10	57	78	24	40	122	217	132	33
TAF5L	13	0	24	98	80	19	27	1	74	51	57	0	0	66	35	0	2	214	0	173	0	81	4	45	50	47	3	91	82	38	36	0	0	33	4	49	29	0	90	0	16	41	61	72	17	20	333	0	0
URB2	72	27	78	35	0	33	42	29	5	29	38	38	0	42	79	108	25	35	0	95	33	10	26	53	32	0	28	31	82	81	32	42	1	29	4	0	0	0	0	13	0	31	120	38	18	0	149	0	0
GALNT2	177	64	139	234	157	163	442	144	158	230	342	235	150	414	380	187	223	454	212	86	185	319	124	54	335	134	554	360	472	214	749	44	77	61	189	180	52	36	2	51	177	203	325	229	472	31	606	3	224
PGBD5	85	89	96	91	104	149	224	78	87	126	242	150	78	337	287	0	24	1	0	5	34	264	120	101	196	74	109	282	349	196	354	57	49	134	127	64	3	1	1	42	132	118	264	247	235	0	53	152	0
COG2	27	7	17	20	43	0	16	15	9	44	116	0	48	66	125	0	72	0	78	0	8	27	6	12	66	0	51	56	189	122	143	21	40	21	20	0	60	0	0	30	14	87	187	28	78	1	3	1	106
AGT	0	0	15	1	0	0	0	0	0	30	3	28	63	0	23	0	0	0	0	65	0	15	0	4	34	0	1	0	12	67	0	0	0	0	0	209	13	0	0	0	0	12	0	53	89	0	151	0	133
CAPN9	0	0	0	0	0	0	7	0	0	0	0	0	0	0	0	0	0	0	0	0	0	0	0	13	8	0	0	0	0	0	0	0	0	0	0	0	0	0	0	0	0	0	10	0	0	0	0	0	0
C1orf198	23	13	22	30	15	45	82	39	64	54	121	0	0	7	32	92	25	0	0	119	0	34	22	0	81	10	61	72	0	103	73	78	19	0	6	0	20	2	0	0	31	0	42	21	84	20	0	0	1
TTC13	34	15	55	45	15	0	74	0	101	37	121	6	38	25	93	44	31	0	75	0	2	18	35	25	41	26	103	171	414	9	192	122	0	0	31	0	0	0	9	0	44	12	232	137	135	25	16	167	64
ARV1	12	0	9	27	4	0	19	0	23	24	39	0	0	23	9	30	7	0	1	0	19	18	0	0	48	75	24	5	0	47	0	43	0	10	0	0	1	0	0	0	0	19	0	31	37	0	77	0	0
FAM89A	1	0	6	10	0	0	27	0	0	40	9	1	14	0	0	13	4	0	0	0	0	36	18	0	80	2	17	0	2	9	87	5	0	0	0	0	0	0	0	1	0	27	18	28	73	0	0	35	0
TRIM67	0	5	10	14	1	1	0	0	0	1	80	4	9	0	0	50	7	0	0	0	32	35	25	8	128	0	62	39	40	9	31	23	0	10	0	7	0	0	1	1	1	6	203	9	63	0	22	1	0
C1orf131	0	0	0	21	27	26	0	0	0	6	33	0	0	0	0	0	0	0	0	0	0	0	0	8	39	0	65	20	0	0	44	0	0	0	0	0	0	0	0	0	1	30	64	0	65	0	0	0	0
GNPAT	10	59	16	54	19	12	85	40	100	88	53	50	0	17	68	24	29	82	1	0	0	25	12	28	60	68	56	0	148	121	27	29	15	0	31	0	27	59	77	0	15	12	117	1	53	0	218	185	0
EXOC8	0	14	0	33	0	0	24	18	0	0	0	11	0	0	0	0	0	0	0	0	0	20	11	20	0	0	0	0	0	0	0	1	0	0	0	40	0	0	0	0	29	0	71	53	7	0	0	0	0
SPRTN	18	0	0	10	20	0	18	27	0	2	0	35	0	28	15	18	8	0	0	0	0	0	0	0	9	84	23	74	0	53	34	0	0	0	11	77	41	0	0	0	1	32	1	14	12	0	0	1	0
EGLN1	0	0	0	0	0	0	0	0	0	0	0	0	0	0	0	0	0	0	0	0	0	0	0	0	0	0	0	0	0	0	0	0	0	0	0	0	0	0	0	0	0	0	0	0	0	0	0	0	0
ENSG00000287856	0	15	0	33	19	0	0	0	0	19	69	0	38	0	69	0	7	26	57	1	0	45	43	48	58	68	29	176	417	112	68	13	0	0	0	0	0	0	0	22	19	52	251	17	143	173	3	2	0
TSNAX	0	0	0	0	0	0	0	0	0	0	0	0	0	0	0	0	0	0	0	0	0	0	0	0	0	0	0	0	0	0	0	0	0	0	0	0	0	0	0	0	0	0	0	0	0	0	0	0	0
TSNAX-DISC1	27	34	0	0	0	0	0	0	0	0	59	7	0	11	0	35	3	0	0	0	0	0	11	16	96	68	32	133	64	108	2	36	0	0	0	0	0	0	1	0	86	100	79	0	37	120	253	102	0
DISC1	63	80	64	16	58	1	27	12	64	78	128	31	8	9	1	3	0	0	44	0	40	162	83	51	287	113	66	230	839	350	287	107	0	30	30	0	7	56	52	0	109	142	376	34	330	135	2	344	1
SIPA1L2	117	44	168	128	82	183	180	52	87	207	392	153	140	291	329	155	131	159	153	26	65	108	136	226	250	130	168	313	611	424	389	396	105	66	123	148	27	87	25	86	128	230	549	63	542	241	116	1	89
MAP10	0	0	0	0	0	0	0	8	0	38	1	0	0	0	0	0	0	0	0	0	0	1	0	1	0	0	21	0	0	0	0	38	33	0	0	0	0	0	0	0	0	34	0	0	0	0	0	87	0
NTPCR	78	26	9	35	29	2	125	33	0	47	49	23	21	102	16	0	53	0	0	0	0	65	50	28	96	87	172	0	1	28	151	44	15	1	15	72	0	99	0	28	0	44	130	0	84	3	0	0	171
PCNX2	790	594	529	990	807	1143	1270	661	626	584	556	466	346	954	1250	280	56	100	722	0	181	433	475	481	444	193	822	600	808	383	1380	379	262	314	372	257	143	202	222	34	347	279	1259	686	632	150	671	346	81
MAP3K21	72	40	53	182	78	0	190	12	130	96	58	31	39	134	89	0	50	0	0	0	49	3	29	54	36	31	0	267	157	78	184	69	25	16	58	32	0	5	74	0	0	43	194	24	90	1	121	73	1
KCNK1	19	27	63	53	13	12	56	0	39	1	73	1	0	0	15	0	0	10	19	0	0	112	47	0	62	0	130	25	175	33	50	20	34	15	30	0	32	57	0	0	18	17	133	0	99	273	165	1	1
SLC35F3	135	117	164	204	149	97	334	79	56	375	419	32	158	408	428	70	74	61	287	1	25	436	178	224	500	342	253	499	2132	358	637	360	20	32	59	64	20	89	134	14	167	410	844	166	1066	220	512	514	63
COA6	0	0	0	57	0	0	11	5	21	0	17	23	0	0	0	0	0	0	0	0	0	16	2	0	60	0	40	0	99	46	0	71	28	0	0	0	0	0	0	0	0	0	34	2	3	0	133	0	0
TARBP1	158	125	74	275	152	147	309	73	57	34	64	16	10	37	151	86	0	1	40	0	0	57	16	106	135	45	115	6	444	169	197	101	57	48	24	146	46	38	0	0	85	40	101	45	162	0	0	0	0
IRF2BP2	1	0	6	35	0	25	6	0	0	0	0	0	0	10	84	0	0	0	70	0	0	3	0	0	0	0	0	0	91	1	1	0	0	23	0	0	0	0	0	0	0	19	0	0	0	0	0	62	0
TOMM20	95	40	119	144	102	97	219	80	28	65	48	0	63	114	150	75	0	55	69	0	0	25	23	31	26	46	274	56	0	2	25	14	0	45	39	53	51	0	51	17	1	77	90	36	75	1	0	153	0
RBM34	0	0	0	0	0	0	0	0	0	0	0	0	0	0	0	0	0	0	0	0	0	0	0	0	0	0	0	8	2	0	0	0	0	0	0	0	0	0	0	0	0	0	0	0	0	0	0	0	0
ARID4B	323	103	397	335	133	263	354	186	157	334	147	304	75	281	504	251	96	78	114	2	24	147	130	202	338	170	298	375	574	494	644	362	239	111	222	198	112	167	105	109	176	170	627	371	391	128	3	376	123
GGPS1	0	0	0	0	0	0	0	0	0	0	0	0	0	0	0	0	0	0	0	0	0	8	0	0	0	0	0	0	0	0	0	0	0	0	0	0	0	0	0	0	0	0	0	0	0	0	0	0	0
ENSG00000285053	0	10	0	0	0	0	0	0	19	0	0	13	10	13	48	0	0	0	0	0	0	0	31	15	28	0	0	10	0	23	35	0	0	0	0	0	0	0	0	0	44	0	43	20	85	67	266	0	1
TBCE	0	0	0	0	0	0	0	0	0	0	0	0	0	0	0	0	0	0	0	0	0	0	0	0	0	0	0	0	0	0	0	0	0	0	0	0	0	0	0	0	0	0	0	0	0	0	0	0	0
B3GALNT2	55	68	11	107	92	99	180	29	62	72	83	37	17	16	97	0	6	90	33	79	0	30	54	12	108	53	59	170	234	99	181	0	0	6	18	1	1	0	1	58	67	79	148	60	139	0	169	1	90
GNG4	135	40	202	156	56	65	49	67	5	99	51	108	84	57	35	29	100	41	58	71	23	110	85	80	173	43	187	535	457	216	191	144	98	11	27	1	44	0	16	0	142	99	378	194	179	296	54	2	35
LYST	13	20	18	16	24	1	32	0	8	70	172	96	19	25	168	68	24	0	0	0	27	84	81	131	226	98	135	547	440	266	443	163	118	62	111	68	0	5	5	11	133	195	436	435	180	512	176	12	1
NID1	66	16	36	46	28	77	26	24	70	90	32	97	0	98	124	0	50	61	71	0	0	130	84	118	73	96	49	345	137	286	230	43	1	1	13	0	30	0	2	0	0	66	128	46	195	0	21	191	2
GPR137B	17	32	69	62	35	43	18	33	35	59	32	47	37	125	74	0	70	0	0	0	10	41	56	15	143	34	60	147	71	175	164	41	3	15	61	0	0	66	0	0	25	56	145	54	109	33	186	0	0
ERO1B	39	32	0	56	31	16	79	13	21	1	81	47	96	164	216	0	54	0	91	0	137	115	87	45	84	44	90	77	105	151	352	44	11	79	127	81	0	0	110	0	205	87	354	309	169	237	59	0	0
EDARADD	0	32	13	17	0	0	31	19	41	70	128	22	47	37	9	43	1	0	85	111	38	129	66	67	203	7	214	263	822	193	223	159	33	0	9	1	1	0	44	1	70	184	349	3	245	259	41	215	0
LGALS8	0	0	19	16	0	0	0	10	0	0	21	0	0	0	34	0	0	0	0	103	30	26	13	23	28	0	0	0	63	40	0	0	0	0	0	0	0	50	26	0	0	3	75	3	34	0	0	0	85
HEATR1	205	24	100	189	122	248	213	169	164	127	65	1	41	110	130	215	68	293	106	64	11	125	41	124	130	98	48	81	349	103	104	13	27	36	13	203	35	35	0	21	45	22	103	2	146	0	1	1	1
ACTN2	15	33	19	91	14	1	59	1	1	0	86	112	34	14	100	0	9	1	70	0	39	27	41	73	145	98	56	7	249	73	171	115	15	31	23	7	0	0	0	0	65	128	108	137	283	133	1	0	2
MTR	153	63	148	261	129	118	114	65	145	279	234	15	31	83	138	0	11	106	185	5	0	89	98	25	84	41	1	84	157	301	227	171	162	74	61	66	1	0	50	45	45	132	191	181	112	0	38	191	1
MT1HL1	0	0	0	0	0	0	0	0	0	0	0	0	0	0	0	0	0	0	0	0	0	0	0	0	0	0	0	0	0	0	0	0	0	0	0	0	0	0	0	0	0	0	0	0	0	0	0	0	0
RYR2	238	193	179	219	111	398	638	242	314	450	372	239	304	462	445	184	324	223	299	223	124	665	283	467	743	331	647	1088	2100	891	839	684	203	172	198	265	132	259	403	73	709	559	1630	690	1629	848	671	350	452
ZP4	0	0	0	0	0	0	0	0	0	0	0	0	0	0	0	0	0	0	0	0	0	0	0	0	0	0	0	0	0	0	0	0	0	0	0	0	0	0	0	0	0	0	0	0	0	0	0	0	0
CHRM3	142	79	165	140	105	166	257	91	151	123	324	263	230	181	172	49	149	134	122	39	63	338	244	140	534	72	260	213	940	472	999	298	174	197	269	1	21	159	150	84	215	525	841	669	917	134	326	319	224
FMN2	35	30	77	43	24	2	117	16	142	130	212	57	120	125	59	88	176	0	100	154	59	401	205	241	517	153	95	674	1203	611	674	397	108	120	92	85	23	84	79	45	369	505	706	329	748	356	649	737	1
GREM2	0	22	0	1	18	30	0	0	21	15	10	14	0	1	20	0	3	1	0	0	46	74	60	36	158	31	66	260	41	113	183	131	0	21	0	0	3	0	0	0	30	70	193	60	198	82	97	3	7
RGS7	149	120	102	157	159	130	172	117	182	201	510	107	244	139	146	55	125	67	96	0	145	502	184	260	771	208	315	557	1304	924	805	403	181	104	181	107	76	36	73	55	546	458	1481	384	1000	659	291	545	270
FH	2	24	0	58	10	28	22	5	14	26	24	1	44	0	20	0	0	64	0	0	1	82	21	48	20	31	13	19	0	27	0	2	0	0	0	182	0	0	58	22	0	0	1	0	0	0	0	0	1
KMO	0	13	0	7	6	50	29	0	0	0	0	2	0	0	0	0	2	0	0	0	34	23	16	12	16	0	0	155	37	60	84	46	0	0	12	64	8	34	1	0	9	12	91	0	110	0	4	199	0
OPN3	30	0	64	56	40	40	69	24	23	5	46	0	0	0	25	0	31	0	5	0	0	61	0	0	93	0	41	170	110	75	119	19	0	0	0	62	40	0	0	49	2	60	117	0	69	0	0	1	0
CHML	0	0	0	0	0	0	0	0	0	0	0	0	0	0	0	0	0	0	0	0	0	0	0	0	0	0	0	0	0	0	0	0	0	0	0	0	0	0	0	0	0	0	0	0	0	0	0	0	0
WDR64	19	0	6	0	0	30	0	0	29	26	0	0	62	0	9	0	0	0	0	0	25	50	7	37	75	0	0	210	125	66	55	0	0	0	0	0	7	0	14	0	0	96	26	35	160	204	0	1	16
EXO1	34	47	26	84	43	91	45	5	49	58	0	57	143	90	193	101	22	77	56	1	0	7	49	35	37	45	92	120	292	16	196	4	0	34	0	193	12	60	0	0	0	4	100	0	73	166	0	1	0
BECN2	0	0	0	0	0	0	0	0	0	0	0	0	0	0	0	0	0	0	0	0	0	0	0	0	0	0	0	0	0	0	0	0	0	0	0	0	0	0	0	0	0	0	0	0	0	0	0	0	0
MAP1LC3C	0	0	0	0	0	0	0	0	0	0	88	0	0	29	87	45	32	0	28	0	0	61	0	19	0	0	8	0	0	0	6	0	0	0	0	0	0	0	0	0	1	8	0	0	0	0	0	0	0
PLD5	111	100	123	108	143	247	607	116	189	337	435	272	156	412	609	1	187	4	252	176	138	493	162	205	562	174	641	610	879	607	801	404	80	233	135	163	61	195	264	69	537	275	476	281	494	245	523	303	343
CEP170	174	107	70	165	144	248	255	131	189	50	146	76	115	33	239	88	27	0	0	110	15	143	97	102	90	84	135	150	375	108	146	112	127	60	96	96	33	53	119	1	25	34	243	134	242	176	1	113	105
SDCCAG8	17	59	116	118	60	62	68	42	88	33	138	73	83	124	172	54	111	53	108	0	9	137	124	133	387	46	174	197	859	248	432	162	108	93	65	207	114	30	0	107	290	272	623	77	333	147	58	114	5
AKT3	233	207	201	302	317	103	439	146	285	336	292	183	247	208	475	152	178	186	76	50	18	255	200	190	363	75	459	385	893	323	594	146	161	123	134	241	56	94	113	58	254	291	998	228	450	197	315	342	132
ZBTB18	0	4	1	9	43	0	2	15	0	1	91	47	73	59	238	0	13	1	34	0	39	135	58	87	50	88	116	20	129	36	154	31	29	63	77	132	13	74	66	0	118	33	215	142	34	140	0	0	193
SPMIP3	2	2	0	18	0	0	0	0	0	37	18	0	0	5	14	0	0	0	0	0	0	96	1	22	39	12	17	0	17	0	30	40	0	0	0	1	0	0	0	0	0	29	8	0	65	1	179	0	0
ADSS2	153	32	72	50	120	81	156	53	80	52	26	81	1	32	77	61	0	0	83	115	12	107	31	12	104	36	1	123	124	82	127	12	0	34	33	0	7	0	0	0	0	20	7	0	62	1	0	0	1
CATSPERE	15	33	34	40	1	19	55	0	80	50	82	69	161	2	80	87	116	66	76	0	0	94	73	84	326	73	89	283	594	287	335	91	4	9	25	0	23	0	0	0	67	122	494	129	373	303	91	562	330
DESI2	161	95	52	124	49	243	276	120	90	128	90	131	82	27	130	66	17	1	48	54	0	48	64	23	49	33	21	38	184	233	126	129	10	80	10	102	61	108	197	25	54	104	40	1	205	176	1	0	0
C1orf202	0	0	0	0	0	0	6	0	0	0	0	0	0	0	0	0	0	0	0	0	0	0	0	0	0	0	0	0	0	0	0	0	0	0	0	0	0	0	0	0	0	0	0	0	0	0	0	0	0
COX20	43	12	5	4	30	50	7	4	8	4	1	0	0	42	0	0	0	82	58	0	0	0	9	18	0	0	0	1	58	0	0	30	0	0	22	0	37	0	0	0	30	0	15	0	0	0	0	0	0
HNRNPU	809	205	549	809	844	848	1309	590	439	686	340	322	448	594	990	541	346	231	397	89	47	304	252	414	420	230	570	181	297	99	997	242	524	315	401	414	190	143	145	74	171	95	432	323	173	6	2	247	280
EFCAB2	23	73	38	71	39	184	92	58	81	42	85	74	50	122	1	7	105	78	102	0	29	231	77	78	474	38	221	321	211	321	428	58	35	27	21	162	77	51	2	33	64	97	343	128	389	0	545	670	7
KIF26B	33	175	68	75	8	3	58	34	106	309	368	117	157	127	360	0	217	88	170	261	76	649	220	208	731	240	354	755	1585	845	669	464	64	78	13	269	51	93	2	7	317	481	799	291	833	371	667	631	597
[truncated: 18,066 more rows]
[truncated: 1 more columns]

## Sheet: SynGO annotations
your genelist input	gene hgnc_id	gene symbol	gene name	gene synonyms	GO term ID	GO term name	GO domain	SynGO annotation ID
ABR	HGNC:81	ABR	ABR activator of RhoGEF and GTPase	MDB	GO:0099092	postsynaptic density, intracellular component (GO:0099092)	CC	2191
ABR	HGNC:81	ABR	ABR activator of RhoGEF and GTPase	MDB	GO:0050804	modulation of chemical synaptic transmission (GO:0050804)	BP	2399
ACTG1	HGNC:144	ACTG1	actin gamma 1	ACTG,DFNA20,DFNA26	GO:0099143	presynaptic actin cytoskeleton (GO:0099143)	CC	419
ACTG1	HGNC:144	ACTG1	actin gamma 1	ACTG,DFNA20,DFNA26	GO:1900242	regulation of synaptic vesicle endocytosis (GO:1900242)	BP	811
ACTG1	HGNC:144	ACTG1	actin gamma 1	ACTG,DFNA20,DFNA26	GO:0098871	postsynaptic actin cytoskeleton (GO:0098871)	CC	815
ACTG1	HGNC:144	ACTG1	actin gamma 1	ACTG,DFNA20,DFNA26	GO:0098973	structural constituent of postsynaptic actin cytoskeleton (GO:0098973)	BP	816
ACTG1	HGNC:144	ACTG1	actin gamma 1	ACTG,DFNA20,DFNA26	GO:0098973	structural constituent of postsynaptic actin cytoskeleton (GO:0098973)	BP	818
ACTN2	HGNC:164	ACTN2	actinin alpha 2		GO:0098871	postsynaptic actin cytoskeleton (GO:0098871)	CC	988
ACTN2	HGNC:164	ACTN2	actinin alpha 2		GO:0098839	postsynaptic density membrane (GO:0098839)	CC	1811
ACTN2	HGNC:164	ACTN2	actinin alpha 2		GO:0099092	postsynaptic density, intracellular component (GO:0099092)	CC	1812
ACTN2	HGNC:164	ACTN2	actinin alpha 2		GO:0098973	structural constituent of postsynaptic actin cytoskeleton (GO:0098973)	BP	5145
ACTN4	HGNC:166	ACTN4	actinin alpha 4	FSGS1	GO:0098871	postsynaptic actin cytoskeleton (GO:0098871)	CC	5275
ACTN4	HGNC:166	ACTN4	actinin alpha 4	FSGS1	GO:0098973	structural constituent of postsynaptic actin cytoskeleton (GO:0098973)	BP	5276
ACTN4	HGNC:166	ACTN4	actinin alpha 4	FSGS1	GO:0098871	postsynaptic actin cytoskeleton (GO:0098871)	CC	5284
ADAM23	HGNC:202	ADAM23	ADAM metallopeptidase domain 23	MDC3	GO:0099056	integral component of presynaptic membrane (GO:0099056)	CC	824
ADGRL3	HGNC:20974	ADGRL3	adhesion G protein-coupled receptor L3	KIAA0768,LEC3,LPHN3	GO:0050808	synapse organization (GO:0050808)	BP	1044
ADGRL3	HGNC:20974	ADGRL3	adhesion G protein-coupled receptor L3	KIAA0768,LEC3,LPHN3	GO:0099055	integral component of postsynaptic membrane (GO:0099055)	CC	3977
ADGRL3	HGNC:20974	ADGRL3	adhesion G protein-coupled receptor L3	KIAA0768,LEC3,LPHN3	GO:0007416	synapse assembly (GO:0007416)	BP	3978
ADGRL3	HGNC:20974	ADGRL3	adhesion G protein-coupled receptor L3	KIAA0768,LEC3,LPHN3	GO:0098880	maintenance of postsynaptic specialization structure (GO:0098880)	BP	4147
AFDN	HGNC:7137	AFDN	afadin, adherens junction formation factor	AF-6,AF6,MLLT4	GO:0048787	presynaptic active zone membrane (GO:0048787)	CC	5087
AFDN	HGNC:7137	AFDN	afadin, adherens junction formation factor	AF-6,AF6,MLLT4	GO:0098839	postsynaptic density membrane (GO:0098839)	CC	5088
AFDN	HGNC:7137	AFDN	afadin, adherens junction formation factor	AF-6,AF6,MLLT4	GO:0099084	postsynaptic specialization organization (GO:0099084)	BP	5089
AFDN	HGNC:7137	AFDN	afadin, adherens junction formation factor	AF-6,AF6,MLLT4	GO:0150052	regulation of postsynapse assembly (GO:0150052)	BP	5091
AGAP1	HGNC:16922	AGAP1	ArfGAP with GTPase domain, ankyrin repeat and PH domain 1	KIAA1099,GGAP1,CENTG2	GO:0098845	postsynaptic endosome (GO:0098845)	CC	4766
AGAP1	HGNC:16922	AGAP1	ArfGAP with GTPase domain, ankyrin repeat and PH domain 1	KIAA1099,GGAP1,CENTG2	GO:0099159	regulation of modification of postsynaptic structure (GO:0099159)	BP	4767
AKAP12	HGNC:370	AKAP12	A-kinase anchoring protein 12	AKAP250,SSECKS	GO:0050804	modulation of chemical synaptic transmission (GO:0050804)	BP	686
AKAP9	HGNC:379	AKAP9	A-kinase anchoring protein 9	KIAA0803,AKAP350,AKAP450,CG-NAP,YOTIAO,HYPERION,PRKA9,MU-RMS-40.16A,PPP1R45,LQT11	GO:0099147	extrinsic component of postsynaptic density membrane (GO:0099147)	CC	675
AKAP9	HGNC:379	AKAP9	A-kinase anchoring protein 9	KIAA0803,AKAP350,AKAP450,CG-NAP,YOTIAO,HYPERION,PRKA9,MU-RMS-40.16A,PPP1R45,LQT11	GO:0098962	regulation of postsynaptic neurotransmitter receptor activity (GO:0098962)	BP	1746
AMPH	HGNC:471	AMPH	amphiphysin		GO:0098850	extrinsic component of synaptic vesicle membrane (GO:0098850)	CC	645
AMPH	HGNC:471	AMPH	amphiphysin		GO:0048488	synaptic vesicle endocytosis (GO:0048488)	BP	705
AMPH	HGNC:471	AMPH	amphiphysin		GO:0048488	synaptic vesicle endocytosis (GO:0048488)	BP	1494
AMPH	HGNC:471	AMPH	amphiphysin		GO:0098793	presynapse (GO:0098793)	CC	1692
AMPH	HGNC:471	AMPH	amphiphysin		GO:0098833	presynaptic endocytic zone (GO:0098833)	CC	2001
AMPH	HGNC:471	AMPH	amphiphysin		GO:0098894	extrinsic component of presynaptic endocytic zone membrane (GO:0098894)	CC	2077
AMPH	HGNC:471	AMPH	amphiphysin		GO:0098843	postsynaptic endocytic zone (GO:0098843)	CC	4730
AP3M1	HGNC:569	AP3M1	adaptor related protein complex 3 subunit mu 1		GO:0098837	postsynaptic recycling endosome (GO:0098837)	CC	4755
AP3M1	HGNC:569	AP3M1	adaptor related protein complex 3 subunit mu 1		GO:0098884	postsynaptic neurotransmitter receptor endocytosis (GO:0098884)	BP	4756
APPL1	HGNC:24035	APPL1	adaptor protein, phosphotyrosine interacting with PH domain and leucine zipper 1		GO:0099558	maintenance of synapse structure (GO:0099558)	BP	4122
APPL1	HGNC:24035	APPL1	adaptor protein, phosphotyrosine interacting with PH domain and leucine zipper 1		GO:0098793	presynapse (GO:0098793)	CC	4123
APPL1	HGNC:24035	APPL1	adaptor protein, phosphotyrosine interacting with PH domain and leucine zipper 1		GO:0098794	postsynapse (GO:0098794)	CC	4124
ARHGAP39	HGNC:29351	ARHGAP39	Rho GTPase activating protein 39	KIAA1688,VILSE,CRGAP	GO:0098794	postsynapse (GO:0098794)	CC	2816
ARHGAP39	HGNC:29351	ARHGAP39	Rho GTPase activating protein 39	KIAA1688,VILSE,CRGAP	GO:0099173	postsynapse organization (GO:0099173)	BP	2817
ARRB2	HGNC:712	ARRB2	arrestin beta 2	BARR2,DKFZP686L0365,ARR2	GO:0098926	postsynaptic signaling pathway (GO:0098926)	BP	3068
ARRB2	HGNC:712	ARRB2	arrestin beta 2	BARR2,DKFZP686L0365,ARR2	GO:0050804	modulation of chemical synaptic transmission (GO:0050804)	BP	3069
ARRB2	HGNC:712	ARRB2	arrestin beta 2	BARR2,DKFZP686L0365,ARR2	GO:0014069	postsynaptic density (GO:0014069)	CC	5474
ATM	HGNC:795	ATM	ATM serine/threonine kinase	TEL1,TELO1,ATA,ATC	GO:0098850	extrinsic component of synaptic vesicle membrane (GO:0098850)	CC	5494
ATP2B3	HGNC:816	ATP2B3	ATPase plasma membrane Ca2+ transporting 3	PMCA3,CFAP39,SCAX1,CLA2	GO:0099056	integral component of presynaptic membrane (GO:0099056)	CC	87
ATP2B3	HGNC:816	ATP2B3	ATPase plasma membrane Ca2+ transporting 3	PMCA3,CFAP39,SCAX1,CLA2	GO:1905056	ATPase-coupled calcium ion transmembrane transporter activity involved in regulation of presynaptic cytosolic calcium levels (GO:1905056)	BP	1474
BAIAP3	HGNC:948	BAIAP3	BAI1 associated protein 3	BAP3,KIAA0734	GO:0050804	modulation of chemical synaptic transmission (GO:0050804)	BP	552
BCL2L1	HGNC:992	BCL2L1	BCL2 like 1	BCLX,BCL2L,BCL-X,BCL-XL,BCL-XS,PPP1R52	GO:0008021	synaptic vesicle (GO:0008021)	CC	4697
BCL2L1	HGNC:992	BCL2L1	BCL2 like 1	BCLX,BCL2L,BCL-X,BCL-XL,BCL-XS,PPP1R52	GO:1900242	regulation of synaptic vesicle endocytosis (GO:1900242)	BP	4698
BRAF	HGNC:1097	BRAF	B-Raf proto-oncogene, serine/threonine kinase	BRAF1,BRAF-1	GO:0098794	postsynapse (GO:0098794)	CC	5479
BRAF	HGNC:1097	BRAF	B-Raf proto-oncogene, serine/threonine kinase	BRAF1,BRAF-1	GO:0099170	postsynaptic modulation of chemical synaptic transmission (GO:0099170)	BP	5483
CACNA1B	HGNC:1389	CACNA1B	calcium voltage-gated channel subunit alpha1 B	CAV2.2,CACNN,CACNL1A5	GO:0099056	integral component of presynaptic membrane (GO:0099056)	CC	383
CACNA1B	HGNC:1389	CACNA1B	calcium voltage-gated channel subunit alpha1 B	CAV2.2,CACNN,CACNL1A5	GO:0099626	voltage-gated calcium channel activity involved in regulation of presynaptic cytosolic calcium levels (GO:0099626)	BP	462
CACNA1B	HGNC:1389	CACNA1B	calcium voltage-gated channel subunit alpha1 B	CAV2.2,CACNN,CACNL1A5	GO:0150037	regulation of calcium-dependent activation of synaptic vesicle fusion (GO:0150037)	BP	3662
CACNA1B	HGNC:1389	CACNA1B	calcium voltage-gated channel subunit alpha1 B	CAV2.2,CACNN,CACNL1A5	GO:0048786	presynaptic active zone (GO:0048786)	CC	4512
CACNA1H	HGNC:1395	CACNA1H	calcium voltage-gated channel subunit alpha1 H	CAV3.2	GO:0099059	integral component of presynaptic active zone membrane (GO:0099059)	CC	387
CACNA1H	HGNC:1395	CACNA1H	calcium voltage-gated channel subunit alpha1 H	CAV3.2	GO:0099055	integral component of postsynaptic membrane (GO:0099055)	CC	463
CADM1	HGNC:5951	CADM1	cell adhesion molecule 1	NECL2,ST17,BL2,SYNCAM,IGSF4A,NECL-2,SYNCAM1,RA175,TSLC1,IGSF4	GO:0098880	maintenance of postsynaptic specialization structure (GO:0098880)	BP	230
CADM1	HGNC:5951	CADM1	cell adhesion molecule 1	NECL2,ST17,BL2,SYNCAM,IGSF4A,NECL-2,SYNCAM1,RA175,TSLC1,IGSF4	GO:0099055	integral component of postsynaptic membrane (GO:0099055)	CC	231
CADM1	HGNC:5951	CADM1	cell adhesion molecule 1	NECL2,ST17,BL2,SYNCAM,IGSF4A,NECL-2,SYNCAM1,RA175,TSLC1,IGSF4	GO:0099056	integral component of presynaptic membrane (GO:0099056)	CC	310
CADM1	HGNC:5951	CADM1	cell adhesion molecule 1	NECL2,ST17,BL2,SYNCAM,IGSF4A,NECL-2,SYNCAM1,RA175,TSLC1,IGSF4	GO:0099560	synapse adhesion between pre- and post-synapse (GO:0099560)	BP	1016
CADM1	HGNC:5951	CADM1	cell adhesion molecule 1	NECL2,ST17,BL2,SYNCAM,IGSF4A,NECL-2,SYNCAM1,RA175,TSLC1,IGSF4	GO:0099054	presynapse assembly (GO:0099054)	BP	1018
CADM1	HGNC:5951	CADM1	cell adhesion molecule 1	NECL2,ST17,BL2,SYNCAM,IGSF4A,NECL-2,SYNCAM1,RA175,TSLC1,IGSF4	GO:0098942	retrograde trans-synaptic signaling by trans-synaptic protein complex (GO:0098942)	BP	1019
CADM1	HGNC:5951	CADM1	cell adhesion molecule 1	NECL2,ST17,BL2,SYNCAM,IGSF4A,NECL-2,SYNCAM1,RA175,TSLC1,IGSF4	GO:0007416	synapse assembly (GO:0007416)	BP	1753
CADM2	HGNC:29849	CADM2	cell adhesion molecule 2	NECL3,NECL-3,SYNCAM2,SYNCAM-2,IGSF4D	GO:0099055	integral component of postsynaptic membrane (GO:0099055)	CC	5299
CADM2	HGNC:29849	CADM2	cell adhesion molecule 2	NECL3,NECL-3,SYNCAM2,SYNCAM-2,IGSF4D	GO:0099560	synapse adhesion between pre- and post-synapse (GO:0099560)	BP	5300
CADPS	HGNC:1426	CADPS	calcium dependent secretion activator	KIAA1121,UNC-31,CADPS1	GO:0098793	presynapse (GO:0098793)	CC	491
CADPS	HGNC:1426	CADPS	calcium dependent secretion activator	KIAA1121,UNC-31,CADPS1	GO:0099525	presynaptic dense core vesicle exocytosis (GO:0099525)	BP	493
CADPS	HGNC:1426	CADPS	calcium dependent secretion activator	KIAA1121,UNC-31,CADPS1	GO:0016082	synaptic vesicle priming (GO:0016082)	BP	494
CADPS	HGNC:1426	CADPS	calcium dependent secretion activator	KIAA1121,UNC-31,CADPS1	GO:0098674	extrinsic component of neuronal dense core vesicle membrane (GO:0098674)	CC	557
CADPS	HGNC:1426	CADPS	calcium dependent secretion activator	KIAA1121,UNC-31,CADPS1	GO:0099525	presynaptic dense core vesicle exocytosis (GO:0099525)	BP	4065
CALM1	HGNC:1442	CALM1	calmodulin 1	CAMI,DD132,PHKD1,CALML2	GO:0099523	presynaptic cytosol (GO:0099523)	CC	4694
CALM1	HGNC:1442	CALM1	calmodulin 1	CAMI,DD132,PHKD1,CALML2	GO:0099524	postsynaptic cytosol (GO:0099524)	CC	4713
CALM1	HGNC:1442	CALM1	calmodulin 1	CAMI,DD132,PHKD1,CALML2	GO:0140238	presynaptic endocytosis (GO:0140238)	BP	4716
CALR	HGNC:1455	CALR	calreticulin	RO,SSA,CC1QR,FLJ26680,CALR1	SYNGO:postsyn_er	postsynaptic ER	CC	5221
CAMK2B	HGNC:1461	CAMK2B	calcium/calmodulin dependent protein kinase II beta	CAM2,CAMK2,CAMKIIB,CAMKB	GO:0014069	postsynaptic density (GO:0014069)	CC	888
CAMK2B	HGNC:1461	CAMK2B	calcium/calmodulin dependent protein kinase II beta	CAM2,CAMK2,CAMKIIB,CAMKB	GO:0098973	structural constituent of postsynaptic actin cytoskeleton (GO:0098973)	BP	947
CAMK2B	HGNC:1461	CAMK2B	calcium/calmodulin dependent protein kinase II beta	CAM2,CAMK2,CAMKIIB,CAMKB	GO:0090128	regulation of synapse maturation (GO:0090128)	BP	3724
CAMKV	HGNC:28788	CAMKV	CaM kinase like vesicle associated	MGC8407,VACAMKL	GO:0098794	postsynapse (GO:0098794)	CC	1723
CAMKV	HGNC:28788	CAMKV	CaM kinase like vesicle associated	MGC8407,VACAMKL	GO:0099159	regulation of modification of postsynaptic structure (GO:0099159)	BP	1724
CAMKV	HGNC:28788	CAMKV	CaM kinase like vesicle associated	MGC8407,VACAMKL	GO:0050804	modulation of chemical synaptic transmission (GO:0050804)	BP	3692
CAPRIN1	HGNC:6743	CAPRIN1	cell cycle associated protein 1	CAPRIN-1,RNG105,M11S1,GPIAP1	GO:0045202	synapse (GO:0045202)	CC	906
CAPRIN1	HGNC:6743	CAPRIN1	cell cycle associated protein 1	CAPRIN-1,RNG105,M11S1,GPIAP1	GO:0098794	postsynapse (GO:0098794)	CC	1317
CASKIN1	HGNC:20879	CASKIN1	CASK interacting protein 1	KIAA1306,ANKS5A	GO:0098793	presynapse (GO:0098793)	CC	2815
CASKIN1	HGNC:20879	CASKIN1	CASK interacting protein 1	KIAA1306,ANKS5A	GO:0098794	postsynapse (GO:0098794)	CC	5283
CASKIN1	HGNC:20879	CASKIN1	CASK interacting protein 1	KIAA1306,ANKS5A	GO:0099151	regulation of postsynaptic density assembly (GO:0099151)	BP	5355
CDH6	HGNC:1765	CDH6	cadherin 6		GO:0099560	synapse adhesion between pre- and post-synapse (GO:0099560)	BP	2954
CDH6	HGNC:1765	CDH6	cadherin 6		GO:0045202	synapse (GO:0045202)	CC	2956
CDK5R1	HGNC:1775	CDK5R1	cyclin dependent kinase 5 regulatory subunit 1	P35NCK5A,NCK5A	GO:0098693	regulation of synaptic vesicle cycle (GO:0098693)	BP	418
CDK5R1	HGNC:1775	CDK5R1	cyclin dependent kinase 5 regulatory subunit 1	P35NCK5A,NCK5A	GO:0098793	presynapse (GO:0098793)	CC	955
CLSTN1	HGNC:17447	CLSTN1	calsyntenin 1	CSTN1,KIAA0911,CDHR12	GO:0098845	postsynaptic endosome (GO:0098845)	CC	2760
CLSTN1	HGNC:17447	CLSTN1	calsyntenin 1	CSTN1,KIAA0911,CDHR12	GO:0099061	integral component of postsynaptic density membrane (GO:0099061)	CC	2826
CLSTN1	HGNC:17447	CLSTN1	calsyntenin 1	CSTN1,KIAA0911,CDHR12	GO:0099065	integral component of spine apparatus membrane (GO:0099065)	CC	2827
CLSTN1	HGNC:17447	CLSTN1	calsyntenin 1	CSTN1,KIAA0911,CDHR12	GO:0098969	neurotransmitter receptor transport to postsynaptic membrane (GO:0098969)	BP	2828
CLSTN1	HGNC:17447	CLSTN1	calsyntenin 1	CSTN1,KIAA0911,CDHR12	GO:0090128	regulation of synapse maturation (GO:0090128)	BP	2829
CLSTN2	HGNC:17448	CLSTN2	calsyntenin 2	CSTN2,CS2,FLJ39113,CDHR13	GO:0099061	integral component of postsynaptic density membrane (GO:0099061)	CC	2825
CNTN1	HGNC:2171	CNTN1	contactin 1		GO:0099026	anchored component of presynaptic membrane (GO:0099026)	CC	945
CNTN1	HGNC:2171	CNTN1	contactin 1		GO:0099025	anchored component of postsynaptic membrane (GO:0099025)	CC	946
CNTN1	HGNC:2171	CNTN1	contactin 1		GO:0045202	synapse (GO:0045202)	CC	5557
CORO1B	HGNC:2253	CORO1B	coronin 1B	CORONIN-2	GO:0045202	synapse (GO:0045202)	CC	5564
CTNNA2	HGNC:2510	CTNNA2	catenin alpha 2	CAP-R,CT114	GO:0099092	postsynaptic density, intracellular component (GO:0099092)	CC	992
CTNNA2	HGNC:2510	CTNNA2	catenin alpha 2	CAP-R,CT114	GO:0098831	presynaptic active zone cytoplasmic component (GO:0098831)	CC	994
CTNNA2	HGNC:2510	CTNNA2	catenin alpha 2	CAP-R,CT114	GO:0098885	modification of postsynaptic actin cytoskeleton (GO:0098885)	BP	996
CTNNA2	HGNC:2510	CTNNA2	catenin alpha 2	CAP-R,CT114	GO:0098890	extrinsic component of postsynaptic membrane (GO:0098890)	CC	1775
CTNNA2	HGNC:2510	CTNNA2	catenin alpha 2	CAP-R,CT114	GO:0098888	extrinsic component of presynaptic membrane (GO:0098888)	CC	1776
CTNND2	HGNC:2516	CTNND2	catenin delta 2	NPRAP,GT24	GO:0014069	postsynaptic density (GO:0014069)	CC	1038
CTNND2	HGNC:2516	CTNND2	catenin delta 2	NPRAP,GT24	GO:0014069	postsynaptic density (GO:0014069)	CC	2485
CTNND2	HGNC:2516	CTNND2	catenin delta 2	NPRAP,GT24	GO:0098919	structural constituent of postsynaptic density (GO:0098919)	BP	2967
CTNND2	HGNC:2516	CTNND2	catenin delta 2	NPRAP,GT24	GO:0099072	regulation of postsynaptic membrane neurotransmitter receptor levels (GO:0099072)	BP	2968
CTTN	HGNC:3338	CTTN	cortactin	EMS1	GO:0098871	postsynaptic actin cytoskeleton (GO:0098871)	CC	223
CTTN	HGNC:3338	CTTN	cortactin	EMS1	GO:0098885	modification of postsynaptic actin cytoskeleton (GO:0098885)	BP	766
CTTN	HGNC:3338	CTTN	cortactin	EMS1	GO:0098871	postsynaptic actin cytoskeleton (GO:0098871)	CC	995
CTTN	HGNC:3338	CTTN	cortactin	EMS1	GO:0098885	modification of postsynaptic actin cytoskeleton (GO:0098885)	BP	1005
CTTN	HGNC:3338	CTTN	cortactin	EMS1	GO:0098794	postsynapse (GO:0098794)	CC	3710
CTTN	HGNC:3338	CTTN	cortactin	EMS1	GO:0099010	modification of postsynaptic structure (GO:0099010)	BP	3712
CYTH1	HGNC:9501	CYTH1	cytohesin 1	B2-1,D17S811E,CYTOHESIN-1,PSCD1	GO:0099171	presynaptic modulation of chemical synaptic transmission (GO:0099171)	BP	855
CYTH1	HGNC:9501	CYTH1	cytohesin 1	B2-1,D17S811E,CYTOHESIN-1,PSCD1	GO:0098888	extrinsic component of presynaptic membrane (GO:0098888)	CC	856
DBN1	HGNC:2695	DBN1	drebrin 1	D0S117E	GO:0098871	postsynaptic actin cytoskeleton (GO:0098871)	CC	229
DBN1	HGNC:2695	DBN1	drebrin 1	D0S117E	GO:0099524	postsynaptic cytosol (GO:0099524)	CC	1434
DBN1	HGNC:2695	DBN1	drebrin 1	D0S117E	GO:0098974	postsynaptic actin cytoskeleton organization (GO:0098974)	BP	1924
DBN1	HGNC:2695	DBN1	drebrin 1	D0S117E	GO:0045211	postsynaptic membrane (GO:0045211)	CC	1926
DBN1	HGNC:2695	DBN1	drebrin 1	D0S117E	GO:0014069	postsynaptic density (GO:0014069)	CC	1964
DBN1	HGNC:2695	DBN1	drebrin 1	D0S117E	GO:0045211	postsynaptic membrane (GO:0045211)	CC	1965
DCC	HGNC:2701	DCC	DCC netrin 1 receptor	IGDCC1,NTN1R1	GO:0099061	integral component of postsynaptic density membrane (GO:0099061)	CC	1469
DCC	HGNC:2701	DCC	DCC netrin 1 receptor	IGDCC1,NTN1R1	GO:0099170	postsynaptic modulation of chemical synaptic transmission (GO:0099170)	BP	1470
DGKB	HGNC:2850	DGKB	diacylglycerol kinase beta	KIAA0718,DGK-BETA,DAGK2	GO:0099147	extrinsic component of postsynaptic density membrane (GO:0099147)	CC	2195
DGKB	HGNC:2850	DGKB	diacylglycerol kinase beta	KIAA0718,DGK-BETA,DAGK2	GO:0050804	modulation of chemical synaptic transmission (GO:0050804)	BP	2597
DGKB	HGNC:2850	DGKB	diacylglycerol kinase beta	KIAA0718,DGK-BETA,DAGK2	GO:0099175	regulation of postsynapse organization (GO:0099175)	BP	2598
DIXDC1	HGNC:23695	DIXDC1	DIX domain containing 1	KIAA1735,DIXIN	GO:0098794	postsynapse (GO:0098794)	CC	5215
DIXDC1	HGNC:23695	DIXDC1	DIX domain containing 1	KIAA1735,DIXIN	GO:0098885	modification of postsynaptic actin cytoskeleton (GO:0098885)	BP	5216
DLGAP1	HGNC:2905	DLGAP1	DLG associated protein 1	GKAP,SAPAP1,DAP-1	GO:0099092	postsynaptic density, intracellular component (GO:0099092)	CC	1695
DLGAP1	HGNC:2905	DLGAP1	DLG associated protein 1	GKAP,SAPAP1,DAP-1	GO:0098919	structural constituent of postsynaptic density (GO:0098919)	BP	1696
DLGAP1	HGNC:2905	DLGAP1	DLG associated protein 1	GKAP,SAPAP1,DAP-1	GO:0050804	modulation of chemical synaptic transmission (GO:0050804)	BP	3688
DLGAP3	HGNC:30368	DLGAP3	DLG associated protein 3	SAPAP3	GO:0099572	postsynaptic specialization (GO:0099572)	CC	1697
DLGAP3	HGNC:30368	DLGAP3	DLG associated protein 3	SAPAP3	GO:0099010	modification of postsynaptic structure (GO:0099010)	BP	1714
DLGAP3	HGNC:30368	DLGAP3	DLG associated protein 3	SAPAP3	GO:0050804	modulation of chemical synaptic transmission (GO:0050804)	BP	3690
DPYSL5	HGNC:20637	DPYSL5	dihydropyrimidinase like 5	CRMP5,ULIP6,CRMP-5,CRAM	GO:0045202	synapse (GO:0045202)	CC	5566
EFNA5	HGNC:3225	EFNA5	ephrin A5	AF1,LERK7,EPLG7	GO:0099560	synapse adhesion between pre- and post-synapse (GO:0099560)	BP	1950
EIF3A	HGNC:3271	EIF3A	eukaryotic translation initiation factor 3 subunit A	EIF3-THETA,EIF3-P170,KIAA0139,TIF32,EIF3,EIF3S10	GO:0014069	postsynaptic density (GO:0014069)	CC	1848
EIF3A	HGNC:3271	EIF3A	eukaryotic translation initiation factor 3 subunit A	EIF3-THETA,EIF3-P170,KIAA0139,TIF32,EIF3,EIF3S10	GO:0014069	postsynaptic density (GO:0014069)	CC	3882
EIF4EBP2	HGNC:3289	EIF4EBP2	eukaryotic translation initiation factor 4E binding protein 2		GO:0098794	postsynapse (GO:0098794)	CC	1369
EIF4G1	HGNC:3296	EIF4G1	eukaryotic translation initiation factor 4 gamma 1	PARK18,EIF4G	GO:0098794	postsynapse (GO:0098794)	CC	1590
ELMOD1	HGNC:25334	ELMOD1	ELMO domain containing 1	DKFZP547C176	GO:0045202	synapse (GO:0045202)	CC	5567
EPHB1	HGNC:3392	EPHB1	EPH receptor B1	HEK6,EPHT2	GO:0050804	modulation of chemical synaptic transmission (GO:0050804)	BP	1738
ERBB4	HGNC:3432	ERBB4	erb-b2 receptor tyrosine kinase 4	ALS19,HER4	GO:0007416	synapse assembly (GO:0007416)	BP	1765
ERBB4	HGNC:3432	ERBB4	erb-b2 receptor tyrosine kinase 4	ALS19,HER4	GO:0099056	integral component of presynaptic membrane (GO:0099056)	CC	1766
ERBB4	HGNC:3432	ERBB4	erb-b2 receptor tyrosine kinase 4	ALS19,HER4	GO:0099061	integral component of postsynaptic density membrane (GO:0099061)	CC	1767
ERBB4	HGNC:3432	ERBB4	erb-b2 receptor tyrosine kinase 4	ALS19,HER4	GO:0099056	integral component of presynaptic membrane (GO:0099056)	CC	3812
ERBB4	HGNC:3432	ERBB4	erb-b2 receptor tyrosine kinase 4	ALS19,HER4	GO:0099645	neurotransmitter receptor localization to postsynaptic specialization membrane (GO:0099645)	BP	3824
EXOC3	HGNC:30378	EXOC3	exocyst complex component 3	SEC6,SEC6L1	GO:0042734	presynaptic membrane (GO:0042734)	CC	165
FGFR1	HGNC:3688	FGFR1	fibroblast growth factor receptor 1	CEK,BFGFR,N-SAM,CD331,FLT2,KAL2	GO:0098794	postsynapse (GO:0098794)	CC	5418
FGFR1	HGNC:3688	FGFR1	fibroblast growth factor receptor 1	CEK,BFGFR,N-SAM,CD331,FLT2,KAL2	GO:0099151	regulation of postsynaptic density assembly (GO:0099151)	BP	5419
FLNA	HGNC:3754	FLNA	filamin A	FLN1,FLN,OPD2,OPD1	GO:0098794	postsynapse (GO:0098794)	CC	218
FLNA	HGNC:3754	FLNA	filamin A	FLN1,FLN,OPD2,OPD1	GO:0050808	synapse organization (GO:0050808)	BP	950
FYN	HGNC:4037	FYN	FYN proto-oncogene, Src family tyrosine kinase	MGC45350	GO:0099092	postsynaptic density, intracellular component (GO:0099092)	CC	1739
FYN	HGNC:4037	FYN	FYN proto-oncogene, Src family tyrosine kinase	MGC45350	GO:0050804	modulation of chemical synaptic transmission (GO:0050804)	BP	1741
GLRA3	HGNC:4328	GLRA3	glycine receptor alpha 3		GO:0099056	integral component of presynaptic membrane (GO:0099056)	CC	1188
GLRA3	HGNC:4328	GLRA3	glycine receptor alpha 3		GO:0099171	presynaptic modulation of chemical synaptic transmission (GO:0099171)	BP	1460
GLRA3	HGNC:4328	GLRA3	glycine receptor alpha 3		GO:0099060	integral component of postsynaptic specialization membrane (GO:0099060)	CC	2036
GNA11	HGNC:4379	GNA11	G protein subunit alpha 11	FBH,FBH2,FHH2,HHC2	GO:0098793	presynapse (GO:0098793)	CC	5409
GNAS	HGNC:4392	GNAS	GNAS complex locus	NESP55,NESP,GNASXL,GPSA,SCG6,SGVI,GNAS1	GO:0098794	postsynapse (GO:0098794)	CC	4887
GNAS	HGNC:4392	GNAS	GNAS complex locus	NESP55,NESP,GNASXL,GPSA,SCG6,SGVI,GNAS1	GO:0098793	presynapse (GO:0098793)	CC	4888
GPC1	HGNC:4449	GPC1	glypican 1	GLYPICAN	GO:0045202	synapse (GO:0045202)	CC	1666
GPC6	HGNC:4454	GPC6	glypican 6		GO:0045202	synapse (GO:0045202)	CC	1898
GPC6	HGNC:4454	GPC6	glypican 6		GO:0098696	regulation of neurotransmitter receptor localization to postsynaptic specialization membrane (GO:0098696)	BP	2601
GRIA4	HGNC:4574	GRIA4	glutamate ionotropic receptor AMPA type subunit 4	GLUA4,GLURD,GLUR-4,GLUR-D,GLUR4C,GLUR4	GO:0099059	integral component of presynaptic active zone membrane (GO:0099059)	CC	1204
GRIA4	HGNC:4574	GRIA4	glutamate ionotropic receptor AMPA type subunit 4	GLUA4,GLURD,GLUR-4,GLUR-D,GLUR4C,GLUR4	GO:0099507	ligand-gated ion channel activity involved in regulation of presynaptic membrane potential (GO:0099507)	BP	1225
GRIA4	HGNC:4574	GRIA4	glutamate ionotropic receptor AMPA type subunit 4	GLUA4,GLURD,GLUR-4,GLUR-D,GLUR4C,GLUR4	GO:1904315	transmitter-gated ion channel activity involved in regulation of postsynaptic membrane potential (GO:1904315)	BP	2486
GRIA4	HGNC:4574	GRIA4	glutamate ionotropic receptor AMPA type subunit 4	GLUA4,GLURD,GLUR-4,GLUR-D,GLUR4C,GLUR4	GO:0099061	integral component of postsynaptic density membrane (GO:0099061)	CC	2487
GUCY1B1	HGNC:4687	GUCY1B1	guanylate cyclase 1 soluble subunit beta 1	GC-SB3,GC-S-BETA-1,GUC1B3,GUCY1B3	GO:0098831	presynaptic active zone cytoplasmic component (GO:0098831)	CC	1465
GUCY1B1	HGNC:4687	GUCY1B1	guanylate cyclase 1 soluble subunit beta 1	GC-SB3,GC-S-BETA-1,GUC1B3,GUCY1B3	GO:0098831	presynaptic active zone cytoplasmic component (GO:0098831)	CC	1855
HABP4	HGNC:17062	HABP4	hyaluronan binding protein 4	IHABP4,SERBP1L	GO:0045202	synapse (GO:0045202)	CC	3895
HAP1	HGNC:4812	HAP1	huntingtin associated protein 1	HHLP1,HIP5	GO:0099523	presynaptic cytosol (GO:0099523)	CC	468
HAP1	HGNC:4812	HAP1	huntingtin associated protein 1	HHLP1,HIP5	GO:0099524	postsynaptic cytosol (GO:0099524)	CC	848
HAP1	HGNC:4812	HAP1	huntingtin associated protein 1	HHLP1,HIP5	GO:0099149	regulation of postsynaptic neurotransmitter receptor endocytosis (GO:0099149)	BP	1097
HIP1R	HGNC:18415	HIP1R	huntingtin interacting protein 1 related	KIAA0655,HIP3,HIP12,FLJ14000	GO:0098794	postsynapse (GO:0098794)	CC	3033
HIP1R	HGNC:18415	HIP1R	huntingtin interacting protein 1 related	KIAA0655,HIP3,HIP12,FLJ14000	GO:0099173	postsynapse organization (GO:0099173)	BP	3034
HIP1R	HGNC:18415	HIP1R	huntingtin interacting protein 1 related	KIAA0655,HIP3,HIP12,FLJ14000	GO:0098843	postsynaptic endocytic zone (GO:0098843)	CC	4726
HNRNPD	HGNC:5036	HNRNPD	heterogeneous nuclear ribonucleoprotein D	AUF1,HNRPD	GO:0045202	synapse (GO:0045202)	CC	651
HNRNPD	HGNC:5036	HNRNPD	heterogeneous nuclear ribonucleoprotein D	AUF1,HNRPD	GO:0014069	postsynaptic density (GO:0014069)	CC	3102
HSP90AA1	HGNC:5253	HSP90AA1	heat shock protein 90 alpha family class A member 1	HSP89,HSP90,FLJ31884,HSP90N,HSPC1	GO:0099072	regulation of postsynaptic membrane neurotransmitter receptor levels (GO:0099072)	BP	4131
IGSF21	HGNC:28246	IGSF21	immunoglobin superfamily member 21	MGC15730,RP11-121A23.1	GO:0099031	anchored component of postsynaptic density membrane (GO:0099031)	CC	5006
IGSF21	HGNC:28246	IGSF21	immunoglobin superfamily member 21	MGC15730,RP11-121A23.1	GO:0099550	trans-synaptic signaling, modulating synaptic transmission (GO:0099550)	BP	5007
IL1RAPL2	HGNC:5997	IL1RAPL2	interleukin 1 receptor accessory protein like 2	IL-1R9,TIGIRR-1,IL1RAPL-2,IL1R9	GO:1905606	regulation of presynapse assembly (GO:1905606)	BP	1824
ITPR1	HGNC:6180	ITPR1	inositol 1,4,5-trisphosphate receptor type 1	INSP3R1,IP3R1,ACV,PPP1R94,SCA15,SCA16,SCA29	GO:0098695	inositol 1,4,5-trisphosphate receptor activity involved in regulation of postsynaptic cytosolic calcium levels (GO:0098695)	BP	159
ITPR1	HGNC:6180	ITPR1	inositol 1,4,5-trisphosphate receptor type 1	INSP3R1,IP3R1,ACV,PPP1R94,SCA15,SCA16,SCA29	SYNGO:postsyn_ser_membrane_integral	integral component of postsynaptic SER membrane	CC	160
ITPR1	HGNC:6180	ITPR1	inositol 1,4,5-trisphosphate receptor type 1	INSP3R1,IP3R1,ACV,PPP1R94,SCA15,SCA16,SCA29	SYNGO:presyn_ser_membrane_integral	integral component of presynaptic SER membrane	CC	161
ITPR3	HGNC:6182	ITPR3	inositol 1,4,5-trisphosphate receptor type 3	IP3R3	SYNGO:presyn_er_membrane_integral	integral component of presynaptic ER membrane	CC	158
KALRN	HGNC:4814	KALRN	kalirin RhoGEF kinase	DUO,HS.8004,DUET,KALIRIN,ARHGEF24,KALNC2,HAPIP	GO:0098793	presynapse (GO:0098793)	CC	1669
KALRN	HGNC:4814	KALRN	kalirin RhoGEF kinase	DUO,HS.8004,DUET,KALIRIN,ARHGEF24,KALNC2,HAPIP	GO:0098696	regulation of neurotransmitter receptor localization to postsynaptic specialization membrane (GO:0098696)	BP	2101
KALRN	HGNC:4814	KALRN	kalirin RhoGEF kinase	DUO,HS.8004,DUET,KALIRIN,ARHGEF24,KALNC2,HAPIP	GO:1905274	regulation of modification of postsynaptic actin cytoskeleton (GO:1905274)	BP	2237
KALRN	HGNC:4814	KALRN	kalirin RhoGEF kinase	DUO,HS.8004,DUET,KALIRIN,ARHGEF24,KALNC2,HAPIP	GO:0014069	postsynaptic density (GO:0014069)	CC	2238
KCNC2	HGNC:6234	KCNC2	potassium voltage-gated channel subfamily C member 2	KV3.2	GO:0099056	integral component of presynaptic membrane (GO:0099056)	CC	170
KCNC2	HGNC:6234	KCNC2	potassium voltage-gated channel subfamily C member 2	KV3.2	GO:0099508	voltage-gated ion channel activity involved in regulation of presynaptic membrane potential (GO:0099508)	BP	171
KCNC4	HGNC:6236	KCNC4	potassium voltage-gated channel subfamily C member 4	KV3.4,HKSHIIIC,C1ORF30	GO:0099056	integral component of presynaptic membrane (GO:0099056)	CC	173
KCNC4	HGNC:6236	KCNC4	potassium voltage-gated channel subfamily C member 4	KV3.4,HKSHIIIC,C1ORF30	GO:0099055	integral component of postsynaptic membrane (GO:0099055)	CC	174
KCNC4	HGNC:6236	KCNC4	potassium voltage-gated channel subfamily C member 4	KV3.4,HKSHIIIC,C1ORF30	GO:0099508	voltage-gated ion channel activity involved in regulation of presynaptic membrane potential (GO:0099508)	BP	175
KCNC4	HGNC:6236	KCNC4	potassium voltage-gated channel subfamily C member 4	KV3.4,HKSHIIIC,C1ORF30	GO:1905030	voltage-gated ion channel activity involved in regulation of postsynaptic membrane potential (GO:1905030)	BP	176
KCNC4	HGNC:6236	KCNC4	potassium voltage-gated channel subfamily C member 4	KV3.4,HKSHIIIC,C1ORF30	GO:0099056	integral component of presynaptic membrane (GO:0099056)	CC	177
KCNC4	HGNC:6236	KCNC4	potassium voltage-gated channel subfamily C member 4	KV3.4,HKSHIIIC,C1ORF30	GO:0099055	integral component of postsynaptic membrane (GO:0099055)	CC	186
KCND2	HGNC:6238	KCND2	potassium voltage-gated channel subfamily D member 2	KV4.2,RK5,KIAA1044	GO:1905030	voltage-gated ion channel activity involved in regulation of postsynaptic membrane potential (GO:1905030)	BP	2159
KCND2	HGNC:6238	KCND2	potassium voltage-gated channel subfamily D member 2	KV4.2,RK5,KIAA1044	GO:0099055	integral component of postsynaptic membrane (GO:0099055)	CC	2161
KCND2	HGNC:6238	KCND2	potassium voltage-gated channel subfamily D member 2	KV4.2,RK5,KIAA1044	GO:0099055	integral component of postsynaptic membrane (GO:0099055)	CC	2239
KCND2	HGNC:6238	KCND2	potassium voltage-gated channel subfamily D member 2	KV4.2,RK5,KIAA1044	GO:0099060	integral component of postsynaptic specialization membrane (GO:0099060)	CC	2240
KCNN2	HGNC:6291	KCNN2	potassium calcium-activated channel subfamily N member 2	KCA2.2,HSK2	GO:0099055	integral component of postsynaptic membrane (GO:0099055)	CC	3025
KCNN2	HGNC:6291	KCNN2	potassium calcium-activated channel subfamily N member 2	KCA2.2,HSK2	GO:0099055	integral component of postsynaptic membrane (GO:0099055)	CC	3026
KCNN2	HGNC:6291	KCNN2	potassium calcium-activated channel subfamily N member 2	KCA2.2,HSK2	GO:0050804	modulation of chemical synaptic transmission (GO:0050804)	BP	3793
KCTD8	HGNC:22394	KCTD8	potassium channel tetramerization domain containing 8		GO:0098794	postsynapse (GO:0098794)	CC	4578
KCTD8	HGNC:22394	KCTD8	potassium channel tetramerization domain containing 8		GO:0048787	presynaptic active zone membrane (GO:0048787)	CC	4582
KCTD8	HGNC:22394	KCTD8	potassium channel tetramerization domain containing 8		GO:0042734	presynaptic membrane (GO:0042734)	CC	4949
KCTD8	HGNC:22394	KCTD8	potassium channel tetramerization domain containing 8		GO:0150047	G protein-coupled neurotransmitter receptor activity involved in regulation of presynaptic membrane potential (GO:0150047)	BP	5573
KIDINS220	HGNC:29508	KIDINS220	kinase D interacting substrate 220	ARMS	GO:0098794	postsynapse (GO:0098794)	CC	5282
KIF1A	HGNC:888	KIF1A	kinesin family member 1A	UNC104,ATSV,C2ORF20,SPG30	GO:0098794	postsynapse (GO:0098794)	CC	5431
KIF1A	HGNC:888	KIF1A	kinesin family member 1A	UNC104,ATSV,C2ORF20,SPG30	GO:0098937	anterograde dendritic transport (GO:0098937)	BP	5432
KIF1A	HGNC:888	KIF1A	kinesin family member 1A	UNC104,ATSV,C2ORF20,SPG30	GO:0048490	anterograde synaptic vesicle transport (GO:0048490)	BP	5437
KIF5C	HGNC:6325	KIF5C	kinesin family member 5C	NKHC2	GO:0099524	postsynaptic cytosol (GO:0099524)	CC	4165
KIF5C	HGNC:6325	KIF5C	kinesin family member 5C	NKHC2	GO:0098964	anterograde dendritic transport of messenger ribonucleoprotein complex (GO:0098964)	BP	4677
L1CAM	HGNC:6470	L1CAM	L1 cell adhesion molecule	CD171,NCAM-L1,CAML1,HSAS1,SPG1,HSAS,MIC5	GO:0050804	modulation of chemical synaptic transmission (GO:0050804)	BP	2638
L1CAM	HGNC:6470	L1CAM	L1 cell adhesion molecule	CD171,NCAM-L1,CAML1,HSAS1,SPG1,HSAS,MIC5	GO:0099056	integral component of presynaptic membrane (GO:0099056)	CC	4523
L1CAM	HGNC:6470	L1CAM	L1 cell adhesion molecule	CD171,NCAM-L1,CAML1,HSAS1,SPG1,HSAS,MIC5	GO:0051963	regulation of synapse assembly (GO:0051963)	BP	4526
L1CAM	HGNC:6470	L1CAM	L1 cell adhesion molecule	CD171,NCAM-L1,CAML1,HSAS1,SPG1,HSAS,MIC5	GO:0099558	maintenance of synapse structure (GO:0099558)	BP	4528
LAMA5	HGNC:6485	LAMA5	laminin subunit alpha 5		GO:0043083	synaptic cleft (GO:0043083)	CC	2133
LAMA5	HGNC:6485	LAMA5	laminin subunit alpha 5		GO:0098965	extracellular matrix of synaptic cleft (GO:0098965)	CC	3842
LAMA5	HGNC:6485	LAMA5	laminin subunit alpha 5		GO:0099173	postsynapse organization (GO:0099173)	BP	3862
LINGO2	HGNC:21207	LINGO2	leucine rich repeat and Ig domain containing 2	LERN3,LRRN6C	GO:0099699	integral component of synaptic membrane (GO:0099699)	CC	5325
LZTS1	HGNC:13861	LZTS1	leucine zipper tumor suppressor 1		GO:0099031	anchored component of postsynaptic density membrane (GO:0099031)	CC	3060
LZTS1	HGNC:13861	LZTS1	leucine zipper tumor suppressor 1		GO:0150052	regulation of postsynapse assembly (GO:0150052)	BP	3061
LZTS3	HGNC:30139	LZTS3	leucine zipper tumor suppressor family member 3	PROSAPIP1,KIAA0552	GO:0014069	postsynaptic density (GO:0014069)	CC	3062
LZTS3	HGNC:30139	LZTS3	leucine zipper tumor suppressor family member 3	PROSAPIP1,KIAA0552	GO:0150052	regulation of postsynapse assembly (GO:0150052)	BP	3063
MAP1A	HGNC:6835	MAP1A	microtubule associated protein 1A	MAP1L	GO:0048786	presynaptic active zone (GO:0048786)	CC	5413
MAP1A	HGNC:6835	MAP1A	microtubule associated protein 1A	MAP1L	GO:0014069	postsynaptic density (GO:0014069)	CC	5414
MAP1A	HGNC:6835	MAP1A	microtubule associated protein 1A	MAP1L	GO:0099181	structural constituent of presynapse (GO:0099181)	BP	5415
MAP1B	HGNC:6836	MAP1B	microtubule associated protein 1B	MAP5,PPP1R102	GO:0098794	postsynapse (GO:0098794)	CC	5416
MAP1B	HGNC:6836	MAP1B	microtubule associated protein 1B	MAP5,PPP1R102	GO:0150052	regulation of postsynapse assembly (GO:0150052)	BP	5417
MAP2	HGNC:6839	MAP2	microtubule associated protein 2	MAP2A,MAP2B,MAP2C	GO:0098794	postsynapse (GO:0098794)	CC	4514
MAPK14	HGNC:6876	MAPK14	mitogen-activated protein kinase 14	PRKM14,MXI2,PRKM15,CSPB1,CSBP1,CSBP2	GO:0099179	regulation of synaptic membrane adhesion (GO:0099179)	BP	2370
MAPK8	HGNC:6881	MAPK8	mitogen-activated protein kinase 8	JNK,JNK1,SAPK1,PRKM8	GO:0050804	modulation of chemical synaptic transmission (GO:0050804)	BP	3949
MCTP1	HGNC:26183	MCTP1	multiple C2 and transmembrane domain containing 1	FLJ22344	GO:0016079	synaptic vesicle exocytosis (GO:0016079)	BP	4011
MIB2	HGNC:30577	MIB2	MIB E3 ubiquitin protein ligase 2	SKELETROPHIN,ZZZ5,FLJ39787,ZZANK1	GO:0098794	postsynapse (GO:0098794)	CC	5268
MIB2	HGNC:30577	MIB2	MIB E3 ubiquitin protein ligase 2	SKELETROPHIN,ZZZ5,FLJ39787,ZZANK1	GO:0140252	regulation protein catabolic process at postsynapse (GO:0140252)	BP	5269
MIB2	HGNC:30577	MIB2	MIB E3 ubiquitin protein ligase 2	SKELETROPHIN,ZZZ5,FLJ39787,ZZANK1	GO:0099149	regulation of postsynaptic neurotransmitter receptor endocytosis (GO:0099149)	BP	5270
NAPB	HGNC:15751	NAPB	NSF attachment protein beta	SNAP-BETA,SNAPB	GO:0010807	regulation of synaptic vesicle priming (GO:0010807)	BP	717
NAPB	HGNC:15751	NAPB	NSF attachment protein beta	SNAP-BETA,SNAPB	GO:0098793	presynapse (GO:0098793)	CC	719
NAPB	HGNC:15751	NAPB	NSF attachment protein beta	SNAP-BETA,SNAPB	GO:0098794	postsynapse (GO:0098794)	CC	726
NAPB	HGNC:15751	NAPB	NSF attachment protein beta	SNAP-BETA,SNAPB	GO:0048787	presynaptic active zone membrane (GO:0048787)	CC	3797
NAPEPLD	HGNC:21683	NAPEPLD	N-acyl phosphatidylethanolamine phospholipase D	FMP30,C7ORF18,NAPE-PLD	SYNGO:presyn_ser_membrane	presynaptic SER membrane	CC	5165
NAPEPLD	HGNC:21683	NAPEPLD	N-acyl phosphatidylethanolamine phospholipase D	FMP30,C7ORF18,NAPE-PLD	GO:0042734	presynaptic membrane (GO:0042734)	CC	5166
NAPEPLD	HGNC:21683	NAPEPLD	N-acyl phosphatidylethanolamine phospholipase D	FMP30,C7ORF18,NAPE-PLD	GO:0045211	postsynaptic membrane (GO:0045211)	CC	5167
NBEA	HGNC:7648	NBEA	neurobeachin	KIAA1544,BCL8B,FLJ10197	GO:0098696	regulation of neurotransmitter receptor localization to postsynaptic specialization membrane (GO:0098696)	BP	3780
NBEA	HGNC:7648	NBEA	neurobeachin	KIAA1544,BCL8B,FLJ10197	GO:0050808	synapse organization (GO:0050808)	BP	3781
NBEA	HGNC:7648	NBEA	neurobeachin	KIAA1544,BCL8B,FLJ10197	GO:0050808	synapse organization (GO:0050808)	BP	3833
NBEA	HGNC:7648	NBEA	neurobeachin	KIAA1544,BCL8B,FLJ10197	GO:0098890	extrinsic component of postsynaptic membrane (GO:0098890)	CC	4206
NECTIN1	HGNC:9706	NECTIN1	nectin cell adhesion molecule 1	PRR1,PVRR1,SK-12,HIGR,CLPED1,CD111,OFC7,NECTIN-1,HVEC,ED4,PVRL1	GO:0099059	integral component of presynaptic active zone membrane (GO:0099059)	CC	2232
NECTIN1	HGNC:9706	NECTIN1	nectin cell adhesion molecule 1	PRR1,PVRR1,SK-12,HIGR,CLPED1,CD111,OFC7,NECTIN-1,HVEC,ED4,PVRL1	GO:0050807	regulation of synapse organization (GO:0050807)	BP	2407
NEFL	HGNC:7739	NEFL	neurofilament light chain	NFL,CMT1F,CMT2E,NF68,PPP1R110	GO:0099160	postsynaptic intermediate filament cytoskeleton (GO:0099160)	CC	1288
NEFL	HGNC:7739	NEFL	neurofilament light chain	NFL,CMT1F,CMT2E,NF68,PPP1R110	GO:0099182	presynaptic intermediate filament cytoskeleton (GO:0099182)	CC	1687
NEFL	HGNC:7739	NEFL	neurofilament light chain	NFL,CMT1F,CMT2E,NF68,PPP1R110	GO:0090128	regulation of synapse maturation (GO:0090128)	BP	1688
NEFL	HGNC:7739	NEFL	neurofilament light chain	NFL,CMT1F,CMT2E,NF68,PPP1R110	GO:0099184	structural constituent of postsynaptic intermediate filament cytoskeleton (GO:0099184)	BP	2202
NEFL	HGNC:7739	NEFL	neurofilament light chain	NFL,CMT1F,CMT2E,NF68,PPP1R110	GO:0099170	postsynaptic modulation of chemical synaptic transmission (GO:0099170)	BP	3684
NEFM	HGNC:7734	NEFM	neurofilament medium chain	NFM,NF-M,NEF3	GO:0099160	postsynaptic intermediate filament cytoskeleton (GO:0099160)	CC	997
NEFM	HGNC:7734	NEFM	neurofilament medium chain	NFM,NF-M,NEF3	GO:0099182	presynaptic intermediate filament cytoskeleton (GO:0099182)	CC	1002
NEO1	HGNC:7754	NEO1	neogenin 1	NGN,HST17534,IGDCC2,NTN1R2	GO:0099550	trans-synaptic signaling, modulating synaptic transmission (GO:0099550)	BP	4990
NEO1	HGNC:7754	NEO1	neogenin 1	NGN,HST17534,IGDCC2,NTN1R2	GO:0099061	integral component of postsynaptic density membrane (GO:0099061)	CC	4991
NETO1	HGNC:13823	NETO1	neuropilin and tolloid like 1	BTCL1,BCTL1	GO:0099061	integral component of postsynaptic density membrane (GO:0099061)	CC	2146
NETO1	HGNC:13823	NETO1	neuropilin and tolloid like 1	BTCL1,BCTL1	GO:0140231	anterograde axonal transport of neurotransmitter receptor complex (GO:0140231)	BP	3843
NETO1	HGNC:13823	NETO1	neuropilin and tolloid like 1	BTCL1,BCTL1	GO:0099645	neurotransmitter receptor localization to postsynaptic specialization membrane (GO:0099645)	BP	3858
NETO1	HGNC:13823	NETO1	neuropilin and tolloid like 1	BTCL1,BCTL1	GO:0098962	regulation of postsynaptic neurotransmitter receptor activity (GO:0098962)	BP	3860
NLGN4Y	HGNC:15529	NLGN4Y	neuroligin 4 Y-linked	KIAA0951	GO:0099060	integral component of postsynaptic specialization membrane (GO:0099060)	CC	2773
NOTCH1	HGNC:7881	NOTCH1	notch receptor 1		GO:0099061	integral component of postsynaptic density membrane (GO:0099061)	CC	4682
NOTCH1	HGNC:7881	NOTCH1	notch receptor 1		GO:0099565	postsynaptic process involved in chemical synaptic transmission (GO:0099565)	BP	4683
NOTCH1	HGNC:7881	NOTCH1	notch receptor 1		GO:0099061	integral component of postsynaptic density membrane (GO:0099061)	CC	5040
NOTCH1	HGNC:7881	NOTCH1	notch receptor 1		GO:0098962	regulation of postsynaptic neurotransmitter receptor activity (GO:0098962)	BP	5041
NPTXR	HGNC:7954	NPTXR	neuronal pentraxin receptor		GO:0099150	regulation of postsynaptic specialization assembly (GO:0099150)	BP	311
NPTXR	HGNC:7954	NPTXR	neuronal pentraxin receptor		GO:0099645	neurotransmitter receptor localization to postsynaptic specialization membrane (GO:0099645)	BP	849
NPTXR	HGNC:7954	NPTXR	neuronal pentraxin receptor		GO:0098962	regulation of postsynaptic neurotransmitter receptor activity (GO:0098962)	BP	1836
NRCAM	HGNC:7994	NRCAM	neuronal cell adhesion molecule	KIAA0343,BRAVO	GO:0099055	integral component of postsynaptic membrane (GO:0099055)	CC	1888
NRCAM	HGNC:7994	NRCAM	neuronal cell adhesion molecule	KIAA0343,BRAVO	GO:0099061	integral component of postsynaptic density membrane (GO:0099061)	CC	2643
NRCAM	HGNC:7994	NRCAM	neuronal cell adhesion molecule	KIAA0343,BRAVO	GO:0099175	regulation of postsynapse organization (GO:0099175)	BP	2644
NRG1	HGNC:7997	NRG1	neuregulin 1	NDF,GGF,NRG1-IT2	GO:1905606	regulation of presynapse assembly (GO:1905606)	BP	1580
NRG1	HGNC:7997	NRG1	neuregulin 1	NDF,GGF,NRG1-IT2	GO:0099527	postsynapse to nucleus signaling pathway (GO:0099527)	BP	2775
NRG1	HGNC:7997	NRG1	neuregulin 1	NDF,GGF,NRG1-IT2	GO:0099149	regulation of postsynaptic neurotransmitter receptor endocytosis (GO:0099149)	BP	2776
NRG1	HGNC:7997	NRG1	neuregulin 1	NDF,GGF,NRG1-IT2	GO:0099059	integral component of presynaptic active zone membrane (GO:0099059)	CC	2777
NRG1	HGNC:7997	NRG1	neuregulin 1	NDF,GGF,NRG1-IT2	GO:0099061	integral component of postsynaptic density membrane (GO:0099061)	CC	2778
NRG1	HGNC:7997	NRG1	neuregulin 1	NDF,GGF,NRG1-IT2	GO:0099560	synapse adhesion between pre- and post-synapse (GO:0099560)	BP	2779
NRG1	HGNC:7997	NRG1	neuregulin 1	NDF,GGF,NRG1-IT2	GO:0098794	postsynapse (GO:0098794)	CC	3813
NRXN3	HGNC:8010	NRXN3	neurexin 3	KIAA0743,C14ORF60	GO:0099072	regulation of postsynaptic membrane neurotransmitter receptor levels (GO:0099072)	BP	896
NRXN3	HGNC:8010	NRXN3	neurexin 3	KIAA0743,C14ORF60	GO:0099171	presynaptic modulation of chemical synaptic transmission (GO:0099171)	BP	897
NRXN3	HGNC:8010	NRXN3	neurexin 3	KIAA0743,C14ORF60	GO:0099171	presynaptic modulation of chemical synaptic transmission (GO:0099171)	BP	1770
NRXN3	HGNC:8010	NRXN3	neurexin 3	KIAA0743,C14ORF60	GO:0099645	neurotransmitter receptor localization to postsynaptic specialization membrane (GO:0099645)	BP	3098
NRXN3	HGNC:8010	NRXN3	neurexin 3	KIAA0743,C14ORF60	GO:0097107	postsynaptic density assembly (GO:0097107)	BP	3100
NRXN3	HGNC:8010	NRXN3	neurexin 3	KIAA0743,C14ORF60	GO:0099072	regulation of postsynaptic membrane neurotransmitter receptor levels (GO:0099072)	BP	3668
NRXN3	HGNC:8010	NRXN3	neurexin 3	KIAA0743,C14ORF60	GO:0099537	trans-synaptic signaling (GO:0099537)	BP	3674
NRXN3	HGNC:8010	NRXN3	neurexin 3	KIAA0743,C14ORF60	GO:0099537	trans-synaptic signaling (GO:0099537)	BP	3675
NRXN3	HGNC:8010	NRXN3	neurexin 3	KIAA0743,C14ORF60	GO:0099059	integral component of presynaptic active zone membrane (GO:0099059)	CC	4772
NRXN3	HGNC:8010	NRXN3	neurexin 3	KIAA0743,C14ORF60	GO:0099550	trans-synaptic signaling, modulating synaptic transmission (GO:0099550)	BP	4995
P2RX3	HGNC:8534	P2RX3	purinergic receptor P2X 3	P2X3	GO:0099056	integral component of presynaptic membrane (GO:0099056)	CC	799
P2RX3	HGNC:8534	P2RX3	purinergic receptor P2X 3	P2X3	GO:0050804	modulation of chemical synaptic transmission (GO:0050804)	BP	2292
PABPC1	HGNC:8554	PABPC1	poly(A) binding protein cytoplasmic 1	PAB1,PABPC2	GO:0045202	synapse (GO:0045202)	CC	565
PABPC1	HGNC:8554	PABPC1	poly(A) binding protein cytoplasmic 1	PAB1,PABPC2	GO:0045202	synapse (GO:0045202)	CC	1900
PACSIN1	HGNC:8570	PACSIN1	protein kinase C and casein kinase substrate in neurons 1	SDPI	GO:0048488	synaptic vesicle endocytosis (GO:0048488)	BP	735
PACSIN1	HGNC:8570	PACSIN1	protein kinase C and casein kinase substrate in neurons 1	SDPI	GO:0098833	presynaptic endocytic zone (GO:0098833)	CC	1700
PACSIN1	HGNC:8570	PACSIN1	protein kinase C and casein kinase substrate in neurons 1	SDPI	GO:0099149	regulation of postsynaptic neurotransmitter receptor endocytosis (GO:0099149)	BP	2660
PACSIN1	HGNC:8570	PACSIN1	protein kinase C and casein kinase substrate in neurons 1	SDPI	GO:0098839	postsynaptic density membrane (GO:0098839)	CC	2848
PACSIN1	HGNC:8570	PACSIN1	protein kinase C and casein kinase substrate in neurons 1	SDPI	GO:0099149	regulation of postsynaptic neurotransmitter receptor endocytosis (GO:0099149)	BP	2907
PAK3	HGNC:8592	PAK3	p21 (RAC1) activated kinase 3	HPAK3,BPAK,MRX30,MRX47	GO:0014069	postsynaptic density (GO:0014069)	CC	502
PAK3	HGNC:8592	PAK3	p21 (RAC1) activated kinase 3	HPAK3,BPAK,MRX30,MRX47	GO:0090128	regulation of synapse maturation (GO:0090128)	BP	1893
PAK3	HGNC:8592	PAK3	p21 (RAC1) activated kinase 3	HPAK3,BPAK,MRX30,MRX47	GO:0098696	regulation of neurotransmitter receptor localization to postsynaptic specialization membrane (GO:0098696)	BP	2432
PAK3	HGNC:8592	PAK3	p21 (RAC1) activated kinase 3	HPAK3,BPAK,MRX30,MRX47	GO:0098696	regulation of neurotransmitter receptor localization to postsynaptic specialization membrane (GO:0098696)	BP	2433
PAK3	HGNC:8592	PAK3	p21 (RAC1) activated kinase 3	HPAK3,BPAK,MRX30,MRX47	GO:0099175	regulation of postsynapse organization (GO:0099175)	BP	3003
PCLO	HGNC:13406	PCLO	piccolo presynaptic cytomatrix protein	KIAA0559,DKFZP779G1236,ACZ	GO:0098831	presynaptic active zone cytoplasmic component (GO:0098831)	CC	102
PCLO	HGNC:13406	PCLO	piccolo presynaptic cytomatrix protein	KIAA0559,DKFZP779G1236,ACZ	GO:0098882	structural constituent of active zone (GO:0098882)	BP	103
PCLO	HGNC:13406	PCLO	piccolo presynaptic cytomatrix protein	KIAA0559,DKFZP779G1236,ACZ	GO:0098831	presynaptic active zone cytoplasmic component (GO:0098831)	CC	313
PCLO	HGNC:13406	PCLO	piccolo presynaptic cytomatrix protein	KIAA0559,DKFZP779G1236,ACZ	GO:0097091	synaptic vesicle clustering (GO:0097091)	BP	356
PCLO	HGNC:13406	PCLO	piccolo presynaptic cytomatrix protein	KIAA0559,DKFZP779G1236,ACZ	GO:0098831	presynaptic active zone cytoplasmic component (GO:0098831)	CC	4118
PCLO	HGNC:13406	PCLO	piccolo presynaptic cytomatrix protein	KIAA0559,DKFZP779G1236,ACZ	GO:0099140	presynaptic actin cytoskeleton organization (GO:0099140)	BP	4839
PLCB3	HGNC:9056	PLCB3	phospholipase C beta 3		GO:0099524	postsynaptic cytosol (GO:0099524)	CC	479
PLCXD3	HGNC:31822	PLCXD3	phosphatidylinositol specific phospholipase C X domain containing 3		GO:0045202	synapse (GO:0045202)	CC	952
PLEKHG5	HGNC:29105	PLEKHG5	pleckstrin homology and RhoGEF domain containing G5	KIAA0720,SYX,GEF720,TECH,ARHGEF45	GO:0140251	regulation protein catabolic process at presynapse (GO:0140251)	BP	2770
PLXNA1	HGNC:9099	PLXNA1	plexin A1	PLXN1	GO:0045202	synapse (GO:0045202)	CC	5559
PLXNA4	HGNC:9102	PLXNA4	plexin A4	KIAA1550,DKFZP434G0625PRO34003,FAYV2820,PLXNA4A,PLXNA4B	GO:0099558	maintenance of synapse structure (GO:0099558)	BP	3128
PODXL	HGNC:9171	PODXL	podocalyxin like	PCLP,GP200,PODXL1,PDX	GO:0099056	integral component of presynaptic membrane (GO:0099056)	CC	4889
PODXL	HGNC:9171	PODXL	podocalyxin like	PCLP,GP200,PODXL1,PDX	GO:0051963	regulation of synapse assembly (GO:0051963)	BP	4947
PPP1R9A	HGNC:14946	PPP1R9A	protein phosphatase 1 regulatory subunit 9A	NEURABIN-I,KIAA1222,FLJ20068	GO:0098793	presynapse (GO:0098793)	CC	912
PPP1R9A	HGNC:14946	PPP1R9A	protein phosphatase 1 regulatory subunit 9A	NEURABIN-I,KIAA1222,FLJ20068	GO:0014069	postsynaptic density (GO:0014069)	CC	913
PPP1R9A	HGNC:14946	PPP1R9A	protein phosphatase 1 regulatory subunit 9A	NEURABIN-I,KIAA1222,FLJ20068	GO:0050804	modulation of chemical synaptic transmission (GO:0050804)	BP	1682
PPP1R9A	HGNC:14946	PPP1R9A	protein phosphatase 1 regulatory subunit 9A	NEURABIN-I,KIAA1222,FLJ20068	GO:0098871	postsynaptic actin cytoskeleton (GO:0098871)	CC	1709
PPP1R9A	HGNC:14946	PPP1R9A	protein phosphatase 1 regulatory subunit 9A	NEURABIN-I,KIAA1222,FLJ20068	GO:0098974	postsynaptic actin cytoskeleton organization (GO:0098974)	BP	1710
PPP3CA	HGNC:9314	PPP3CA	protein phosphatase 3 catalytic subunit alpha	PPP2B,CALN,CALNA	GO:0045202	synapse (GO:0045202)	CC	1062
PPP3CA	HGNC:9314	PPP3CA	protein phosphatase 3 catalytic subunit alpha	PPP2B,CALN,CALNA	GO:0099170	postsynaptic modulation of chemical synaptic transmission (GO:0099170)	BP	1346
PTPRS	HGNC:9681	PTPRS	protein tyrosine phosphatase receptor type S		GO:0099056	integral component of presynaptic membrane (GO:0099056)	CC	844
PTPRS	HGNC:9681	PTPRS	protein tyrosine phosphatase receptor type S		GO:0099054	presynapse assembly (GO:0099054)	BP	1843
PTPRS	HGNC:9681	PTPRS	protein tyrosine phosphatase receptor type S		GO:0099151	regulation of postsynaptic density assembly (GO:0099151)	BP	1846
PTPRS	HGNC:9681	PTPRS	protein tyrosine phosphatase receptor type S		GO:0099056	integral component of presynaptic membrane (GO:0099056)	CC	2246
PTPRS	HGNC:9681	PTPRS	protein tyrosine phosphatase receptor type S		GO:0099054	presynapse assembly (GO:0099054)	BP	2336
PTPRS	HGNC:9681	PTPRS	protein tyrosine phosphatase receptor type S		GO:0099151	regulation of postsynaptic density assembly (GO:0099151)	BP	2338
PTPRS	HGNC:9681	PTPRS	protein tyrosine phosphatase receptor type S		GO:0099560	synapse adhesion between pre- and post-synapse (GO:0099560)	BP	2464
PTPRS	HGNC:9681	PTPRS	protein tyrosine phosphatase receptor type S		GO:0099560	synapse adhesion between pre- and post-synapse (GO:0099560)	BP	2472
PTPRS	HGNC:9681	PTPRS	protein tyrosine phosphatase receptor type S		GO:0099560	synapse adhesion between pre- and post-synapse (GO:0099560)	BP	2477
PTPRS	HGNC:9681	PTPRS	protein tyrosine phosphatase receptor type S		GO:0050804	modulation of chemical synaptic transmission (GO:0050804)	BP	2650
PTPRS	HGNC:9681	PTPRS	protein tyrosine phosphatase receptor type S		GO:0050808	synapse organization (GO:0050808)	BP	2743
PTPRS	HGNC:9681	PTPRS	protein tyrosine phosphatase receptor type S		GO:0099537	trans-synaptic signaling (GO:0099537)	BP	4203
PURA	HGNC:9701	PURA	purine rich element binding protein A	PURALPHA,PUR1,PUR-ALPHA	GO:0098794	postsynapse (GO:0098794)	CC	1343
PURA	HGNC:9701	PURA	purine rich element binding protein A	PURALPHA,PUR1,PUR-ALPHA	GO:0098963	dendritic transport of messenger ribonucleoprotein complex (GO:0098963)	BP	1344
PURA	HGNC:9701	PURA	purine rich element binding protein A	PURALPHA,PUR1,PUR-ALPHA	GO:0014069	postsynaptic density (GO:0014069)	CC	1878
RAB18	HGNC:14244	RAB18	RAB18, member RAS oncogene family		GO:0045202	synapse (GO:0045202)	CC	246
RAB6B	HGNC:14902	RAB6B	RAB6B, member RAS oncogene family		GO:0098793	presynapse (GO:0098793)	CC	212
RAC1	HGNC:9801	RAC1	Rac family small GTPase 1	TC-25,P21-RAC1,RAC-1	GO:0098794	postsynapse (GO:0098794)	CC	2150
RAC1	HGNC:9801	RAC1	Rac family small GTPase 1	TC-25,P21-RAC1,RAC-1	GO:0098794	postsynapse (GO:0098794)	CC	2152
RAC1	HGNC:9801	RAC1	Rac family small GTPase 1	TC-25,P21-RAC1,RAC-1	GO:0098974	postsynaptic actin cytoskeleton organization (GO:0098974)	BP	2791
RAC1	HGNC:9801	RAC1	Rac family small GTPase 1	TC-25,P21-RAC1,RAC-1	GO:0150052	regulation of postsynapse assembly (GO:0150052)	BP	5298
RAC1	HGNC:9801	RAC1	Rac family small GTPase 1	TC-25,P21-RAC1,RAC-1	GO:0098993	anchored component of synaptic vesicle membrane (GO:0098993)	CC	5362
RAC1	HGNC:9801	RAC1	Rac family small GTPase 1	TC-25,P21-RAC1,RAC-1	GO:0099026	anchored component of presynaptic membrane (GO:0099026)	CC	5363
RAC1	HGNC:9801	RAC1	Rac family small GTPase 1	TC-25,P21-RAC1,RAC-1	GO:0099025	anchored component of postsynaptic membrane (GO:0099025)	CC	5364
RAC1	HGNC:9801	RAC1	Rac family small GTPase 1	TC-25,P21-RAC1,RAC-1	GO:1900242	regulation of synaptic vesicle endocytosis (GO:1900242)	BP	5368
RBMX	HGNC:9910	RBMX	RNA binding motif protein X-linked	RNMX,HNRNPG	GO:0014069	postsynaptic density (GO:0014069)	CC	3094
RBMX	HGNC:9910	RBMX	RNA binding motif protein X-linked	RNMX,HNRNPG	GO:0099175	regulation of postsynapse organization (GO:0099175)	BP	3105
RIMS3	HGNC:21292	RIMS3	regulating synaptic membrane exocytosis 3	RIM3,NIM3	GO:0099524	postsynaptic cytosol (GO:0099524)	CC	77
RIMS3	HGNC:21292	RIMS3	regulating synaptic membrane exocytosis 3	RIM3,NIM3	GO:0050807	regulation of synapse organization (GO:0050807)	BP	327
RNF19A	HGNC:13432	RNF19A	ring finger protein 19A, RBR E3 ubiquitin protein ligase	DORFIN,DKFZP566B1346,RNF19	GO:0099576	regulation of protein catabolic process at postsynapse, modulating synaptic transmission (GO:0099576)	BP	652
ROBO2	HGNC:10250	ROBO2	roundabout guidance receptor 2	KIAA1568	GO:0099061	integral component of postsynaptic density membrane (GO:0099061)	CC	4631
ROBO2	HGNC:10250	ROBO2	roundabout guidance receptor 2	KIAA1568	GO:0060074	synapse maturation (GO:0060074)	BP	4632
RPL10A	HGNC:10299	RPL10A	ribosomal protein L10a	CSA-19,L10A,UL1,NEDD6	GO:0045202	synapse (GO:0045202)	CC	632
RPL10A	HGNC:10299	RPL10A	ribosomal protein L10a	CSA-19,L10A,UL1,NEDD6	GO:0014069	postsynaptic density (GO:0014069)	CC	1873
RPL10A	HGNC:10299	RPL10A	ribosomal protein L10a	CSA-19,L10A,UL1,NEDD6	SYNGO:postsyn_ribosome	postsynaptic ribosome	CC	3134
RPL10A	HGNC:10299	RPL10A	ribosomal protein L10a	CSA-19,L10A,UL1,NEDD6	GO:0140236	translation at presynapse (GO:0140236)	BP	3498
RPL10A	HGNC:10299	RPL10A	ribosomal protein L10a	CSA-19,L10A,UL1,NEDD6	SYNGO:presyn_ribosome	presynaptic ribosome	CC	3547
RPL10A	HGNC:10299	RPL10A	ribosomal protein L10a	CSA-19,L10A,UL1,NEDD6	GO:0140242	translation at postsynapse (GO:0140242)	BP	3596
RPL14	HGNC:10305	RPL14	ribosomal protein L14	L14,HRL14,RL14,CTG-B33,EL14	GO:0014069	postsynaptic density (GO:0014069)	CC	1859
RPL14	HGNC:10305	RPL14	ribosomal protein L14	L14,HRL14,RL14,CTG-B33,EL14	GO:0045202	synapse (GO:0045202)	CC	3142
RPL14	HGNC:10305	RPL14	ribosomal protein L14	L14,HRL14,RL14,CTG-B33,EL14	SYNGO:postsyn_ribosome	postsynaptic ribosome	CC	3143
RPL14	HGNC:10305	RPL14	ribosomal protein L14	L14,HRL14,RL14,CTG-B33,EL14	GO:0140236	translation at presynapse (GO:0140236)	BP	3503
RPL14	HGNC:10305	RPL14	ribosomal protein L14	L14,HRL14,RL14,CTG-B33,EL14	SYNGO:presyn_ribosome	presynaptic ribosome	CC	3552
RPL14	HGNC:10305	RPL14	ribosomal protein L14	L14,HRL14,RL14,CTG-B33,EL14	GO:0140242	translation at postsynapse (GO:0140242)	BP	3601
RPL19	HGNC:10312	RPL19	ribosomal protein L19	FLJ27452,MGC71997,DKFZP779D216,EL19	GO:0045202	synapse (GO:0045202)	CC	619
RPL4	HGNC:10353	RPL4	ribosomal protein L4	L4,UL4	GO:0014069	postsynaptic density (GO:0014069)	CC	1871
RPL4	HGNC:10353	RPL4	ribosomal protein L4	L4,UL4	SYNGO:postsyn_ribosome	postsynaptic ribosome	CC	3193
RPL4	HGNC:10353	RPL4	ribosomal protein L4	L4,UL4	GO:0140236	translation at presynapse (GO:0140236)	BP	3524
RPL4	HGNC:10353	RPL4	ribosomal protein L4	L4,UL4	SYNGO:presyn_ribosome	presynaptic ribosome	CC	3573
RPL4	HGNC:10353	RPL4	ribosomal protein L4	L4,UL4	GO:0140242	translation at postsynapse (GO:0140242)	BP	3623
RPL7A	HGNC:10364	RPL7A	ribosomal protein L7a	SURF3,TRUP,L7A,EL8	GO:0045202	synapse (GO:0045202)	CC	629
RPL7A	HGNC:10364	RPL7A	ribosomal protein L7a	SURF3,TRUP,L7A,EL8	SYNGO:postsyn_ribosome	postsynaptic ribosome	CC	3198
RPL7A	HGNC:10364	RPL7A	ribosomal protein L7a	SURF3,TRUP,L7A,EL8	GO:0140236	translation at presynapse (GO:0140236)	BP	3528
RPL7A	HGNC:10364	RPL7A	ribosomal protein L7a	SURF3,TRUP,L7A,EL8	SYNGO:presyn_ribosome	presynaptic ribosome	CC	3577
RPL7A	HGNC:10364	RPL7A	ribosomal protein L7a	SURF3,TRUP,L7A,EL8	GO:0140242	translation at postsynapse (GO:0140242)	BP	3627
RPS15	HGNC:10388	RPS15	ribosomal protein S15	MGC111130,S15,US19	GO:0045202	synapse (GO:0045202)	CC	610
RPS15	HGNC:10388	RPS15	ribosomal protein S15	MGC111130,S15,US19	SYNGO:postsyn_ribosome	postsynaptic ribosome	CC	3227
RPS24	HGNC:10411	RPS24	ribosomal protein S24	S24,ES24	GO:0045202	synapse (GO:0045202)	CC	3210
RPS24	HGNC:10411	RPS24	ribosomal protein S24	S24,ES24	SYNGO:postsyn_ribosome	postsynaptic ribosome	CC	3221
RPS24	HGNC:10411	RPS24	ribosomal protein S24	S24,ES24	GO:0140236	translation at presynapse (GO:0140236)	BP	3539
RPS24	HGNC:10411	RPS24	ribosomal protein S24	S24,ES24	SYNGO:presyn_ribosome	presynaptic ribosome	CC	3588
RPS24	HGNC:10411	RPS24	ribosomal protein S24	S24,ES24	GO:0140242	translation at postsynapse (GO:0140242)	BP	3638
RPS3A	HGNC:10421	RPS3A	ribosomal protein S3A	S3A,MFTL	GO:0045202	synapse (GO:0045202)	CC	603
RPS3A	HGNC:10421	RPS3A	ribosomal protein S3A	S3A,MFTL	SYNGO:postsyn_ribosome	postsynaptic ribosome	CC	3239
RPS8	HGNC:10441	RPS8	ribosomal protein S8	ES8	SYNGO:postsyn_ribosome	postsynaptic ribosome	CC	3243
SENP7	HGNC:30402	SENP7	SUMO specific peptidase 7		GO:0099523	presynaptic cytosol (GO:0099523)	CC	5119
SENP7	HGNC:30402	SENP7	SUMO specific peptidase 7		GO:0099524	postsynaptic cytosol (GO:0099524)	CC	5120
SFPQ	HGNC:10774	SFPQ	splicing factor proline and glutamine rich	PPP1R140	GO:0098963	dendritic transport of messenger ribonucleoprotein complex (GO:0098963)	BP	2434
SH3GL2	HGNC:10831	SH3GL2	SH3 domain containing GRB2 like 2, endophilin A1	SH3P4,SH3D2A,CNSA2,EEN-B1	GO:0048488	synaptic vesicle endocytosis (GO:0048488)	BP	666
SH3GL2	HGNC:10831	SH3GL2	SH3 domain containing GRB2 like 2, endophilin A1	SH3P4,SH3D2A,CNSA2,EEN-B1	GO:0045202	synapse (GO:0045202)	CC	1701
SH3GL2	HGNC:10831	SH3GL2	SH3 domain containing GRB2 like 2, endophilin A1	SH3P4,SH3D2A,CNSA2,EEN-B1	GO:0099523	presynaptic cytosol (GO:0099523)	CC	2002
SH3GL2	HGNC:10831	SH3GL2	SH3 domain containing GRB2 like 2, endophilin A1	SH3P4,SH3D2A,CNSA2,EEN-B1	GO:0030672	synaptic vesicle membrane (GO:0030672)	CC	2898
SH3GL2	HGNC:10831	SH3GL2	SH3 domain containing GRB2 like 2, endophilin A1	SH3P4,SH3D2A,CNSA2,EEN-B1	GO:0098794	postsynapse (GO:0098794)	CC	2959
SH3GL2	HGNC:10831	SH3GL2	SH3 domain containing GRB2 like 2, endophilin A1	SH3P4,SH3D2A,CNSA2,EEN-B1	GO:0098974	postsynaptic actin cytoskeleton organization (GO:0098974)	BP	2960
SHANK2	HGNC:14295	SHANK2	SH3 and multiple ankyrin repeat domains 2	CTTNBP1,PROSAP1,SHANK,SPANK-3,CORTBP1	GO:0014069	postsynaptic density (GO:0014069)	CC	522
SHANK2	HGNC:14295	SHANK2	SH3 and multiple ankyrin repeat domains 2	CTTNBP1,PROSAP1,SHANK,SPANK-3,CORTBP1	GO:0098919	structural constituent of postsynaptic density (GO:0098919)	BP	1958
SHANK2	HGNC:14295	SHANK2	SH3 and multiple ankyrin repeat domains 2	CTTNBP1,PROSAP1,SHANK,SPANK-3,CORTBP1	GO:0099175	regulation of postsynapse organization (GO:0099175)	BP	1962
SHISA9	HGNC:37231	SHISA9	shisa family member 9		GO:0098962	regulation of postsynaptic neurotransmitter receptor activity (GO:0098962)	BP	2117
SHISA9	HGNC:37231	SHISA9	shisa family member 9		GO:0099061	integral component of postsynaptic density membrane (GO:0099061)	CC	2137
SLC16A7	HGNC:10928	SLC16A7	solute carrier family 16 member 7	MCT2	GO:0099061	integral component of postsynaptic density membrane (GO:0099061)	CC	2086
SLC16A7	HGNC:10928	SLC16A7	solute carrier family 16 member 7	MCT2	GO:0099061	integral component of postsynaptic density membrane (GO:0099061)	CC	2592
SNCA	HGNC:11138	SNCA	synuclein alpha	NACP,PARK1,PARK4	GO:0030672	synaptic vesicle membrane (GO:0030672)	CC	1047
SNCA	HGNC:11138	SNCA	synuclein alpha	NACP,PARK1,PARK4	GO:0048488	synaptic vesicle endocytosis (GO:0048488)	BP	2305
SORCS3	HGNC:16699	SORCS3	sortilin related VPS10 domain containing receptor 3	KIAA1059,SORCS	GO:0099061	integral component of postsynaptic density membrane (GO:0099061)	CC	2665
SORCS3	HGNC:16699	SORCS3	sortilin related VPS10 domain containing receptor 3	KIAA1059,SORCS	GO:0099170	postsynaptic modulation of chemical synaptic transmission (GO:0099170)	BP	2666
SOS1	HGNC:11187	SOS1	SOS Ras/Rac guanine nucleotide exchange factor 1	GINGF	GO:0014069	postsynaptic density (GO:0014069)	CC	5480
SPTBN1	HGNC:11275	SPTBN1	spectrin beta, non-erythrocytic 1		GO:0098794	postsynapse (GO:0098794)	CC	1479
SPTBN2	HGNC:11276	SPTBN2	spectrin beta, non-erythrocytic 2	SCA5	GO:0098793	presynapse (GO:0098793)	CC	1140
SPTBN2	HGNC:11276	SPTBN2	spectrin beta, non-erythrocytic 2	SCA5	GO:0099189	postsynaptic spectrin-associated cytoskeleton (GO:0099189)	CC	1440
SPTBN2	HGNC:11276	SPTBN2	spectrin beta, non-erythrocytic 2	SCA5	GO:0099173	postsynapse organization (GO:0099173)	BP	1441
SPTBN2	HGNC:11276	SPTBN2	spectrin beta, non-erythrocytic 2	SCA5	GO:0099186	structural constituent of postsynapse (GO:0099186)	BP	1713
SPTBN2	HGNC:11276	SPTBN2	spectrin beta, non-erythrocytic 2	SCA5	GO:0099150	regulation of postsynaptic specialization assembly (GO:0099150)	BP	3689
STXBP5	HGNC:19665	STXBP5	syntaxin binding protein 5	TOMOSYN,LLGL3,TOMOSYN-1	GO:0099523	presynaptic cytosol (GO:0099523)	CC	1138
STXBP5	HGNC:19665	STXBP5	syntaxin binding protein 5	TOMOSYN,LLGL3,TOMOSYN-1	GO:0098888	extrinsic component of presynaptic membrane (GO:0098888)	CC	1141
STXBP5	HGNC:19665	STXBP5	syntaxin binding protein 5	TOMOSYN,LLGL3,TOMOSYN-1	GO:0010807	regulation of synaptic vesicle priming (GO:0010807)	BP	1142
STXBP5	HGNC:19665	STXBP5	syntaxin binding protein 5	TOMOSYN,LLGL3,TOMOSYN-1	GO:0008021	synaptic vesicle (GO:0008021)	CC	1250
STXBP5	HGNC:19665	STXBP5	syntaxin binding protein 5	TOMOSYN,LLGL3,TOMOSYN-1	GO:0098674	extrinsic component of neuronal dense core vesicle membrane (GO:0098674)	CC	1254
STXBP5	HGNC:19665	STXBP5	syntaxin binding protein 5	TOMOSYN,LLGL3,TOMOSYN-1	GO:0099161	regulation of presynaptic dense core vesicle exocytosis (GO:0099161)	BP	1259
STXBP5	HGNC:19665	STXBP5	syntaxin binding protein 5	TOMOSYN,LLGL3,TOMOSYN-1	GO:0099504	synaptic vesicle cycle (GO:0099504)	BP	1260
STXBP5	HGNC:19665	STXBP5	syntaxin binding protein 5	TOMOSYN,LLGL3,TOMOSYN-1	GO:0010807	regulation of synaptic vesicle priming (GO:0010807)	BP	1382
STXBP5	HGNC:19665	STXBP5	syntaxin binding protein 5	TOMOSYN,LLGL3,TOMOSYN-1	GO:0099148	regulation of synaptic vesicle docking (GO:0099148)	BP	1383
STXBP5	HGNC:19665	STXBP5	syntaxin binding protein 5	TOMOSYN,LLGL3,TOMOSYN-1	GO:0010807	regulation of synaptic vesicle priming (GO:0010807)	BP	1384
STXBP5	HGNC:19665	STXBP5	syntaxin binding protein 5	TOMOSYN,LLGL3,TOMOSYN-1	GO:0099161	regulation of presynaptic dense core vesicle exocytosis (GO:0099161)	BP	1389
STXBP5	HGNC:19665	STXBP5	syntaxin binding protein 5	TOMOSYN,LLGL3,TOMOSYN-1	GO:0098674	extrinsic component of neuronal dense core vesicle membrane (GO:0098674)	CC	1390
STXBP5	HGNC:19665	STXBP5	syntaxin binding protein 5	TOMOSYN,LLGL3,TOMOSYN-1	GO:2000300	regulation of synaptic vesicle exocytosis (GO:2000300)	BP	1391
STXBP5	HGNC:19665	STXBP5	syntaxin binding protein 5	TOMOSYN,LLGL3,TOMOSYN-1	GO:0098793	presynapse (GO:0098793)	CC	1393
STXBP5	HGNC:19665	STXBP5	syntaxin binding protein 5	TOMOSYN,LLGL3,TOMOSYN-1	GO:0098793	presynapse (GO:0098793)	CC	1394
STXBP5	HGNC:19665	STXBP5	syntaxin binding protein 5	TOMOSYN,LLGL3,TOMOSYN-1	GO:0010807	regulation of synaptic vesicle priming (GO:0010807)	BP	2606
SYN1	HGNC:11494	SYN1	synapsin I	MRX50	GO:0098850	extrinsic component of synaptic vesicle membrane (GO:0098850)	CC	317
SYN1	HGNC:11494	SYN1	synapsin I	MRX50	GO:0098693	regulation of synaptic vesicle cycle (GO:0098693)	BP	318
SYN1	HGNC:11494	SYN1	synapsin I	MRX50	GO:0098850	extrinsic component of synaptic vesicle membrane (GO:0098850)	CC	1231
SYN1	HGNC:11494	SYN1	synapsin I	MRX50	GO:0099504	synaptic vesicle cycle (GO:0099504)	BP	1466
SYN1	HGNC:11494	SYN1	synapsin I	MRX50	GO:0098850	extrinsic component of synaptic vesicle membrane (GO:0098850)	CC	4117
SYN2	HGNC:11495	SYN2	synapsin II	SYNII,SYNIIA,SYNIIB	GO:0097091	synaptic vesicle clustering (GO:0097091)	BP	1158
SYN2	HGNC:11495	SYN2	synapsin II	SYNII,SYNIIA,SYNIIB	GO:0098850	extrinsic component of synaptic vesicle membrane (GO:0098850)	CC	1159
SYN2	HGNC:11495	SYN2	synapsin II	SYNII,SYNIIA,SYNIIB	GO:0098850	extrinsic component of synaptic vesicle membrane (GO:0098850)	CC	1232
SYN2	HGNC:11495	SYN2	synapsin II	SYNII,SYNIIA,SYNIIB	GO:0099504	synaptic vesicle cycle (GO:0099504)	BP	1467
SYN3	HGNC:11496	SYN3	synapsin III		GO:0098850	extrinsic component of synaptic vesicle membrane (GO:0098850)	CC	1156
SYN3	HGNC:11496	SYN3	synapsin III		GO:0097091	synaptic vesicle clustering (GO:0097091)	BP	1157
SYN3	HGNC:11496	SYN3	synapsin III		GO:0098850	extrinsic component of synaptic vesicle membrane (GO:0098850)	CC	1233
SYN3	HGNC:11496	SYN3	synapsin III		GO:0099504	synaptic vesicle cycle (GO:0099504)	BP	1468
SYNGAP1	HGNC:11497	SYNGAP1	synaptic Ras GTPase activating protein 1	SYNGAP,RASA5,KIAA1938	GO:0099092	postsynaptic density, intracellular component (GO:0099092)	CC	519
SYNGAP1	HGNC:11497	SYNGAP1	synaptic Ras GTPase activating protein 1	SYNGAP,RASA5,KIAA1938	GO:0098880	maintenance of postsynaptic specialization structure (GO:0098880)	BP	1372
SYNGAP1	HGNC:11497	SYNGAP1	synaptic Ras GTPase activating protein 1	SYNGAP,RASA5,KIAA1938	GO:0050804	modulation of chemical synaptic transmission (GO:0050804)	BP	3681
SYT1	HGNC:11509	SYT1	synaptotagmin 1	SVP65	GO:0030285	integral component of synaptic vesicle membrane (GO:0030285)	CC	1609
SYT1	HGNC:11509	SYT1	synaptotagmin 1	SVP65	GO:0099502	calcium-dependent activation of synaptic vesicle fusion (GO:0099502)	BP	1610
SYT1	HGNC:11509	SYT1	synaptotagmin 1	SVP65	GO:0099523	presynaptic cytosol (GO:0099523)	CC	4998
SYT1	HGNC:11509	SYT1	synaptotagmin 1	SVP65	GO:0048786	presynaptic active zone (GO:0048786)	CC	5506
SYT1	HGNC:11509	SYT1	synaptotagmin 1	SVP65	GO:0014069	postsynaptic density (GO:0014069)	CC	5507
SYT1	HGNC:11509	SYT1	synaptotagmin 1	SVP65	GO:0099524	postsynaptic cytosol (GO:0099524)	CC	5508
SYT1	HGNC:11509	SYT1	synaptotagmin 1	SVP65	GO:0045211	postsynaptic membrane (GO:0045211)	CC	5509
SYT17	HGNC:24119	SYT17	synaptotagmin 17	SYT-17	GO:0098794	postsynapse (GO:0098794)	CC	5243
SYT17	HGNC:24119	SYT17	synaptotagmin 17	SYT-17	GO:0099149	regulation of postsynaptic neurotransmitter receptor endocytosis (GO:0099149)	BP	5244
SYT7	HGNC:11514	SYT7	synaptotagmin 7	IPCA-7,SYT-VII,MGC150517,PCANAP7	GO:0099056	integral component of presynaptic membrane (GO:0099056)	CC	1314
SYT7	HGNC:11514	SYT7	synaptotagmin 7	IPCA-7,SYT-VII,MGC150517,PCANAP7	GO:1900242	regulation of synaptic vesicle endocytosis (GO:1900242)	BP	1322
SYT7	HGNC:11514	SYT7	synaptotagmin 7	IPCA-7,SYT-VII,MGC150517,PCANAP7	GO:0099502	calcium-dependent activation of synaptic vesicle fusion (GO:0099502)	BP	1608
SYT7	HGNC:11514	SYT7	synaptotagmin 7	IPCA-7,SYT-VII,MGC150517,PCANAP7	GO:0099699	integral component of synaptic membrane (GO:0099699)	CC	4539
SYT7	HGNC:11514	SYT7	synaptotagmin 7	IPCA-7,SYT-VII,MGC150517,PCANAP7	GO:2000300	regulation of synaptic vesicle exocytosis (GO:2000300)	BP	4540
TAGLN3	HGNC:29868	TAGLN3	transgelin 3	NP25,NP22	GO:0045202	synapse (GO:0045202)	CC	5406
TENM4	HGNC:29945	TENM4	teneurin transmembrane protein 4	KIAA1302,TEN-M4,TEN4,DOC4,ODZ4	GO:0099559	maintenance of alignment of postsynaptic density and presynaptic active zone (GO:0099559)	BP	943
TENM4	HGNC:29945	TENM4	teneurin transmembrane protein 4	KIAA1302,TEN-M4,TEN4,DOC4,ODZ4	GO:0099190	postsynaptic spectrin-associated cytoskeleton organization (GO:0099190)	BP	944
TENM4	HGNC:29945	TENM4	teneurin transmembrane protein 4	KIAA1302,TEN-M4,TEN4,DOC4,ODZ4	GO:0099559	maintenance of alignment of postsynaptic density and presynaptic active zone (GO:0099559)	BP	1835
TENM4	HGNC:29945	TENM4	teneurin transmembrane protein 4	KIAA1302,TEN-M4,TEN4,DOC4,ODZ4	GO:0099560	synapse adhesion between pre- and post-synapse (GO:0099560)	BP	4660
TMEM108	HGNC:28451	TMEM108	transmembrane protein 108	MGC3040,CT124	GO:0099061	integral component of postsynaptic density membrane (GO:0099061)	CC	5181
TMEM108	HGNC:28451	TMEM108	transmembrane protein 108	MGC3040,CT124	GO:0098696	regulation of neurotransmitter receptor localization to postsynaptic specialization membrane (GO:0098696)	BP	5182
TPD52	HGNC:12005	TPD52	tumor protein D52	D52,HD52,N8L	GO:0045202	synapse (GO:0045202)	CC	732
TSPOAP1	HGNC:16831	TSPOAP1	TSPO associated protein 1	PRAX-1,KIAA0612,RIM-BP1,RIMBP1,BZRAP1	GO:0099626	voltage-gated calcium channel activity involved in regulation of presynaptic cytosolic calcium levels (GO:0099626)	BP	308
TSPOAP1	HGNC:16831	TSPOAP1	TSPO associated protein 1	PRAX-1,KIAA0612,RIM-BP1,RIMBP1,BZRAP1	GO:0098831	presynaptic active zone cytoplasmic component (GO:0098831)	CC	309
UBE2N	HGNC:12492	UBE2N	ubiquitin conjugating enzyme E2 N	UBCH-BEN,UBC13,MGC8489	GO:0098794	postsynapse (GO:0098794)	CC	5356
UBE2N	HGNC:12492	UBE2N	ubiquitin conjugating enzyme E2 N	UBCH-BEN,UBC13,MGC8489	GO:0140252	regulation protein catabolic process at postsynapse (GO:0140252)	BP	5359
WNT5A	HGNC:12784	WNT5A	Wnt family member 5A	HWNT5A	GO:0050807	regulation of synapse organization (GO:0050807)	BP	2799
WNT5A	HGNC:12784	WNT5A	Wnt family member 5A	HWNT5A	GO:0099175	regulation of postsynapse organization (GO:0099175)	BP	2803
WNT5A	HGNC:12784	WNT5A	Wnt family member 5A	HWNT5A	GO:0099566	regulation of postsynaptic cytosolic calcium levels (GO:0099566)	BP	2804
WNT5A	HGNC:12784	WNT5A	Wnt family member 5A	HWNT5A	GO:0099170	postsynaptic modulation of chemical synaptic transmission (GO:0099170)	BP	2986
WNT5A	HGNC:12784	WNT5A	Wnt family member 5A	HWNT5A	GO:0150045	regulation of synaptic signaling by nitric oxide (GO:0150045)	BP	3075
WNT5A	HGNC:12784	WNT5A	Wnt family member 5A	HWNT5A	GO:0099150	regulation of postsynaptic specialization assembly (GO:0099150)	BP	3076
WNT5A	HGNC:12784	WNT5A	Wnt family member 5A	HWNT5A	GO:0050804	modulation of chemical synaptic transmission (GO:0050804)	BP	3086
YBX1	HGNC:8014	YBX1	Y-box binding protein 1	YB-1,YB1,DBPB,NSEP-1,MDR-NF1,BP-8,CSDB,CSDA2,NSEP1	GO:0045202	synapse (GO:0045202)	CC	3929

## Sheet: ontology anaGO term ID_x0009_uselysis
GO term ID	user interface reference code	GO domain	GO term name	GO term name - hierarchical structure	GO parent term ID	GSEA p-value	GSEA 'gene cluster' FDR corrected p-value	GSEA count foreground/input	GSEA count background	genes - hgnc_id	genes - hgnc_symbol	genes - your genelist input	genes - without hierarchical rollup - hgnc_symbol
GO:0045202		CC	synapse	synapse		3.82212e-14	1.14663e-12	152	1478	HGNC:14244;HGNC:8554;HGNC:10421;HGNC:10388;HGNC:10312;HGNC:10364;HGNC:10299;HGNC:5036;HGNC:12005;HGNC:6743;HGNC:31822;HGNC:9314;HGNC:4449;HGNC:10831;HGNC:4454;HGNC:1765;HGNC:10305;HGNC:10411;HGNC:17062;HGNC:8014;HGNC:29868;HGNC:2171;HGNC:9099;HGNC:2253;HGNC:20637;HGNC:25334;HGNC:11514;HGNC:21207;HGNC:14902;HGNC:1426;HGNC:15751;HGNC:14946;HGNC:1775;HGNC:11276;HGNC:19665;HGNC:4814;HGNC:471;HGNC:208…	RAB18;PABPC1;RPS3A;RPS15;RPL19;RPL7A;RPL10A;HNRNPD;TPD52;CAPRIN1;PLCXD3;PPP3CA;GPC1;SH3GL2;GPC6;CDH6;RPL14;RPS24;HABP4;YBX1;TAGLN3;CNTN1;PLXNA1;CORO1B;DPYSL5;ELMOD1;SYT7;LINGO2;RAB6B;CADPS;NAPB;PPP1R9A;CDK5R1;SPTBN2;STXBP5;KALRN;AMPH;CASKIN1;APPL1;GNAS;GNA11;HAP1;CALM1;SYT1;SENP7;NEFM;NEFL;ACTG1;CACNA1B;MAP1A;PCLO;TSPOAP1;CTNNA2;GUCY1B1;KCTD8;AFDN;CACNA1H;GRIA4;NECTIN1;NRG1;NRXN3;PACSIN1;BCL2L1;S…	RAB18;PABPC1;RPS3A;RPS15;RPL19;RPL7A;RPL10A;HNRNPD;TPD52;CAPRIN1;PLCXD3;PPP3CA;GPC1;SH3GL2;GPC6;CDH6;RPL14;RPS24;HABP4;YBX1;TAGLN3;CNTN1;PLXNA1;CORO1B;DPYSL5;ELMOD1;SYT7;LINGO2;RAB6B;CADPS;NAPB;PPP1R9A;CDK5R1;SPTBN2;STXBP5;KALRN;AMPH;CASKIN1;APPL1;GNAS;GNA11;HAP1;CALM1;SYT1;SENP7;NEFM;NEFL;ACTG1;CACNA1B;MAP1A;PCLO;TSPOAP1;CTNNA2;GUCY1B1;KCTD8;AFDN;CACNA1H;GRIA4;NECTIN1;NRG1;NRXN3;PACSIN1;BCL2L1;S…	RAB18;PABPC1;RPS3A;RPS15;RPL19;RPL7A;RPL10A;HNRNPD;TPD52;CAPRIN1;PLCXD3;PPP3CA;GPC1;SH3GL2;GPC6;CDH6;RPL14;RPS24;HABP4;YBX1;TAGLN3;CNTN1;PLXNA1;CORO1B;DPYSL5;ELMOD1
GO:0097060	A1	CC	synaptic membrane	├─ synaptic membrane	GO:0045202			2	26	HGNC:11514;HGNC:21207	SYT7;LINGO2	SYT7;LINGO2
GO:0099243	A2	CC	extrinsic component of synaptic membrane	│ ├─ extrinsic component of synaptic membrane	GO:0097060			0	2
GO:0099699	A3	CC	integral component of synaptic membrane	│ └─ integral component of synaptic membrane	GO:0097060			2	19	HGNC:11514;HGNC:21207	SYT7;LINGO2	SYT7;LINGO2	SYT7;LINGO2
GO:0098793	B1	CC	presynapse	├─ presynapse	GO:0045202	1.92404e-05	0.000115442	65	692	HGNC:14902;HGNC:1426;HGNC:15751;HGNC:14946;HGNC:1775;HGNC:11276;HGNC:19665;HGNC:4814;HGNC:471;HGNC:20879;HGNC:24035;HGNC:4392;HGNC:4379;HGNC:4812;HGNC:10831;HGNC:1442;HGNC:11509;HGNC:30402;HGNC:7734;HGNC:7739;HGNC:144;HGNC:1389;HGNC:6835;HGNC:13406;HGNC:16831;HGNC:2510;HGNC:4687;HGNC:22394;HGNC:7137;HGNC:1395;HGNC:4574;HGNC:9706;HGNC:7997;HGNC:8010;HGNC:8570;HGNC:992;HGNC:11138;HGNC:9801;HGNC:114…	RAB6B;CADPS;NAPB;PPP1R9A;CDK5R1;SPTBN2;STXBP5;KALRN;AMPH;CASKIN1;APPL1;GNAS;GNA11;HAP1;SH3GL2;CALM1;SYT1;SENP7;NEFM;NEFL;ACTG1;CACNA1B;MAP1A;PCLO;TSPOAP1;CTNNA2;GUCY1B1;KCTD8;AFDN;CACNA1H;GRIA4;NECTIN1;NRG1;NRXN3;PACSIN1;BCL2L1;SNCA;RAC1;SYN1;SYN3;SYN2;ATM;EXOC3;NAPEPLD;CNTN1;CYTH1;ATP2B3;KCNC2;KCNC4;CADM1;P2RX3;ADAM23;PTPRS;GLRA3;SYT7;ERBB4;L1CAM;PODXL;RPL10A;RPL14;RPL4;RPL7A;RPS24;ITPR3;ITPR1	RAB6B;CADPS;NAPB;PPP1R9A;CDK5R1;SPTBN2;STXBP5;KALRN;AMPH;CASKIN1;APPL1;GNAS;GNA11;HAP1;SH3GL2;CALM1;SYT1;SENP7;NEFM;NEFL;ACTG1;CACNA1B;MAP1A;PCLO;TSPOAP1;CTNNA2;GUCY1B1;KCTD8;AFDN;CACNA1H;GRIA4;NECTIN1;NRG1;NRXN3;PACSIN1;BCL2L1;SNCA;RAC1;SYN1;SYN3;SYN2;ATM;EXOC3;NAPEPLD;CNTN1;CYTH1;ATP2B3;KCNC2;KCNC4;CADM1;P2RX3;ADAM23;PTPRS;GLRA3;SYT7;ERBB4;L1CAM;PODXL;RPL10A;RPL14;RPL4;RPL7A;RPS24;ITPR3;ITPR1	RAB6B;CADPS;NAPB;PPP1R9A;CDK5R1;SPTBN2;STXBP5;KALRN;AMPH;CASKIN1;APPL1;GNAS;GNA11
GO:0099523	B2	CC	presynaptic cytosol	│ ├─ presynaptic cytosol	GO:0098793	0.07598	0.0991044	6	53	HGNC:4812;HGNC:19665;HGNC:10831;HGNC:1442;HGNC:11509;HGNC:30402	HAP1;STXBP5;SH3GL2;CALM1;SYT1;SENP7	HAP1;STXBP5;SH3GL2;CALM1;SYT1;SENP7	HAP1;STXBP5;SH3GL2;CALM1;SYT1;SENP7
GO:0099569	B3	CC	presynaptic cytoskeleton	│ ├─ presynaptic cytoskeleton	GO:0098793	0.00591788	0.0136567	3	5	HGNC:7734;HGNC:7739;HGNC:144	NEFM;NEFL;ACTG1	NEFM;NEFL;ACTG1
GO:0099182	B12	CC	presynaptic intermediate filament cytoskeleton	│ │ ├─ presynaptic intermediate filament cytoskeleton	GO:0099569			2	1	HGNC:7734;HGNC:7739	NEFM;NEFL	NEFM;NEFL	NEFM;NEFL
GO:0099143	B13	CC	presynaptic actin cytoskeleton	│ │ └─ presynaptic actin cytoskeleton	GO:0099569			1	2	HGNC:144	ACTG1	ACTG1	ACTG1
GO:0048786	B4	CC	presynaptic active zone	│ ├─ presynaptic active zone	GO:0098793	0.00145556	0.00485185	15	109	HGNC:1389;HGNC:6835;HGNC:11509;HGNC:13406;HGNC:16831;HGNC:2510;HGNC:4687;HGNC:15751;HGNC:22394;HGNC:7137;HGNC:1395;HGNC:4574;HGNC:9706;HGNC:7997;HGNC:8010	CACNA1B;MAP1A;SYT1;PCLO;TSPOAP1;CTNNA2;GUCY1B1;NAPB;KCTD8;AFDN;CACNA1H;GRIA4;NECTIN1;NRG1;NRXN3	CACNA1B;MAP1A;SYT1;PCLO;TSPOAP1;CTNNA2;GUCY1B1;NAPB;KCTD8;AFDN;CACNA1H;GRIA4;NECTIN1;NRG1;NRXN3	CACNA1B;MAP1A;SYT1
GO:0098831	B14	CC	presynaptic active zone cytoplasmic component	│ │ ├─ presynaptic active zone cytoplasmic component	GO:0048786	0.0349423	0.055172	4	21	HGNC:13406;HGNC:16831;HGNC:2510;HGNC:4687	PCLO;TSPOAP1;CTNNA2;GUCY1B1	PCLO;TSPOAP1;CTNNA2;GUCY1B1	PCLO;TSPOAP1;CTNNA2;GUCY1B1
GO:0048787	B15	CC	presynaptic active zone membrane	│ │ └─ presynaptic active zone membrane	GO:0048786	0.0425298	0.0607569	8	70	HGNC:15751;HGNC:22394;HGNC:7137;HGNC:1395;HGNC:4574;HGNC:9706;HGNC:7997;HGNC:8010	NAPB;KCTD8;AFDN;CACNA1H;GRIA4;NECTIN1;NRG1;NRXN3	NAPB;KCTD8;AFDN;CACNA1H;GRIA4;NECTIN1;NRG1;NRXN3	NAPB;KCTD8;AFDN
GO:0099029	B27	CC	anchored component of presynaptic active zone membrane	│ │ ├─ anchored component of presynaptic active zone membrane	GO:0048787			0	8
GO:0098891	B28	CC	extrinsic component of presynaptic active zone membrane	│ │ ├─ extrinsic component of presynaptic active zone membrane	GO:0048787			0	3
GO:0099059	B29	CC	integral component of presynaptic active zone membrane	│ │ └─ integral component of presynaptic active zone membrane	GO:0048787	0.159146	0.18363	5	52	HGNC:1395;HGNC:4574;HGNC:9706;HGNC:7997;HGNC:8010	CACNA1H;GRIA4;NECTIN1;NRG1;NRXN3	CACNA1H;GRIA4;NECTIN1;NRG1;NRXN3	CACNA1H;GRIA4;NECTIN1;NRG1;NRXN3
GO:0098833	B5	CC	presynaptic endocytic zone	│ ├─ presynaptic endocytic zone	GO:0098793			2	21	HGNC:8570;HGNC:471	PACSIN1;AMPH	PACSIN1;AMPH	PACSIN1;AMPH
GO:0098835	B16	CC	presynaptic endocytic zone membrane	│ │ └─ presynaptic endocytic zone membrane	GO:0098833			1	17	HGNC:471	AMPH	AMPH
GO:0098894	B30	CC	extrinsic component of presynaptic endocytic zone membrane	│ │ └─ extrinsic component of presynaptic endocytic zone membrane	GO:0098835			1	11	HGNC:471	AMPH	AMPH	AMPH
GO:0098830	B6	CC	presynaptic endosome	│ ├─ presynaptic endosome	GO:0098793			0	13
GO:0098954	B17	CC	presynaptic endosome membrane	│ │ └─ presynaptic endosome membrane	GO:0098830			0	2
GO:0099067	B31	CC	integral component of presynaptic endosome membrane	│ │ └─ integral component of presynaptic endosome membrane	GO:0098954			0	2
GO:0008021	B7	CC	synaptic vesicle	│ ├─ synaptic vesicle	GO:0098793	0.206388	0.22932	11	153	HGNC:19665;HGNC:992;HGNC:11138;HGNC:10831;HGNC:9801;HGNC:11494;HGNC:471;HGNC:11496;HGNC:11495;HGNC:795;HGNC:11509	STXBP5;BCL2L1;SNCA;SH3GL2;RAC1;SYN1;AMPH;SYN3;SYN2;ATM;SYT1	STXBP5;BCL2L1;SNCA;SH3GL2;RAC1;SYN1;AMPH;SYN3;SYN2;ATM;SYT1	STXBP5;BCL2L1
GO:0034592	B18	CC	synaptic vesicle lumen	│ │ ├─ synaptic vesicle lumen	GO:0008021			0	1
GO:0030672	B19	CC	synaptic vesicle membrane	│ │ └─ synaptic vesicle membrane	GO:0008021	0.216288	0.231738	9	122	HGNC:11138;HGNC:10831;HGNC:9801;HGNC:11494;HGNC:471;HGNC:11496;HGNC:11495;HGNC:795;HGNC:11509	SNCA;SH3GL2;RAC1;SYN1;AMPH;SYN3;SYN2;ATM;SYT1	SNCA;SH3GL2;RAC1;SYN1;AMPH;SYN3;SYN2;ATM;SYT1	SNCA;SH3GL2
GO:0098993	B32	CC	anchored component of synaptic vesicle membrane	│ │ ├─ anchored component of synaptic vesicle membrane	GO:0030672			1	20	HGNC:9801	RAC1	RAC1	RAC1
GO:0098850	B33	CC	extrinsic component of synaptic vesicle membrane	│ │ ├─ extrinsic component of synaptic vesicle membrane	GO:0030672	0.0184209	0.0334177	5	26	HGNC:11494;HGNC:471;HGNC:11496;HGNC:11495;HGNC:795	SYN1;AMPH;SYN3;SYN2;ATM	SYN1;AMPH;SYN3;SYN2;ATM	SYN1;AMPH;SYN3;SYN2;ATM
GO:0030285	B34	CC	integral component of synaptic vesicle membrane	│ │ └─ integral component of synaptic vesicle membrane	GO:0030672			1	57	HGNC:11509	SYT1	SYT1	SYT1
GO:0098992	B8	CC	neuronal dense core vesicle	│ ├─ neuronal dense core vesicle	GO:0098793			2	40	HGNC:1426;HGNC:19665	CADPS;STXBP5	CADPS;STXBP5
GO:0099013	B20	CC	neuronal dense core vesicle lumen	│ │ ├─ neuronal dense core vesicle lumen	GO:0098992			0	8
GO:0099012	B21	CC	neuronal dense core vesicle membrane	│ │ └─ neuronal dense core vesicle membrane	GO:0098992			2	6	HGNC:1426;HGNC:19665	CADPS;STXBP5	CADPS;STXBP5
GO:0098674	B35	CC	extrinsic component of neuronal dense core vesicle membrane	│ │ ├─ extrinsic component of neuronal dense core vesicle membrane	GO:0099012			2	2	HGNC:1426;HGNC:19665	CADPS;STXBP5	CADPS;STXBP5	CADPS;STXBP5
GO:0099066	B36	CC	integral component of neuronal dense core vesicle membrane	│ │ └─ integral component of neuronal dense core vesicle membrane	GO:0099012			0	4
GO:0042734	B9	CC	presynaptic membrane	│ ├─ presynaptic membrane	GO:0098793	0.000350783	0.00131544	21	161	HGNC:30378;HGNC:22394;HGNC:21683;HGNC:2171;HGNC:9801;HGNC:9501;HGNC:19665;HGNC:2510;HGNC:816;HGNC:6234;HGNC:6236;HGNC:5951;HGNC:1389;HGNC:8534;HGNC:202;HGNC:9681;HGNC:4328;HGNC:11514;HGNC:3432;HGNC:6470;HGNC:9171	EXOC3;KCTD8;NAPEPLD;CNTN1;RAC1;CYTH1;STXBP5;CTNNA2;ATP2B3;KCNC2;KCNC4;CADM1;CACNA1B;P2RX3;ADAM23;PTPRS;GLRA3;SYT7;ERBB4;L1CAM;PODXL	EXOC3;KCTD8;NAPEPLD;CNTN1;RAC1;CYTH1;STXBP5;CTNNA2;ATP2B3;KCNC2;KCNC4;CADM1;CACNA1B;P2RX3;ADAM23;PTPRS;GLRA3;SYT7;ERBB4;L1CAM;PODXL	EXOC3;KCTD8;NAPEPLD
GO:0099026	B22	CC	anchored component of presynaptic membrane	│ │ ├─ anchored component of presynaptic membrane	GO:0042734			2	9	HGNC:2171;HGNC:9801	CNTN1;RAC1	CNTN1;RAC1	CNTN1;RAC1
GO:0098888	B23	CC	extrinsic component of presynaptic membrane	│ │ ├─ extrinsic component of presynaptic membrane	GO:0042734	0.015566	0.0311319	3	8	HGNC:9501;HGNC:19665;HGNC:2510	CYTH1;STXBP5;CTNNA2	CYTH1;STXBP5;CTNNA2	CYTH1;STXBP5;CTNNA2
GO:0099056	B24	CC	integral component of presynaptic membrane	│ │ └─ integral component of presynaptic membrane	GO:0042734	0.0288391	0.0480652	13	130	HGNC:816;HGNC:6234;HGNC:6236;HGNC:5951;HGNC:1389;HGNC:8534;HGNC:202;HGNC:9681;HGNC:4328;HGNC:11514;HGNC:3432;HGNC:6470;HGNC:9171	ATP2B3;KCNC2;KCNC4;CADM1;CACNA1B;P2RX3;ADAM23;PTPRS;GLRA3;SYT7;ERBB4;L1CAM;PODXL	ATP2B3;KCNC2;KCNC4;CADM1;CACNA1B;P2RX3;ADAM23;PTPRS;GLRA3;SYT7;ERBB4;L1CAM;PODXL	ATP2B3;KCNC2;KCNC4;CADM1;CACNA1B;P2RX3;ADAM23;PTPRS;GLRA3;SYT7;ERBB4;L1CAM;PODXL
SYNGO:presyn_ribosome	B10	CC	presynaptic ribosome	│ ├─ presynaptic ribosome	GO:0098793	0.159146	0.18363	5	52	HGNC:10299;HGNC:10305;HGNC:10353;HGNC:10364;HGNC:10411	RPL10A;RPL14;RPL4;RPL7A;RPS24	RPL10A;RPL14;RPL4;RPL7A;RPS24	RPL10A;RPL14;RPL4;RPL7A;RPS24
SYNGO:presyn_er	B11	CC	presynaptic ER	│ └─ presynaptic ER	GO:0098793	0.00384208	0.0096052	3	4	HGNC:6182;HGNC:21683;HGNC:6180	ITPR3;NAPEPLD;ITPR1	ITPR3;NAPEPLD;ITPR1
SYNGO:presyn_er_membrane	B25	CC	presynaptic ER membrane	│ ├─ presynaptic ER membrane	SYNGO:presyn_er			1	1	HGNC:6182	ITPR3	ITPR3
SYNGO:presyn_er_membrane_integral	B37	CC	integral component of presynaptic ER membrane	│ │ └─ integral component of presynaptic ER membrane	SYNGO:presyn_er_membrane			1	1	HGNC:6182	ITPR3	ITPR3	ITPR3
SYNGO:presyn_ser	B26	CC	presynaptic SER	│ └─ presynaptic SER	SYNGO:presyn_er			2	2	HGNC:21683;HGNC:6180	NAPEPLD;ITPR1	NAPEPLD;ITPR1
SYNGO:presyn_ser_membrane	B38	CC	presynaptic SER membrane	│ └─ presynaptic SER membrane	SYNGO:presyn_ser			2	2	HGNC:21683;HGNC:6180	NAPEPLD;ITPR1	NAPEPLD;ITPR1	NAPEPLD
SYNGO:presyn_ser_membrane_integral	B39	CC	integral component of presynaptic SER membrane	│ └─ integral component of presynaptic SER membrane	SYNGO:presyn_ser_membrane			1	1	HGNC:6180	ITPR1	ITPR1	ITPR1
GO:0043083	C1	CC	synaptic cleft	├─ synaptic cleft	GO:0045202			1	22	HGNC:6485	LAMA5	LAMA5	LAMA5
GO:0098965	C2	CC	extracellular matrix of synaptic cleft	│ └─ extracellular matrix of synaptic cleft	GO:0043083			1	5	HGNC:6485	LAMA5	LAMA5	LAMA5
GO:0098794	D1	CC	postsynapse	├─ postsynapse	GO:0045202	5.78551e-13	8.67826e-12	106	911	HGNC:3754;HGNC:15751;HGNC:6743;HGNC:9701;HGNC:3289;HGNC:11275;HGNC:3296;HGNC:28788;HGNC:9801;HGNC:29351;HGNC:10831;HGNC:18415;HGNC:3338;HGNC:7997;HGNC:24035;HGNC:6839;HGNC:22394;HGNC:4392;HGNC:23695;HGNC:24119;HGNC:30577;HGNC:29508;HGNC:20879;HGNC:12492;HGNC:6836;HGNC:3688;HGNC:888;HGNC:1097;HGNC:21292;HGNC:9056;HGNC:4812;HGNC:2695;HGNC:6325;HGNC:1442;HGNC:30402;HGNC:11509;HGNC:7734;HGNC:7739;HGN…	FLNA;NAPB;CAPRIN1;PURA;EIF4EBP2;SPTBN1;EIF4G1;CAMKV;RAC1;ARHGAP39;SH3GL2;HIP1R;CTTN;NRG1;APPL1;MAP2;KCTD8;GNAS;DIXDC1;SYT17;MIB2;KIDINS220;CASKIN1;UBE2N;MAP1B;FGFR1;KIF1A;BRAF;RIMS3;PLCB3;HAP1;DBN1;KIF5C;CALM1;SENP7;SYT1;NEFM;NEFL;ACTG1;ACTN2;PPP1R9A;ACTN4;SPTBN2;CLSTN1;DLGAP3;GLRA3;KCND2;NLGN4Y;PAK3;SHANK2;CAMK2B;CTNND2;EIF3A;RPL14;RPL4;RPL10A;KALRN;LZTS3;RBMX;HNRNPD;MAP1A;ARRB2;SOS1;SYNGAP1;CTN…	FLNA;NAPB;CAPRIN1;PURA;EIF4EBP2;SPTBN1;EIF4G1;CAMKV;RAC1;ARHGAP39;SH3GL2;HIP1R;CTTN;NRG1;APPL1;MAP2;KCTD8;GNAS;DIXDC1;SYT17;MIB2;KIDINS220;CASKIN1;UBE2N;MAP1B;FGFR1;KIF1A;BRAF;RIMS3;PLCB3;HAP1;DBN1;KIF5C;CALM1;SENP7;SYT1;NEFM;NEFL;ACTG1;ACTN2;PPP1R9A;ACTN4;SPTBN2;CLSTN1;DLGAP3;GLRA3;KCND2;NLGN4Y;PAK3;SHANK2;CAMK2B;CTNND2;EIF3A;RPL14;RPL4;RPL10A;KALRN;LZTS3;RBMX;HNRNPD;MAP1A;ARRB2;SOS1;SYNGAP1;CTN…	FLNA;NAPB;CAPRIN1;PURA;EIF4EBP2;SPTBN1;EIF4G1;CAMKV;RAC1;ARHGAP39;SH3GL2;HIP1R;CTTN;NRG1;APPL1;MAP2;KCTD8;GNAS;DIXDC1;SYT17;MIB2;KIDINS220;CASKIN1;UBE2N;MAP1B;FGFR1;KIF1A;BRAF
GO:0099524	D2	CC	postsynaptic cytosol	│ ├─ postsynaptic cytosol	GO:0098794	0.00920499	0.019725	8	51	HGNC:21292;HGNC:9056;HGNC:4812;HGNC:2695;HGNC:6325;HGNC:1442;HGNC:30402;HGNC:11509	RIMS3;PLCB3;HAP1;DBN1;KIF5C;CALM1;SENP7;SYT1	RIMS3;PLCB3;HAP1;DBN1;KIF5C;CALM1;SENP7;SYT1	RIMS3;PLCB3;HAP1;DBN1;KIF5C;CALM1;SENP7;SYT1
GO:0099571	D3	CC	postsynaptic cytoskeleton	│ ├─ postsynaptic cytoskeleton	GO:0098794	4.38016e-05	0.000187721	9	26	HGNC:7734;HGNC:7739;HGNC:3338;HGNC:2695;HGNC:144;HGNC:164;HGNC:14946;HGNC:166;HGNC:11276	NEFM;NEFL;CTTN;DBN1;ACTG1;ACTN2;PPP1R9A;ACTN4;SPTBN2	NEFM;NEFL;CTTN;DBN1;ACTG1;ACTN2;PPP1R9A;ACTN4;SPTBN2
GO:0099160	D12	CC	postsynaptic intermediate filament cytoskeleton	│ │ ├─ postsynaptic intermediate filament cytoskeleton	GO:0099571			2	3	HGNC:7734;HGNC:7739	NEFM;NEFL	NEFM;NEFL	NEFM;NEFL
GO:0098871	D13	CC	postsynaptic actin cytoskeleton	│ │ ├─ postsynaptic actin cytoskeleton	GO:0099571	0.00192618	0.00545988	6	21	HGNC:3338;HGNC:2695;HGNC:144;HGNC:164;HGNC:14946;HGNC:166	CTTN;DBN1;ACTG1;ACTN2;PPP1R9A;ACTN4	CTTN;DBN1;ACTG1;ACTN2;PPP1R9A;ACTN4	CTTN;DBN1;ACTG1;ACTN2;PPP1R9A;ACTN4
GO:0150050	D14	CC	postsynaptic septin cytoskeleton	│ │ ├─ postsynaptic septin cytoskeleton	GO:0099571			0	1
GO:0099189	D15	CC	postsynaptic spectrin-associated cytoskeleton	│ │ └─ postsynaptic spectrin-associated cytoskeleton	GO:0099571			1	1	HGNC:11276	SPTBN2	SPTBN2	SPTBN2
GO:0097444	D4	CC	spine apparatus	│ ├─ spine apparatus	GO:0098794			1	8	HGNC:17447	CLSTN1	CLSTN1
GO:0098897	D16	CC	spine apparatus membrane	│ │ └─ spine apparatus membrane	GO:0097444			1	2	HGNC:17447	CLSTN1	CLSTN1
GO:0099065	D30	CC	integral component of spine apparatus membrane	│ │ └─ integral component of spine apparatus membrane	GO:0098897			1	2	HGNC:17447	CLSTN1	CLSTN1	CLSTN1
GO:0150051	D5	CC	postsynaptic Golgi apparatus	│ ├─ postsynaptic Golgi apparatus	GO:0098794			0	4
GO:0099572	D6	CC	postsynaptic specialization	│ ├─ postsynaptic specialization	GO:0098794	3.81628e-07	2.86221e-06	50	415	HGNC:30368;HGNC:4328;HGNC:6238;HGNC:15529;HGNC:8592;HGNC:14295;HGNC:1461;HGNC:14946;HGNC:2516;HGNC:3271;HGNC:10305;HGNC:10353;HGNC:10299;HGNC:9701;HGNC:2695;HGNC:4814;HGNC:30139;HGNC:9910;HGNC:5036;HGNC:6835;HGNC:712;HGNC:11187;HGNC:11509;HGNC:11497;HGNC:2510;HGNC:2905;HGNC:4037;HGNC:164;HGNC:81;HGNC:8570;HGNC:7137;HGNC:13861;HGNC:28246;HGNC:379;HGNC:2850;HGNC:2701;HGNC:3432;HGNC:10928;HGNC:37231…	DLGAP3;GLRA3;KCND2;NLGN4Y;PAK3;SHANK2;CAMK2B;PPP1R9A;CTNND2;EIF3A;RPL14;RPL4;RPL10A;PURA;DBN1;KALRN;LZTS3;RBMX;HNRNPD;MAP1A;ARRB2;SOS1;SYT1;SYNGAP1;CTNNA2;DLGAP1;FYN;ACTN2;ABR;PACSIN1;AFDN;LZTS1;IGSF21;AKAP9;DGKB;DCC;ERBB4;SLC16A7;SHISA9;NETO1;GRIA4;NRCAM;SORCS3;NRG1;CLSTN2;CLSTN1;ROBO2;NOTCH1;NEO1;TMEM108	DLGAP3;GLRA3;KCND2;NLGN4Y;PAK3;SHANK2;CAMK2B;PPP1R9A;CTNND2;EIF3A;RPL14;RPL4;RPL10A;PURA;DBN1;KALRN;LZTS3;RBMX;HNRNPD;MAP1A;ARRB2;SOS1;SYT1;SYNGAP1;CTNNA2;DLGAP1;FYN;ACTN2;ABR;PACSIN1;AFDN;LZTS1;IGSF21;AKAP9;DGKB;DCC;ERBB4;SLC16A7;SHISA9;NETO1;GRIA4;NRCAM;SORCS3;NRG1;CLSTN2;CLSTN1;ROBO2;NOTCH1;NEO1;TMEM108	DLGAP3
GO:0099091	D17	CC	postsynaptic specialization, intracellular component	│ │ ├─ postsynaptic specialization, intracellular component	GO:0099572			0	11
GO:0099634	D18	CC	postsynaptic specialization membrane	│ │ ├─ postsynaptic specialization membrane	GO:0099572	0.478545		3	48	HGNC:4328;HGNC:6238;HGNC:15529	GLRA3;KCND2;NLGN4Y	GLRA3;KCND2;NLGN4Y
GO:0098892	D31	CC	extrinsic component of postsynaptic specialization membrane	│ │ │ ├─ extrinsic component of postsynaptic specialization membrane	GO:0099634			0	2
GO:0099060	D32	CC	integral component of postsynaptic specialization membrane	│ │ │ └─ integral component of postsynaptic specialization membrane	GO:0099634	0.425213	0.425213	3	44	HGNC:4328;HGNC:6238;HGNC:15529	GLRA3;KCND2;NLGN4Y	GLRA3;KCND2;NLGN4Y	GLRA3;KCND2;NLGN4Y
GO:0014069	D19	CC	postsynaptic density	│ │ ├─ postsynaptic density	GO:0099572	1.04146e-07	1.04146e-06	46	348	HGNC:8592;HGNC:14295;HGNC:1461;HGNC:14946;HGNC:2516;HGNC:3271;HGNC:10305;HGNC:10353;HGNC:10299;HGNC:9701;HGNC:2695;HGNC:4814;HGNC:30139;HGNC:9910;HGNC:5036;HGNC:6835;HGNC:712;HGNC:11187;HGNC:11509;HGNC:11497;HGNC:2510;HGNC:2905;HGNC:4037;HGNC:164;HGNC:81;HGNC:8570;HGNC:7137;HGNC:13861;HGNC:28246;HGNC:379;HGNC:2850;HGNC:2701;HGNC:3432;HGNC:10928;HGNC:37231;HGNC:13823;HGNC:4574;HGNC:7994;HGNC:16699…	PAK3;SHANK2;CAMK2B;PPP1R9A;CTNND2;EIF3A;RPL14;RPL4;RPL10A;PURA;DBN1;KALRN;LZTS3;RBMX;HNRNPD;MAP1A;ARRB2;SOS1;SYT1;SYNGAP1;CTNNA2;DLGAP1;FYN;ACTN2;ABR;PACSIN1;AFDN;LZTS1;IGSF21;AKAP9;DGKB;DCC;ERBB4;SLC16A7;SHISA9;NETO1;GRIA4;NRCAM;SORCS3;NRG1;CLSTN2;CLSTN1;ROBO2;NOTCH1;NEO1;TMEM108	PAK3;SHANK2;CAMK2B;PPP1R9A;CTNND2;EIF3A;RPL14;RPL4;RPL10A;PURA;DBN1;KALRN;LZTS3;RBMX;HNRNPD;MAP1A;ARRB2;SOS1;SYT1;SYNGAP1;CTNNA2;DLGAP1;FYN;ACTN2;ABR;PACSIN1;AFDN;LZTS1;IGSF21;AKAP9;DGKB;DCC;ERBB4;SLC16A7;SHISA9;NETO1;GRIA4;NRCAM;SORCS3;NRG1;CLSTN2;CLSTN1;ROBO2;NOTCH1;NEO1;TMEM108	PAK3;SHANK2;CAMK2B;PPP1R9A;CTNND2;EIF3A;RPL14;RPL4;RPL10A;PURA;DBN1;KALRN;LZTS3;RBMX;HNRNPD;MAP1A;ARRB2;SOS1;SYT1
GO:0099092	D33	CC	postsynaptic density, intracellular component	│ │ │ ├─ postsynaptic density, intracellular component	GO:0014069	0.0619878	0.0845288	6	50	HGNC:11497;HGNC:2510;HGNC:2905;HGNC:4037;HGNC:164;HGNC:81	SYNGAP1;CTNNA2;DLGAP1;FYN;ACTN2;ABR	SYNGAP1;CTNNA2;DLGAP1;FYN;ACTN2;ABR	SYNGAP1;CTNNA2;DLGAP1;FYN;ACTN2;ABR
GO:0098839	D34	CC	postsynaptic density membrane	│ │ │ └─ postsynaptic density membrane	GO:0014069	2.953e-05	0.00014765	22	143	HGNC:164;HGNC:8570;HGNC:7137;HGNC:13861;HGNC:28246;HGNC:379;HGNC:2850;HGNC:2701;HGNC:3432;HGNC:10928;HGNC:37231;HGNC:13823;HGNC:4574;HGNC:7994;HGNC:16699;HGNC:7997;HGNC:17448;HGNC:17447;HGNC:10250;HGNC:7881;HGNC:7754;HGNC:28451	ACTN2;PACSIN1;AFDN;LZTS1;IGSF21;AKAP9;DGKB;DCC;ERBB4;SLC16A7;SHISA9;NETO1;GRIA4;NRCAM;SORCS3;NRG1;CLSTN2;CLSTN1;ROBO2;NOTCH1;NEO1;TMEM108	ACTN2;PACSIN1;AFDN;LZTS1;IGSF21;AKAP9;DGKB;DCC;ERBB4;SLC16A7;SHISA9;NETO1;GRIA4;NRCAM;SORCS3;NRG1;CLSTN2;CLSTN1;ROBO2;NOTCH1;NEO1;TMEM108	ACTN2;PACSIN1;AFDN
GO:0099031	D41	CC	anchored component of postsynaptic density membrane	│ │ │ ├─ anchored component of postsynaptic density membrane	GO:0098839			2	11	HGNC:13861;HGNC:28246	LZTS1;IGSF21	LZTS1;IGSF21	LZTS1;IGSF21
GO:0099147	D42	CC	extrinsic component of postsynaptic density membrane	│ │ │ ├─ extrinsic component of postsynaptic density membrane	GO:0098839			2	11	HGNC:379;HGNC:2850	AKAP9;DGKB	AKAP9;DGKB	AKAP9;DGKB
GO:0099061	D43	CC	integral component of postsynaptic density membrane	│ │ │ └─ integral component of postsynaptic density membrane	GO:0098839	0.00200196	0.00545988	15	113	HGNC:2701;HGNC:3432;HGNC:10928;HGNC:37231;HGNC:13823;HGNC:4574;HGNC:7994;HGNC:16699;HGNC:7997;HGNC:17448;HGNC:17447;HGNC:10250;HGNC:7881;HGNC:7754;HGNC:28451	DCC;ERBB4;SLC16A7;SHISA9;NETO1;GRIA4;NRCAM;SORCS3;NRG1;CLSTN2;CLSTN1;ROBO2;NOTCH1;NEO1;TMEM108	DCC;ERBB4;SLC16A7;SHISA9;NETO1;GRIA4;NRCAM;SORCS3;NRG1;CLSTN2;CLSTN1;ROBO2;NOTCH1;NEO1;TMEM108	DCC;ERBB4;SLC16A7;SHISA9;NETO1;GRIA4;NRCAM;SORCS3;NRG1;CLSTN2;CLSTN1;ROBO2;NOTCH1;NEO1;TMEM108
GO:0099629	D20	CC	postsynaptic specialization of symmetric synapse	│ │ └─ postsynaptic specialization of symmetric synapse	GO:0099572			0	4
GO:0099164	D35	CC	postsynaptic specialization membrane of symmetric synapse	│ │ └─ postsynaptic specialization membrane of symmetric synapse	GO:0099629			0	1
GO:0098843	D7	CC	postsynaptic endocytic zone	│ ├─ postsynaptic endocytic zone	GO:0098794			2	20	HGNC:18415;HGNC:471	HIP1R;AMPH	HIP1R;AMPH	HIP1R;AMPH
GO:0098844	D21	CC	postsynaptic endocytic zone membrane	│ │ └─ postsynaptic endocytic zone membrane	GO:0098843			0	2
GO:0098845	D8	CC	postsynaptic endosome	│ ├─ postsynaptic endosome	GO:0098794	0.153203	0.18363	3	24	HGNC:17447;HGNC:16922;HGNC:569	CLSTN1;AGAP1;AP3M1	CLSTN1;AGAP1;AP3M1	CLSTN1;AGAP1
GO:0098895	D22	CC	postsynaptic endosome membrane	│ │ ├─ postsynaptic endosome membrane	GO:0098845			0	3
GO:0098999	D36	CC	extrinsic component of postsynaptic endosome membrane	│ │ │ └─ extrinsic component of postsynaptic endosome membrane	GO:0098895			0	1
GO:0098842	D23	CC	postsynaptic early endosome	│ │ ├─ postsynaptic early endosome	GO:0098845			0	5
GO:0098896	D37	CC	postsynaptic early endosome membrane	│ │ │ └─ postsynaptic early endosome membrane	GO:0098842			0	1
GO:0098998	D44	CC	extrinsic component of postsynaptic early endosome membrane	│ │ │ └─ extrinsic component of postsynaptic early endosome membrane	GO:0098896			0	1
GO:0098837	D24	CC	postsynaptic recycling endosome	│ │ └─ postsynaptic recycling endosome	GO:0098845			1	11	HGNC:569	AP3M1	AP3M1	AP3M1
GO:0098944	D38	CC	postsynaptic recycling endosome membrane	│ │ └─ postsynaptic recycling endosome membrane	GO:0098837			0	7
GO:0099033	D45	CC	anchored component of postsynaptic recycling endosome membrane	│ │ ├─ anchored component of postsynaptic recycling endosome membrane	GO:0098944			0	2
GO:0099063	D46	CC	integral component of postsynaptic recycling endosome membrane	│ │ └─ integral component of postsynaptic recycling endosome membrane	GO:0098944			0	2
GO:0045211	D9	CC	postsynaptic membrane	│ ├─ postsynaptic membrane	GO:0098794	0.0189367	0.0334177	15	149	HGNC:2695;HGNC:21683;HGNC:11509;HGNC:2171;HGNC:9801;HGNC:2510;HGNC:7648;HGNC:6236;HGNC:5951;HGNC:1395;HGNC:7994;HGNC:6238;HGNC:6291;HGNC:20974;HGNC:29849	DBN1;NAPEPLD;SYT1;CNTN1;RAC1;CTNNA2;NBEA;KCNC4;CADM1;CACNA1H;NRCAM;KCND2;KCNN2;ADGRL3;CADM2	DBN1;NAPEPLD;SYT1;CNTN1;RAC1;CTNNA2;NBEA;KCNC4;CADM1;CACNA1H;NRCAM;KCND2;KCNN2;ADGRL3;CADM2	DBN1;NAPEPLD;SYT1
GO:0099025	D25	CC	anchored component of postsynaptic membrane	│ │ ├─ anchored component of postsynaptic membrane	GO:0045211			2	5	HGNC:2171;HGNC:9801	CNTN1;RAC1	CNTN1;RAC1	CNTN1;RAC1
GO:0098890	D26	CC	extrinsic component of postsynaptic membrane	│ │ ├─ extrinsic component of postsynaptic membrane	GO:0045211			2	12	HGNC:2510;HGNC:7648	CTNNA2;NBEA	CTNNA2;NBEA	CTNNA2;NBEA
GO:0099055	D27	CC	integral component of postsynaptic membrane	│ │ └─ integral component of postsynaptic membrane	GO:0045211	0.310909	0.32163	8	119	HGNC:6236;HGNC:5951;HGNC:1395;HGNC:7994;HGNC:6238;HGNC:6291;HGNC:20974;HGNC:29849	KCNC4;CADM1;CACNA1H;NRCAM;KCND2;KCNN2;ADGRL3;CADM2	KCNC4;CADM1;CACNA1H;NRCAM;KCND2;KCNN2;ADGRL3;CADM2	KCNC4;CADM1;CACNA1H;NRCAM;KCND2;KCNN2;ADGRL3;CADM2
SYNGO:postsyn_ribosome	D10	CC	postsynaptic ribosome	│ ├─ postsynaptic ribosome	GO:0098794	0.0425298	0.0607569	8	70	HGNC:10299;HGNC:10305;HGNC:10353;HGNC:10364;HGNC:10411;HGNC:10388;HGNC:10421;HGNC:10441	RPL10A;RPL14;RPL4;RPL7A;RPS24;RPS15;RPS3A;RPS8	RPL10A;RPL14;RPL4;RPL7A;RPS24;RPS15;RPS3A;RPS8	RPL10A;RPL14;RPL4;RPL7A;RPS24;RPS15;RPS3A;RPS8
SYNGO:postsyn_er	D11	CC	postsynaptic ER	│ └─ postsynaptic ER	GO:0098794			2	9	HGNC:1455;HGNC:6180	CALR;ITPR1	CALR;ITPR1	CALR
SYNGO:postsyn_er_membrane	D28	CC	postsynaptic ER membrane	│ ├─ postsynaptic ER membrane	SYNGO:postsyn_er			0	2
SYNGO:postsyn_er_membrane_integral	D39	CC	integral component of postsynaptic ER membrane	│ │ └─ integral component of postsynaptic ER membrane	SYNGO:postsyn_er_membrane			0	2
SYNGO:postsyn_ser	D29	CC	postsynaptic SER	│ └─ postsynaptic SER	SYNGO:postsyn_er			1	4	HGNC:6180	ITPR1	ITPR1
SYNGO:postsyn_ser_membrane	D40	CC	postsynaptic SER membrane	│ └─ postsynaptic SER membrane	SYNGO:postsyn_ser			1	1	HGNC:6180	ITPR1	ITPR1
SYNGO:postsyn_ser_membrane_integral	D47	CC	integral component of postsynaptic SER membrane	│ └─ integral component of postsynaptic SER membrane	SYNGO:postsyn_ser_membrane			1	1	HGNC:6180	ITPR1	ITPR1	ITPR1
GO:0099544	E1	CC	extrasynaptic space	└─ extrasynaptic space	GO:0045202			0	7
GO:0098966	E2	CC	perisynaptic extracellular matrix	└─ perisynaptic extracellular matrix	GO:0099544			0	6
SYNGO:synprocess		BP	process in the synapse	process in the synapse		1.04385e-13	6.05433e-12	124	1117	HGNC:816;HGNC:16831;HGNC:1389;HGNC:4574;HGNC:6234;HGNC:6236;HGNC:22394;HGNC:1442;HGNC:19665;HGNC:11494;HGNC:11495;HGNC:11496;HGNC:1775;HGNC:13406;HGNC:26183;HGNC:11514;HGNC:11509;HGNC:1426;HGNC:15751;HGNC:10831;HGNC:471;HGNC:8570;HGNC:11138;HGNC:144;HGNC:992;HGNC:9801;HGNC:12784;HGNC:6180;HGNC:6238;HGNC:379;HGNC:7954;HGNC:37231;HGNC:13823;HGNC:7881;HGNC:8010;HGNC:2516;HGNC:5253;HGNC:3432;HGNC:481…	ATP2B3;TSPOAP1;CACNA1B;GRIA4;KCNC2;KCNC4;KCTD8;CALM1;STXBP5;SYN1;SYN2;SYN3;CDK5R1;PCLO;MCTP1;SYT7;SYT1;CADPS;NAPB;SH3GL2;AMPH;PACSIN1;SNCA;ACTG1;BCL2L1;RAC1;WNT5A;ITPR1;KCND2;AKAP9;NPTXR;SHISA9;NETO1;NOTCH1;NRXN3;CTNND2;HSP90AA1;ERBB4;KALRN;PAK3;GPC6;NBEA;TMEM108;AP3M1;HAP1;NRG1;SYT17;MIB2;ARRB2;PTPRS;CADM1;NEO1;IGSF21;BAIAP3;AKAP12;PPP1R9A;EPHB1;FYN;P2RX3;ABR;DGKB;L1CAM;SYNGAP1;DLGAP1;DLGAP3;CAM…	ATP2B3;TSPOAP1;CACNA1B;GRIA4;KCNC2;KCNC4;KCTD8;CALM1;STXBP5;SYN1;SYN2;SYN3;CDK5R1;PCLO;MCTP1;SYT7;SYT1;CADPS;NAPB;SH3GL2;AMPH;PACSIN1;SNCA;ACTG1;BCL2L1;RAC1;WNT5A;ITPR1;KCND2;AKAP9;NPTXR;SHISA9;NETO1;NOTCH1;NRXN3;CTNND2;HSP90AA1;ERBB4;KALRN;PAK3;GPC6;NBEA;TMEM108;AP3M1;HAP1;NRG1;SYT17;MIB2;ARRB2;PTPRS;CADM1;NEO1;IGSF21;BAIAP3;AKAP12;PPP1R9A;EPHB1;FYN;P2RX3;ABR;DGKB;L1CAM;SYNGAP1;DLGAP1;DLGAP3;CAM…
SYNGO:presynprocess	F1	BP	process in the presynapse	├─ process in the presynapse	SYNGO:synprocess	0.0225616	0.0523428	26	313	HGNC:816;HGNC:16831;HGNC:1389;HGNC:4574;HGNC:6234;HGNC:6236;HGNC:22394;HGNC:1442;HGNC:19665;HGNC:11494;HGNC:11495;HGNC:11496;HGNC:1775;HGNC:13406;HGNC:26183;HGNC:11514;HGNC:11509;HGNC:1426;HGNC:15751;HGNC:10831;HGNC:471;HGNC:8570;HGNC:11138;HGNC:144;HGNC:992;HGNC:9801	ATP2B3;TSPOAP1;CACNA1B;GRIA4;KCNC2;KCNC4;KCTD8;CALM1;STXBP5;SYN1;SYN2;SYN3;CDK5R1;PCLO;MCTP1;SYT7;SYT1;CADPS;NAPB;SH3GL2;AMPH;PACSIN1;SNCA;ACTG1;BCL2L1;RAC1	ATP2B3;TSPOAP1;CACNA1B;GRIA4;KCNC2;KCNC4;KCTD8;CALM1;STXBP5;SYN1;SYN2;SYN3;CDK5R1;PCLO;MCTP1;SYT7;SYT1;CADPS;NAPB;SH3GL2;AMPH;PACSIN1;SNCA;ACTG1;BCL2L1;RAC1
GO:0099509	F2	BP	regulation of presynaptic cytosolic calcium levels	│ ├─ regulation of presynaptic cytosolic calcium levels	SYNGO:presynprocess	0.217491	0.233601	3	29	HGNC:816;HGNC:16831;HGNC:1389	ATP2B3;TSPOAP1;CACNA1B	ATP2B3;TSPOAP1;CACNA1B
GO:1905056	F11	BP	ATPase-coupled calcium ion transmembrane transporter activity involved in regulation of presynaptic cytosolic calcium levels	│ │ ├─ ATPase-coupled calcium ion transmembrane transporter activity involved in regulation of presynaptic cytosolic calcium levels	GO:0099509			1	1	HGNC:816	ATP2B3	ATP2B3	ATP2B3
GO:0099534	F12	BP	calcium ion binding involved in regulation of presynaptic cytosolic calcium levels	│ │ ├─ calcium ion binding involved in regulation of presynaptic cytosolic calcium levels	GO:0099509			0	2
GO:0099626	F13	BP	voltage-gated calcium channel activity involved in regulation of presynaptic cytosolic calcium levels	│ │ └─ voltage-gated calcium channel activity involved in regulation of presynaptic cytosolic calcium levels	GO:0099509			2	9	HGNC:16831;HGNC:1389	TSPOAP1;CACNA1B	TSPOAP1;CACNA1B	TSPOAP1;CACNA1B
GO:0099505	F3	BP	regulation of presynaptic membrane potential	│ ├─ regulation of presynaptic membrane potential	SYNGO:presynprocess	0.266636	0.276159	4	48	HGNC:4574;HGNC:6234;HGNC:6236;HGNC:22394	GRIA4;KCNC2;KCNC4;KCTD8	GRIA4;KCNC2;KCNC4;KCTD8
GO:0099507	F14	BP	ligand-gated ion channel activity involved in regulation of presynaptic membrane potential	│ │ ├─ ligand-gated ion channel activity involved in regulation of presynaptic membrane potential	GO:0099505			1	24	HGNC:4574	GRIA4	GRIA4	GRIA4
GO:0099508	F15	BP	voltage-gated ion channel activity involved in regulation of presynaptic membrane potential	│ │ ├─ voltage-gated ion channel activity involved in regulation of presynaptic membrane potential	GO:0099505			2	17	HGNC:6234;HGNC:6236	KCNC2;KCNC4	KCNC2;KCNC4	KCNC2;KCNC4
GO:0150047	F16	BP	G protein-coupled neurotransmitter receptor activity involved in regulation of presynaptic membrane potential	│ │ ├─ G protein-coupled neurotransmitter receptor activity involved in regulation of presynaptic membrane potential	GO:0099505			1	5	HGNC:22394	KCTD8	KCTD8	KCTD8
GO:0140232	F17	BP	intracellular cAMP-activated cation channel activity involved in regulation of presynaptic membrane potential	│ │ └─ intracellular cAMP-activated cation channel activity involved in regulation of presynaptic membrane potential	GO:0099505			0	1
GO:0140238	F4	BP	presynaptic endocytosis	│ ├─ presynaptic endocytosis	SYNGO:presynprocess			1	6	HGNC:1442	CALM1	CALM1	CALM1
GO:0099504	F5	BP	synaptic vesicle cycle	│ ├─ synaptic vesicle cycle	SYNGO:presynprocess	0.0364996	0.0691238	19	222	HGNC:19665;HGNC:11494;HGNC:11495;HGNC:11496;HGNC:1775;HGNC:13406;HGNC:26183;HGNC:11514;HGNC:11509;HGNC:1389;HGNC:1426;HGNC:15751;HGNC:10831;HGNC:471;HGNC:8570;HGNC:11138;HGNC:144;HGNC:992;HGNC:9801	STXBP5;SYN1;SYN2;SYN3;CDK5R1;PCLO;MCTP1;SYT7;SYT1;CACNA1B;CADPS;NAPB;SH3GL2;AMPH;PACSIN1;SNCA;ACTG1;BCL2L1;RAC1	STXBP5;SYN1;SYN2;SYN3;CDK5R1;PCLO;MCTP1;SYT7;SYT1;CACNA1B;CADPS;NAPB;SH3GL2;AMPH;PACSIN1;SNCA;ACTG1;BCL2L1;RAC1	STXBP5;SYN1;SYN2;SYN3
GO:0098693	F18	BP	regulation of synaptic vesicle cycle	│ │ ├─ regulation of synaptic vesicle cycle	GO:0099504			2	21	HGNC:11494;HGNC:1775	SYN1;CDK5R1	SYN1;CDK5R1	SYN1;CDK5R1
GO:0097091	F19	BP	synaptic vesicle clustering	│ │ ├─ synaptic vesicle clustering	GO:0099504	0.0199884	0.0504056	3	9	HGNC:13406;HGNC:11496;HGNC:11495	PCLO;SYN3;SYN2	PCLO;SYN3;SYN2	PCLO;SYN3;SYN2
GO:0099532	F20	BP	synaptic vesicle endosomal processing	│ │ ├─ synaptic vesicle endosomal processing	GO:0099504			0	13
GO:0016182	F29	BP	synaptic vesicle budding from endosome	│ │ │ ├─ synaptic vesicle budding from endosome	GO:0099532			0	4
GO:0016189	F30	BP	synaptic vesicle to endosome fusion	│ │ │ └─ synaptic vesicle to endosome fusion	GO:0099532			0	5
GO:0016079	F21	BP	synaptic vesicle exocytosis	│ │ ├─ synaptic vesicle exocytosis	GO:0099504	0.1686	0.191741	7	83	HGNC:26183;HGNC:11514;HGNC:11509;HGNC:1389;HGNC:19665;HGNC:1426;HGNC:15751	MCTP1;SYT7;SYT1;CACNA1B;STXBP5;CADPS;NAPB	MCTP1;SYT7;SYT1;CACNA1B;STXBP5;CADPS;NAPB	MCTP1
GO:0099502	F31	BP	calcium-dependent activation of synaptic vesicle fusion	│ │ │ ├─ calcium-dependent activation of synaptic vesicle fusion	GO:0016079	0.0438198	0.0730204	3	13	HGNC:11514;HGNC:11509;HGNC:1389	SYT7;SYT1;CACNA1B	SYT7;SYT1;CACNA1B	SYT7;SYT1
GO:0150037	F41	BP	regulation of calcium-dependent activation of synaptic vesicle fusion	│ │ │ │ └─ regulation of calcium-dependent activation of synaptic vesicle fusion	GO:0099502			1	7	HGNC:1389	CACNA1B	CACNA1B	CACNA1B
GO:2000300	F32	BP	regulation of synaptic vesicle exocytosis	│ │ │ ├─ regulation of synaptic vesicle exocytosis	GO:0016079			2	37	HGNC:19665;HGNC:11514	STXBP5;SYT7	STXBP5;SYT7	STXBP5;SYT7
GO:0016081	F33	BP	synaptic vesicle docking	│ │ │ ├─ synaptic vesicle docking	GO:0016079			1	8	HGNC:19665	STXBP5	STXBP5
GO:0099148	F42	BP	regulation of synaptic vesicle docking	│ │ │ │ └─ regulation of synaptic vesicle docking	GO:0016081			1	3	HGNC:19665	STXBP5	STXBP5	STXBP5
GO:0031629	F34	BP	synaptic vesicle fusion to presynaptic active zone membrane	│ │ │ ├─ synaptic vesicle fusion to presynaptic active zone membrane	GO:0016079			0	6
GO:0031630	F43	BP	regulation of synaptic vesicle fusion to presynaptic active zone membrane	│ │ │ │ └─ regulation of synaptic vesicle fusion to presynaptic active zone membrane	GO:0031629			0	5
GO:0016082	F35	BP	synaptic vesicle priming	│ │ │ └─ synaptic vesicle priming	GO:0016079	0.0966386	0.124556	3	19	HGNC:1426;HGNC:15751;HGNC:19665	CADPS;NAPB;STXBP5	CADPS;NAPB;STXBP5	CADPS
GO:0010807	F44	BP	regulation of synaptic vesicle priming	│ │ │ └─ regulation of synaptic vesicle priming	GO:0016082			2	7	HGNC:15751;HGNC:19665	NAPB;STXBP5	NAPB;STXBP5	NAPB;STXBP5
GO:0098700	F22	BP	synaptic vesicle neurotransmitter loading	│ │ ├─ synaptic vesicle neurotransmitter loading	GO:0099504			0	9
GO:0099162	F36	BP	regulation of synaptic vesicle neurotransmitter loading	│ │ │ └─ regulation of synaptic vesicle neurotransmitter loading	GO:0098700			0	2
GO:0099180	F23	BP	zinc ion import into synaptic vesicle	│ │ ├─ zinc ion import into synaptic vesicle	GO:0099504			0	2
GO:0097401	F24	BP	synaptic vesicle proton loading	│ │ ├─ synaptic vesicle proton loading	GO:0099504			0	20
GO:1901546	F37	BP	regulation of proton loading	│ │ │ └─ regulation of proton loading	GO:0097401			0	2
GO:0048488	F25	BP	synaptic vesicle endocytosis	│ │ └─ synaptic vesicle endocytosis	GO:0099504	0.045323	0.0730204	8	71	HGNC:10831;HGNC:471;HGNC:8570;HGNC:11138;HGNC:144;HGNC:11514;HGNC:992;HGNC:9801	SH3GL2;AMPH;PACSIN1;SNCA;ACTG1;SYT7;BCL2L1;RAC1	SH3GL2;AMPH;PACSIN1;SNCA;ACTG1;SYT7;BCL2L1;RAC1	SH3GL2;AMPH;PACSIN1;SNCA
GO:1900242	F38	BP	regulation of synaptic vesicle endocytosis	│ │ ├─ regulation of synaptic vesicle endocytosis	GO:0048488	0.0502671	0.0787971	4	24	HGNC:144;HGNC:11514;HGNC:992;HGNC:9801	ACTG1;SYT7;BCL2L1;RAC1	ACTG1;SYT7;BCL2L1;RAC1	ACTG1;SYT7;BCL2L1;RAC1
GO:0016185	F39	BP	synaptic vesicle budding from presynaptic endocytic zone membrane	│ │ ├─ synaptic vesicle budding from presynaptic endocytic zone membrane	GO:0048488			0	1
GO:0098694	F45	BP	regulation of synaptic vesicle budding from presynaptic endocytic zone membrane	│ │ │ └─ regulation of synaptic vesicle budding from presynaptic endocytic zone membrane	GO:0016185			0	1
GO:0016191	F40	BP	synaptic vesicle uncoating	│ │ └─ synaptic vesicle uncoating	GO:0048488			0	3
GO:0099525	F6	BP	presynaptic dense core vesicle exocytosis	│ ├─ presynaptic dense core vesicle exocytosis	SYNGO:presynprocess			2	24	HGNC:1426;HGNC:19665	CADPS;STXBP5	CADPS;STXBP5	CADPS
GO:0099161	F26	BP	regulation of presynaptic dense core vesicle exocytosis	│ │ └─ regulation of presynaptic dense core vesicle exocytosis	GO:0099525			1	11	HGNC:19665	STXBP5	STXBP5	STXBP5
GO:0001504	F7	BP	neurotransmitter uptake	│ ├─ neurotransmitter uptake	SYNGO:presynprocess			0	6
GO:0098810	F8	BP	neurotransmitter reuptake	│ ├─ neurotransmitter reuptake	SYNGO:presynprocess			0	10
GO:0051580	F27	BP	regulation of neurotransmitter uptake	│ │ └─ regulation of neurotransmitter uptake	GO:0098810			0	5
SYNGO:presyn_chaperoneProteinFolding	F9	BP	presynaptic chaperone-mediated protein folding	│ ├─ presynaptic chaperone-mediated protein folding	SYNGO:presynprocess			0	3
GO:0098928	F10	BP	presynaptic signaling pathway	│ └─ presynaptic signaling pathway	SYNGO:presynprocess			0	2
GO:0099526	F28	BP	presynapse to nucleus signaling pathway	│ └─ presynapse to nucleus signaling pathway	GO:0098928			0	1
SYNGO:postsynprocess	G1	BP	process in the postsynapse	├─ process in the postsynapse	SYNGO:synprocess	0.00499804	0.022299	26	273	HGNC:12784;HGNC:6180;HGNC:4574;HGNC:6236;HGNC:6238;HGNC:379;HGNC:7954;HGNC:37231;HGNC:13823;HGNC:7881;HGNC:8010;HGNC:2516;HGNC:5253;HGNC:3432;HGNC:4814;HGNC:8592;HGNC:4454;HGNC:7648;HGNC:28451;HGNC:569;HGNC:4812;HGNC:8570;HGNC:7997;HGNC:24119;HGNC:30577;HGNC:712	WNT5A;ITPR1;GRIA4;KCNC4;KCND2;AKAP9;NPTXR;SHISA9;NETO1;NOTCH1;NRXN3;CTNND2;HSP90AA1;ERBB4;KALRN;PAK3;GPC6;NBEA;TMEM108;AP3M1;HAP1;PACSIN1;NRG1;SYT17;MIB2;ARRB2	WNT5A;ITPR1;GRIA4;KCNC4;KCND2;AKAP9;NPTXR;SHISA9;NETO1;NOTCH1;NRXN3;CTNND2;HSP90AA1;ERBB4;KALRN;PAK3;GPC6;NBEA;TMEM108;AP3M1;HAP1;PACSIN1;NRG1;SYT17;MIB2;ARRB2
GO:0099566	G2	BP	regulation of postsynaptic cytosolic calcium levels	│ ├─ regulation of postsynaptic cytosolic calcium levels	SYNGO:postsynprocess			2	12	HGNC:12784;HGNC:6180	WNT5A;ITPR1	WNT5A;ITPR1	WNT5A
GO:1905059	G9	BP	ATPase-coupled calcium ion transmembrane transporter activity involved in regulation of postsynaptic cytosolic calcium levels	│ │ ├─ ATPase-coupled calcium ion transmembrane transporter activity involved in regulation of postsynaptic cytosolic calcium levels	GO:0099566			0	1
GO:0099567	G10	BP	calcium ion binding involved in regulation of postsynaptic cytosolic calcium levels	│ │ ├─ calcium ion binding involved in regulation of postsynaptic cytosolic calcium levels	GO:0099566			0	1
GO:1905060	G11	BP	calcium:cation antiporter activity involved in regulation of postsynaptic cytosolic calcium ion levels	│ │ ├─ calcium:cation antiporter activity involved in regulation of postsynaptic cytosolic calcium ion levels	GO:0099566			0	3
GO:0098695	G12	BP	inositol 1,4,5-trisphosphate receptor activity involved in regulation of postsynaptic cytosolic calcium levels	│ │ ├─ inositol 1,4,5-trisphosphate receptor activity involved in regulation of postsynaptic cytosolic calcium levels	GO:0099566			1	1	HGNC:6180	ITPR1	ITPR1	ITPR1
GO:0099583	G13	BP	neurotransmitter receptor activity involved in regulation of postsynaptic cytosolic calcium levels	│ │ └─ neurotransmitter receptor activity involved in regulation of postsynaptic cytosolic calcium levels	GO:0099566			0	1
GO:0098872	G23	BP	G-protein coupled neurotransmitter receptor activity involved in regulation of postsynaptic cytosolic calcium levels	│ │ └─ G-protein coupled neurotransmitter receptor activity involved in regulation of postsynaptic cytosolic calcium levels	GO:0099583			0	1
GO:0060078	G3	BP	regulation of postsynaptic membrane potential	│ ├─ regulation of postsynaptic membrane potential	SYNGO:postsynprocess	0.622246	0.622246	3	60	HGNC:4574;HGNC:6236;HGNC:6238	GRIA4;KCNC4;KCND2	GRIA4;KCNC4;KCND2
GO:0140233	G14	BP	intracellular cAMP-activated cation channel activity involved in regulation of postsynaptic membrane potential	│ │ ├─ intracellular cAMP-activated cation channel activity involved in regulation of postsynaptic membrane potential	GO:0060078			0	4
GO:0099579	G24	BP	G protein-coupled neurotransmitter receptor activity involved in regulation of postsynaptic membrane potential	│ │ │ └─ G protein-coupled neurotransmitter receptor activity involved in regulation of postsynaptic membrane potential	GO:0140233			0	4
GO:1904315	G15	BP	transmitter-gated ion channel activity involved in regulation of postsynaptic membrane potential	│ │ ├─ transmitter-gated ion channel activity involved in regulation of postsynaptic membrane potential	GO:0060078			1	42	HGNC:4574	GRIA4	GRIA4	GRIA4
GO:1905030	G16	BP	voltage-gated ion channel activity involved in regulation of postsynaptic membrane potential	│ │ └─ voltage-gated ion channel activity involved in regulation of postsynaptic membrane potential	GO:0060078			2	5	HGNC:6236;HGNC:6238	KCNC4;KCND2	KCNC4;KCND2	KCNC4;KCND2
GO:0098962	G4	BP	regulation of postsynaptic neurotransmitter receptor activity	│ ├─ regulation of postsynaptic neurotransmitter receptor activity	SYNGO:postsynprocess	0.0103269	0.0332755	5	22	HGNC:379;HGNC:7954;HGNC:37231;HGNC:13823;HGNC:7881	AKAP9;NPTXR;SHISA9;NETO1;NOTCH1	AKAP9;NPTXR;SHISA9;NETO1;NOTCH1	AKAP9;NPTXR;SHISA9;NETO1;NOTCH1
GO:0099072	G5	BP	regulation of postsynaptic membrane neurotransmitter receptor levels	│ ├─ regulation of postsynaptic membrane neurotransmitter receptor levels	SYNGO:postsynprocess	0.0118978	0.0345036	17	167	HGNC:8010;HGNC:2516;HGNC:5253;HGNC:7954;HGNC:3432;HGNC:13823;HGNC:4814;HGNC:8592;HGNC:4454;HGNC:7648;HGNC:28451;HGNC:569;HGNC:4812;HGNC:8570;HGNC:7997;HGNC:24119;HGNC:30577	NRXN3;CTNND2;HSP90AA1;NPTXR;ERBB4;NETO1;KALRN;PAK3;GPC6;NBEA;TMEM108;AP3M1;HAP1;PACSIN1;NRG1;SYT17;MIB2	NRXN3;CTNND2;HSP90AA1;NPTXR;ERBB4;NETO1;KALRN;PAK3;GPC6;NBEA;TMEM108;AP3M1;HAP1;PACSIN1;NRG1;SYT17;MIB2	NRXN3;CTNND2;HSP90AA1
GO:0099645	G17	BP	neurotransmitter receptor localization to postsynaptic specialization membrane	│ │ ├─ neurotransmitter receptor localization to postsynaptic specialization membrane	GO:0099072	0.00627713	0.0260053	9	58	HGNC:7954;HGNC:8010;HGNC:3432;HGNC:13823;HGNC:4814;HGNC:8592;HGNC:4454;HGNC:7648;HGNC:28451	NPTXR;NRXN3;ERBB4;NETO1;KALRN;PAK3;GPC6;NBEA;TMEM108	NPTXR;NRXN3;ERBB4;NETO1;KALRN;PAK3;GPC6;NBEA;TMEM108	NPTXR;NRXN3;ERBB4;NETO1
GO:0098696	G25	BP	regulation of neurotransmitter receptor localization to postsynaptic specialization membrane	│ │ │ └─ regulation of neurotransmitter receptor localization to postsynaptic specialization membrane	GO:0099645	0.0369455	0.0691238	5	32	HGNC:4814;HGNC:8592;HGNC:4454;HGNC:7648;HGNC:28451	KALRN;PAK3;GPC6;NBEA;TMEM108	KALRN;PAK3;GPC6;NBEA;TMEM108	KALRN;PAK3;GPC6;NBEA;TMEM108
GO:0098967	G18	BP	exocytic insertion of neurotransmitter receptor to postsynaptic membrane	│ │ ├─ exocytic insertion of neurotransmitter receptor to postsynaptic membrane	GO:0099072			0	8
GO:0099145	G26	BP	regulation of exocytic insertion of neurotransmitter receptor to postsynaptic membrane	│ │ │ └─ regulation of exocytic insertion of neurotransmitter receptor to postsynaptic membrane	GO:0098967			0	2
GO:0098970	G19	BP	postsynaptic neurotransmitter receptor diffusion trapping	│ │ ├─ postsynaptic neurotransmitter receptor diffusion trapping	GO:0099072			0	8
GO:0150054	G27	BP	regulation of postsynaptic neurotransmitter receptor diffusion trapping	│ │ │ └─ regulation of postsynaptic neurotransmitter receptor diffusion trapping	GO:0098970			0	5
GO:0098884	G20	BP	postsynaptic neurotransmitter receptor endocytosis	│ │ └─ postsynaptic neurotransmitter receptor endocytosis	GO:0099072	0.0810102	0.111871	6	54	HGNC:569;HGNC:4812;HGNC:8570;HGNC:7997;HGNC:24119;HGNC:30577	AP3M1;HAP1;PACSIN1;NRG1;SYT17;MIB2	AP3M1;HAP1;PACSIN1;NRG1;SYT17;MIB2	AP3M1
GO:0099149	G28	BP	regulation of postsynaptic neurotransmitter receptor endocytosis	│ │ └─ regulation of postsynaptic neurotransmitter receptor endocytosis	GO:0098884	0.0930225	0.122621	5	43	HGNC:4812;HGNC:8570;HGNC:7997;HGNC:24119;HGNC:30577	HAP1;PACSIN1;NRG1;SYT17;MIB2	HAP1;PACSIN1;NRG1;SYT17;MIB2	HAP1;PACSIN1;NRG1;SYT17;MIB2
GO:0140239	G6	BP	postsynaptic endocytosis	│ ├─ postsynaptic endocytosis	SYNGO:postsynprocess			0	1
GO:0150038	G7	BP	postsynaptic dense core vesicle exocytosis	│ ├─ postsynaptic dense core vesicle exocytosis	SYNGO:postsynprocess			0	2
GO:0150044	G21	BP	regulation of postsynaptic dense core vesicle exocytosis	│ │ └─ regulation of postsynaptic dense core vesicle exocytosis	GO:0150038			0	1
GO:0098926	G8	BP	postsynaptic signaling pathway	│ └─ postsynaptic signaling pathway	SYNGO:postsynprocess			2	18	HGNC:712;HGNC:7997	ARRB2;NRG1	ARRB2;NRG1	ARRB2
GO:0099527	G22	BP	postsynapse to nucleus signaling pathway	│ └─ postsynapse to nucleus signaling pathway	GO:0098926			1	16	HGNC:7997	NRG1	NRG1	NRG1
GO:1905539	G29	BP	regulation of postsynapse to nucleus signaling pathway	│ └─ regulation of postsynapse to nucleus signaling pathway	GO:0099527			0	2
GO:0099536	H1	BP	synaptic signaling	├─ synaptic signaling	SYNGO:synprocess	1.15445e-05		30	222	HGNC:8010;HGNC:9681;HGNC:5951;HGNC:7754;HGNC:28246;HGNC:948;HGNC:370;HGNC:14946;HGNC:3392;HGNC:4037;HGNC:8534;HGNC:81;HGNC:2850;HGNC:6470;HGNC:712;HGNC:12784;HGNC:11497;HGNC:2905;HGNC:30368;HGNC:28788;HGNC:6291;HGNC:6881;HGNC:9501;HGNC:4328;HGNC:7881;HGNC:9314;HGNC:2701;HGNC:16699;HGNC:7739;HGNC:1097	NRXN3;PTPRS;CADM1;NEO1;IGSF21;BAIAP3;AKAP12;PPP1R9A;EPHB1;FYN;P2RX3;ABR;DGKB;L1CAM;ARRB2;WNT5A;SYNGAP1;DLGAP1;DLGAP3;CAMKV;KCNN2;MAPK8;CYTH1;GLRA3;NOTCH1;PPP3CA;DCC;SORCS3;NEFL;BRAF	NRXN3;PTPRS;CADM1;NEO1;IGSF21;BAIAP3;AKAP12;PPP1R9A;EPHB1;FYN;P2RX3;ABR;DGKB;L1CAM;ARRB2;WNT5A;SYNGAP1;DLGAP1;DLGAP3;CAMKV;KCNN2;MAPK8;CYTH1;GLRA3;NOTCH1;PPP3CA;DCC;SORCS3;NEFL;BRAF
GO:0099537	H2	BP	trans-synaptic signaling	│ ├─ trans-synaptic signaling	GO:0099536	6.06635e-06	8.79621e-05	30	214	HGNC:8010;HGNC:9681;HGNC:5951;HGNC:7754;HGNC:28246;HGNC:948;HGNC:370;HGNC:14946;HGNC:3392;HGNC:4037;HGNC:8534;HGNC:81;HGNC:2850;HGNC:6470;HGNC:712;HGNC:12784;HGNC:11497;HGNC:2905;HGNC:30368;HGNC:28788;HGNC:6291;HGNC:6881;HGNC:9501;HGNC:4328;HGNC:7881;HGNC:9314;HGNC:2701;HGNC:16699;HGNC:7739;HGNC:1097	NRXN3;PTPRS;CADM1;NEO1;IGSF21;BAIAP3;AKAP12;PPP1R9A;EPHB1;FYN;P2RX3;ABR;DGKB;L1CAM;ARRB2;WNT5A;SYNGAP1;DLGAP1;DLGAP3;CAMKV;KCNN2;MAPK8;CYTH1;GLRA3;NOTCH1;PPP3CA;DCC;SORCS3;NEFL;BRAF	NRXN3;PTPRS;CADM1;NEO1;IGSF21;BAIAP3;AKAP12;PPP1R9A;EPHB1;FYN;P2RX3;ABR;DGKB;L1CAM;ARRB2;WNT5A;SYNGAP1;DLGAP1;DLGAP3;CAMKV;KCNN2;MAPK8;CYTH1;GLRA3;NOTCH1;PPP3CA;DCC;SORCS3;NEFL;BRAF	NRXN3;PTPRS
GO:0099541	H5	BP	trans-synaptic signaling by lipid	│ │ ├─ trans-synaptic signaling by lipid	GO:0099537			0	11
GO:0099542	H14	BP	trans-synaptic signaling by endocannabinoid	│ │ │ └─ trans-synaptic signaling by endocannabinoid	GO:0099541			0	11
GO:0098921	H22	BP	retrograde trans-synaptic signaling by endocannabinoid	│ │ │ ├─ retrograde trans-synaptic signaling by endocannabinoid	GO:0099542			0	6
GO:0099178	H27	BP	regulation of retrograde trans-synaptic signaling by endocanabinoid	│ │ │ │ └─ regulation of retrograde trans-synaptic signaling by endocanabinoid	GO:0098921			0	3
GO:0099553	H23	BP	trans-synaptic signaling by endocannabinoid, modulating synaptic transmission	│ │ │ └─ trans-synaptic signaling by endocannabinoid, modulating synaptic transmission	GO:0099542			0	5
GO:0150036	H28	BP	regulation of trans-synaptic signaling by endocannabinoid, modulating synaptic transmission	│ │ │ └─ regulation of trans-synaptic signaling by endocannabinoid, modulating synaptic transmission	GO:0099553			0	4
GO:0099540	H6	BP	trans-synaptic signaling by neuropeptide	│ │ ├─ trans-synaptic signaling by neuropeptide	GO:0099537			0	1
GO:0099543	H7	BP	trans-synaptic signaling by soluble gas	│ │ ├─ trans-synaptic signaling by soluble gas	GO:0099537			0	1
GO:0099548	H15	BP	trans-synaptic signaling by nitric oxide	│ │ │ └─ trans-synaptic signaling by nitric oxide	GO:0099543			0	1
GO:0099555	H24	BP	trans-synaptic signaling by nitric oxide, modulating synaptic transmission	│ │ │ └─ trans-synaptic signaling by nitric oxide, modulating synaptic transmission	GO:0099548			0	1
GO:0098925	H29	BP	retrograde trans-synaptic signaling by nitric oxide, modulating synaptic transmission	│ │ │ └─ retrograde trans-synaptic signaling by nitric oxide, modulating synaptic transmission	GO:0099555			0	1
GO:0099545	H8	BP	trans-synaptic signaling by trans-synaptic complex	│ │ ├─ trans-synaptic signaling by trans-synaptic complex	GO:0099537			1	9	HGNC:5951	CADM1	CADM1
GO:0098942	H16	BP	retrograde trans-synaptic signaling by trans-synaptic protein complex	│ │ │ ├─ retrograde trans-synaptic signaling by trans-synaptic protein complex	GO:0099545			1	4	HGNC:5951	CADM1	CADM1	CADM1
GO:0099557	H17	BP	trans-synaptic signaling by trans-synaptic complex, modulating synaptic transmission	│ │ │ └─ trans-synaptic signaling by trans-synaptic complex, modulating synaptic transmission	GO:0099545			0	2
GO:0099157	H9	BP	trans-synaptic signalling via exosome	│ │ ├─ trans-synaptic signalling via exosome	GO:0099537			0	1
GO:0099183	H10	BP	trans-synaptic signaling by BDNF, modulating synaptic transmission	│ │ ├─ trans-synaptic signaling by BDNF, modulating synaptic transmission	GO:0099537			0	6
GO:0150035	H18	BP	regulation of trans-synaptic signaling by BDNF, modulating synaptic transmission	│ │ │ └─ regulation of trans-synaptic signaling by BDNF, modulating synaptic transmission	GO:0099183			0	2
GO:0099550	H11	BP	trans-synaptic signaling, modulating synaptic transmission	│ │ ├─ trans-synaptic signaling, modulating synaptic transmission	GO:0099537	0.0117559	0.0345036	3	7	HGNC:7754;HGNC:8010;HGNC:28246	NEO1;NRXN3;IGSF21	NEO1;NRXN3;IGSF21	NEO1;NRXN3;IGSF21
GO:0007268	H12	BP	chemical synaptic transmission	│ │ └─ chemical synaptic transmission	GO:0099537	5.83084e-06	8.79621e-05	27	180	HGNC:948;HGNC:370;HGNC:14946;HGNC:3392;HGNC:4037;HGNC:8534;HGNC:81;HGNC:2850;HGNC:6470;HGNC:9681;HGNC:712;HGNC:12784;HGNC:11497;HGNC:2905;HGNC:30368;HGNC:28788;HGNC:6291;HGNC:6881;HGNC:9501;HGNC:8010;HGNC:4328;HGNC:7881;HGNC:9314;HGNC:2701;HGNC:16699;HGNC:7739;HGNC:1097	BAIAP3;AKAP12;PPP1R9A;EPHB1;FYN;P2RX3;ABR;DGKB;L1CAM;PTPRS;ARRB2;WNT5A;SYNGAP1;DLGAP1;DLGAP3;CAMKV;KCNN2;MAPK8;CYTH1;NRXN3;GLRA3;NOTCH1;PPP3CA;DCC;SORCS3;NEFL;BRAF	BAIAP3;AKAP12;PPP1R9A;EPHB1;FYN;P2RX3;ABR;DGKB;L1CAM;PTPRS;ARRB2;WNT5A;SYNGAP1;DLGAP1;DLGAP3;CAMKV;KCNN2;MAPK8;CYTH1;NRXN3;GLRA3;NOTCH1;PPP3CA;DCC;SORCS3;NEFL;BRAF
GO:0050804	H19	BP	modulation of chemical synaptic transmission	│ │ ├─ modulation of chemical synaptic transmission	GO:0007268	2.24309e-05	0.000244628	18	99	HGNC:948;HGNC:370;HGNC:14946;HGNC:3392;HGNC:4037;HGNC:8534;HGNC:81;HGNC:2850;HGNC:6470;HGNC:9681;HGNC:712;HGNC:12784;HGNC:11497;HGNC:2905;HGNC:30368;HGNC:28788;HGNC:6291;HGNC:6881	BAIAP3;AKAP12;PPP1R9A;EPHB1;FYN;P2RX3;ABR;DGKB;L1CAM;PTPRS;ARRB2;WNT5A;SYNGAP1;DLGAP1;DLGAP3;CAMKV;KCNN2;MAPK8	BAIAP3;AKAP12;PPP1R9A;EPHB1;FYN;P2RX3;ABR;DGKB;L1CAM;PTPRS;ARRB2;WNT5A;SYNGAP1;DLGAP1;DLGAP3;CAMKV;KCNN2;MAPK8	BAIAP3;AKAP12;PPP1R9A;EPHB1;FYN;P2RX3;ABR;DGKB;L1CAM;PTPRS;ARRB2;WNT5A;SYNGAP1;DLGAP1;DLGAP3;CAMKV;KCNN2;MAPK8
GO:0099531	H20	BP	presynaptic process involved in chemical synaptic transmission	│ │ ├─ presynaptic process involved in chemical synaptic transmission	GO:0007268	0.478545		3	48	HGNC:9501;HGNC:8010;HGNC:4328	CYTH1;NRXN3;GLRA3	CYTH1;NRXN3;GLRA3
GO:0099171	H25	BP	presynaptic modulation of chemical synaptic transmission	│ │ │ └─ presynaptic modulation of chemical synaptic transmission	GO:0099531	0.478545	0.48694	3	48	HGNC:9501;HGNC:8010;HGNC:4328	CYTH1;NRXN3;GLRA3	CYTH1;NRXN3;GLRA3	CYTH1;NRXN3;GLRA3
GO:0099565	H21	BP	postsynaptic process involved in chemical synaptic transmission	│ │ └─ postsynaptic process involved in chemical synaptic transmission	GO:0007268	0.00778007	0.0298648	7	39	HGNC:7881;HGNC:9314;HGNC:2701;HGNC:16699;HGNC:12784;HGNC:7739;HGNC:1097	NOTCH1;PPP3CA;DCC;SORCS3;WNT5A;NEFL;BRAF	NOTCH1;PPP3CA;DCC;SORCS3;WNT5A;NEFL;BRAF	NOTCH1
GO:0099170	H26	BP	postsynaptic modulation of chemical synaptic transmission	│ │ └─ postsynaptic modulation of chemical synaptic transmission	GO:0099565	0.0127123	0.0351101	6	33	HGNC:9314;HGNC:2701;HGNC:16699;HGNC:12784;HGNC:7739;HGNC:1097	PPP3CA;DCC;SORCS3;WNT5A;NEFL;BRAF	PPP3CA;DCC;SORCS3;WNT5A;NEFL;BRAF	PPP3CA;DCC;SORCS3;WNT5A;NEFL;BRAF
GO:0099538	H3	BP	synaptic signaling via neuropeptide	│ ├─ synaptic signaling via neuropeptide	GO:0099536			0	8
GO:0099163	H4	BP	synaptic signaling by nitric oxide	│ └─ synaptic signaling by nitric oxide	GO:0099536			1	3	HGNC:12784	WNT5A	WNT5A
GO:0150045	H13	BP	regulation of synaptic signaling by nitric oxide	│ └─ regulation of synaptic signaling by nitric oxide	GO:0099163			1	2	HGNC:12784	WNT5A	WNT5A	WNT5A
GO:0050808	I1	BP	synapse organization	├─ synapse organization	SYNGO:synprocess	1.0864e-10	3.15056e-09	60	424	HGNC:3754;HGNC:20974;HGNC:9681;HGNC:7648;HGNC:11276;HGNC:29351;HGNC:18415;HGNC:6485;HGNC:14295;HGNC:2850;HGNC:7994;HGNC:12784;HGNC:8592;HGNC:9910;HGNC:7137;HGNC:30368;HGNC:3338;HGNC:28788;HGNC:16922;HGNC:2510;HGNC:23695;HGNC:4814;HGNC:21292;HGNC:9706;HGNC:6835;HGNC:13406;HGNC:144;HGNC:1461;HGNC:164;HGNC:166;HGNC:7739;HGNC:2905;HGNC:2516;HGNC:5951;HGNC:3225;HGNC:7997;HGNC:1765;HGNC:29945;HGNC:2984…	FLNA;ADGRL3;PTPRS;NBEA;SPTBN2;ARHGAP39;HIP1R;LAMA5;SHANK2;DGKB;NRCAM;WNT5A;PAK3;RBMX;AFDN;DLGAP3;CTTN;CAMKV;AGAP1;CTNNA2;DIXDC1;KALRN;RIMS3;NECTIN1;MAP1A;PCLO;ACTG1;CAMK2B;ACTN2;ACTN4;NEFL;DLGAP1;CTNND2;CADM1;EFNA5;NRG1;CDH6;TENM4;CADM2;MAPK14;ERBB4;L1CAM;PODXL;IL1RAPL2;LZTS1;LZTS3;RAC1;MAP1B;NPTXR;NRXN3;CASKIN1;FGFR1;ROBO2;CLSTN1;PLXNA4;APPL1;SYNGAP1;PPP1R9A;DBN1;SH3GL2	FLNA;ADGRL3;PTPRS;NBEA;SPTBN2;ARHGAP39;HIP1R;LAMA5;SHANK2;DGKB;NRCAM;WNT5A;PAK3;RBMX;AFDN;DLGAP3;CTTN;CAMKV;AGAP1;CTNNA2;DIXDC1;KALRN;RIMS3;NECTIN1;MAP1A;PCLO;ACTG1;CAMK2B;ACTN2;ACTN4;NEFL;DLGAP1;CTNND2;CADM1;EFNA5;NRG1;CDH6;TENM4;CADM2;MAPK14;ERBB4;L1CAM;PODXL;IL1RAPL2;LZTS1;LZTS3;RAC1;MAP1B;NPTXR;NRXN3;CASKIN1;FGFR1;ROBO2;CLSTN1;PLXNA4;APPL1;SYNGAP1;PPP1R9A;DBN1;SH3GL2	FLNA;ADGRL3;PTPRS;NBEA
GO:0099172	I2	BP	presynapse organization	│ ├─ presynapse organization	GO:0050808			0	2
GO:0099174	I16	BP	regulation of presynapse organization	│ │ └─ regulation of presynapse organization	GO:0099172			0	2
GO:0099173	I3	BP	postsynapse organization	│ ├─ postsynapse organization	GO:0050808	0.00389586	0.0205418	11	75	HGNC:11276;HGNC:29351;HGNC:18415;HGNC:6485;HGNC:14295;HGNC:2850;HGNC:7994;HGNC:12784;HGNC:8592;HGNC:9910;HGNC:7137	SPTBN2;ARHGAP39;HIP1R;LAMA5;SHANK2;DGKB;NRCAM;WNT5A;PAK3;RBMX;AFDN	SPTBN2;ARHGAP39;HIP1R;LAMA5;SHANK2;DGKB;NRCAM;WNT5A;PAK3;RBMX;AFDN	SPTBN2;ARHGAP39;HIP1R;LAMA5
GO:0099175	I17	BP	regulation of postsynapse organization	│ │ ├─ regulation of postsynapse organization	GO:0099173	0.0862217	0.116299	6	55	HGNC:14295;HGNC:2850;HGNC:7994;HGNC:12784;HGNC:8592;HGNC:9910	SHANK2;DGKB;NRCAM;WNT5A;PAK3;RBMX	SHANK2;DGKB;NRCAM;WNT5A;PAK3;RBMX	SHANK2;DGKB;NRCAM;WNT5A;PAK3;RBMX
GO:0099084	I18	BP	postsynaptic specialization organization	│ │ └─ postsynaptic specialization organization	GO:0099173			1	4	HGNC:7137	AFDN	AFDN	AFDN
GO:0099563	I4	BP	modification of synaptic structure	│ ├─ modification of synaptic structure	GO:0050808	0.035902		7	55	HGNC:30368;HGNC:3338;HGNC:28788;HGNC:16922;HGNC:2510;HGNC:23695;HGNC:4814	DLGAP3;CTTN;CAMKV;AGAP1;CTNNA2;DIXDC1;KALRN	DLGAP3;CTTN;CAMKV;AGAP1;CTNNA2;DIXDC1;KALRN
GO:0099010	I19	BP	modification of postsynaptic structure	│ │ ├─ modification of postsynaptic structure	GO:0099563	0.0283116	0.0586454	7	52	HGNC:30368;HGNC:3338;HGNC:28788;HGNC:16922;HGNC:2510;HGNC:23695;HGNC:4814	DLGAP3;CTTN;CAMKV;AGAP1;CTNNA2;DIXDC1;KALRN	DLGAP3;CTTN;CAMKV;AGAP1;CTNNA2;DIXDC1;KALRN	DLGAP3;CTTN
GO:0099159	I36	BP	regulation of modification of postsynaptic structure	│ │ │ ├─ regulation of modification of postsynaptic structure	GO:0099010			2	19	HGNC:28788;HGNC:16922	CAMKV;AGAP1	CAMKV;AGAP1	CAMKV;AGAP1
GO:0098885	I37	BP	modification of postsynaptic actin cytoskeleton	│ │ │ └─ modification of postsynaptic actin cytoskeleton	GO:0099010	0.0622221	0.0925354	4	26	HGNC:3338;HGNC:2510;HGNC:23695;HGNC:4814	CTTN;CTNNA2;DIXDC1;KALRN	CTTN;CTNNA2;DIXDC1;KALRN	CTTN;CTNNA2;DIXDC1
GO:1905274	I50	BP	regulation of modification of postsynaptic actin cytoskeleton	│ │ │ └─ regulation of modification of postsynaptic actin cytoskeleton	GO:0098885			1	13	HGNC:4814	KALRN	KALRN	KALRN
GO:0099564	I20	BP	modification of synaptic structure, modulating synaptic transmission	│ │ ├─ modification of synaptic structure, modulating synaptic transmission	GO:0099563			0	1
GO:1905244	I21	BP	regulation of modification of synaptic structure	│ │ └─ regulation of modification of synaptic structure	GO:0099563			0	2
GO:0098987	I38	BP	regulation of modification of synapse structure, modulating synaptic transmission	│ │ └─ regulation of modification of synapse structure, modulating synaptic transmission	GO:1905244			0	2
GO:0050807	I5	BP	regulation of synapse organization	│ ├─ regulation of synapse organization	GO:0050808	0.217491	0.233601	3	29	HGNC:21292;HGNC:9706;HGNC:12784	RIMS3;NECTIN1;WNT5A	RIMS3;NECTIN1;WNT5A	RIMS3;NECTIN1;WNT5A
GO:0098918	I6	BP	structural constituent of synapse	│ ├─ structural constituent of synapse	GO:0050808	2.53063e-05	0.000244628	11	38	HGNC:6835;HGNC:13406;HGNC:11276;HGNC:144;HGNC:1461;HGNC:164;HGNC:166;HGNC:7739;HGNC:2905;HGNC:14295;HGNC:2516	MAP1A;PCLO;SPTBN2;ACTG1;CAMK2B;ACTN2;ACTN4;NEFL;DLGAP1;SHANK2;CTNND2	MAP1A;PCLO;SPTBN2;ACTG1;CAMK2B;ACTN2;ACTN4;NEFL;DLGAP1;SHANK2;CTNND2
GO:0099181	I22	BP	structural constituent of presynapse	│ │ ├─ structural constituent of presynapse	GO:0098918			2	11	HGNC:6835;HGNC:13406	MAP1A;PCLO	MAP1A;PCLO	MAP1A
GO:0098882	I39	BP	structural constituent of active zone	│ │ │ ├─ structural constituent of active zone	GO:0099181			1	8	HGNC:13406	PCLO	PCLO	PCLO
GO:0098699	I40	BP	structural constituent of presynaptic actin cytoskeleton	│ │ │ └─ structural constituent of presynaptic actin cytoskeleton	GO:0099181			0	1
GO:0099186	I23	BP	structural constituent of postsynapse	│ │ └─ structural constituent of postsynapse	GO:0098918	7.04698e-05	0.000583893	9	28	HGNC:11276;HGNC:144;HGNC:1461;HGNC:164;HGNC:166;HGNC:7739;HGNC:2905;HGNC:14295;HGNC:2516	SPTBN2;ACTG1;CAMK2B;ACTN2;ACTN4;NEFL;DLGAP1;SHANK2;CTNND2	SPTBN2;ACTG1;CAMK2B;ACTN2;ACTN4;NEFL;DLGAP1;SHANK2;CTNND2	SPTBN2
GO:0098973	I41	BP	structural constituent of postsynaptic actin cytoskeleton	│ │ ├─ structural constituent of postsynaptic actin cytoskeleton	GO:0099186	0.00105754	0.00681527	4	6	HGNC:144;HGNC:1461;HGNC:164;HGNC:166	ACTG1;CAMK2B;ACTN2;ACTN4	ACTG1;CAMK2B;ACTN2;ACTN4	ACTG1;CAMK2B;ACTN2;ACTN4
GO:0099184	I42	BP	structural constituent of postsynaptic intermediate filament cytoskeleton	│ │ ├─ structural constituent of postsynaptic intermediate filament cytoskeleton	GO:0099186			1	2	HGNC:7739	NEFL	NEFL	NEFL
GO:0098879	I43	BP	structural constituent of postsynaptic specialization	│ │ ├─ structural constituent of postsynaptic specialization	GO:0099186			0	3
GO:0098919	I44	BP	structural constituent of postsynaptic density	│ │ └─ structural constituent of postsynaptic density	GO:0099186	0.0438198	0.0730204	3	13	HGNC:2905;HGNC:14295;HGNC:2516	DLGAP1;SHANK2;CTNND2	DLGAP1;SHANK2;CTNND2	DLGAP1;SHANK2;CTNND2
GO:0150043	I7	BP	structural constituent of synapse-associated extracellular matrix	│ ├─ structural constituent of synapse-associated extracellular matrix	GO:0050808			0	1
GO:0099560	I8	BP	synapse adhesion between pre- and post-synapse	│ ├─ synapse adhesion between pre- and post-synapse	GO:0050808	0.00479253	0.022299	8	45	HGNC:5951;HGNC:3225;HGNC:9681;HGNC:7997;HGNC:1765;HGNC:29945;HGNC:29849;HGNC:6876	CADM1;EFNA5;PTPRS;NRG1;CDH6;TENM4;CADM2;MAPK14	CADM1;EFNA5;PTPRS;NRG1;CDH6;TENM4;CADM2;MAPK14	CADM1;EFNA5;PTPRS;NRG1;CDH6;TENM4;CADM2
GO:0099179	I24	BP	regulation of synaptic membrane adhesion	│ │ └─ regulation of synaptic membrane adhesion	GO:0099560			1	7	HGNC:6876	MAPK14	MAPK14	MAPK14
GO:0008039	I9	BP	synaptic target recognition	│ ├─ synaptic target recognition	GO:0050808			0	3
GO:0007416	I10	BP	synapse assembly	│ ├─ synapse assembly	GO:0050808	0.00216289	0.0125448	19	163	HGNC:5951;HGNC:3432;HGNC:20974;HGNC:9681;HGNC:6470;HGNC:9171;HGNC:7997;HGNC:5997;HGNC:13861;HGNC:30139;HGNC:7137;HGNC:9801;HGNC:6836;HGNC:7954;HGNC:12784;HGNC:11276;HGNC:8010;HGNC:20879;HGNC:3688	CADM1;ERBB4;ADGRL3;PTPRS;L1CAM;PODXL;NRG1;IL1RAPL2;LZTS1;LZTS3;AFDN;RAC1;MAP1B;NPTXR;WNT5A;SPTBN2;NRXN3;CASKIN1;FGFR1	CADM1;ERBB4;ADGRL3;PTPRS;L1CAM;PODXL;NRG1;IL1RAPL2;LZTS1;LZTS3;AFDN;RAC1;MAP1B;NPTXR;WNT5A;SPTBN2;NRXN3;CASKIN1;FGFR1	CADM1;ERBB4;ADGRL3
GO:0099054	I25	BP	presynapse assembly	│ │ ├─ presynapse assembly	GO:0007416			2	15	HGNC:5951;HGNC:9681	CADM1;PTPRS	CADM1;PTPRS	CADM1;PTPRS
GO:0051963	I26	BP	regulation of synapse assembly	│ │ ├─ regulation of synapse assembly	GO:0007416	0.163113	0.191741	9	113	HGNC:6470;HGNC:9171;HGNC:7997;HGNC:5997;HGNC:13861;HGNC:30139;HGNC:7137;HGNC:9801;HGNC:6836	L1CAM;PODXL;NRG1;IL1RAPL2;LZTS1;LZTS3;AFDN;RAC1;MAP1B	L1CAM;PODXL;NRG1;IL1RAPL2;LZTS1;LZTS3;AFDN;RAC1;MAP1B	L1CAM;PODXL
GO:1905606	I45	BP	regulation of presynapse assembly	│ │ │ ├─ regulation of presynapse assembly	GO:0051963			2	31	HGNC:7997;HGNC:5997	NRG1;IL1RAPL2	NRG1;IL1RAPL2	NRG1;IL1RAPL2
[truncated: 72 more rows]
