# Supplementary material for: Disruption of the SYNGAP1 PDZ ligand motif accelerates differentiation of human iPSC-derived GABAergic neurons
Source: bioRxiv. 2026 Feb 25:2026.02.24.707848. Preprint. [Version 1] doi: 10.64898/2026.02.24.707848 (PMC13160062; doi:10.64898/2026.02.24.707848)
Supplement: Supplement 9 [file media-9.xlsx]

## Sheet: total protein
PDZ mutant Isogenic Control WT(03231) Sample 1	PDZ mutant Isogenic Control WT(03231) Sample 2	PDZ mutant Isogenic Control WT(03231) Sample 3	PDZ mutant Isogenic Control WT(03231) Sample 4	SYNGAP1 PDZ-QIRE(03231 backgr) Sample 1	SYNGAP1 PDZ-QIRE(03231 backgr) Sample 2	SYNGAP1 PDZ-QIRE(03231 backgr) Sample 3	SYNGAP1 PDZ-QIRE(03231 backgr) Sample 4	Uniprot Name	Gene name	Protein name	logFC WT/mutant	P.Value	adj.P.Val	count	B	sca.t	sca.P.Value	sca.adj.pval	AveExpr	t
-4.37824	-4.0576	-3.77073	-3.62148	3.86493	3.74082	3.66954	3.93985	P55345	PRMT2	Protein arginine N-methyltransferase 2	-7.7608	7.41147e-11	9.0713e-08	1	15.707	-43.0337	3.77941e-11	2.30229e-08	-0.0766137	-47.3383
-4.46877	-4.78661	-3.57657	-2.12315	2.76465	2.16486	2.98626	3.76192	A0AVF1;A0AVF1-2	TTC26	Intraflagellar transport protein 56	-6.6582	4.86721e-06	2.88178e-05	1	4.27451	-11.3885	2.14309e-06	1.31605e-05	-0.409676	-11.0847
-2.59531	-2.52091	-2.64098	-2.57543	2.72938	2.74176	2.50141	2.95639	O60869;O60869-2;O60869-3	EDF1	Endothelial differentiation-related factor 1	-5.31539	2.62952e-11	5.1118e-08	1	16.5812	-41.2932	5.33817e-11	2.59435e-08	0.0745391	-54.1021
-3.20108	-3.01297	-2.31196	-2.34213	2.59645	2.77824	2.44138	2.34783	P26992	CNTFR	Ciliary neurotrophic factor receptor subunit alpha	-5.25801	1.60613e-08	6.32904e-07	1	10.4625	-22.7117	7.75789e-09	2.81626e-07	-0.088031	-23.6019
-2.12355	-2.76974	-3.14808	-3.00093	2.12222	2.17616	2.27859	2.44216	Q16143	SNCB	Beta-synuclein	-5.01536	1.69365e-08	6.54485e-07	1	10.4068	-22.4217	8.6285e-09	2.9217e-07	-0.252899	-23.4395
-2.35025	-2.75981	-2.35587	-2.26259	2.12303	2.25805	2.30771	2.02253	Q9Y2H5	PLEKHA6	Pleckstrin homology domain-containing family A member 6	-4.60996	4.73939e-10	1.44055e-07	2	14.0105	-33.1371	3.35487e-10	5.89019e-08	-0.127151	-37.2585
-2.18935	-2.05832	-2.26038	-1.94314	2.46614	1.98485	2.52738	2.74414	P56211;P56211-2	ARPP19	cAMP-regulated phosphoprotein 19	-4.54343	4.16846e-09	3.31673e-07	1	11.8594	-25.4758	2.99362e-09	1.60173e-07	0.158915	-28.1215
-1.63106	-3.25685	-2.781	-2.27763	1.65393	2.08104	2.22227	2.02828	O75914;O75914-2;O75914-3;O75914-4	PAK3	Serine/threonine-protein kinase PAK 3	-4.48301	1.01859e-06	9.16351e-06	2	5.99423	-13.8579	4.44638e-07	3.92899e-06	-0.245127	-13.6793
-2.2124	-2.28823	-2.30495	-1.99154	2.25506	1.84016	2.29523	2.68655	P17677;P17677-2	GAP43	Neuromodulin	-4.46853	7.69802e-09	4.00847e-07	27	11.2289	-27.7876	1.45443e-09	1.08018e-07	0.0349841	-25.9698
-1.95226	-2.60529	-1.9946	-2.02988	2.22944	2.60672	2.50569	1.92413	P20290;P20290-2	BTF3	Transcription factor BTF3	-4.462	2.22751e-08	7.87325e-07	1	10.1184	-21.3506	1.2934e-08	3.73533e-07	0.0854941	-22.6179
-2.04759	-2.66569	-2.71347	-2.29136	1.92134	1.89197	2.24673	2.06938	P16949	STMN1	Stathmin	-4.46189	5.44684e-09	3.46008e-07	11	11.5855	-28.7	1.11158e-09	9.13061e-08	-0.198586	-27.1625
-1.97643	-2.069	-2.723	-2.38845	2.00883	2.04314	2.05421	2.175	Q9BPU6	DPYSL5	Dihydropyrimidinase-related protein 5	-4.35952	5.36426e-09	3.46008e-07	21	11.6012	-29.1644	9.72547e-10	8.82946e-08	-0.109463	-27.2164
-2.68129	-2.05479	-2.73975	-1.88163	2.26738	1.9397	1.91668	1.94087	O76070	SNCG	Gamma-synuclein	-4.35552	4.45473e-08	1.16502e-06	11	9.3834	-21.6878	1.13628e-08	3.43357e-07	-0.161603	-20.6626
-3.06993	-2.03904	-2.07873	-2.43355	1.99292	2.03809	1.87384	1.73185	Q9BRP8;Q9BRP8-2	WIBG	Partner of Y14 and mago	-4.31449	7.54922e-08	1.63669e-06	3	8.81937	-19.5087	2.72246e-08	5.88051e-07	-0.248069	-19.2853
-2.65867	-2.8389	-2.05346	-1.74308	1.91756	2.14602	1.79115	2.08722	Q9BXM9;Q9BXM9-2	FSD1L	FSD1-like protein	-4.30902	1.35393e-07	2.29538e-06	1	8.19072	-17.3722	7.06042e-08	1.06675e-06	-0.169021	-17.8631
-2.17134	-2.01292	-2.33876	-2.20189	2.13806	2.25828	1.99341	2.07943	O15540;O15540-2	FABP7	Fatty acid-binding protein, brain	-4.29852	7.77718e-11	9.0713e-08	5	15.665	-46.9825	1.81282e-11	1.81389e-08	-0.0319652	-47.0452
-2.29591	-2.57066	-2.21202	-2.08405	1.97816	2.0402	1.79554	1.92957	P49418;P49418-2	AMPH	Amphiphysin	-4.22653	4.61402e-10	1.44055e-07	3	14.036	-35.2334	2.01065e-10	4.60037e-08	-0.177396	-37.3877
-2.00367	-2.13519	-2.22779	-2.20812	2.03188	2.04003	2.01577	2.09805	Q13442	PDAP1	28 kDa heat- and acid-stable phosphoprotein	-4.19012	1.06274e-11	3.09896e-08	2	17.2946	-42.8237	3.93726e-11	2.30229e-08	-0.0486284	-60.7985
-2.2267	-1.56272	-2.31762	-2.16067	2.26467	1.53686	2.09537	2.5838	Q9H098;Q9H098-2	FAM107B	Protein FAM107B	-4.18711	2.16465e-07	3.06018e-06	1	7.68305	-16.3975	1.13242e-07	1.46761e-06	0.0266246	-16.794
-1.78977	-2.16262	-2.60162	-2.51305	1.7986	1.84935	1.92739	2.09259	P51674;P51674-2;P51674-3	GPM6A	Neuronal membrane glycoprotein M6-a	-4.18375	1.74807e-08	6.66324e-07	4	10.3736	-23.7334	5.38833e-09	2.24079e-07	-0.174892	-23.3432
-1.33114	-3.00988	-2.89679	-2.68543	1.32981	1.97467	1.78577	1.62544	Q96GA7	SDSL	Serine dehydratase-like	-4.15973	4.01149e-06	2.48883e-05	1	4.48762	-11.4754	2.01756e-06	1.25441e-05	-0.400944	-11.3792
-1.92343	-2.47917	-2.71731	-2.69551	1.55742	1.62219	1.81555	1.46576	Q9UPY8-2	MAPRE3	Microtubule-associated protein RP/EB family member 3	-4.06909	2.42318e-08	8.24194e-07	5	10.0295	-23.0068	6.97142e-09	2.64008e-07	-0.419313	-22.3711
-2.40668	-1.85415	-1.9026	-2.10975	2.09796	1.9943	1.83465	1.89634	Q9Y2S6	TMA7	Translation machinery-associated protein 7	-4.02411	2.15616e-09	2.51495e-07	1	12.5265	-26.1854	2.38286e-09	1.41564e-07	-0.0562422	-30.6292
-2.25947	-1.76321	-1.8972	-1.79253	2.20934	1.73736	2.14349	2.22881	Q9NT99	LRRC4B	Leucine-rich repeat-containing protein 4B	-4.00785	6.57898e-09	3.65415e-07	1	11.3912	-23.6136	5.61898e-09	2.2916e-07	0.0758244	-26.5049
-2.0265	-1.9565	-2.40608	-2.37491	1.8059	1.58051	1.75455	1.97422	Q15819	UBE2V2	Ubiquitin-conjugating enzyme E2 variant 2	-3.96979	2.81629e-09	2.88151e-07	2	12.2576	-26.8573	1.93045e-09	1.24989e-07	-0.2061	-29.5877
-1.66935	-1.4961	-2.48304	-2.32422	1.97601	1.32856	2.0304	2.35093	P60953-1	CDC42	Cell division control protein 42 homolog	-3.91465	1.07103e-06	9.42115e-06	2	5.93922	-13.6665	4.97512e-07	4.23575e-06	-0.0358502	-13.588
-1.38428	-2.19776	-2.93647	-2.95852	1.38295	1.50872	1.59186	1.65867	Q8IVM0;Q8IVM0-2	CCDC50	Coiled-coil domain-containing protein 50	-3.90481	3.38517e-06	2.21823e-05	1	4.67462	-11.6784	1.75503e-06	1.13098e-05	-0.416855	-11.6435
-1.96518	-2.0685	-2.12326	-1.69837	1.81907	1.67714	1.8409	2.24583	Q16352	INA	Alpha-internexin	-3.85956	6.22371e-09	3.65415e-07	41	11.4484	-29.0708	9.98926e-10	8.82946e-08	-0.034046	-26.6966
-2.17362	-1.77362	-1.98481	-2.13521	1.98782	1.74145	1.92877	1.50554	O43768;O43768-2;O43768-3;O43768-4;O43768-9	ENSA	Alpha-endosulfine	-3.80771	3.85684e-09	3.2133e-07	4	11.9386	-28.4085	1.21015e-09	9.80222e-08	-0.11296	-28.4062
-1.58301	-2.22097	-1.91089	-1.96991	1.71326	2.08598	1.89631	1.55489	Q86VX2;Q86VX2-2	COMMD7	COMM domain-containing protein 7	-3.7338	1.84758e-08	6.77678e-07	1	10.3154	-20.981	1.49407e-08	3.98547e-07	-0.0542923	-23.1756
-1.46968	-1.9704	-2.36395	-2.18658	1.54605	1.51529	1.80121	2.0625	P10636-2	MAPT	Microtubule-associated protein tau	-3.72892	1.40021e-07	2.33983e-06	16	8.15443	-18.762	3.75364e-08	7.09748e-07	-0.133194	-17.7844
-1.88684	-2.02862	-1.68942	-1.69351	1.89937	1.98454	1.97196	1.72529	Q96DE0;Q96DE0-2;Q96DE0-3;Q96DE0-4	NUDT16	U8 snoRNA-decapping enzyme	-3.71989	5.72472e-10	1.44055e-07	1	13.8297	-28.2625	1.26316e-09	1.00562e-07	0.0353474	-36.3602
-1.89808	-1.86204	-1.9321	-1.69887	1.82479	1.60253	1.87211	2.183	P07197	NEFM	Neurofilament medium polypeptide	-3.71838	2.68446e-09	2.88151e-07	40	12.306	-32.9644	3.50431e-10	5.89019e-08	0.0114166	-29.772
-1.90695	-1.89924	-2.21534	-2.01641	1.69034	1.55243	1.61906	1.96607	Q7Z6L0;Q7Z6L0-2	PRRT2	Proline-rich transmembrane protein 2	-3.71646	1.35827e-09	2.02445e-07	5	12.987	-32.93	3.53492e-10	5.89019e-08	-0.151255	-32.5171
-1.74921	-2.43795	-2.28869	-2.06307	1.40944	1.64462	1.52533	1.67411	O75056	SDC3	Syndecan-3	-3.6981	1.17985e-08	5.23594e-07	2	10.7852	-22.8643	7.33942e-09	2.74381e-07	-0.285676	-24.5681
-2.36266	-1.67759	-1.80005	-1.85989	1.94486	1.71144	1.65607	1.72789	Q96B54	ZNF428	Zinc finger protein 428	-3.68511	1.31529e-08	5.62877e-07	4	10.6717	-24.4273	4.24296e-09	1.94842e-07	-0.0824903	-24.2234
-2.01335	-2.0243	-2.04193	-1.65192	1.63769	1.4194	1.90872	1.90004	Q96JE9	MAP6	Microtubule-associated protein 6	-3.64934	7.95825e-09	4.07127e-07	11	11.1945	-27.488	1.59167e-09	1.0928e-07	-0.108206	-25.858
-1.57199	-2.417	-1.90105	-1.68963	1.57065	2.00541	1.72818	1.70835	Q96MI6-2	PPM1M	Protein phosphatase 1M	-3.64806	7.59953e-08	1.6415e-06	1	8.81225	-18.0541	5.14844e-08	8.65522e-07	-0.0708843	-19.2685
-1.75703	-1.57667	-2.10777	-2.05172	1.79255	1.55081	1.62501	2.07253	Q9GZN7	ROGDI	Protein rogdi homolog	-3.63352	1.95558e-08	7.04008e-07	1	10.2556	-20.7256	1.65303e-08	4.28465e-07	-0.0565366	-23.0048
-2.95523	-0.95846	-2.03079	-2.7803	1.97179	0.932604	1.61808	1.18763	Q14194	CRMP1	Dihydropyrimidinase-related protein 1	-3.60872	5.01554e-05	0.000178249	1	1.6987	-8.16953	2.82358e-05	0.000103632	-0.376833	-8.02068
-1.94612	-1.32526	-2.43222	-2.88301	1.63842	1.2994	1.39061	1.5132	P51693;P51693-2	APLP1	Amyloid-like protein 1;C30	-3.60706	2.98222e-06	2.02141e-05	1	4.81417	-11.7946	1.62192e-06	1.06401e-05	-0.343119	-11.8445
-1.96944	-2.38051	-1.84603	-1.51262	1.59562	1.58525	1.81418	1.677	Q2TAA2;Q2TAA2-2	IAH1	Isoamyl acetate-hydrolyzing esterase 1 homolog	-3.59516	4.01407e-08	1.09393e-06	2	9.49432	-19.9541	2.26034e-08	5.21041e-07	-0.12957	-20.9456
-1.94486	-1.93345	-1.90031	-1.95951	1.69502	1.66567	1.70534	1.57097	Q08495;Q08495-2;Q08495-3;Q08495-4	DMTN	Dematin	-3.59378	9.13426e-12	3.09896e-08	2	17.4089	-39.4779	7.77396e-11	3.48752e-08	-0.137643	-61.9955
-1.46798	-1.57495	-2.46848	-2.75922	1.52029	1.52139	1.43987	1.57892	O60422;O95948;Q9UBC0	ONECUT1;ONECUT2;ONECUT3	Hepatocyte nuclear factor 6;One cut domain family member 2;One cut domain family member 3	-3.58278	2.06878e-06	1.51003e-05	1	5.2165	-12.3303	1.13764e-06	8.11321e-06	-0.276271	-12.4421
-1.75009	-2.04518	-2.10669	-1.82943	1.40524	1.33376	1.82617	1.96897	Q9H115	NAPB	Beta-soluble NSF attachment protein	-3.56638	2.98873e-08	9.22237e-07	8	9.80756	-22.7763	7.57771e-09	2.79704e-07	-0.149656	-21.7676
-3.53398	-0.664185	-1.5634	-1.25859	2.36504	0.63833	1.37236	2.86636	Q6ZS17;Q6ZS17-2;Q6ZS17-3;Q6ZS17-4	FAM65A	Protein FAM65A	-3.56556	0.00103792	0.00225107	1	-1.63352	-5.23503	0.000673345	0.0015017	0.0277418	-5.08011
-1.64931	-1.50218	-2.15334	-2.20594	1.73197	1.46236	1.65836	1.87581	O14737	PDCD5	Programmed cell death protein 5	-3.55982	6.26453e-08	1.46726e-06	2	9.01926	-18.9661	3.43392e-08	6.83985e-07	-0.0977835	-19.7619
-1.72211	-1.61186	-2.01101	-1.91416	1.75255	1.31884	1.61488	2.08408	P07196	NEFL	Neurofilament light polypeptide	-3.50737	4.14151e-08	1.10289e-06	25	9.46106	-22.3343	8.91186e-09	2.95307e-07	-0.0610997	-20.8603
-1.62353	-2.11669	-2.08886	-1.78816	1.48265	1.50687	1.67509	1.74154	P43146	DCC	Netrin receptor DCC	-3.50585	5.40896e-09	3.46008e-07	12	11.5927	-29.1419	9.78805e-10	8.82946e-08	-0.151385	-27.1871
-2.51516	-1.36242	-1.65408	-1.6917	1.93401	1.33657	1.52822	1.92507	Q9UM19	HPCAL4	Hippocalcin-like protein 4	-3.48681	1.13466e-06	9.77451e-06	1	5.87595	-13.2201	6.50268e-07	5.28921e-06	-0.0624363	-13.4838
-2.12392	-1.81653	-1.72673	-1.3435	1.85276	1.38521	1.67445	1.98032	P61601	NCALD	Neurocalcin-delta	-3.47586	1.03221e-07	1.95451e-06	3	8.48318	-18.5234	4.17013e-08	7.50623e-07	-0.0147435	-18.5106
-1.9239	-1.53862	-1.87678	-1.64834	2.01347	1.69005	1.64397	1.5191	O94772;O94772-2	LY6H	Lymphocyte antigen 6H	-3.46356	7.35965e-09	3.93775e-07	3	11.2754	-25.2358	3.23834e-09	1.65667e-07	-0.015131	-26.1219
-1.84108	-2.33022	-1.98154	-1.45115	1.35525	1.42304	1.34547	1.90983	Q9UII2	ATPIF1	ATPase inhibitor, mitochondrial	-3.40939	2.33517e-07	3.21956e-06	2	7.60081	-16.232	1.23029e-07	1.55841e-06	-0.1963	-16.6271
-1.47765	-2.07733	-1.6034	-1.61734	1.60751	1.99865	1.76355	1.44952	Q9BVM2	DPCD	Protein DPCD	-3.39874	4.07877e-08	1.10127e-06	1	9.47731	-18.9645	3.43634e-08	6.83985e-07	0.00543938	-20.902
-1.47128	-1.87076	-2.61472	-1.95923	1.28387	1.34177	1.36744	1.67537	Q9UI15	TAGLN3	Transgelin-3	-3.39611	5.28996e-07	5.67115e-06	10	6.71084	-15.6206	1.68265e-07	1.95873e-06	-0.280942	-14.924
-1.42484	-1.39688	-1.94885	-1.82381	1.81171	1.32128	1.81157	1.98123	P60880-2	SNAP25	Synaptosomal-associated protein 25	-3.38004	1.0178e-07	1.93982e-06	10	8.49831	-19.4905	2.74343e-08	5.90395e-07	0.0414262	-18.5448
-1.89509	-1.78201	-1.9247	-1.68879	1.69731	1.41209	1.58417	1.52157	P11137;P11137-3	MAP2	Microtubule-associated protein 2	-3.37643	3.37055e-10	1.44055e-07	63	14.3332	-47.2	1.74405e-11	1.81389e-08	-0.134433	-38.9352
-1.49458	-1.88286	-1.83034	-1.57913	1.65398	1.61555	1.70169	1.68733	O75781;O75781-2	PALM	Paralemmin-1	-3.36136	9.29805e-10	1.69457e-07	9	13.3597	-36.5992	1.46354e-10	4.27966e-08	-0.0160466	-34.1508
-1.77564	-2.5652	-1.35615	-1.06758	1.41529	2.27765	1.92102	1.06264	Q96FJ2	DYNLL2	Dynein light chain 2, cytoplasmic	-3.36029	2.24415e-05	9.38199e-05	3	2.58719	-9.24343	1.09941e-05	4.85006e-05	-0.010994	-8.98305
-1.30068	-2.00591	-1.96695	-1.6729	1.32652	1.60227	1.73878	1.81585	P37840;P37840-2	SNCA	Alpha-synuclein	-3.35747	9.27308e-08	1.87116e-06	5	8.59848	-19.2993	2.9755e-08	6.21907e-07	-0.0578783	-18.7726
-1.75182	-2.36061	-1.91187	-1.20259	1.37737	1.25265	1.58134	1.95531	P05114	HMGN1	Non-histone chromosomal protein HMG-14	-3.34839	1.36536e-06	1.11524e-05	2	5.67293	-13.1148	6.9349e-07	5.52518e-06	-0.132528	-13.1545
-2.17701	-2.67183	-1.85412	-1.15619	1.23783	1.19791	1.39201	1.68076	Q96NL0;Q96NL0-2;Q96NL0-3;Q96NL0-4;Q96NL0-5	RUNDC3B	RUN domain-containing protein 3B	-3.34192	4.61536e-06	2.76637e-05	1	4.33308	-11.102	2.62269e-06	1.53109e-05	-0.293831	-11.1649
-1.71197	-2.032	-1.80123	-1.59596	1.49974	1.31579	1.64552	1.74645	O15394	NCAM2	Neural cell adhesion molecule 2	-3.33716	6.56829e-09	3.65415e-07	8	11.3929	-27.875	1.4169e-09	1.08018e-07	-0.116709	-26.5105
-1.76132	-1.75585	-1.98181	-1.82906	1.61461	1.26859	1.57679	1.55746	Q9NZR1	TMOD2	Tropomodulin-2	-3.33637	9.22258e-10	1.69457e-07	4	13.3677	-33.1252	3.36487e-10	5.89019e-08	-0.163823	-34.1868
-1.45374	-1.83975	-1.98734	-1.41075	1.46462	1.58951	1.67287	1.91031	Q12860;Q12860-2	CNTN1	Contactin-1	-3.33222	3.81301e-08	1.05391e-06	17	9.54899	-22.5369	8.27025e-09	2.90555e-07	-0.00678196	-21.0866
-1.83168	-1.71942	-1.55115	-1.56776	1.63793	1.60947	1.51484	1.89391	Q9P2S2	NRXN2	Neurexin-2	-3.33154	1.62313e-09	2.20141e-07	5	12.8102	-32.0288	4.45543e-10	6.08507e-08	-0.00173064	-31.7761
-2.65652	-2.76166	-1.6572	-0.851884	1.28451	0.893596	1.53412	1.54962	Q93045;Q93045-2	STMN2	Stathmin-2	-3.29728	5.98874e-05	0.000206055	1	1.50284	-7.94387	3.48642e-05	0.000123529	-0.333177	-7.82026
-1.88058	-1.67327	-1.20691	-1.51368	1.83219	1.96147	1.83715	1.24278	P52655	GTF2A1	Transcription initiation factor IIA alpha chain;Transcription initiation factor IIA beta chain;Transcription initiation factor IIA subunit 1	-3.28701	2.13076e-07	3.03829e-06	1	7.70015	-15.8581	1.48795e-07	1.79663e-06	0.0748946	-16.8289
-1.09224	-2.97044	-2.29947	-1.59977	0.944788	1.05132	1.7618	1.42798	P20711;P20711-3	DDC	Aromatic-L-amino-acid decarboxylase	-3.28695	4.12441e-05	0.00015144	6	1.91479	-8.56278	1.97671e-05	7.73702e-05	-0.347003	-8.24656
-1.87961	-1.67891	-1.8462	-1.90025	1.3889	1.21872	1.51535	1.68837	Q9H4G0	EPB41L1	Band 4.1-like protein 1	-3.27908	2.63532e-09	2.88151e-07	27	12.3247	-33.4323	3.1156e-10	5.89019e-08	-0.186704	-29.8434
-1.95536	-2.76483	-1.74636	-1.10621	1.18105	1.40271	1.40978	1.53053	O60828;O60828-2;O60828-4;O60828-5	PQBP1	Polyglutamine-binding protein 1	-3.27421	7.14533e-06	3.84309e-05	1	3.85104	-10.4939	4.09009e-06	2.16259e-05	-0.256088	-10.52
-1.53438	-1.46384	-1.70981	-1.70212	1.67056	1.39103	1.64529	1.9478	Q86V81	ALYREF	THO complex subunit 4	-3.26621	6.97432e-09	3.83719e-07	5	11.331	-26.7415	2.00106e-09	1.2685e-07	0.0305672	-26.3049
-1.89213	-1.35023	-1.71358	-1.70112	1.727	1.32437	1.53566	1.81263	Q6PUV4	CPLX2	Complexin-2	-3.26418	2.52732e-08	8.37463e-07	2	9.98504	-20.5989	1.73888e-08	4.44787e-07	-0.0321745	-22.2488
-1.44668	-2.01707	-1.70565	-1.69178	1.48432	1.62034	1.82186	1.2615	P07311	ACYP1	Acylphosphatase-1	-3.2623	3.69479e-08	1.04265e-06	2	9.58247	-19.7945	2.41503e-08	5.50174e-07	-0.0841427	-21.1735
-1.90308	-1.74084	-1.66855	-1.06209	1.65449	1.1038	1.65399	2.18105	Q00169	PITPNA	Phosphatidylinositol transfer protein alpha isoform	-3.24197	1.8492e-06	1.39335e-05	1	5.33983	-12.3736	1.10613e-06	7.94451e-06	0.0273454	-12.6309
-2.28561	-1.10885	-1.8931	-2.54453	1.58937	1.21557	1.18909	1.09251	Q13976	PRKG1	cGMP-dependent protein kinase 1	-3.22966	5.39979e-06	3.11182e-05	2	4.16001	-11.0097	2.80191e-06	1.60204e-05	-0.343194	-10.9293
-1.28958	-2.03825	-1.79096	-1.69721	1.42001	1.50206	1.88048	1.26145	P09496;P09496-3	CLTA	Clathrin light chain A	-3.22	1.70591e-07	2.66726e-06	1	7.94098	-16.1791	1.2635e-07	1.57308e-06	-0.0939981	-17.3287
-1.09039	-2.32303	-2.12353	-1.57868	1.19185	1.25137	1.5761	1.7428	O75368	SH3BGRL	SH3 domain-binding glutamic acid-rich-like protein	-3.21943	3.23892e-06	2.14652e-05	5	4.72326	-12.1157	1.30907e-06	9.06707e-06	-0.169189	-11.7132
-1.73329	-1.55459	-1.69266	-1.79787	1.39219	1.58117	1.52544	1.57625	Q9Y653;Q9Y653-2;Q9Y653-3;Q9Y653-5	GPR56	GPR56 C-terminal fragment;GPR56 N-terminal fragment;G-protein coupled receptor 56	-3.21336	2.13323e-10	1.30027e-07	3	14.7589	-35.5735	1.85568e-10	4.60037e-08	-0.0879204	-41.3036
-1.88816	-1.21392	-1.66327	-1.77548	1.75848	1.18806	1.51484	1.84656	Q92823;Q92823-2;Q92823-3;Q92823-4;Q92823-5;Q92823-6	NRCAM	Neuronal cell adhesion molecule	-3.21219	2.0591e-07	2.98723e-06	4	7.73724	-17.228	7.5594e-08	1.10922e-06	-0.0291108	-16.9049
-1.4304	-1.83298	-1.99386	-1.24649	1.53999	1.18358	1.37743	2.23687	O94760	DDAH1	N(G),N(G)-dimethylarginine dimethylaminohydrolase 1	-3.2104	2.03041e-06	1.49323e-05	4	5.23708	-12.8233	8.30838e-07	6.32565e-06	-0.0207318	-12.4734
-1.51999	-1.78639	-1.87141	-1.5715	1.57412	1.29702	1.72976	1.48242	Q96K17	BTF3L4	Transcription factor BTF3 homolog 4	-3.20815	5.97354e-09	3.62893e-07	6	11.4906	-27.6729	1.50534e-09	1.08018e-07	-0.0832447	-26.8391
-1.36323	-1.19823	-2.42473	-2.4329	1.44616	1.32876	1.45861	1.17872	Q12926-2	ELAVL2	ELAV-like protein 2	-3.20784	6.70117e-06	3.68691e-05	5	3.92185	-10.9859	2.85027e-06	1.62332e-05	-0.250855	-10.6125
-4.54921	-1.35817	-0.224926	-0.00929501	2.56873	0.0510073	2.95021	1.10609	P21675;P21675-10;P21675-11;P21675-12;P21675-2;P21675-3;P21675-4;P21675-5;P21675-6;P21675-7;P21675-8;P21675-9;Q8IZX4	TAF1;TAF1L	Transcription initiation factor TFIID subunit 1;Transcription initiation factor TFIID subunit 1-like	-3.20441	0.0195248	0.0294464	1	-4.77698	-3.03613	0.0152653	0.0235334	0.0668063	-2.93202
-1.45821	-2.02261	-1.62994	-1.45043	1.45688	1.626	1.66241	1.48155	A6NE02	BTBD17	BTB/POZ domain-containing protein 17	-3.19701	1.62145e-08	6.34652e-07	1	10.4525	-20.3563	1.91744e-08	4.73791e-07	-0.0417961	-23.5728
-1.63301	-1.89219	-1.59412	-1.38321	1.53261	1.50146	1.65902	1.58752	Q96F85	CNRIP1	CB1 cannabinoid receptor-interacting protein 1	-3.19579	2.98845e-09	2.89824e-07	4	12.1976	-28.8203	1.07356e-09	9.07388e-08	-0.0277389	-29.3611
-1.40386	-1.67556	-1.66066	-1.6297	1.55902	1.59923	1.64874	1.55973	Q8WU79;Q8WU79-2;Q8WU79-3	SMAP2	Stromal membrane-associated protein 2	-3.18412	2.18596e-10	1.30027e-07	2	14.7364	-30.7622	6.23676e-10	7.02885e-08	-0.000382782	-41.1736
-0.751899	-0.769688	-3.51423	-4.45918	0.8756	0.725352	0.723787	0.913439	P07711	CTSL	Cathepsin L1;Cathepsin L1 heavy chain;Cathepsin L1 light chain	-3.18329	0.00551745	0.00960531	1	-3.44142	-3.92509	0.00398614	0.00717949	-0.782103	-3.79959
-3.88887	0.618216	-2.74824	-4.60486	1.59801	-0.15167	0.0212585	0.636542	Q9NZ56	FMN2	Formin-2	-3.18197	0.0186726	0.0282854	1	-4.73053	-3.06644	0.0145603	0.022602	-1.06495	-2.96164
-1.2171	-2.70617	-1.91836	-1.24533	1.21577	1.48984	1.40021	1.52981	Q07343-3	PDE4B	cAMP-specific 3',5'-cyclic phosphodiesterase 4B	-3.18065	1.04142e-05	5.19109e-05	3	3.43522	-10.2427	4.94693e-06	2.53074e-05	-0.181417	-9.9907
-1.36705	-1.79891	-1.77223	-1.47098	1.4727	1.56056	1.56185	1.70176	O95825	CRYZL1	Quinone oxidoreductase-like protein 1	-3.17651	4.82188e-09	3.41215e-07	4	11.7105	-27.2428	1.71479e-09	1.14364e-07	-0.0140379	-27.5954
-1.49617	-1.67295	-1.77526	-1.77849	1.48015	1.40376	1.78376	1.24719	P09104	ENO2	Gamma-enolase	-3.15943	9.62124e-09	4.71289e-07	8	10.9977	-26.5301	2.13751e-09	1.3122e-07	-0.101001	-25.2283
-2.15852	-2.68532	-1.76993	-0.99329	1.10843	1.035	1.3022	1.57931	Q9BWJ5	SF3B5	Splicing factor 3B subunit 5	-3.158	1.56291e-05	7.08227e-05	1	2.98687	-9.47268	9.09646e-06	4.14134e-05	-0.322763	-9.44645
-1.58349	-1.80173	-1.89958	-1.85912	1.32255	1.31041	1.56264	1.27763	P05413	FABP3	Fatty acid-binding protein, heart	-3.15429	1.49442e-09	2.0751e-07	4	12.8923	-31.1459	5.6247e-10	6.56065e-08	-0.208835	-32.1177
-1.30967	-1.2581	-2.15017	-2.56133	1.37803	1.39621	1.2386	1.3075	O95670	ATP6V1G2	V-type proton ATPase subunit G 2	-3.1499	5.35321e-06	3.09414e-05	1	4.16957	-10.8436	3.15934e-06	1.76487e-05	-0.244866	-10.9422
-1.82092	-1.33943	-1.59459	-1.25786	1.49828	1.31358	1.65733	2.11335	Q96MZ0;Q96MZ0-4	GDAP1L1	Ganglioside-induced differentiation-associated protein 1-like 1	-3.14883	2.81629e-07	3.59774e-06	9	7.39742	-16.9867	8.48495e-08	1.20178e-06	0.0712164	-16.2214
-1.51897	-1.5887	-1.72422	-1.73023	1.49601	1.36502	1.45843	1.69998	Q7Z2K8	GPRIN1	G protein-regulated inducer of neurite outgrowth 1	-3.14539	9.16924e-10	1.69457e-07	15	13.3734	-38.5183	9.5491e-11	3.71269e-08	-0.0678372	-34.2124
-1.63431	-1.96225	-1.73888	-1.27469	1.52053	1.22308	1.58899	1.62758	P61266;P61266-2	STX1B	Syntaxin-1B	-3.14258	5.85176e-08	1.3873e-06	10	9.09218	-21.0378	1.46107e-08	3.94489e-07	-0.0812457	-19.9389
-1.21871	-1.6675	-1.97578	-1.42627	1.27381	1.27666	1.77344	1.94493	Q16799	RTN1	Reticulon-1	-3.13928	6.03737e-07	6.31003e-06	5	6.56653	-15.1244	2.18828e-07	2.35772e-06	-0.00242779	-14.6647
-2.7155	-1.5014	-0.943266	-1.57786	1.75143	1.97041	1.11774	0.979134	Q15326;Q15326-2;Q15326-3;Q15326-4;Q15326-5;Q15326-6	ZMYND11	Zinc finger MYND domain-containing protein 11	-3.13918	5.06433e-05	0.000179246	1	1.68801	-8.10804	2.98917e-05	0.000108751	-0.114915	-8.00964
-1.33762	-1.77066	-1.74848	-1.68643	1.23671	1.42929	1.72647	1.56283	P13637;P13637-2;P13637-3	ATP1A3	Sodium/potassium-transporting ATPase subunit alpha-3	-3.12462	2.04889e-08	7.33075e-07	16	10.2065	-24.6421	3.94574e-09	1.87086e-07	-0.0734872	-22.8655
-1.51514	-1.45237	-1.61124	-1.7782	1.57431	1.57065	1.52656	1.43285	Q70E73	RAPH1	Ras-associated and pleckstrin homology domains-containing protein 1	-3.11533	5.40925e-10	1.44055e-07	1	13.8841	-26.0246	2.50799e-09	1.44818e-07	-0.031572	-36.6275
-1.50812	-1.6326	-1.7421	-1.53616	1.51585	1.35886	1.57103	1.59426	P46821	MAP1B	MAP1 light chain LC1;MAP1B heavy chain;Microtubule-associated protein 1B	-3.11474	4.37702e-10	1.44055e-07	91	14.0862	-46.8201	1.86614e-11	1.81389e-08	-0.0473746	-37.6432
-1.39508	-1.81005	-1.74564	-1.42532	1.35166	1.38267	1.56606	1.70852	P80723	BASP1	Brain acid soluble protein 1	-3.09625	1.44314e-08	6.00301e-07	28	10.5747	-26.241	2.3413e-09	1.40767e-07	-0.0458969	-23.9329
-1.94813	-1.43239	-1.744	-1.40292	1.72805	1.26168	1.43141	1.41251	Q14141;Q14141-2;Q14141-4	2024-09-06	Septin-6	-3.09028	4.97237e-08	1.2391e-06	3	9.26616	-20	2.21797e-08	5.15348e-07	-0.0867226	-20.368
-0.879471	-1.97042	-1.97599	-2.20422	0.937037	1.3693	1.38792	1.63483	Q7Z3B1	NEGR1	Neuronal growth regulator 1	-3.0898	7.3946e-06	3.95282e-05	3	3.8132	-10.7117	3.47963e-06	1.91085e-05	-0.212627	-10.4708
-1.88773	-1.48638	-1.89513	-1.65892	1.39305	1.16369	1.36444	1.48316	P32004	L1CAM	Neural cell adhesion molecule L1	-3.08312	6.53519e-09	3.65415e-07	22	11.3981	-29.314	9.31987e-10	8.76669e-08	-0.190478	-26.5279
-1.00101	-1.18872	-2.05888	-1.47043	1.54692	0.96655	1.54886	2.48376	Q92686	NRGN	NEUG(55-78);Neurogranin	-3.06628	2.46378e-05	0.000100975	1	2.48403	-8.9113	1.45705e-05	6.12708e-05	0.103382	-8.86662
-0.939154	-1.5246	-2.84007	-2.05951	1.16458	0.873875	1.26489	1.59825	P63027	VAMP2	Vesicle-associated membrane protein 2	-3.06623	4.95567e-05	0.000176659	5	1.71197	-8.32865	2.44022e-05	9.23514e-05	-0.307716	-8.0344
-1.56956	-1.66731	-1.33999	-1.33917	1.56823	1.56215	1.29207	1.90462	O95861;O95861-2	BPNT1	3'(2'),5'-bisphosphate nucleotidase 1	-3.06077	3.09292e-08	9.44316e-07	5	9.77124	-22.1381	9.58699e-09	3.05526e-07	0.0513797	-21.6705
-1.55087	-1.41838	-1.67952	-1.49943	1.59387	1.39253	1.45996	1.64745	Q9H6K5;Q9H6K5-2	PRR36	Proline-rich protein 36	-3.0605	7.12084e-10	1.59726e-07	5	13.6193	-35.1499	2.05092e-10	4.60037e-08	-0.00679931	-35.3491
-1.47093	-2.46073	-1.65141	-1.1199	1.19474	1.30081	1.70111	1.34004	Q9UKF7;Q9UKF7-2	PITPNC1	Cytoplasmic phosphatidylinositol transfer protein 1	-3.05991	4.37721e-06	2.65363e-05	1	4.39147	-11.0845	2.65571e-06	1.54258e-05	-0.145784	-11.2454
-0.347622	-3.16316	-2.79514	-1.9792	0.346288	1.14361	1.19936	1.22399	P49721	PSMB2	Proteasome subunit beta type-2	-3.04959	0.000856922	0.00190239	1	-1.42423	-5.37949	0.00056188	0.00127953	-0.546486	-5.23976
-1.29658	-1.77933	-1.8432	-1.72492	1.29524	1.34779	1.45083	1.42745	O75177	SS18L1	Calcium-responsive transactivator	-3.04133	1.18509e-08	5.23594e-07	1	10.7806	-20.58	1.7521e-08	4.46211e-07	-0.140339	-24.554
-0.926936	-1.982	-2.41221	-2.45875	1.10148	1.23084	1.08468	0.898811	Q9UK76	HN1	Hematological and neurological expressed 1 protein;Hematological and neurological expressed 1 protein, N-terminally processed	-3.02393	1.63761e-05	7.32402e-05	3	2.9353	-9.62528	8.0357e-06	3.74913e-05	-0.433011	-9.38553
-1.62338	-1.62962	-1.81827	-1.34371	1.28707	1.38542	1.12018	1.8849	Q5T9L3;Q5T9L3-2	WLS	Protein wntless homolog	-3.02314	1.77745e-07	2.71127e-06	5	7.89653	-17.7115	6.02497e-08	9.72059e-07	-0.0921763	-17.2354
-2.12744	-1.55708	-1.34462	-1.23374	1.56637	1.27545	1.35643	1.56265	P16035	TIMP2	Metalloproteinase inhibitor 2	-3.00595	3.81483e-07	4.52196e-06	1	7.06729	-14.6521	2.83161e-07	2.8229e-06	-0.0627484	-15.5841
-1.32563	-1.28893	-1.77119	-2.08659	1.43357	1.4611	1.36779	1.26941	Q9NWM3;Q9NWM3-2	CUEDC1	CUE domain-containing protein 1	-3.00105	2.17907e-07	3.06225e-06	1	7.67585	-15.5477	1.74803e-07	2.01075e-06	-0.117558	-16.7793
-0.772749	-1.82479	-2.64953	-2.72432	0.828879	0.865008	1.33573	0.918517	P17612;P17612-2	PRKACA	cAMP-dependent protein kinase catalytic subunit alpha	-2.97988	0.00010938	0.000337949	2	0.837961	-7.33141	6.33333e-05	0.000202611	-0.502908	-7.16888
-1.69258	-1.13353	-1.72073	-2.02712	1.4306	1.41929	0.946705	1.48054	O15069	NACAD	NAC-alpha domain-containing protein 1	-2.96277	6.2858e-07	6.47681e-06	2	6.52247	-14.2239	3.60108e-07	3.37103e-06	-0.162102	-14.5865
-1.22757	-1.78215	-1.82834	-1.49795	1.32147	1.21138	1.4454	1.53622	O43602-2	DCX	Neuronal migration protein doublecortin	-2.96262	5.20026e-08	1.27639e-06	12	9.21832	-21.5511	1.19722e-08	3.54427e-07	-0.102693	-20.249
-0.919928	-2.28186	-2.25177	-1.93803	0.834696	1.13028	1.31931	1.149	Q9H425;Q9H425-3	C1orf198	Uncharacterized protein C1orf198	-2.95622	1.09515e-05	5.42181e-05	2	3.37968	-9.99966	5.96943e-06	2.94212e-05	-0.369789	-9.92183
-1.47686	-1.30587	-1.49951	-1.25401	1.57491	1.1271	1.50211	2.06131	P09471	GNAO1	Guanine nucleotide-binding protein G(o) subunit alpha	-2.95042	3.06179e-07	3.82363e-06	11	7.30658	-16.8936	8.87527e-08	1.23387e-06	0.0911471	-16.0435
-1.58578	-1.64781	-1.61299	-0.879049	1.45428	0.920761	1.51034	2.15162	P04156;P04156-2	PRNP	Major prion protein	-2.94066	7.01754e-06	3.80003e-05	1	3.87095	-10.4199	4.32399e-06	2.26547e-05	0.038922	-10.5459
-1.47077	-1.30252	-1.47452	-1.53061	1.59231	1.33278	1.51528	1.46202	Q5SW79	CEP170	Centrosomal protein of 170 kDa	-2.9202	6.59115e-10	1.53758e-07	26	13.694	-42.8102	3.94769e-11	2.30229e-08	0.0154954	-35.704
-0.647658	-2.19517	-2.01078	-1.88011	0.937854	1.52109	1.4388	1.04924	P63267	ACTG2	Actin, gamma-enteric smooth muscle	-2.92017	2.89523e-05	0.000114397	2	2.30574	-8.79326	1.61381e-05	6.61639e-05	-0.223342	-8.6684
-1.20934	-1.86467	-1.72711	-1.40719	1.208	1.34357	1.33514	1.55723	Q96FE5;Q96FE5-2	LINGO1	Leucine-rich repeat and immunoglobulin-like domain-containing nogo receptor-interacting protein 1	-2.91306	8.73409e-08	1.78727e-06	3	8.66285	-18.6074	4.01773e-08	7.29951e-07	-0.0955454	-18.9205
-1.56938	-1.46397	-1.3483	-1.3266	1.54574	1.36832	1.61404	1.40486	Q15878;Q15878-2;Q15878-3	CACNA1E	Voltage-dependent R-type calcium channel subunit alpha-1E	-2.9103	1.07854e-09	1.79716e-07	1	13.2144	-24.0702	4.79414e-09	2.11814e-07	0.0280879	-33.5017
-1.636	-1.0383	-1.84024	-1.96793	1.41376	1.01245	1.1262	1.56147	Q8WTR4;Q8WTR4-2;Q8WTR4-3;Q8WTR4-4;Q8WTR4-5	GDPD5	Glycerophosphodiester phosphodiesterase domain-containing protein 5	-2.89908	1.25975e-06	1.05105e-05	1	5.76126	-12.7554	8.67021e-07	6.52812e-06	-0.171074	-13.2968
-1.60296	-1.41901	-1.34845	-1.26519	1.55658	1.3069	1.58186	1.50598	Q9NZZ3;Q9NZZ3-2	CHMP5	Charged multivesicular body protein 5	-2.89673	2.72281e-09	2.88151e-07	1	12.2917	-22.5992	8.08361e-09	2.87461e-07	0.0394655	-29.7173
-1.48658	-1.18096	-1.56334	-1.3898	1.60701	1.3065	1.18651	1.86267	O75061;O75061-2;O75061-4	DNAJC6	Putative tyrosine-protein phosphatase auxilin	-2.89584	1.24058e-07	2.17923e-06	5	8.28506	-18.5285	4.16072e-08	7.50623e-07	0.0427507	-18.0694
-1.37959	-1.38225	-1.78485	-1.46181	1.40799	1.26629	1.37886	1.50986	Q14194-2	CRMP1	Dihydropyrimidinase-related protein 1	-2.89287	5.90197e-09	3.62319e-07	21	11.503	-29.9861	7.71653e-10	7.7591e-08	-0.0556863	-26.8812
-1.03763	-1.51681	-1.91789	-1.70339	1.03376	1.50589	1.24504	1.60794	Q9Y3E1	HDGFRP3	Hepatoma-derived growth factor-related protein 3	-2.89208	8.52667e-07	7.99478e-06	4	6.18897	-14.3166	3.41657e-07	3.23991e-06	-0.0978872	-14.0071
-1.77073	-2.47798	-1.08064	-1.00421	1.16549	1.94078	1.23723	0.88178	P14854	COX6B1	Cytochrome c oxidase subunit 6B1	-2.88971	5.4681e-05	0.000191055	2	1.60329	-8.06451	3.1129e-05	0.000112761	-0.138534	-7.92254
-2.03316	-1.43393	-1.23521	-1.32788	1.54466	1.30095	1.40078	1.27108	Q16620-4;Q16620-5	NTRK2	BDNF/NT-3 growth factors receptor	-2.88691	2.40898e-07	3.28252e-06	1	7.56705	-15.2618	2.03308e-07	2.22456e-06	-0.0640873	-16.559
-0.819441	-2.46992	-2.25	-1.43287	0.761964	0.916568	1.33722	1.55731	O75110	ATP9A	Probable phospholipid-transporting ATPase IIA	-2.88632	6.60084e-05	0.000224075	2	1.39538	-7.85814	3.78189e-05	0.000133108	-0.299896	-7.71199
-1.3003	-1.66179	-1.32803	-1.30504	1.37018	1.61621	1.6381	1.30912	P06454;P06454-2	PTMA	Prothymosin alpha;Prothymosin alpha, N-terminally processed;Thymosin alpha-1	-2.8822	1.23211e-08	5.40278e-07	8	10.74	-25.7303	2.75647e-09	1.55371e-07	0.0423066	-24.4301
-1.95525	-1.54238	-0.755856	-1.55907	1.76071	1.65482	1.46777	0.791725	Q9H444	CHMP4B	Charged multivesicular body protein 4b	-2.87189	1.2935e-05	6.10825e-05	3	3.19585	-9.92101	6.34899e-06	3.09593e-05	-0.0171914	-9.69682
-1.37865	-1.74768	-1.40658	-1.68633	1.50543	1.23784	1.32062	1.196	P12829	MYL4	Myosin light chain 4	-2.86978	9.93973e-09	4.71289e-07	3	10.9638	-23.7179	5.41755e-09	2.24079e-07	-0.119918	-25.1218
-1.07861	-2.00469	-1.72885	-1.45404	1.06558	1.21732	1.45811	1.4637	Q9UDT6	CLIP2	CAP-Gly domain-containing linker protein 2	-2.86772	7.12411e-07	7.12655e-06	8	6.38561	-14.9763	2.37058e-07	2.47764e-06	-0.132685	-14.3459
-2.37246	-1.98776	-0.804525	-0.976113	1.4546	1.7466	1.28762	0.840393	Q9BX67;Q9BX67-2	JAM3	Junctional adhesion molecule C	-2.86752	7.38716e-05	0.000245761	1	1.27112	-7.66674	4.5467e-05	0.000154705	-0.101456	-7.58826
-1.74474	-1.69928	-1.42546	-0.99255	1.34477	1.33108	1.04061	1.89074	Q14517	FAT1	Protocadherin Fat 1;Protocadherin Fat 1, nuclear form	-2.86731	1.62726e-06	1.27062e-05	1	5.48029	-12.3675	1.11052e-06	7.96627e-06	-0.0318529	-12.8492
-1.09894	-2.09961	-1.63922	-1.45785	1.10775	1.45648	1.48703	1.1071	Q9P270	SLAIN2	SLAIN motif-containing protein 2	-2.8635	1.07693e-06	9.4446e-06	2	5.93319	-13.2981	6.20173e-07	5.07984e-06	-0.142156	-13.5781
-1.00084	-1.85868	-1.8855	-1.35303	1.16649	0.966382	1.61637	1.60596	Q9UJC5	SH3BGRL2	SH3 domain-binding glutamic acid-rich-like protein 2	-2.86331	2.88891e-06	1.97054e-05	1	4.84916	-11.5654	1.89618e-06	1.20332e-05	-0.0928575	-11.8954
-1.25738	-1.40001	-1.84477	-1.66602	1.25604	1.2532	1.37131	1.40258	Q14088	RAB33A	Ras-related protein Rab-33A	-2.86283	2.83124e-08	8.8773e-07	3	9.86491	-21.1341	1.407e-08	3.88893e-07	-0.11063	-21.9218
-1.11089	-1.38491	-1.7954	-1.49056	1.34598	1.07643	1.4361	1.78256	Q00765	REEP5	Receptor expression-enhancing protein 5	-2.85571	4.14502e-07	4.73469e-06	1	6.97686	-14.3831	3.29066e-07	3.15125e-06	-0.0175876	-15.4139
-1.32938	-1.85684	-1.44421	-1.31568	1.32805	1.48787	1.2972	1.34959	O76041-2	NEBL	Nebulette	-2.8522	2.43475e-08	8.24194e-07	3	10.0245	-21.4824	1.22925e-08	3.62069e-07	-0.0604261	-22.3572
-1.36211	-1.35773	-1.71691	-1.57304	1.25675	1.09131	1.24957	1.79034	P13591	NCAM1	Neural cell adhesion molecule 1	-2.84944	1.55099e-07	2.49872e-06	26	8.04394	-18.8373	3.63193e-08	6.9971e-07	-0.0777267	-17.547
-1.45468	-1.59816	-1.69106	-1.48234	1.13095	1.0464	1.30903	1.67888	Q01484	ANK2	Ankyrin-2	-2.84787	5.41636e-08	1.30296e-06	51	9.17483	-22.0245	1.00036e-08	3.11985e-07	-0.132624	-20.1415
-1.7884	-1.09009	-1.51082	-1.95158	1.44191	1.36633	1.07058	1.16307	Q9NWV4	C1orf123	UPF0587 protein C1orf123	-2.84569	4.92121e-07	5.35672e-06	1	6.7897	-14.1115	3.83996e-07	3.51583e-06	-0.162374	-15.0676
-1.55998	-0.980828	-1.5405	-2.15949	1.44137	1.06514	1.30291	1.30802	Q99719	2024-09-05	Septin-5	-2.83955	2.04434e-06	1.4997e-05	5	5.22956	-12.8638	8.10052e-07	6.20792e-06	-0.140421	-12.462
-1.12495	-1.56328	-1.92694	-1.99956	1.12362	1.20128	1.2499	1.16777	Q96GS4	C17orf59	Uncharacterized protein C17orf59	-2.83932	4.1965e-07	4.77076e-06	1	6.96341	-14.3481	3.35618e-07	3.18783e-06	-0.23402	-15.3888
-1.87509	-1.48223	-1.18306	-0.988788	1.49033	1.25129	1.4905	1.58391	P07101;P07101-2;P07101-3;P07101-4	TH	Tyrosine 3-monooxygenase	-2.8363	4.78061e-07	5.26047e-06	4	6.82132	-15.4068	1.88258e-07	2.12364e-06	0.0358577	-15.1256
-1.3939	-1.26911	-1.25414	-1.45874	1.57524	1.52846	1.61188	1.2496	Q6PL24	TMED8	Protein TMED8	-2.83527	3.38598e-09	2.94215e-07	1	12.071	-22.039	9.94942e-09	3.11962e-07	0.0736594	-28.8897
-1.39084	-2.21866	-1.71975	-1.06577	1.22706	1.12434	1.11362	1.45922	O43426-2;O43426-4	SYNJ1	Synaptojanin-1	-2.82981	2.45298e-06	1.72567e-05	7	5.02916	-12.648	9.27892e-07	6.88482e-06	-0.183846	-12.1604
-1.42081	-1.88879	-1.52065	-1.17995	1.25479	1.32597	1.36694	1.35242	Q14011	CIRBP	Cold-inducible RNA-binding protein	-2.82758	5.42899e-08	1.30296e-06	3	9.17234	-19.5971	2.623e-08	5.75737e-07	-0.0887596	-20.1354
-1.37911	-1.23223	-1.4558	-1.25577	1.48657	1.35317	1.44085	1.66295	O75347	TBCA	Tubulin-specific chaperone A	-2.81662	1.68511e-09	2.23353e-07	7	12.7729	-33.0804	3.40308e-10	5.89019e-08	0.0775803	-31.6223
-1.90767	-1.2029	-1.17418	-1.13793	1.87921	1.46274	1.18339	1.3143	O15511	ARPC5	Actin-related protein 2/3 complex subunit 5	-2.81558	1.42476e-06	1.14835e-05	5	5.62619	-13.491	5.52216e-07	4.61022e-06	0.0521222	-13.0798
-0.939756	-1.89669	-1.94019	-1.7063	0.938421	1.13944	1.23966	1.45759	Q5T5Y3;Q5T5Y3-2;Q5T5Y3-3	CAMSAP1	Calmodulin-regulated spectrin-associated protein 1	-2.81451	2.39572e-06	1.70407e-05	4	5.05515	-12.509	1.01381e-06	7.36306e-06	-0.213478	-12.1991
-1.08972	-1.78027	-1.81126	-1.43188	1.09049	1.17954	1.37635	1.48354	Q7L099;Q7L099-3	RUFY3	Protein RUFY3	-2.81076	3.14624e-07	3.89011e-06	16	7.27699	-16.9754	8.53117e-08	1.20178e-06	-0.122901	-15.9859
-1.34013	-1.60262	-1.5266	-1.26389	1.33241	1.16451	1.44324	1.56662	O00499-10;O00499-11;O00499-2;O00499-4;O00499-6;O00499-7;O00499-8;O00499-9	BIN1	Myc box-dependent-interacting protein 1	-2.81001	1.1322e-08	5.11861e-07	6	10.8282	-25.4471	3.02175e-09	1.60208e-07	-0.0283098	-24.7002
-1.23505	-2.2075	-1.65016	-1.3018	0.994493	1.30297	1.22087	1.31345	Q9HCJ6	VAT1L	Synaptic vesicle membrane protein VAT-1 homolog-like	-2.80658	1.29749e-06	1.07181e-05	6	5.72887	-13.728	4.79805e-07	4.14694e-06	-0.195342	-13.2445
-1.71143	-1.17687	-1.45315	-1.61723	1.45044	1.16054	1.30782	1.28428	Q9BQI5;Q9BQI5-2;Q9BQI5-3	SGIP1	SH3-containing GRB2-like protein 3-interacting protein 1	-2.79044	2.58296e-08	8.4371e-07	3	9.96202	-21.2733	1.33274e-08	3.77307e-07	-0.0944489	-22.1857
-1.34493	-1.34842	-1.41972	-1.49269	1.46009	1.42998	1.28692	1.3621	P51858	HDGF	Hepatoma-derived growth factor	-2.78621	2.22955e-10	1.30027e-07	14	14.7182	-49.5003	1.17093e-11	1.81389e-08	-0.00833347	-41.0688
-1.27116	-1.05209	-1.91399	-1.03876	1.27581	1.38951	1.51563	1.68087	P23588;P23588-2	EIF4B	Eukaryotic translation initiation factor 4B	-2.78445	9.67202e-07	8.7453e-06	5	6.05095	-14.193	3.66502e-07	3.409e-06	0.0732282	-13.774
-1.70501	-1.06268	-1.46509	-1.50798	1.50562	1.03682	1.33288	1.50168	Q8TCZ2;Q8TCZ2-2;Q8TCZ2-3;Q8TCZ2-5	CD99L2	CD99 antigen-like protein 2	-2.77944	1.7396e-07	2.67069e-06	2	7.91983	-16.2862	1.19721e-07	1.53453e-06	-0.0454697	-17.2842
-1.10026	-2.26213	-1.64676	-1.54079	0.709027	1.37072	1.29015	1.1884	Q14247	CTTN	Src substrate cortactin	-2.77706	5.14e-06	2.99765e-05	13	4.21438	-11.5328	1.93921e-06	1.2187e-05	-0.248956	-11.0029
-0.813807	-1.56053	-1.67379	-1.63883	1.29715	1.39307	1.41457	1.31068	O95865	DDAH2	N(G),N(G)-dimethylarginine dimethylaminohydrolase 2	-2.77561	5.69892e-07	6.03196e-06	11	6.62954	-15.5517	1.74433e-07	2.01047e-06	-0.0339355	-14.7774
-1.24205	-1.65494	-1.40722	-1.38307	1.28954	1.4731	1.41942	1.21392	P41236	PPP1R2	Protein phosphatase inhibitor 2	-2.77081	6.52169e-09	3.65415e-07	1	11.4002	-20.81	1.59852e-08	4.16185e-07	-0.0364112	-26.535
-1.25775	-1.47798	-1.67106	-1.31139	1.18624	1.26931	1.34884	1.55292	Q05193;Q05193-3	DNM1	Dynamin-1	-2.76887	1.70016e-08	6.54485e-07	10	10.4028	-25.0239	3.47318e-09	1.70215e-07	-0.0451091	-23.4278
-1.18888	-1.52092	-1.36873	-1.44856	1.3564	1.49672	1.51082	1.16075	P41732	TSPAN7	Tetraspanin-7	-2.76294	8.31846e-09	4.21854e-07	1	11.1487	-20.4096	1.87647e-08	4.67674e-07	-0.000299592	-25.7097
-1.44068	-1.51423	-1.48574	-1.45058	1.32273	1.15595	1.30682	1.37029	P26232;P26232-2;P26232-5	CTNNA2	Catenin alpha-2	-2.76176	1.98887e-10	1.30027e-07	11	14.8233	-48.4861	1.39257e-11	1.81389e-08	-0.0919288	-41.6788
-1.25341	-1.6482	-1.74479	-1.63724	1.09771	1.24777	1.22512	1.18463	Q96FZ7	CHMP6	Charged multivesicular body protein 6	-2.75972	1.11949e-08	5.10066e-07	4	10.84	-24.344	4.36496e-09	1.97337e-07	-0.191051	-24.7365
-1.06258	-1.71677	-1.59837	-1.47251	1.18165	1.32832	1.42812	1.23973	Q16799-3	RTN1	Reticulon-1	-2.75701	7.46112e-08	1.62423e-06	2	8.83196	-17.7795	5.83857e-08	9.51132e-07	-0.0840494	-19.3149
-1.27675	-1.34985	-1.75519	-1.57968	1.22776	1.18646	1.21616	1.42454	Q9GZP4;Q9GZP4-2	PITHD1	PITH domain-containing protein 1	-2.7541	1.79245e-08	6.77527e-07	7	10.3472	-24.2686	4.47876e-09	2.00924e-07	-0.113318	-23.2671
-3.27791	0.0379863	-2.30345	-3.76709	1.25468	-0.0638415	0.227889	0.283563	Q9Y3L5	RAP2C	Ras-related protein Rap-2c	-2.75319	0.00837385	0.0139016	1	-3.88636	-3.61858	0.00626237	0.0106852	-0.951021	-3.50569
-1.46945	-1.43751	-1.66922	-1.63309	1.21531	1.07323	1.17404	1.3172	Q96NT1	NAP1L5	Nucleosome assembly protein 1-like 5	-2.74726	1.30826e-09	2.02445e-07	2	13.0241	-25.3746	3.09422e-09	1.62572e-07	-0.178686	-32.6753
-2.10789	-1.2517	-1.33755	-1.51409	1.18314	1.38246	1.22878	0.974507	P63096-2	GNAI1	Guanine nucleotide-binding protein G(i) subunit alpha-1	-2.74503	7.17454e-07	7.14773e-06	3	6.3779	-14.3626	3.32895e-07	3.16712e-06	-0.180293	-14.3325
-1.2035	-1.40667	-1.45729	-1.23987	1.37993	1.07571	1.42949	1.78296	Q8TDC3;Q8TDC3-2	BRSK1	Serine/threonine-protein kinase BRSK1	-2.74386	9.79684e-08	1.90895e-06	4	8.53939	-18.7578	3.76049e-08	7.09748e-07	0.0450962	-18.6378
-1.86062	-0.909846	-1.89171	-1.66225	1.33528	0.686801	1.1903	1.4363	O95749	GGPS1	Geranylgeranyl pyrophosphate synthase	-2.74328	5.86898e-06	3.33931e-05	4	4.06812	-11.1059	2.61539e-06	1.52896e-05	-0.209467	-10.8061
-1.77224	-1.40536	-1.34146	-1.27185	1.37451	1.3056	1.40185	1.09833	Q9UQ16-3	DNM3	Dynamin-3	-2.7428	2.89524e-08	9.02943e-07	9	9.84123	-23.1429	6.63905e-09	2.5924e-07	-0.0763297	-21.858
-1.54687	-0.861306	-1.41292	-1.3121	1.49381	0.778307	1.5488	2.00676	Q9H598	SLC32A1	Vesicular inhibitory amino acid transporter	-2.74022	7.68501e-06	4.08932e-05	4	3.77069	-10.7128	3.47676e-06	1.91085e-05	0.0868104	-10.4158
-1.08968	-1.74146	-1.61232	-1.24659	1.15696	1.23243	1.4135	1.45505	Q9BY67;Q9BY67-3;Q9BY67-4;Q9BY67-5	CADM1	Cell adhesion molecule 1	-2.737	1.56911e-07	2.51402e-06	4	8.03138	-17.6943	6.07309e-08	9.75709e-07	-0.0540157	-17.5203
-1.60771	-0.98149	-1.59722	-1.44787	1.48427	0.97351	1.18002	1.67226	O94856-12;O94856-4;O94856-9	NFASC	Neurofascin	-2.73609	8.26586e-07	7.83846e-06	6	6.22298	-14.5719	2.96046e-07	2.91181e-06	-0.0405283	-14.0652
-1.28162	-1.26102	-1.61617	-1.24951	1.384	1.23516	1.25351	1.62898	Q9H902;Q9H902-2;Q9H902-3	REEP1	Receptor expression-enhancing protein 1	-2.7275	2.43405e-08	8.24194e-07	3	10.0248	-21.339	1.2992e-08	3.73533e-07	0.0116677	-22.3581
-1.57763	-1.17266	-1.21941	-1.18047	1.56155	1.1468	1.58287	1.44124	O60636;O60636-2	TSPAN2	Tetraspanin-2	-2.72066	4.69936e-08	1.20205e-06	1	9.32641	-17.5937	6.36391e-08	1.00581e-06	0.0727875	-20.5188
-1.59826	-1.18156	-1.92854	-1.32557	1.29919	1.00582	1.03019	1.49808	P02452	COL1A1	Collagen alpha-1(I) chain	-2.71681	5.82255e-07	6.13759e-06	11	6.6061	-15.5151	1.77816e-07	2.03338e-06	-0.150081	-14.7354
-1.04818	-1.44586	-1.55132	-1.21106	1.20674	1.25759	1.1576	1.98786	P09497	CLTB	Clathrin light chain B	-2.71655	1.30833e-06	1.07771e-05	6	5.71974	-13.7105	4.84759e-07	4.1685e-06	0.0441706	-13.2298
-0.653062	-2.59346	-1.93222	-1.34487	0.651728	1.30452	1.22724	1.13976	P17600-2	SYN1	Synapsin-1	-2.71172	0.000132245	0.000394705	1	0.628598	-7.05544	8.39233e-05	0.00025653	-0.275046	-6.97257
-1.50285	-1.57795	-1.73329	-1.3875	0.971388	1.0877	1.06214	1.4821	O60641	SNAP91	Clathrin coat assembly protein AP180	-2.70123	3.84731e-08	1.05837e-06	4	9.53946	-20.9924	1.48738e-08	3.98547e-07	-0.199782	-21.062
-1.04538	-1.14417	-1.65033	-1.30861	1.49627	1.03312	1.50564	1.61165	Q9UH03;Q9UH03-2	SEPTIN3	Neuronal-specific septin-3	-2.69879	3.31576e-07	4.0455e-06	9	7.21991	-16.6642	9.92552e-08	1.33685e-06	0.0622736	-15.8755
-1.06568	-1.71069	-1.57509	-1.33432	1.06435	1.07687	1.20828	1.74527	Q92859;Q92859-2;Q92859-3;Q92859-4	NEO1	Neogenin	-2.69514	9.31513e-07	8.56874e-06	3	6.09213	-13.8879	4.36951e-07	3.88983e-06	-0.0738774	-13.8432
-2.06561	-1.54565	-1.0171	-1.04748	1.43574	1.21322	1.40059	1.05297	Q5SYC1	CLVS2	Clavesin-2	-2.69459	3.92782e-06	2.4552e-05	1	4.51084	-11.0682	2.68689e-06	1.55148e-05	-0.0716652	-11.4117
-2.02275	-4.10954	-1.56964	-0.145934	0.220775	0.897831	0.93227	0.878844	P08572	COL4A2	Canstatin;Collagen alpha-2(IV) chain	-2.69439	0.00676704	0.0115227	1	-3.65956	-3.76906	0.0050087	0.00877991	-0.614766	-3.65471
-0.757276	-2.2345	-1.88852	-1.38476	0.755942	1.17662	1.28594	1.29117	Q96GY0	ZC2HC1A	Zinc finger C2HC domain-containing protein 1A	-2.69369	2.67321e-05	0.000107197	4	2.39389	-9.04034	1.30469e-05	5.61134e-05	-0.219424	-8.76594
-1.23128	-1.37431	-1.52781	-1.35735	1.28026	1.13524	1.34338	1.5066	P31150	GDI1	Rab GDP dissociation inhibitor alpha	-2.68906	5.72295e-09	3.5771e-07	24	11.5347	-30.6546	6.42155e-10	7.02885e-08	-0.0281601	-26.9888
-0.930857	-3.77222	-1.18302	-0.888384	0.944653	1.07619	0.902744	1.05601	Q9GZT4	SRR	Serine racemase	-2.68852	0.0025227	0.00484278	3	-2.5989	-4.531	0.00169751	0.00339502	-0.349361	-4.37651
-1.64388	-0.900808	-1.47186	-2.09583	1.38566	1.26713	1.10539	0.881292	P43004;P43004-2	SLC1A2	Excitatory amino acid transporter 2	-2.68796	4.85927e-06	2.88001e-05	1	4.2763	-10.7891	3.28747e-06	1.82595e-05	-0.184113	-11.0871
-1.37498	-1.38958	-1.32216	-1.2064	1.37927	1.24811	1.40883	1.42052	Q9H492;Q9H492-2	MAP1LC3A	Microtubule-associated proteins 1A/1B light chain 3A	-2.68746	4.25808e-10	1.44055e-07	1	14.1123	-24.2156	4.56069e-09	2.03038e-07	0.0204523	-37.7774
-0.840933	-1.74354	-1.82004	-1.5812	0.839598	1.18377	1.25887	1.46981	Q8IYR6	TMEFF1	Tomoregulin-1	-2.68444	3.70665e-06	2.35574e-05	3	4.57469	-11.6596	1.77768e-06	1.14305e-05	-0.154208	-11.5016
-1.4048	-0.908694	-1.5779	-1.58728	1.47016	0.873896	1.39066	1.51893	Q86Y82	STX12	Syntaxin-12	-2.68308	1.08999e-06	9.51617e-06	4	5.91998	-13.836	4.50379e-07	3.96769e-06	-0.0281277	-13.5563
-0.992073	-1.13114	-2.11328	-2.39186	1.01662	0.980269	0.963961	1.10672	P02511	CRYAB	Alpha-crystallin B chain	-2.67398	3.1652e-05	0.000122817	1	2.20724	-8.54171	2.01415e-05	7.84146e-05	-0.320098	-8.56048
-1.30578	-1.28268	-1.23544	-1.30244	1.40367	1.5124	1.26318	1.38054	Q9UKY4	POMT2	Protein O-mannosyl-transferase 2	-2.67153	3.43901e-10	1.44055e-07	1	14.3142	-24.3748	4.31941e-09	1.96803e-07	0.0541825	-38.8342
-1.24136	-1.74688	-1.75557	-0.983233	1.1903	1.26101	1.22712	1.24417	Q9C040;Q9C040-2	TRIM2	Tripartite motif-containing protein 2	-2.66241	4.83199e-07	5.29703e-06	8	6.80966	-15.789	1.54186e-07	1.84644e-06	-0.100555	-15.1042
-1.67	-1.44292	-1.00856	-1.38399	1.33937	1.43656	1.37498	0.974939	Q9Y281;Q9Y281-3	CFL2	Cofilin-2	-2.65783	2.28333e-07	3.17813e-06	4	7.62517	-16.8604	9.01939e-08	1.24647e-06	-0.0474519	-16.6763
-1.51443	-2.08077	-1.64302	-0.594253	1.02282	1.04234	1.02553	1.7075	P09012	SNRPA	U1 small nuclear ribonucleoprotein A	-2.65767	3.59637e-05	0.000136771	4	2.06614	-8.67456	1.79053e-05	7.12303e-05	-0.129286	-8.40782
-1.5976	-1.91947	-0.988755	-0.880803	1.16143	1.86898	1.27553	0.928854	P40123;P40123-2	CAP2	Adenylyl cyclase-associated protein 2	-2.65536	1.68952e-05	7.50441e-05	3	2.90082	-9.54848	8.5513e-06	3.94863e-05	-0.0189796	-9.34499
-1.05383	-1.51311	-1.71803	-1.52989	0.991942	1.05398	1.42165	1.32409	Q9UNZ2;Q9UNZ2-5	NSFL1C	NSFL1 cofactor p47	-2.65163	2.60627e-07	3.43886e-06	10	7.4816	-17.2776	7.38354e-08	1.09569e-06	-0.127899	-16.3881
-1.09693	-1.72234	-1.609	-1.01745	1.0923	1.09546	1.13818	1.79031	O60888;O60888-2;O60888-3	CUTA	Protein CutA	-2.64049	2.91799e-06	1.9863e-05	1	4.83814	-11.4276	2.08565e-06	1.28949e-05	-0.0411851	-11.8793
-1.17634	-1.53283	-1.40884	-1.3642	1.35603	1.18015	1.25094	1.27767	O75037;O75037-2;O75037-3;O75037-4	KIF21B	Kinesin-like protein KIF21B	-2.63675	2.55876e-09	2.88151e-07	11	12.3544	-33.0815	3.40218e-10	5.89019e-08	-0.0521762	-29.9575
-1.192	-1.9764	-1.5039	-0.944776	1.07397	0.986488	1.49337	1.37058	P32418;P32418-5	SLC8A1	Sodium/calcium exchanger 1	-2.63537	3.51624e-06	2.26343e-05	1	4.63279	-11.1797	2.48179e-06	1.46348e-05	-0.0865839	-11.5839
-1.07242	-1.44613	-1.61685	-1.80155	1.07108	1.17694	1.07648	1.26179	O15085;O15085-2	ARHGEF11	Rho guanine nucleotide exchange factor 11	-2.63081	1.61097e-07	2.55304e-06	5	8.00292	-17.8727	5.5935e-08	9.19913e-07	-0.168831	-17.4597
-0.667922	-1.19886	-2.55713	-1.93448	0.956412	0.578308	1.18291	1.44469	P78310	CXADR	Coxsackievirus and adenovirus receptor	-2.63018	0.000199573	0.000556097	9	0.175115	-6.82958	0.000106319	0.000313589	-0.274509	-6.56087
-1.18873	-0.844512	-1.91486	-1.88319	1.23304	0.978628	0.856029	1.6213	P0DP23;P0DP24;P0DP25			-2.63007	1.6302e-05	7.3021e-05	14	2.94031	-9.83276	6.80707e-06	3.2809e-05	-0.142786	-9.39143
-1.2706	-1.33973	-1.46856	-1.2295	1.44708	1.16458	1.21239	1.38071	P21266	GSTM3	Glutathione S-transferase Mu 3	-2.62829	3.13002e-09	2.91225e-07	10	12.1507	-31.8326	4.68963e-10	6.08507e-08	-0.0129532	-29.1855
-2.96654	0.0652027	-2.20617	-3.43591	1.21875	-0.0910579	0.266407	0.497456	Q9BQT9;Q9BQT9-2	CLSTN3	Calsyntenin-3	-2.60874	0.00735073	0.0123757	1	-3.74774	-3.7082	0.00548029	0.00949809	-0.831483	-3.59658
0.501601	-2.72673	-1.2929	-1.92219	0.749584	2.66535	2.10417	-0.529725	Q8NFD4		Uncharacterized protein FLJ76381	-2.6074	0.0179305	0.0272462	1	-4.68826	-3.08872	0.0140639	0.0218896	-0.0563553	-2.98861
-1.08762	-1.64065	-1.69844	-1.28843	1.12079	1.03145	1.20929	1.34415	P21579	SYT1	Synaptotagmin-1	-2.6052	1.60622e-07	2.55244e-06	6	8.00611	-18.0588	5.13764e-08	8.65522e-07	-0.126181	-17.4665
-1.24082	-1.29747	-1.38985	-1.32501	1.30169	1.14748	1.37193	1.32549	Q7Z739	YTHDF3	YTH domain-containing family protein 3	-2.59993	5.57752e-10	1.44055e-07	2	13.8547	-26.1588	2.4031e-09	1.41564e-07	-0.0133226	-36.4828
-2.53782	-2.14255	-1.10298	-0.895522	1.0189	0.962155	0.906221	0.808114	Q8NCD3;Q8NCD3-2;Q8NCD3-3	HJURP	Holliday junction recognition protein	-2.59357	9.60587e-05	0.000303969	2	0.981243	-7.4282	5.7488e-05	0.000186988	-0.372934	-7.3056
-1.15155	-0.366866	-1.22013	-2.95489	1.42216	1.60922	1.30182	0.347349	Q15121;Q15121-2	PEA15	Astrocytic phosphoprotein PEA-15	-2.5935	0.00148893	0.00307596	3	-2.02673	-4.95117	0.000969184	0.00206363	-0.126612	-4.78731
-1.17637	-1.09066	-1.66102	-1.86559	1.18069	1.11264	1.07116	1.18303	Q86VQ1	GLCCI1	Glucocorticoid-induced transcript 1 protein	-2.58529	5.39262e-07	5.76003e-06	1	6.68986	-13.7087	4.85295e-07	4.1685e-06	-0.155764	-14.8861
-1.41386	-1.14073	-1.41354	-1.37478	1.31577	1.05599	1.19479	1.42402	Q9ULP0;Q9ULP0-2;Q9ULP0-3;Q9ULP0-4;Q9ULP0-5;Q9ULP0-6;Q9ULP0-7;Q9ULP0-8	NDRG4	Protein NDRG4	-2.58337	1.03125e-08	4.81142e-07	2	10.9255	-21.0488	1.45478e-08	3.94489e-07	-0.0440433	-25.0018
-1.02977	-1.28267	-1.59534	-1.63823	1.20815	1.17414	1.07692	1.31534	O15061;O15061-2	SYNM	Synemin	-2.58014	1.18104e-07	2.10636e-06	7	8.33809	-18.9472	3.46234e-08	6.84488e-07	-0.0964326	-18.1864
-1.41446	-1.80946	-1.47531	-0.88675	1.05783	0.928462	1.14287	1.57641	Q9BQ61	C19orf43	Uncharacterized protein C19orf43	-2.57289	2.67103e-06	1.83913e-05	1	4.93546	-11.5001	1.98336e-06	1.24109e-05	-0.110052	-12.0217
-1.13081	-1.24431	-1.58721	-1.58367	1.18466	1.0636	1.22193	1.2733	Q9Y2I8;Q9Y2I8-2	WDR37	WD repeat-containing protein 37	-2.57237	3.58095e-08	1.02657e-06	2	9.61573	-18.794	3.70139e-08	7.05442e-07	-0.100315	-21.2602
-1.51126	-1.16112	-1.17388	-1.23545	1.3959	1.24689	1.25251	1.30286	O43761	SYNGR3	Synaptogyrin-3	-2.56997	4.68066e-09	3.37008e-07	2	11.7409	-22.4145	8.65154e-09	2.9217e-07	0.0145564	-27.702
-2.03725	-0.82128	-1.33576	-1.89376	1.32973	1.06674	0.801775	0.925752	Q9UBI6	GNG12	Guanine nucleotide-binding protein G(I)/G(S)/G(O) subunit gamma-12	-2.55301	1.49512e-05	6.81745e-05	1	3.03586	-9.35634	1.00096e-05	4.47328e-05	-0.245505	-9.50463
-0.90143	-1.20684	-1.9825	-2.11109	0.948222	0.948696	0.951685	1.13141	O14786	NRP1	Neuropilin-1	-2.54547	1.43873e-05	6.59646e-05	2	3.07832	-9.55951	8.47505e-06	3.92898e-05	-0.277732	-9.55531
-0.843298	-1.48978	-2.00265	-1.98513	0.841963	0.938258	0.998683	1.07166	Q9UIK5;Q9UIK5-2	TMEFF2	Tomoregulin-2	-2.54285	8.75513e-06	4.4994e-05	1	3.6268	-9.98627	6.03221e-06	2.96127e-05	-0.308786	-10.2315
-1.40503	-1.76893	-1.35941	-1.13941	1.03219	1.24674	1.00394	1.21541	P09234	SNRPC	U1 small nuclear ribonucleoprotein C	-2.54277	9.81622e-08	1.90895e-06	2	8.53726	-16.9808	8.50903e-08	1.20178e-06	-0.146812	-18.633
-1.79671	-1.64887	-1.21811	-0.929736	1.17098	0.971449	1.14664	1.26154	Q96C90	PPP1R14B	Protein phosphatase 1 regulatory subunit 14B	-2.53601	1.18509e-06	1.00604e-05	1	5.82826	-12.559	9.81945e-07	7.2034e-06	-0.130354	-13.4058
-1.3551	-1.27008	-1.52226	-1.47617	1.24063	1.13118	0.945046	1.20066	Q13561;Q13561-2;Q13561-3	DCTN2	Dynactin subunit 2	-2.53528	4.64798e-09	3.37008e-07	17	11.7481	-31.5046	5.11263e-10	6.08507e-08	-0.138261	-27.7272
-2.02807	-2.33262	-1.24114	-0.77264	0.847481	1.05311	0.837469	1.02473	Q9BXI6;Q9BXI6-2	TBC1D10A	TBC1 domain family member 10A	-2.53431	5.70087e-05	0.000197549	1	1.55725	-7.87599	3.71817e-05	0.000131023	-0.32646	-7.87552
-1.309	-1.26417	-1.46529	-1.11373	1.22845	1.12042	1.24563	1.37658	Q16555-2	DPYSL2	Dihydropyrimidinase-related protein 2	-2.53082	5.44128e-09	3.46008e-07	31	11.5866	-31.6048	4.97898e-10	6.08507e-08	-0.0226388	-27.1661
-0.917826	-1.1083	-1.76417	-1.63653	1.13667	0.883362	1.18475	1.47895	P60880	SNAP25	Synaptosomal-associated protein 25	-2.52764	3.11067e-06	2.08762e-05	2	4.76774	-11.5566	1.90759e-06	1.20793e-05	-0.092886	-11.7773
-1.29828	-1.33028	-1.15913	-1.25801	1.40428	1.00269	1.42858	1.20679	P62942	FKBP1A	Peptidyl-prolyl cis-trans isomerase FKBP1A	-2.52201	1.48223e-08	6.00301e-07	4	10.5467	-23.3359	6.19762e-09	2.45881e-07	-0.000419597	-23.8498
-1.14506	-1.3156	-1.31229	-1.10619	1.27716	1.1106	1.38384	1.42264	P46527	CDKN1B	Cyclin-dependent kinase inhibitor 1B	-2.51835	5.45829e-09	3.46008e-07	1	11.5834	-20.166	2.07188e-08	4.96969e-07	0.0393886	-27.1551
-1.00156	-0.628797	-2.12729	-2.86458	1.0032	0.878067	0.78976	0.759506	Q8WW12	PCNP	PEST proteolytic signal-containing nuclear protein	-2.51319	0.000627007	0.00147033	2	-1.08245	-5.6465	0.000405196	0.000967692	-0.398961	-5.50656
-0.653691	-1.31964	-2.07061	-1.54133	0.940318	0.619228	1.12339	1.77668	Q8NC96	NECAP1	Adaptin ear-binding coat-associated protein 1	-2.51122	8.69821e-05	0.000280861	1	1.09078	-7.43879	5.68852e-05	0.000185338	-0.140706	-7.41144
-1.34296	-1.82294	-1.89452	-1.76256	0.698916	0.840968	0.741381	0.935515	Q8WUG5;Q8WUG5-2	SLC22A17	Solute carrier family 22 member 17	-2.50994	6.85366e-08	1.52559e-06	2	8.923	-17.5426	6.51761e-08	1.01362e-06	-0.450776	-19.5309
-1.58215	-1.8318	-1.36054	-1.23893	0.960067	1.07234	1.20161	0.7922	O95989	NUDT3	Diphosphoinositol polyphosphate phosphohydrolase 1	-2.50991	1.86167e-07	2.76971e-06	6	7.84642	-17.7084	6.0337e-08	9.72059e-07	-0.248401	-17.1307
-1.37094	-1.99346	-1.28236	-0.837074	1.01105	1.06906	1.30421	1.15489	A8MVW0	FAM171A2	Protein FAM171A2	-2.50576	4.288e-06	2.61586e-05	2	4.41416	-11.106	2.61529e-06	1.52896e-05	-0.118078	-11.2769
-1.0721	-1.38722	-1.53014	-1.16941	1.20511	0.91827	1.19475	1.53544	P51797;P51797-5	CLCN6	Chloride transport protein 6	-2.50311	2.51243e-07	3.38237e-06	4	7.52141	-16.6053	1.02167e-07	1.36036e-06	-0.0381637	-16.4675
-2.09628	-1.29047	-0.986716	-0.991611	1.35453	1.01625	1.12239	1.14361	Q9UPP5;Q9UPP5-2	KIAA1107	Uncharacterized protein KIAA1107	-2.50046	8.43581e-06	4.38873e-05	1	3.66781	-10.0109	5.91727e-06	2.92206e-05	-0.0910381	-10.2837
-1.72408	-2.65065	-1.40682	-0.596921	0.671762	0.853233	0.994185	1.08447	P56373	P2RX3	P2X purinoceptor 3	-2.49553	0.000214099	0.000588283	2	0.0977545	-6.62205	0.0001328	0.000377984	-0.346854	-6.49241
-1.11611	-1.06188	-1.42648	-1.34478	1.27639	1.03602	1.24711	1.45612	Q9Y2E5;Q9Y2E5-2	MAN2B2	Epididymis-specific alpha-mannosidase	-2.49122	4.06648e-08	1.10127e-06	1	9.48052	-17.2835	7.36288e-08	1.09542e-06	0.00829968	-20.9102
-1.12952	-1.04214	-1.47283	-1.3828	1.20054	1.23842	0.995512	1.489	P37235	HPCAL1	Hippocalcin-like protein 1	-2.48769	1.11775e-07	2.05639e-06	10	8.39744	-19.4331	2.81096e-08	5.96815e-07	-0.0129764	-18.3183
-0.641698	-1.74508	-2.08654	-2.4896	0.735402	0.61274	0.743507	0.890443	P16870;P16870-2	CPE	Carboxypeptidase E	-2.48625	0.000129472	0.000388416	3	0.651966	-7.18956	7.31188e-05	0.000229016	-0.497603	-6.99428
-0.759911	-0.946392	-2.32894	-1.43139	1.0072	0.427115	1.16274	1.87556	P07108;P07108-2;P07108-3;P07108-4;P07108-5	DBI	Acyl-CoA-binding protein	-2.48481	0.000322711	0.000834243	3	-0.353632	-6.28914	0.000191748	0.00051203	-0.124254	-6.10277
-4.12396	-0.977647	-0.415011	-0.518919	1.65311	0.44454	0.663467	1.13306	Q9NUP9	LIN7C	Protein lin-7 homolog C	-2.48243	0.0159647	0.0246509	1	-4.56696	-3.16609	0.0124722	0.0196376	-0.26767	-3.06612
-2.39118	-0.836154	-1.03815	-1.27602	1.45143	0.828156	0.926092	1.17244	O60268;O60268-2;O60268-3	KIAA0513	Uncharacterized protein KIAA0513	-2.47991	8.28397e-05	0.000270051	2	1.14464	-7.56645	5.01451e-05	0.000167622	-0.145423	-7.46391
-0.848815	-1.25692	-1.52621	-1.12303	1.18227	0.814352	1.35591	1.81081	O94811	TPPP	Tubulin polymerization-promoting protein	-2.47958	5.15754e-06	3.00187e-05	3	4.21063	-11.1297	2.57159e-06	1.50881e-05	0.0510452	-10.9978
-1.14048	-1.29876	-1.44198	-1.23761	1.06229	1.06252	1.11236	1.56132	P29323;P29323-2;P29323-3	EPHB2	Ephrin type-B receptor 2	-2.47933	8.23422e-08	1.71507e-06	8	8.72615	-20.0334	2.18764e-08	5.14449e-07	-0.0400408	-19.0671
-1.4917	-0.838321	-1.5107	-1.68315	1.25697	1.1367	0.99611	0.994265	Q13740-2	ALCAM	CD166 antigen	-2.47698	9.57968e-07	8.68876e-06	6	6.06146	-14.2813	3.4856e-07	3.27871e-06	-0.142479	-13.7916
-1.14329	-1.01925	-1.40722	-1.49667	1.23269	1.23084	0.999748	1.3779	Q6STE5;Q6STE5-2	SMARCD3	SWI/SNF-related matrix-associated actin-dependent regulator of chromatin subfamily D member 3	-2.4769	8.11547e-08	1.7058e-06	1	8.74175	-16.2617	1.21203e-07	1.54335e-06	-0.0281557	-19.1035
-1.40512	-0.872499	-1.21896	-2.01415	1.31482	1.37886	1.20203	0.485455	Q9BPX5	ARPC5L	Actin-related protein 2/3 complex subunit 5-like protein	-2.47297	2.66468e-05	0.000107028	2	2.39742	-8.80835	1.59277e-05	6.55269e-05	-0.141195	-8.76987
-1.58162	-0.974566	-1.37206	-1.30267	1.29048	0.851574	1.03435	1.47872	Q96K21;Q96K21-2;Q96K21-3;Q96K21-4	ZFYVE19	Abscission/NoCut checkpoint regulator	-2.47151	6.94899e-07	6.99766e-06	2	6.41283	-13.713	4.84057e-07	4.1685e-06	-0.0719732	-14.3935
-1.27889	-1.28102	-1.3643	-1.33107	1.15778	0.983245	1.28282	1.1763	P35612	ADD2	Beta-adducin	-2.46386	1.42742e-09	2.03042e-07	9	12.9378	-35.3847	1.93999e-10	4.60037e-08	-0.0818906	-32.3089
-1.16844	-1.44461	-1.08845	-1.17903	1.21423	1.49274	1.24956	1.01273	Q92934	BAD	Bcl2-associated agonist of cell death	-2.46245	4.97814e-08	1.2391e-06	2	9.26492	-17.9993	5.27863e-08	8.78543e-07	0.01109	-20.3649
-1.76519	-1.64351	-1.15224	-0.716688	1.18776	0.758401	1.35251	1.27297	Q6UUV9;Q6UUV9-2;Q6UUV9-3	CRTC1	CREB-regulated transcription coactivator 1	-2.46232	1.04006e-05	5.18871e-05	1	3.43667	-9.7431	7.31037e-06	3.469e-05	-0.0882469	-9.99251
-0.0747302	-2.04925	-2.91385	-2.91477	0.0733958	0.699952	0.60302	0.515009	Q92696	RABGGTA	Geranylgeranyl transferase type-2 subunit alpha	-2.46099	0.00372699	0.00683301	1	-3.0202	-4.19653	0.00270145	0.00510527	-0.757653	-4.08428
-1.24382	-1.30368	-1.43145	-1.55436	1.02528	0.97812	1.15563	1.14876	Q14576;Q14576-2	ELAVL3	ELAV-like protein 3	-2.46027	4.33388e-09	3.31673e-07	9	11.8196	-30.2309	7.21118e-10	7.48228e-08	-0.15319	-27.9799
-0.278936	-0.890777	-1.2059	-2.17511	1.35817	1.8783	1.79575	0.250812	O14880	MGST3	Microsomal glutathione S-transferase 3	-2.45844	0.00100068	0.00217759	1	-1.59363	-5.21796	0.000688029	0.00152744	0.0915392	-5.11033
-0.925909	-1.21179	-1.73547	-0.933403	0.739304	1.17219	1.24964	1.86134	P29373	CRABP2	Cellular retinoic acid-binding protein 2	-2.45726	1.90699e-05	8.28731e-05	7	2.76706	-9.55529	8.5041e-06	3.93815e-05	0.0269877	-9.18913
-1.18148	-1.40017	-1.27999	-1.20589	1.18014	1.13919	1.27246	1.15719	P29762	CRABP1	Cellular retinoic acid-binding protein 1	-2.45413	8.54736e-10	1.69457e-07	15	13.4419	-41.3666	5.25953e-11	2.59435e-08	-0.0398172	-34.5245
-1.03599	-1.35172	-1.62436	-1.6347	0.992187	1.03666	1.04341	1.09202	P19086	GNAZ	Guanine nucleotide-binding protein G(z) subunit alpha	-2.45276	1.19443e-07	2.12375e-06	2	8.32594	-16.5097	1.07108e-07	1.40786e-06	-0.185312	-18.1595
-1.64853	-1.25317	-1.09013	-0.950364	1.35145	1.1589	0.998427	1.3516	O75054	IGSF3	Immunoglobulin superfamily member 3	-2.45064	4.40957e-07	4.96459e-06	5	6.90942	-15.6767	1.6342e-07	1.91379e-06	-0.0102287	-15.2882
-1.14714	-1.76308	-1.30781	-1.05702	1.10401	1.31694	0.988368	1.10507	Q12913	PTPRJ	Receptor-type tyrosine-protein phosphatase eta	-2.44736	4.0923e-07	4.70735e-06	3	6.99081	-15.2295	2.06847e-07	2.25654e-06	-0.0950828	-15.4401
-1.21006	-1.24365	-1.42449	-1.38265	1.13819	0.794034	1.13608	1.43934	Q6UXK2	ISLR2	Immunoglobulin superfamily containing leucine-rich repeat protein 2	-2.44212	1.17881e-07	2.10636e-06	4	8.34012	-18.1944	4.83144e-08	8.33638e-07	-0.0941513	-18.1909
-1.46456	-1.06536	-1.42397	-1.15911	1.25431	0.873283	1.00762	1.51509	Q96FC7	PHYHIPL	Phytanoyl-CoA hydroxylase-interacting protein-like	-2.44082	4.3414e-07	4.8973e-06	3	6.92641	-15.1185	2.19521e-07	2.35772e-06	-0.0578394	-15.3198
-1.19702	-1.09544	-1.29296	-1.22693	1.19569	1.19436	1.35564	1.20157	Q6ZVM7	TOM1L2	TOM1-like protein 2	-2.4399	8.78712e-10	1.69457e-07	3	13.4149	-28.7293	1.10219e-09	9.13061e-08	0.0168641	-34.4012
-1.19213	-1.51733	-1.30239	-0.976099	1.08821	1.1772	1.02416	1.46686	Q9UQ03;Q9UQ03-2	CORO2B	Coronin-2B	-2.43609	1.68173e-07	2.64812e-06	1	7.95643	-15.1473	2.16158e-07	2.33884e-06	-0.0289398	-17.3613
-1.1032	-1.74158	-1.20444	-1.12531	0.974691	1.22723	1.23589	1.09202	Q9H1E3	NUCKS1	Nuclear ubiquitous casein and cyclin-dependent kinase substrate 1	-2.42609	3.15198e-07	3.89011e-06	9	7.27501	-16.8199	9.19837e-08	1.26521e-06	-0.0805857	-15.9821
-2.13514	-0.886273	-0.619671	-1.20813	1.57169	1.31459	1.30074	0.655539	Q00577	PURA	Transcriptional activator protein Pur-alpha	-2.42295	0.000115454	0.000353082	1	0.778345	-7.14137	7.68135e-05	0.000238412	-0.000831341	-7.11257
-1.36216	-1.03407	-1.28567	-1.46505	1.25708	1.00822	1.24362	1.02786	Q8N0V4	LGI2	Leucine-rich repeat LGI family member 2	-2.42093	3.12505e-08	9.44316e-07	1	9.76028	-17.4625	6.76662e-08	1.0385e-06	-0.0762725	-21.6413
-1.14327	-1.26436	-1.33407	-1.27598	1.14551	1.14113	1.11516	1.25218	Q13813-2	SPTAN1	Spectrin alpha chain, non-erythrocytic 1	-2.41792	5.92821e-10	1.44055e-07	1	13.7961	-22.2944	9.04492e-09	2.98022e-07	-0.0454609	-36.1965
-1.29096	-0.960351	-1.04078	-1.24507	1.40187	1.24438	1.36248	1.10671	P59190	RAB15	Ras-related protein Rab-15	-2.41315	1.81453e-08	6.77527e-07	2	10.3344	-19.593	2.6275e-08	5.75737e-07	0.0722843	-23.2301
-1.55513	-0.854621	-1.43531	-1.63985	1.22326	0.811979	0.995312	1.13612	O60925	PFDN1	Prefoldin subunit 1	-2.4129	1.26466e-06	1.05214e-05	2	5.75699	-12.7694	8.59391e-07	6.48379e-06	-0.16478	-13.2899
-0.972696	-1.24785	-1.38661	-1.18468	1.17241	0.938232	1.28343	1.46304	Q96E17	RAB3C	Ras-related protein Rab-3C	-2.41224	1.16485e-07	2.10636e-06	3	8.35296	-17.5979	6.35143e-08	1.00581e-06	0.00815826	-18.2194
-1.36407	-1.3399	-1.13024	-1.0229	1.22158	1.11466	1.24826	1.19535	Q8TEA8	DTD1	D-tyrosyl-tRNA(Tyr) deacylase 1	-2.40924	7.08263e-09	3.86036e-07	2	11.3151	-21.1506	1.39797e-08	3.88579e-07	-0.00965802	-26.2523
-1.42981	-1.06222	-1.06375	-1.09584	1.31921	1.26279	1.04272	1.35181	Q5VWX1	KHDRBS2	KH domain-containing, RNA-binding, signal transduction-associated protein 2	-2.40704	3.15663e-08	9.47261e-07	1	9.74962	-17.4088	6.93966e-08	1.05671e-06	0.0406128	-21.613
-1.17739	-1.29536	-1.16003	-1.1349	1.20725	1.2182	1.25153	1.14927	Q9Y5Z4	HEBP2	Heme-binding protein 2	-2.39848	3.53219e-10	1.44055e-07	1	14.2891	-22.6768	7.85738e-09	2.81626e-07	0.00732134	-38.7004
-1.55844	-1.27774	-1.22503	-0.629171	1.24535	0.670883	1.17702	1.78467	O60927	PPP1R11	Protein phosphatase 1 regulatory subunit 11	-2.39208	2.36772e-05	9.82116e-05	1	2.52797	-8.77589	1.63843e-05	6.68203e-05	0.0234429	-8.91606
-0.635966	-1.49337	-1.91853	-1.50316	0.857597	0.793005	1.08085	1.2852	P60520	GABARAPL2	Gamma-aminobutyric acid receptor-associated protein-like 2	-2.39192	1.95401e-05	8.44133e-05	4	2.74015	-9.41779	9.51526e-06	4.30178e-05	-0.191797	-9.15804
-2.37815	-2.75044	-1.05909	-0.272251	0.679541	0.671521	0.936547	0.797184	Q2WEN9	CEACAM16	Carcinoembryonic antigen-related cell adhesion molecule 16	-2.38618	0.00173492	0.003495	2	-2.19297	-4.79752	0.00118608	0.00246428	-0.421892	-4.66618
-0.925427	-1.35433	-1.49322	-1.40383	0.982593	1.0148	0.932592	1.43459	Q8N7J2	AMER2	APC membrane recruitment protein 2	-2.38535	4.97467e-07	5.40266e-06	5	6.77791	-15.4239	1.86561e-07	2.11267e-06	-0.101529	-15.0461
-1.11025	-1.37595	-1.33656	-1.16734	1.03692	0.938252	1.15865	1.39198	P29966	MARCKS	Myristoylated alanine-rich C-kinase substrate	-2.37897	4.24786e-08	1.12097e-06	16	9.43405	-22.7775	7.57433e-09	2.79704e-07	-0.0580389	-20.7914
-1.15349	-1.28601	-1.41576	-1.23562	1.13131	1.0774	1.01633	1.18695	Q08AD1-2	CAMSAP2	Calmodulin-regulated spectrin-associated protein 2	-2.37572	1.96524e-09	2.39853e-07	6	12.6194	-31.6161	4.96421e-10	6.08507e-08	-0.0848617	-30.9991
-1.20895	-1.39779	-1.15748	-1.13296	1.10496	1.35703	0.977231	1.16548	Q9NYV6;Q9NYV6-3	RRN3	RNA polymerase I-specific transcription initiation factor RRN3	-2.37547	1.59199e-08	6.31599e-07	2	10.4718	-19.7032	2.50884e-08	5.60595e-07	-0.0365586	-23.6291
-0.849421	-1.56448	-1.44315	-1.09849	0.973556	1.08529	1.15146	1.33289	Q68CP4;Q68CP4-2	HGSNAT	Heparan-alpha-glucosaminide N-acetyltransferase	-2.37468	7.11698e-07	7.12655e-06	2	6.38671	-13.5871	5.21454e-07	4.38834e-06	-0.0515434	-14.3479
-1.25102	-1.17515	-1.10623	-1.06204	1.21738	1.10375	1.2952	1.28205	Q6P3W7	SCYL2	SCY1-like protein 2	-2.3732	1.3386e-09	2.02445e-07	3	13.0014	-27.4612	1.60461e-09	1.0928e-07	0.0379933	-32.5785
-1.50193	-1.33648	-1.28092	-0.899163	1.1673	0.89934	1.16428	1.21145	Q9UBC2;Q9UBC2-2;Q9UBC2-3	EPS15L1	Epidermal growth factor receptor substrate 15-like 1	-2.36522	1.82202e-07	2.73685e-06	14	7.86973	-18.4346	4.33808e-08	7.66657e-07	-0.0720157	-17.1793
-1.40848	-1.33331	-1.20231	-1.09495	1.07602	1.07859	1.05998	1.19031	Q9HCK4;Q9HCK4-2;Q9HCK4-3	ROBO2	Roundabout homolog 2	-2.36098	3.91647e-09	3.21702e-07	4	11.923	-26.8244	1.95027e-09	1.24989e-07	-0.0792687	-28.3498
-0.918217	-1.24655	-1.3047	-1.30339	1.08852	1.36089	1.31257	0.900423	Q9H299	SH3BGRL3	SH3 domain-binding glutamic acid-rich-like protein 3	-2.35882	1.48883e-07	2.43217e-06	4	8.08814	-17.6397	6.22898e-08	9.92553e-07	-0.0138067	-17.6416
-1.85891	-1.07466	-1.26905	-1.07565	1.05537	0.887245	1.01353	1.1858	Q5H9L2	TCEAL5	Transcription elongation factor A protein-like 5	-2.35506	1.3529e-06	1.10661e-05	4	5.68299	-13.3895	5.86879e-07	4.83429e-06	-0.142042	-13.1707
-1.20766	-1.21349	-1.29926	-1.11477	1.11024	0.937005	1.09936	1.43511	O75044	SRGAP2	SLIT-ROBO Rho GTPase-activating protein 2	-2.35423	3.30907e-08	9.79618e-07	9	9.69958	-22.8797	7.29868e-09	2.74381e-07	-0.0316831	-21.4804
-1.06133	-1.0604	-1.34727	-1.18004	1.14729	1.0472	1.21065	1.33918	P30086	PEBP1	Hippocampal cholinergic neurostimulating peptide;Phosphatidylethanolamine-binding protein 1	-2.34834	1.0846e-08	4.98064e-07	14	10.873	-27.7057	1.49057e-09	1.08018e-07	0.0119106	-24.8385
-1.31732	-0.976633	-1.4175	-1.34963	1.13644	0.966849	0.946446	1.28175	Q14699	RFTN1	Raftlin	-2.34814	7.45846e-08	1.62423e-06	5	8.83235	-19.6183	2.5997e-08	5.75737e-07	-0.0911994	-19.3158
-1.42266	-0.949449	-1.15794	-1.19013	1.30344	1.05861	1.00981	1.29237	O60245;O60245-2	PCDH7	Protocadherin-7	-2.3461	6.62744e-08	1.51604e-06	3	8.95896	-18.6638	3.9191e-08	7.29845e-07	-0.00699295	-19.6168
-1.89473	-0.631437	-1.4997	-1.69722	1.2755	0.605582	0.822848	0.957362	P48637;P48637-2	GSS	Glutathione synthetase	-2.3461	3.52871e-05	0.000134506	4	2.08713	-8.6801	1.78181e-05	7.10533e-05	-0.257724	-8.43038
-1.02976	-1.12745	-1.46706	-1.37412	1.13532	0.950653	1.16895	1.13076	O94819	KBTBD11	Kelch repeat and BTB domain-containing protein 11	-2.34602	3.95061e-08	1.08169e-06	8	9.51128	-22.141	9.57637e-09	3.05526e-07	-0.0765877	-20.9893
-1.5646	-1.26256	-1.31002	-1.00104	0.956476	1.02135	1.11239	1.15194	Q5T0N5;Q5T0N5-2;Q5T0N5-3;Q5T0N5-4;Q5T0N5-5	FNBP1L	Formin-binding protein 1-like	-2.34509	6.64133e-08	1.51604e-06	8	8.95672	-20.6477	1.70522e-08	4.39738e-07	-0.112007	-19.6115
-1.08038	-1.10601	-1.3161	-1.22106	1.22781	1.2177	1.09466	1.09776	Q9NVA2;Q9NVA2-2	SEPTIN11	Septin-11	-2.34037	2.1536e-09	2.51495e-07	15	12.5277	-35.9184	1.71204e-10	4.60037e-08	-0.0107038	-30.6339
-0.865147	-1.18296	-1.56763	-1.27225	0.999023	1.05425	0.980139	1.41179	Q9P0L2-3	MARK1	Serine/threonine-protein kinase MARK1	-2.3333	7.23795e-07	7.17886e-06	8	6.36827	-14.9802	2.3655e-07	2.47764e-06	-0.0553479	-14.3158
-1.52562	-1.45538	-1.51306	-0.748529	0.821295	0.736284	1.21543	1.31555	P61758	VBP1	Prefoldin subunit 3	-2.33279	5.39611e-06	3.11182e-05	7	4.16076	-11.3707	2.16985e-06	1.32913e-05	-0.144253	-10.9304
-0.913261	-1.5496	-1.29342	-1.1572	0.941932	1.36945	0.905029	1.17877	P59768	GNG2	Guanine nucleotide-binding protein G(I)/G(S)/G(O) subunit gamma-2	-2.32717	6.08838e-07	6.32931e-06	2	6.55733	-13.7726	4.67405e-07	4.06852e-06	-0.0647874	-14.6484
-2.70231	-2.28226	-0.99678	-0.461393	0.761333	0.676196	0.509456	0.912017	Q9P013	CWC15	Spliceosome-associated protein CWC15 homolog	-2.32543	0.00124936	0.00263709	1	-1.83572	-5.0288	0.000876299	0.00189001	-0.447967	-4.92841
-1.07016	-1.43684	-1.36793	-1.3521	0.958371	1.10686	1.03442	0.963777	Q8N3J6;Q8N3J6-2;Q8N3J6-3;Q8N3J6-4;Q8N3J6-5	CADM2	Cell adhesion molecule 2	-2.32261	9.79214e-09	4.71289e-07	2	10.9794	-20.3231	1.94338e-08	4.76209e-07	-0.14545	-25.1706
-1.33008	-0.894251	-1.30737	-1.44872	1.20772	0.868395	1.12482	1.09601	O75223	GGCT	Gamma-glutamylcyclotransferase	-2.31934	1.68913e-07	2.64812e-06	2	7.95168	-15.7361	1.5846e-07	1.87073e-06	-0.0854349	-17.3513
-2.25193	-0.881812	-1.58876	-1.12318	1.02577	0.518027	0.351081	1.52746	P54819;P54819-2;P54819-5	AK2	Adenylate kinase 2, mitochondrial;Adenylate kinase 2, mitochondrial, N-terminally processed	-2.31701	0.000213257	0.000586659	3	0.10209	-6.67809	0.000124999	0.000360352	-0.30292	-6.49623
-0.960573	-1.18201	-1.57648	-1.31507	0.935975	0.946786	1.19767	1.14365	P28074	PSMB5	Proteasome subunit beta type-5	-2.31456	2.07164e-07	2.99054e-06	5	7.73066	-17.2379	7.52389e-08	1.10806e-06	-0.101256	-16.8914
-0.910094	-1.1519	-1.73398	-1.71108	1.17508	0.932547	0.835708	0.763674	P54727	RAD23B	UV excision repair protein RAD23 homolog B	-2.30352	4.14797e-06	2.54374e-05	11	4.45075	-11.8988	1.51215e-06	1.00704e-05	-0.225005	-11.3277
-1.21641	-1.09865	-1.19097	-1.67169	1.08732	0.936861	1.01996	0.966611	Q8TDJ6;Q8TDJ6-3	DMXL2	DmX-like protein 2	-2.29712	1.2073e-07	2.13363e-06	9	8.31438	-19.1931	3.11372e-08	6.37166e-07	-0.14587	-18.134
-1.07425	-1.21539	-1.19869	-1.07608	1.15922	1.02253	1.17308	1.24571	Q5SQI0;Q5SQI0-2;Q5SQI0-4;Q5SQI0-5	ATAT1	Alpha-tubulin N-acetyltransferase 1	-2.29124	1.76765e-09	2.29087e-07	4	12.7253	-28.9911	1.02201e-09	8.82946e-08	0.00451593	-31.4272
-1.11616	-0.976784	-1.36753	-1.08133	0.908598	0.950929	1.32247	1.44004	P08138-2	NGFR	Tumor necrosis factor receptor superfamily member 16	-2.29096	3.68209e-07	4.4004e-06	5	7.10586	-16.0133	1.37432e-07	1.68383e-06	0.0100291	-15.6572
-1.83465	-1.04448	-1.16311	-1.12391	1.05385	1.01862	0.948224	0.964838	Q9UPV7	KIAA1045	Protein KIAA1045	-2.28792	1.12399e-06	9.70533e-06	3	5.8863	-13.3999	5.83212e-07	4.81088e-06	-0.147578	-13.5008
-1.91721	-0.87817	-0.992628	-1.34275	1.25768	0.995665	0.858666	0.887326	Q8N118;Q8N118-2;Q8N118-3	CYP4X1	Cytochrome P450 4X1	-2.28252	9.51272e-06	4.81581e-05	1	3.53518	-9.7517	7.26036e-06	3.45089e-05	-0.141428	-10.1157
-0.93829	-1.50654	-1.27187	-1.22803	0.936955	1.25562	1.02406	0.966749	Q8WXD2	SCG3	Secretogranin-3	-2.28203	1.59018e-07	2.53386e-06	1	8.01696	-14.9187	2.44586e-07	2.53813e-06	-0.0951675	-17.4896
-1.26278	-1.03989	-1.14725	-1.17789	1.35203	1.03853	1.09227	1.0083	Q13642-1;Q13642-4;Q13642-5	FHL1	Four and a half LIM domains protein 1	-2.27973	1.33191e-08	5.62877e-07	8	10.6586	-25.6711	2.80971e-09	1.55371e-07	-0.0170852	-24.1839
-1.01565	-1.70307	-1.51315	-0.720671	0.753228	0.759419	1.14599	1.50624	Q9UKY7;Q9UKY7-2	CDV3	Protein CDV3 homolog	-2.27935	2.54589e-05	0.00010354	4	2.44781	-9.07425	1.26764e-05	5.48027e-05	-0.0984576	-8.82605
-1.21806	-1.1699	-1.20915	-1.32519	1.13733	1.05902	1.05077	0.947042	Q9UQB3	CTNND2	Catenin delta-2	-2.27911	1.00423e-09	1.72255e-07	5	13.2844	-32.738	3.71167e-10	6.01291e-08	-0.091017	-33.8124
-1.05848	-1.46383	-1.1014	-0.882986	1.08077	1.13757	1.24422	1.1417	P14174	MIF	Macrophage migration inhibitory factor	-2.27774	9.63482e-08	1.89922e-06	2	8.55733	-16.5473	1.05132e-07	1.39275e-06	0.0121939	-18.6786
-1.15042	-1.83042	-0.644789	-0.797304	1.16149	1.51302	1.07829	0.9307	P49720	PSMB3	Proteasome subunit beta type-3	-2.27661	2.7447e-05	0.000109562	4	2.36473	-8.98092	1.37253e-05	5.84705e-05	0.0325691	-8.73357
-1.75076	-1.14751	-0.910029	-0.981869	1.19675	0.968332	1.01337	1.11132	Q68D91	MBLAC2	Metallo-beta-lactamase domain-containing protein 2	-2.26998	1.92715e-06	1.43907e-05	3	5.29445	-12.5336	9.97994e-07	7.2789e-06	-0.0625488	-12.5611
-0.738788	-0.311531	-1.99658	-3.08279	0.943617	0.844757	0.843597	0.292014	Q16864;Q16864-2	ATP6V1F	V-type proton ATPase subunit F	-2.26342	0.0043198	0.00777029	1	-3.17897	-4.07998	0.00318842	0.0059144	-0.400714	-3.97615
-1.40645	-1.05718	-0.848445	-0.675697	1.35908	0.730994	1.89982	1.03098	P82979	SARNP	SAP domain-containing ribonucleoprotein	-2.25216	3.27196e-05	0.000126077	4	2.17059	-8.76439	1.65494e-05	6.71982e-05	0.129137	-8.5206
-0.888032	-1.42354	-1.40619	-1.33936	0.886698	1.04438	1.03362	0.959306	Q9NSK7;Q9NSK7-2;Q9NSK7-4	C19orf12	Protein C19orf12	-2.24528	1.39983e-07	2.33983e-06	1	8.15472	-15.0049	2.33408e-07	2.46601e-06	-0.14164	-17.7851
-0.714253	-2.39755	-0.98749	-0.746152	0.688765	0.866972	1.15728	1.4106	O14562	UBFD1	Ubiquitin domain-containing protein UBFD1	-2.24227	0.000412115	0.00102493	3	-0.622262	-6.05111	0.000251424	0.000643963	-0.0902289	-5.87848
-1.0034	-2.07734	-1.50454	-0.615517	0.521897	1.01638	0.916811	1.31221	Q9H3Q1	CDC42EP4	Cdc42 effector protein 4	-2.24202	0.000119414	0.000362341	3	0.741152	-7.25516	6.84003e-05	0.000216212	-0.179187	-7.0776
-0.971619	-1.03089	-1.3407	-1.55165	1.0363	1.11217	0.978546	0.945264	Q5GH76	XKR4	XK-related protein 4	-2.24178	2.16139e-07	3.06018e-06	2	7.68468	-15.2281	2.07004e-07	2.25654e-06	-0.102821	-16.7973
-1.29772	-1.03572	-1.37278	-1.21935	1.01707	0.788728	0.955478	1.27201	Q96CX2	KCTD12	BTB/POZ domain-containing protein KCTD12	-2.23971	9.45069e-08	1.87883e-06	8	8.57808	-19.7153	2.49619e-08	5.60595e-07	-0.111534	-18.7259
-1.07217	-1.39372	-1.26303	-0.93888	0.988187	0.946964	1.03707	1.30459	Q08623;Q08623-3;Q08623-4	HDHD1	Pseudouridine-5'-phosphatase	-2.23615	1.2494e-07	2.18814e-06	2	8.27742	-16.0605	1.34169e-07	1.65079e-06	-0.0488744	-18.0526
-1.17842	-1.33787	-0.995126	-0.995877	1.08962	1.177	1.2502	0.913142	P63104	YWHAZ	14-3-3 protein zeta/delta	-2.23431	4.66313e-08	1.19804e-06	14	9.33466	-22.4952	8.39814e-09	2.92062e-07	-0.00966614	-20.5396
-1.55419	-1.07788	-1.24803	-1.47225	1.07561	0.991207	0.762429	0.752113	Q8IXJ6;Q8IXJ6-2;Q8IXJ6-3	SIRT2	NAD-dependent protein deacetylase sirtuin-2	-2.23343	1.73236e-07	2.67069e-06	4	7.92434	-17.2461	7.49463e-08	1.10655e-06	-0.221374	-17.2937
-1.27494	-1.19684	-1.2851	-1.02963	1.10123	0.822007	1.00278	1.20539	Q9Y4I1;Q9Y4I1-2	MYO5A	Unconventional myosin-Va	-2.22948	2.82182e-08	8.8773e-07	29	9.86844	-24.9649	3.54189e-09	1.72136e-07	-0.0818874	-21.9313
-0.994756	-0.628639	-1.3456	-1.45592	1.27068	0.60561	1.47545	1.09348	Q04727;Q04727-3;Q04727-4	TLE4	Transducin-like enhancer protein 4	-2.21753	1.66946e-05	7.43229e-05	2	2.91402	-9.27552	1.07039e-05	4.73995e-05	0.00253821	-9.36049
-1.05197	-1.15655	-1.36993	-1.08191	1.15508	0.767787	1.05381	1.2315	P17600	SYN1	Synapsin-1	-2.21713	1.05508e-07	1.97549e-06	14	8.45959	-20.0161	2.20335e-08	5.15348e-07	-0.0565239	-18.4575
-1.47885	-0.98517	-1.00716	-0.976954	1.20673	0.97935	0.965665	1.2464	Q9H7P6;Q9H7P6-2	MVB12B	Multivesicular body subunit 12B	-2.21157	2.64452e-07	3.47361e-06	1	7.46578	-14.1114	3.84016e-07	3.51583e-06	-0.00624728	-16.3566
-1.32055	-1.39494	-0.984463	-1.07173	0.923142	0.964524	1.02034	1.15966	O14994	SYN3	Synapsin-3	-2.20984	5.30774e-08	1.28978e-06	3	9.19647	-18.9187	3.50537e-08	6.88347e-07	-0.0880012	-20.1949
-0.901506	-1.45745	-1.28794	-1.00498	0.955539	0.867043	1.21242	1.14616	O15075	DCLK1	Serine/threonine-protein kinase DCLK1	-2.20826	3.82927e-07	4.52377e-06	20	7.06317	-16.824	9.17998e-08	1.26521e-06	-0.0588403	-15.5763
-1.49861	-1.06666	-1.01584	-1.13293	1.21356	0.794313	1.08065	1.01894	Q9NX46	ADPRHL2	Poly(ADP-ribose) glycohydrolase ARH3	-2.20538	2.36145e-07	3.24562e-06	3	7.58867	-16.0434	1.35342e-07	1.66172e-06	-0.0758214	-16.6026
-3.2367	-0.161707	-0.488788	-0.502401	1.77918	0.135852	0.954903	1.55429	Q8TAC9;Q8TAC9-2;Q8TAC9-3	SCAMP5	Secretory carrier-associated membrane protein 5	-2.20346	0.0150549	0.0234258	1	-4.5055	-3.20071	0.0118219	0.0187232	0.00432785	-3.10545
-1.06445	-0.817595	-1.44196	-1.42383	1.0499	0.864521	1.04573	1.0945	Q9UMZ2-3;Q9UMZ2-4;Q9UMZ2-6;Q9UMZ2-7;Q9UMZ2-8;Q9UMZ2-9	SYNRG	Synergin gamma	-2.20062	5.56099e-07	5.91819e-06	4	6.6563	-14.9285	2.43298e-07	2.52926e-06	-0.0866485	-14.8255
-0.983324	-1.13588	-1.39259	-1.04707	1.04298	0.948861	1.21364	1.03709	Q9Y2Q0;Q9Y2Q0-2;Q9Y2Q0-3	ATP8A1	Phospholipid-transporting ATPase IA	-2.20035	4.12252e-08	1.10289e-06	3	9.46595	-19.4135	2.83434e-08	5.98909e-07	-0.0395365	-20.8729
-1.0105	-1.70058	-1.33722	-0.753675	0.829289	0.795388	1.05927	1.30852	Q9HC56;Q9HC56-2	PCDH9	Protocadherin-9	-2.19861	8.52871e-06	4.42522e-05	1	3.65572	-9.82348	6.85735e-06	3.3024e-05	-0.101188	-10.2683
-0.837776	-1.56497	-1.14613	-0.967796	1.04212	1.00951	1.07866	1.13949	Q8N126;Q8N126-2	CADM3	Cell adhesion molecule 3	-2.19661	6.07011e-07	6.32816e-06	7	6.56062	-15.263	2.03186e-07	2.22456e-06	-0.0308622	-14.6542
-0.930425	-1.33917	-1.39649	-0.995271	0.912697	1.00702	0.935422	1.26467	P08670	VIM	Vimentin	-2.19529	2.82447e-07	3.59774e-06	35	7.39427	-17.7475	5.92559e-08	9.62148e-07	-0.0676936	-16.2152
-1.18705	-1.05533	-1.01135	-0.998906	1.15209	0.930103	1.08706	1.35782	Q14195-2	DPYSL3	Dihydropyrimidinase-related protein 3	-2.19493	2.80067e-08	8.87689e-07	40	9.8764	-25.2857	3.18573e-09	1.65304e-07	0.0343047	-21.9529
-0.780593	-1.46419	-1.46159	-0.899245	0.820016	0.953137	0.752481	1.63146	Q9H553	ALG2	Alpha-1,3/1,6-mannosyltransferase ALG2	-2.19068	2.22094e-05	9.31835e-05	1	2.59868	-8.75902	1.66272e-05	6.72932e-05	-0.0560644	-8.99609
-0.924333	-1.6462	-1.04284	-0.698383	0.810279	0.909326	1.27784	1.44071	Q13332-2;Q13332-6;Q13332-7	PTPRS	Receptor-type tyrosine-protein phosphatase S	-2.18748	1.33385e-05	6.2537e-05	5	3.16192	-9.96638	6.12689e-06	3.00017e-05	0.0157998	-9.65579
-0.841926	-0.881332	-1.47396	-1.8054	0.943273	0.991156	0.889675	0.921513	P61956;P61956-2	SUMO2	Small ubiquitin-related modifier 2	-2.18706	8.51848e-06	4.42385e-05	3	3.65704	-10.361	4.52086e-06	2.34988e-05	-0.157124	-10.27
-0.746995	-1.02464	-1.3542	-1.45618	1.05932	0.824852	1.16033	1.12025	P40925;P40925-3	MDH1	Malate dehydrogenase, cytoplasmic	-2.18669	1.25301e-06	1.04878e-05	14	5.76714	-14.1392	3.77954e-07	3.4877e-06	-0.0521584	-13.3064
-1.10563	-2.57285	-1.42675	-0.383281	0.458122	0.651722	0.999347	1.14314	Q14914;Q14914-2	PTGR1	Prostaglandin reductase 1	-2.18521	0.000982574	0.00214157	1	-1.5737	-5.20902	0.000695864	0.00154188	-0.279524	-5.12546
-1.72293	-1.70041	-1.08531	-0.551064	0.917762	0.592777	1.0189	1.14363	Q12792	TWF1	Twinfilin-1	-2.1832	4.93072e-05	0.000175985	2	1.71754	-8.05474	3.14144e-05	0.000113583	-0.173332	-8.04017
-0.896899	-0.999065	-1.46477	-1.328	0.85832	0.947031	1.17423	1.03829	O43301	HSPA12A	Heat shock 70 kDa protein 12A	-2.17665	4.10045e-07	4.70745e-06	11	6.98864	-16.4097	1.1256e-07	1.46297e-06	-0.0838585	-15.436
-1.17931	-1.31502	-1.17262	-1.15452	1.04051	0.881728	0.871541	1.08929	O94967;O94967-2;O94967-3;O94967-4	WDR47	WD repeat-containing protein 47	-2.17614	4.0013e-09	3.24105e-07	8	11.9011	-30.3423	6.99356e-10	7.41572e-08	-0.1173	-28.2711
-1.05596	-0.939723	-1.13009	-1.13127	1.01705	1.15779	1.02535	1.23924	Q7L0J3	SV2A	Synaptic vesicle glycoprotein 2A	-2.17412	5.16853e-09	3.46008e-07	6	11.6394	-27.9285	1.39451e-09	1.08018e-07	0.0228009	-27.348
-0.126244	-0.863656	-0.997039	-1.95762	1.17604	1.89149	1.55553	0.0981198	Q9P003	CNIH4	Protein cornichon homolog 4	-2.16644	0.00205935	0.00405199	1	-2.37905	-4.62677	0.00149053	0.00301414	0.0970781	-4.53234
-1.13947	-0.999728	-1.05316	-0.978742	1.09555	1.2558	1.03297	1.09277	Q5JTJ3;Q5JTJ3-2;Q5JTJ3-3	COA6	Cytochrome c oxidase assembly factor 6 homolog	-2.16205	2.66583e-09	2.88151e-07	3	12.3131	-25.0837	3.405e-09	1.68288e-07	0.0382495	-29.7989
-0.63511	-1.3976	-1.65104	-1.17086	0.671354	0.636795	1.32852	1.15432	P17174	GOT1	Aspartate aminotransferase, cytoplasmic	-2.1614	2.83356e-05	0.000112319	9	2.32953	-9.07712	1.26456e-05	5.47102e-05	-0.13295	-8.69463
-0.531357	-2.00727	-1.54125	-1.35484	0.530022	1.04725	1.10292	0.52516	Q13164;Q13164-3	MAPK7	Mitogen-activated protein kinase 7	-2.16002	0.000127961	0.000384477	1	0.664915	-6.98376	9.0411e-05	0.000272936	-0.278671	-7.00633
-1.43951	-0.406737	-1.75186	-2.31939	0.963616	0.380882	0.6559	0.720213	Q9UPY6;Q9UPY6-2	WASF3	Wiskott-Aldrich syndrome protein family member 3	-2.15953	0.000440323	0.00108261	1	-0.694933	-5.87303	0.000309372	0.000768096	-0.399612	-5.81873
-1.71622	-0.867042	-0.91694	-0.979576	1.23914	0.841187	0.957907	1.11477	O00429-8	DNM1L	Dynamin-1-like protein	-2.15819	5.54237e-06	3.18141e-05	1	4.13127	-10.2885	4.7769e-06	2.46321e-05	-0.0408476	-10.8907
-1.04805	-1.11421	-1.32186	-1.1938	1.00383	0.901931	0.962041	1.08021	P78559;P78559-2	MAP1A	MAP1 light chain LC2;MAP1A heavy chain;Microtubule-associated protein 1A	-2.15648	5.34283e-09	3.46008e-07	20	11.6053	-32.4316	4.01447e-10	6.08507e-08	-0.0912393	-27.2306
-2.00958	-0.752787	-0.873185	-0.858386	1.37136	0.64888	1.01463	1.09534	P30046	DDT	D-dopachrome decarboxylase	-2.15604	9.74516e-05	0.000307542	4	0.965359	-7.51409	5.27966e-05	0.000174949	-0.0454663	-7.29034
-2.00832	-1.49025	-0.560952	-0.622387	1.14899	1.07451	1.11229	0.596821	Q9NV56	MRGBP	MRG/MORF4L-binding protein	-2.15363	0.000216162	0.000592414	1	0.0871955	-6.49826	0.000152003	0.000422687	-0.0936642	-6.48311
-0.751841	-1.09459	-1.39058	-1.33305	0.907507	1.13378	0.723729	1.27819	O43504	LAMTOR5	Ragulator complex protein LAMTOR5	-2.15332	2.16192e-06	1.56623e-05	1	5.16808	-11.3963	2.13148e-06	1.31404e-05	-0.0658564	-12.3687
-1.11564	-1.08882	-1.34251	-0.972299	0.886414	1.00193	1.11165	1.08806	Q8N158	GPC2	Glypican-2;Secreted glypican-2	-2.15183	2.31533e-08	8.10782e-07	12	10.0776	-24.7823	3.7644e-09	1.79951e-07	-0.053902	-22.5042
-1.21503	-0.632981	-1.16711	-1.63841	1.18449	1.37842	0.757115	0.613464	Q01658	DR1	Protein Dr1	-2.14675	2.67441e-05	0.000107197	3	2.3934	-8.90552	1.46431e-05	6.14895e-05	-0.090005	-8.76539
-0.970526	-0.659968	-1.62296	-1.32679	0.969192	0.580611	1.13009	1.31559	Q14919;Q14919-2	DRAP1	Dr1-associated corepressor	-2.14393	2.0115e-05	8.64484e-05	3	2.70811	-9.24958	1.09379e-05	4.8289e-05	-0.0730948	-9.12116
-1.95898	-1.38507	-1.0061	-0.457522	1.02362	0.499234	0.811188	1.42428	P26378;P26378-2;P26378-3;P26378-4;P26378-5	ELAVL4	ELAV-like protein 4	-2.1415	0.000213154	0.00058665	1	0.102626	-6.50836	0.000150326	0.000418873	-0.131167	-6.49671
-1.36403	-0.97086	-0.883927	-1.1054	1.2678	1.0525	1.05796	0.857431	P09496-2	CLTA	Clathrin light chain A	-2.13998	2.24484e-07	3.13955e-06	6	7.6436	-17.25	7.4809e-08	1.10655e-06	-0.0110658	-16.7137
-1.25148	-1.36604	-1.25567	-1.19431	0.904106	0.919832	0.960218	0.704785	Q5TF21	SOGA3	Protein SOGA3	-2.13911	4.85611e-09	3.41215e-07	17	11.7033	-32.591	3.85362e-10	6.07414e-08	-0.19732	-27.5701
-2.14584	-2.5145	-0.884468	-0.424463	0.556781	0.882511	0.656884	0.472514	O94805	ACTL6B	Actin-like protein 6B	-2.13449	0.00152039	0.00312876	1	-2.04948	-4.85811	0.00109484	0.00229763	-0.425073	-4.77065
-2.54015	-0.200932	-1.11099	-1.18534	1.27757	0.442902	-0.00345099	1.76793	Q92734;Q92734-2;Q92734-3;Q92734-4	TFG	Protein TFG	-2.13059	0.00508423	0.00898771	2	-3.35383	-3.97275	0.00372007	0.00675029	-0.194057	-3.85823
-1.18163	-1.09089	-0.966187	-1.04696	1.12122	1.08955	1.02298	0.998483	P62873	GNB1	Guanine nucleotide-binding protein G(I)/G(S)/G(T) subunit beta-1	-2.12948	1.93205e-09	2.39853e-07	3	12.6365	-25.6265	2.8506e-09	1.55371e-07	-0.0066795	-31.0675
-1.2834	-1.29242	-1.00431	-0.748428	1.05374	0.884583	1.09597	1.15479	Q8TC26	TMEM163	Transmembrane protein 163	-2.12941	3.39645e-07	4.1353e-06	2	7.19375	-14.3747	3.3063e-07	3.15617e-06	-0.0174353	-15.8252
-1.57799	-2.21412	-1.28811	-0.200933	0.634009	0.253484	1.03429	1.30036	P06241	FYN	Tyrosine-protein kinase Fyn	-2.12582	0.00111595	0.00239628	2	-1.71261	-5.13723	0.000762374	0.00166961	-0.257377	-5.02049
-0.301542	-1.21022	-2.17409	-2.6341	0.424462	0.750669	0.72567	0.273418	O00213;O00213-2;O00213-3;O00213-4;O00213-5;O00213-6	APBB1	Amyloid beta A4 precursor protein-binding family B member 1	-2.12354	0.00209803	0.00411284	2	-2.39924	-4.63621	0.00147166	0.00297908	-0.518216	-4.51794
-1.60319	-1.09063	-0.919691	-0.851892	1.12186	0.825905	1.08975	0.990891	Q13885	TUBB2A	Tubulin beta-2A chain	-2.12345	1.82976e-06	1.38586e-05	3	5.35144	-12.5438	9.91498e-07	7.25523e-06	-0.0546258	-12.6488
-1.64491	-0.621147	-0.895565	-0.864657	1.4064	0.701588	1.21856	1.12211	Q99471	PFDN5	Prefoldin subunit 5	-2.11873	2.52088e-05	0.000102882	4	2.45872	-9.07154	1.27056e-05	5.48477e-05	0.0527969	-8.83825
-1.73497	-1.58294	-0.825082	-0.728614	0.932286	1.07608	0.776676	0.808717	P15104	GLUL	Glutamine synthetase	-2.11634	2.48937e-05	0.000101809	1	2.47261	-8.60066	1.91131e-05	7.52144e-05	-0.159732	-8.85382
-0.874315	-0.829797	-1.30818	-1.47193	1.06772	0.803942	1.20879	0.898405	Q9NP97	DYNLRB1	Dynein light chain roadblock-type 1	-2.11577	1.90044e-06	1.42095e-05	1	5.30979	-11.5068	1.97431e-06	1.23906e-05	-0.0631718	-12.5847
-1.03321	-0.876511	-1.15504	-1.4568	1.05278	1.11827	0.909253	0.856995	Q5VU43;Q5VU43-2;Q5VU43-3;Q5VU43-4;Q5VU43-6;Q5VU43-7	PDE4DIP	Myomegalin	-2.11472	2.82539e-07	3.59774e-06	1	7.39392	-13.8291	4.52183e-07	3.97575e-06	-0.0730335	-16.2145
-0.918271	-1.07049	-0.999702	-1.13913	1.18916	0.954639	1.27572	0.901549	P52943	CRIP2	Cysteine-rich protein 2	-2.11216	4.58954e-08	1.18434e-06	8	9.35162	-21.774	1.09961e-08	3.37523e-07	0.0241842	-20.5823
-0.805062	-1.04825	-1.53751	-1.04592	0.924117	0.65255	1.01782	1.41368	Q9UHV9	PFDN2	Prefoldin subunit 2	-2.11123	6.89924e-06	3.75897e-05	6	3.88971	-10.9529	2.91875e-06	1.65103e-05	-0.0535714	-10.5704
-0.883791	-1.24757	-1.27676	-1.20823	0.668901	0.969065	1.07258	1.11251	Q9BQ16	SPOCK3	Testican-3	-2.10985	2.67211e-07	3.49053e-06	5	7.45451	-16.6324	1.00815e-07	1.35114e-06	-0.0991623	-16.3343
-0.09639	-0.812658	-1.98433	-1.52343	0.841644	0.353843	1.15303	1.66653	O00399	DCTN6	Dynactin subunit 6	-2.10796	0.00146468	0.00303338	2	-2.00886	-4.91727	0.00101305	0.00214685	-0.0502206	-4.80042
-0.618003	-0.952712	-1.46623	-1.17591	1.06365	0.793027	1.37914	0.981612	Q9NUQ9	FAM49B	Protein FAM49B	-2.10757	6.3006e-06	3.5264e-05	6	3.98984	-11.0885	2.64814e-06	1.54258e-05	0.000571295	-10.7021
-1.52549	-0.569305	-1.34906	-1.65659	1.0773	0.54345	0.784879	0.923596	Q0VDG4;Q0VDG4-2	SCRN3	Secernin-3	-2.10742	2.73422e-05	0.000109294	1	2.36896	-8.49787	2.0946e-05	8.08986e-05	-0.221403	-8.73826
-0.66389	-1.48983	-1.18527	-1.1343	0.840728	1.21875	1.0878	0.80692	Q9Y2H9	MAST1	Microtubule-associated serine/threonine-protein kinase 1	-2.10687	3.30272e-06	2.1786e-05	2	4.70178	-11.2139	2.42254e-06	1.4362e-05	-0.0648865	-11.6824
-1.33371	-0.960645	-1.21978	-1.40148	0.922417	0.946462	0.867628	0.773374	Q96PE3;Q96PE3-2;Q96PE3-3;Q96PE3-4	INPP4A	Type I inositol 3,4-bisphosphate 4-phosphatase	-2.10637	5.35517e-08	1.29591e-06	4	9.18697	-19.7084	2.50335e-08	5.60595e-07	-0.175717	-20.1715
-1.637	-1.01001	-1.57998	-1.19991	0.639109	0.503763	0.868879	0.984909	Q13449	LSAMP	Limbic system-associated membrane protein	-2.10589	2.2254e-06	1.60427e-05	3	5.13625	-12.2377	1.20836e-06	8.51109e-06	-0.303779	-12.3207
-1.44183	-1.19104	-1.058	-0.948508	1.0241	0.884347	0.745296	1.12866	Q6ZU35	KIAA1211	Uncharacterized protein KIAA1211	-2.10544	2.66008e-07	3.4862e-06	13	7.45941	-17.5749	6.41997e-08	1.0092e-06	-0.10712	-16.344
-0.586071	-1.58125	-1.46665	-1.63965	0.584736	1.29979	0.878878	0.377046	Q6VY07	PACS1	Phosphofurin acidic cluster sorting protein 1	-2.10351	8.61772e-05	0.000279059	4	1.10104	-7.64374	4.64955e-05	0.000157469	-0.266645	-7.42141
-1.15782	-1.10889	-1.18555	-0.983591	1.06205	0.882845	0.984074	1.04736	P10586;P10586-2	PTPRF	Receptor-type tyrosine-protein phosphatase F	-2.10305	3.48094e-09	2.94215e-07	10	12.0429	-32.2621	4.19377e-10	6.08507e-08	-0.05744	-28.7863
-0.840898	-0.902576	-1.32217	-1.01012	1.04516	0.713925	1.16238	1.408	P00441	SOD1	Superoxide dismutase [Cu-Zn]	-2.10131	1.7756e-06	1.35896e-05	6	5.38445	-13.1427	6.81719e-07	5.48384e-06	0.0317133	-12.6999
-1.19755	-1.05373	-1.00124	-0.854256	1.11644	0.895969	1.08987	1.19172	Q68DH5	LMBRD2	LMBR1 domain-containing protein 2	-2.1002	3.16728e-08	9.47261e-07	1	9.74605	-16.4084	1.12633e-07	1.46297e-06	0.0234023	-21.6035
-1.13283	-1.00911	-0.822141	-0.867581	1.24745	0.950373	1.50526	0.85801	Q969T9	WBP2	WW domain-binding protein 2	-2.09819	9.5051e-07	8.64801e-06	1	6.07002	-12.3163	1.14799e-06	8.16469e-06	0.0911787	-13.806
-0.933265	-1.1568	-1.41295	-0.978427	0.883076	0.94608	0.901663	1.15452	Q8N350	DOS	Protein Dos	-2.09169	1.74502e-07	2.67111e-06	4	7.91646	-17.1366	7.89592e-08	1.14835e-06	-0.0745126	-17.2772
-0.8488	-1.11931	-1.29143	-1.09324	0.957026	0.794088	1.08526	1.16815	P35754	GLRX	Glutaredoxin-1	-2.08932	1.49638e-07	2.43768e-06	2	8.08267	-15.4944	1.79762e-07	2.05161e-06	-0.0435332	-17.6299
-1.13825	-0.847449	-1.40481	-1.58588	0.919032	0.791704	0.698055	0.966646	Q96S66;Q96S66-2;Q96S66-3;Q96S66-4	CLCC1	Chloride channel CLIC-like protein 1	-2.08796	1.40494e-06	1.13642e-05	2	5.64157	-12.3274	1.1398e-06	8.11636e-06	-0.200119	-13.1044
-0.747903	-1.29579	-1.41248	-1.42364	0.78113	0.91705	0.971794	0.787535	C9JLW8	FAM195B	Protein FAM195B	-2.08433	1.15329e-06	9.86217e-06	2	5.85809	-12.5913	9.61931e-07	7.09226e-06	-0.177788	-13.4545
-1.19269	-0.988414	-0.973983	-1.11876	1.09341	0.912457	1.11968	0.935922	P51513;P51513-4	NOVA1	RNA-binding protein Nova-1	-2.08383	9.67554e-09	4.71289e-07	10	10.9918	-27.7619	1.46567e-09	1.08018e-07	-0.0265475	-25.2099
-0.797953	-1.31434	-1.25593	-1.42336	0.796618	0.833301	0.93381	0.970107	O43854;O43854-2	EDIL3	EGF-like repeat and discoidin I-like domain-containing protein 3	-2.08135	4.32717e-07	4.89071e-06	9	6.92998	-16.1822	1.26153e-07	1.57308e-06	-0.157218	-15.3265
-0.925677	-1.24471	-1.14587	-0.901869	0.894093	0.989605	1.12682	1.09463	O14531	DPYSL4	Dihydropyrimidinase-related protein 4	-2.08082	4.38625e-08	1.15228e-06	21	9.3999	-23.3587	6.14788e-09	2.45579e-07	-0.0141225	-20.7045
-0.979553	-0.935094	-1.2399	-1.16541	1.05311	0.998283	0.900387	1.04769	P02458;P02458-1	COL2A1	Chondrocalcin;Collagen alpha-1(II) chain	-2.07986	1.47179e-08	6.00301e-07	4	10.5541	-22.7557	7.63475e-09	2.80037e-07	-0.0400597	-23.8717
-0.965903	-0.864628	-1.15367	-1.23354	1.09685	0.838773	1.19107	0.969864	Q8IVF5;Q8IVF5-2;Q8IVF5-5	TIAM2	T-lymphoma invasion and metastasis-inducing protein 2	-2.07857	1.01612e-07	1.93982e-06	1	8.5001	-14.9774	2.36912e-07	2.47764e-06	-0.0151484	-18.5488
-1.11973	-1.32092	-1.21689	-1.08739	0.855137	0.875054	0.870673	0.965403	Q9P121;Q9P121-2;Q9P121-3;Q9P121-4	NTM	Neurotrimin	-2.0778	3.29257e-09	2.94215e-07	2	12.0994	-20.8501	1.57333e-08	4.11466e-07	-0.147333	-28.9947
-1.11972	-2.47114	-1.14815	-0.380504	0.455345	1.02602	0.747358	0.947998	Q58WW2;Q58WW2-2;Q58WW2-3;Q58WW2-4	DCAF6	DDB1- and CUL4-associated factor 6	-2.07406	0.000931692	0.00204118	1	-1.51563	-5.23931	0.000669714	0.00149532	-0.242849	-5.1697
-0.992013	-1.04971	-1.3246	-1.05119	1.0151	0.748189	0.917602	1.16597	P61764-2	STXBP1	Syntaxin-binding protein 1	-2.0661	1.1232e-07	2.05991e-06	14	8.3922	-19.9711	2.24456e-08	5.19456e-07	-0.0713317	-18.3066
-1.21411	-1.31113	-1.25278	-0.77376	0.785586	0.815473	0.892011	1.19666	Q8N556-2	AFAP1	Actin filament-associated protein 1	-2.06038	7.64618e-07	7.37067e-06	4	6.30825	-14.2894	3.4695e-07	3.27413e-06	-0.107757	-14.2117
-1.00491	-0.927056	-1.24396	-1.48186	1.04678	0.819731	0.769757	0.946481	Q02641	CACNB1	Voltage-dependent L-type calcium channel subunit beta-1	-2.06013	3.98431e-07	4.62878e-06	6	7.01994	-15.9997	1.38389e-07	1.68846e-06	-0.13438	-15.4948
-1.01066	-0.533737	-1.06396	-0.862202	1.17075	1.12451	0.906949	1.56487	O15400;O15400-2	STX7	Syntaxin-7	-2.05941	2.22951e-06	1.60525e-05	6	5.13423	-12.7482	8.70941e-07	6.54124e-06	0.162066	-12.3176
-1.15184	-0.892572	-1.19838	-1.19486	0.933447	0.939768	0.679291	1.23425	Q14168;Q14168-2;Q14168-3;Q14168-4;Q14168-6	MPP2	MAGUK p55 subfamily member 2	-2.0561	3.15504e-07	3.89011e-06	5	7.27395	-16.2692	1.20747e-07	1.54091e-06	-0.0813618	-15.98
-0.975757	-0.971392	-1.01777	-1.19667	1.05799	1.09888	1.05518	0.847682	Q5T0D9;Q5T0D9-2	TPRG1L	Tumor protein p63-regulated gene 1-like protein	-2.05533	1.29248e-08	5.62519e-07	2	10.69	-18.9109	3.51728e-08	6.88347e-07	-0.0127303	-24.2786
-2.11062	-0.625788	-0.90947	-1.29057	1.1871	0.599933	0.752847	0.735638	P06753	TPM3	Tropomyosin alpha-3 chain	-2.05299	0.000181379	0.000516254	1	0.2804	-6.63375	0.000131128	0.000374575	-0.207615	-6.65485
-1.13987	-1.13759	-1.14445	-1.03745	0.957669	0.784302	1.00094	0.999577	O43581;O43581-2;O43581-3;O43581-4;O43581-5;O43581-6	SYT7	Synaptotagmin-7	-2.05046	3.47197e-09	2.94215e-07	2	12.0455	-20.6384	1.7116e-08	4.39738e-07	-0.0896093	-28.796
-1.32321	-0.741765	-1.39866	-1.58097	0.886717	0.470777	0.776727	1.01424	O95721	SNAP29	Synaptosomal-associated protein 29	-2.04827	7.40413e-06	3.95429e-05	4	3.81178	-10.6805	3.56032e-06	1.94235e-05	-0.237019	-10.4689
-0.421699	-1.6139	-1.93806	-1.35173	0.420365	0.492133	0.698374	1.25404	P28074-3	PSMB5	Proteasome subunit beta type-5	-2.04758	0.000317078	0.000822972	1	-0.334275	-6.13652	0.000227943	0.00059275	-0.30756	-6.11914
-1.20014	-1.38951	-1.00255	-0.735988	0.894853	1.02001	0.784051	1.14662	Q8WX77	IGFBPL1	Insulin-like growth factor-binding protein-like 1	-2.04343	1.01974e-06	9.16351e-06	1	5.993	-12.1462	1.28309e-06	8.92958e-06	-0.0603311	-13.6772
-0.971492	-0.9989	-1.17892	-0.905498	0.946949	1.10459	0.997906	1.06544	Q8NCB2-3	CAMKV	CaM kinase-like vesicle-associated protein	-2.04243	7.2909e-09	3.93709e-07	12	11.2851	-29.73	8.288e-10	7.92388e-08	0.00750943	-26.1537
-0.730331	-0.733118	-1.30113	-1.17791	1.09118	0.492784	0.882298	1.758	Q9BT88	SYT11	Synaptotagmin-11	-2.04169	7.8424e-05	0.000257818	5	1.2051	-7.78079	4.07239e-05	0.000141454	0.0352216	-7.52316
-0.954899	-1.20016	-0.900066	-0.910352	0.832291	1.02682	1.04343	1.24865	O75937	DNAJC8	DnaJ homolog subfamily C member 8	-2.02917	1.00773e-07	1.93655e-06	4	8.50902	-18.2347	4.74448e-08	8.27807e-07	0.0232146	-18.569
-0.762182	-0.984357	-1.16296	-0.889777	1.13789	0.801266	1.2115	1.16402	P61088	UBE2N	Ubiquitin-conjugating enzyme E2 N	-2.02849	2.27365e-07	3.17223e-06	7	7.62978	-17.4004	6.96722e-08	1.05815e-06	0.0644249	-16.6857
-0.251811	-0.505289	-1.27923	0.395822	1.62426	-0.775777	2.93504	2.67229	Q58FF6	HSP90AB4P	Putative heat shock protein HSP 90-beta 4	-2.02408	0.0367046	0.0520324	1	-5.42647	-2.59988	0.0303803	0.0436398	0.601913	-2.51801
-1.81923	-0.698009	-0.641498	-0.717761	1.2693	0.997778	0.677378	1.2539	Q9P2E7;Q9P2E7-2	PCDH10	Protocadherin-10	-2.01871	0.000110369	0.000340567	1	0.828031	-7.08142	8.17006e-05	0.000251141	0.040232	-7.15948
-1.11924	-0.591857	-1.11589	-1.95574	1.00113	0.566001	0.866831	0.857881	P62166;P62166-2	NCS1	Neuronal calcium sensor 1	-2.01865	7.23448e-05	0.000241647	3	1.29418	-7.75792	4.16292e-05	0.000143658	-0.18636	-7.6111
-0.872842	-1.23675	-0.98715	-0.83208	0.989746	0.978825	1.20116	0.973057	P78356	PIP4K2B	Phosphatidylinositol 5-phosphate 4-kinase type-2 beta	-2.0179	8.38474e-08	1.74021e-06	4	8.7067	-18.6188	3.99764e-08	7.29845e-07	0.0267462	-19.0219
-0.342768	-2.01346	-1.74424	-1.14255	0.341434	0.656883	0.927223	0.89069	Q9Y2G0	EFR3B	Protein EFR3 homolog B	-2.01481	0.00047063	0.00114316	1	-0.767973	-5.79236	0.000340309	0.00083285	-0.303348	-5.75907
-1.51338	-1.19071	-0.839591	-0.782037	0.996993	0.955908	0.796398	0.956577	Q9HA64	FN3KRP	Ketosamine-3-kinase	-2.0079	2.14999e-06	1.56013e-05	2	5.17416	-11.6812	1.75171e-06	1.13008e-05	-0.07748	-12.3779
-1.03212	-0.96992	-1.15687	-1.05463	0.986121	0.828941	1.03243	0.968299	O15212	PFDN6	Prefoldin subunit 6	-2.00733	4.37909e-09	3.31673e-07	4	11.809	-25.695	2.7881e-09	1.55371e-07	-0.0497191	-27.9423
-1.08406	-1.17915	-1.07132	-0.942949	0.851163	0.926191	0.902544	1.06323	P27816;P27816-6	MAP4	Microtubule-associated protein 4	-2.00515	7.45747e-09	3.95381e-07	16	11.2618	-30.7261	6.29804e-10	7.02885e-08	-0.0667948	-26.0771
-0.962734	-1.02053	-1.22083	-1.02611	0.9288	0.68615	0.955109	1.21811	Q02952;Q02952-2;Q02952-3	AKAP12	A-kinase anchor protein 12	-2.00459	2.06993e-07	2.99054e-06	32	7.73155	-18.7731	3.73535e-08	7.09594e-07	-0.055254	-16.8933
-0.88726	-1.52018	-1.1693	-0.714212	0.789053	0.79276	1.01963	1.11959	Q8IZ21;Q8IZ21-2;Q8IZ21-3	PHACTR4	Phosphatase and actin regulator 4	-2.003	4.39812e-06	2.66077e-05	1	4.38622	-10.4058	4.37027e-06	2.28587e-05	-0.0712404	-11.2382
-1.07162	-1.06223	-1.13733	-1.09322	0.7334	0.822747	0.876992	1.21093	Q9NQC3	RTN4	Reticulon-4	-2.00212	8.49059e-08	1.74972e-06	22	8.69323	-21.2874	1.32543e-08	3.77307e-07	-0.0900418	-18.9907
-0.859297	-0.874536	-1.0966	-0.927626	1.06571	0.824834	1.07901	1.27591	Q9BR01	SULT4A1	Sulfotransferase 4A1	-2.00088	9.30448e-08	1.87116e-06	1	8.59485	-14.8475	2.54282e-07	2.61086e-06	0.0609248	-18.7643
-1.16364	-1.14245	-0.899625	-0.788266	1.01606	0.981835	0.973675	1.03735	Q15111	PLCL1	Inactive phospholipase C-like protein 1	-2.00073	4.21245e-08	1.11668e-06	2	9.44297	-17.0731	8.13952e-08	1.1692e-06	0.0018662	-20.8141
-1.19413	-1.09146	-1.06511	-0.947151	0.957615	0.87341	0.877337	0.980701	P11171;P11171-2	EPB41	Protein 4.1	-1.99673	4.3083e-09	3.31673e-07	10	11.8257	-31.5105	5.10462e-10	6.08507e-08	-0.0760991	-28.0014
-1.67316	-1.54806	-0.542353	-0.546749	0.986015	1.13842	0.999817	0.546654	O00764	PDXK	Pyridoxal kinase	-1.99531	0.000173828	0.000497896	2	0.327249	-6.7495	0.000115778	0.000337272	-0.0799275	-6.69698
-0.641612	-0.903784	-1.5397	-1.35979	0.818136	0.607149	0.846494	1.24556	Q59EK9;Q59EK9-2;Q59EK9-3;Q59EK9-4	RUNDC3A	RUN domain-containing protein 3A	-1.99056	2.21353e-05	9.294e-05	2	2.60237	-8.85967	1.52343e-05	6.35061e-05	-0.115942	-9.00029
-0.893048	-0.93372	-0.967287	-0.895315	1.00234	1.18723	1.06335	1.0157	Q9NQP4	PFDN4	Prefoldin subunit 4	-1.9895	1.97409e-09	2.39853e-07	3	12.6149	-24.9213	3.59362e-09	1.73207e-07	0.0724068	-30.981
-0.659249	-0.575286	-1.61992	-1.59917	0.908868	0.436325	0.921499	1.21774	Q9H0R4;Q9H0R4-2	HDHD2	Haloacid dehalogenase-like hydrolase domain-containing protein 2	-1.98452	0.000163029	0.000470453	2	0.397919	-6.80781	0.000108804	0.000319991	-0.121148	-6.76089
-0.894776	-0.907136	-1.04154	-0.981824	1.06253	0.921217	1.02777	1.09919	P09936	UCHL1	Ubiquitin carboxyl-terminal hydrolase isozyme L1	-1.984	2.96917e-09	2.89824e-07	15	12.2042	-35.8565	1.73689e-10	4.60037e-08	0.0356795	-29.3857
-0.976232	-0.958075	-1.0574	-1.24592	1.06015	0.93222	1.06328	0.638429	Q14108	SCARB2	Lysosome membrane protein 2	-1.98292	1.93703e-07	2.8672e-06	9	7.80344	-18.0998	5.0427e-08	8.57406e-07	-0.0679432	-17.0415
-0.53325	-1.11602	-1.23963	-1.33698	0.898008	1.08198	1.15919	0.565312	Q8IV36;Q8IV36-2;Q8IV36-3	HID1	Protein HID1	-1.98259	1.20774e-05	5.80672e-05	4	3.27161	-9.99889	5.97303e-06	2.94212e-05	-0.0651738	-9.78901
-1.0499	-0.899395	-1.05534	-1.25132	0.927264	0.748602	0.961942	1.02178	P49407;P49407-2	ARRB1	Beta-arrestin-1	-1.97889	4.49403e-08	1.17005e-06	7	9.37404	-21.5705	1.18836e-08	3.54427e-07	-0.0745471	-20.6389
-0.709413	-1.02355	-1.33944	-1.24014	0.809486	0.930983	0.6813	1.1791	O95214;O95214-2	LEPROTL1	Leptin receptor overlapping transcript-like 1	-1.97835	2.35795e-06	1.68112e-05	1	5.07263	-11.0794	2.66548e-06	1.54392e-05	-0.0889601	-12.2252
-1.18311	-1.01835	-0.850678	-0.891886	1.09495	1.42724	0.985753	0.453715	P39687	ANP32A	Acidic leucine-rich nuclear phosphoprotein 32 family member A	-1.97642	9.63192e-06	4.86349e-05	11	3.52144	-10.6168	3.73218e-06	2.01538e-05	0.00220313	-10.0985
-0.450804	-1.04926	-1.12718	-0.87832	1.02595	1.66136	0.960388	0.752294	P09382	LGALS1	Galectin-1	-1.97639	2.47447e-05	0.000101271	5	2.47925	-9.14437	1.19469e-05	5.21513e-05	0.111803	-8.86126
-1.70876	-1.33531	-0.630339	-0.887228	0.972947	1.11011	0.882314	0.378034	P62253	UBE2G1	Ubiquitin-conjugating enzyme E2 G1;Ubiquitin-conjugating enzyme E2 G1, N-terminally processed	-1.97626	6.79139e-05	0.000229741	2	1.36396	-7.66385	4.55948e-05	0.000154959	-0.152279	-7.68055
-1.05198	-0.512679	-1.45227	-1.81953	0.76355	0.674264	0.493175	1.13678	Q9NY59;Q9NY59-2	SMPD3	Sphingomyelin phosphodiesterase 3	-1.97606	0.000115411	0.000353082	3	0.778752	-7.26231	6.7907e-05	0.00021484	-0.221087	-7.11295
-1.02623	-0.756748	-1.05854	-1.13856	1.05446	0.766131	1.07186	1.01947	Q08629	SPOCK1	Testican-1	-1.973	1.17274e-07	2.10636e-06	8	8.34569	-19.2208	3.07695e-08	6.34092e-07	-0.00851823	-18.2032
-0.90946	-0.992713	-1.31414	-1.43726	0.92991	0.966858	0.926074	0.39465	Q8WXI9	GATAD2B	Transcriptional repressor p66-beta	-1.96777	3.70286e-06	2.35574e-05	3	4.57582	-11.4265	2.08724e-06	1.28949e-05	-0.17951	-11.5032
-0.754179	-0.976567	-1.46345	-1.39262	0.787262	0.896258	0.817336	0.774966	Q13409-2	DYNC1I2	Cytoplasmic dynein 1 intermediate chain 2	-1.96566	2.1394e-06	1.55574e-05	10	5.17959	-13.066	7.14611e-07	5.64717e-06	-0.163874	-12.3861
-0.706537	-1.14616	-1.00966	-0.715029	0.705202	0.997308	0.600667	1.9792	P62745	RHOB	Rho-related GTP-binding protein RhoB	-1.96494	0.000186834	0.000527659	3	0.247761	-6.77907	0.000112181	0.000328055	0.0881234	-6.62561
-1.69303	0.130571	-1.92494	-3.3004	0.767583	0.238928	0.102081	-0.0410326	Q9ULX7	CA14	Carbonic anhydrase 14	-1.96384	0.0159194	0.0245986	2	-4.56398	-3.16638	0.0124665	0.019634	-0.71503	-3.06802
-0.934741	-0.969089	-1.07032	-1.18043	0.946781	0.965214	0.931572	0.849218	Q9BQ70	TCF25	Transcription factor 25	-1.96184	6.14511e-09	3.65415e-07	2	11.4615	-19.4634	2.77504e-08	5.93273e-07	-0.0577245	-26.7407
-0.981083	-1.8549	-1.07847	-0.486014	0.78918	0.942069	0.73641	0.974081	O75145;O75145-2	PPFIA3	Liprin-alpha-3	-1.96055	7.43526e-05	0.000246658	5	1.26395	-7.83712	3.85853e-05	0.000135315	-0.11984	-7.58117
-2.54209	-1.74757	-0.798959	-0.683939	0.679379	0.595928	0.311308	0.481295	Q9Y2E4	DIP2C	Disco-interacting protein 2 homolog C	-1.96012	0.00116736	0.00248923	2	-1.76172	-5.08733	0.000812672	0.00176913	-0.463081	-4.98365
-0.68551	-0.693018	-1.51369	-1.89207	0.812642	0.742605	0.818599	0.656477	Q9HAB8	PPCS	Phosphopantothenate--cysteine ligase	-1.95365	0.000109308	0.000337949	2	0.838684	-7.18433	7.35105e-05	0.000229873	-0.219245	-7.16957
-0.839564	-1.19251	-1.24431	-1.00791	0.816094	0.776474	0.978379	0.949401	O60282	KIF5C	Kinesin heavy chain isoform 5C	-1.95116	9.85243e-08	1.90895e-06	31	8.5333	-21.114	1.4181e-08	3.90112e-07	-0.0954921	-18.624
-2.07497	-1.34059	-0.314037	-0.522014	1.12078	1.38673	0.907224	0.135248	Q9Y243;Q9Y243-2	AKT3	RAC-gamma serine/threonine-protein kinase	-1.9504	0.00202259	0.0039891	3	-2.35952	-4.68896	0.00137086	0.00279931	-0.087704	-4.54631
-0.62545	-0.790184	-1.47485	-0.992648	1.00983	0.361256	1.0235	1.51856	P19022;P19022-2	CDH2	Cadherin-2	-1.94907	0.000100213	0.000314725	4	0.934523	-7.47082	5.51048e-05	0.000181156	0.00375163	-7.2608
-1.30819	-0.67961	-0.016478	-1.10316	1.33671	1.7297	1.56537	0.0523465	P20962	PTMS	Parathymosin	-1.94789	0.00183229	0.00365455	5	-2.25228	-4.79467	0.00119058	0.00247274	0.197085	-4.62332
-0.932683	-1.28427	-1.06178	-1.33298	0.793661	0.734815	0.861713	0.781253	Q9C0C2	TNKS1BP1	182 kDa tankyrase-1-binding protein	-1.94579	6.75876e-08	1.51604e-06	10	8.93794	-21.1483	1.3992e-08	3.88579e-07	-0.180034	-19.5665
-0.878968	-0.810823	-1.44365	-1.19223	0.855071	0.719564	0.894576	0.966509	Q6NYC8	PPP1R18	Phostensin	-1.94035	1.22851e-06	1.03391e-05	4	5.7888	-13.4172	5.77185e-07	4.77523e-06	-0.111243	-13.3415
-1.00043	-2.01401	-1.19915	-0.436578	0.511419	0.716041	0.764777	1.10255	Q24JP5;Q24JP5-2	TMEM132A	Transmembrane protein 132A	-1.93624	0.000279289	0.000735357	1	-0.194745	-6.22129	0.000206996	0.000544765	-0.194423	-6.23805
-1.74048	-1.32173	-0.914881	-0.630313	0.86875	0.565854	0.735658	0.966631	Q9BZF3;Q9BZF3-2;Q9BZF3-3;Q9BZF3-4;Q9BZF3-5	OSBPL6	Oxysterol-binding protein-related protein 6	-1.93607	3.72191e-05	0.000140221	2	2.02823	-8.27319	2.56687e-05	9.59615e-05	-0.183814	-8.36719
-1.82926	-1.76157	-0.347101	-0.377483	0.900603	1.32443	0.8207	0.382969	Q9HCI7	MSL2	E3 ubiquitin-protein ligase MSL2	-1.93603	0.00148426	0.00306848	1	-2.02331	-4.85606	0.0010978	0.00230136	-0.110839	-4.78982
-0.206755	-2.29693	-1.29211	-0.744975	0.422355	0.82374	0.881702	1.06682	Q9BV19	C1orf50	Uncharacterized protein C1orf50	-1.93385	0.00168923	0.00341241	3	-2.16398	-4.83137	0.00113414	0.00236986	-0.16827	-4.68719
-0.933647	-0.954573	-1.23238	-0.978556	0.798944	0.746828	1.02088	1.06871	Q5JSH3;Q5JSH3-2;Q5JSH3-4	WDR44	WD repeat-containing protein 44	-1.93363	1.13444e-07	2.07399e-06	8	8.38148	-19.3206	2.94853e-08	6.20789e-07	-0.0579754	-18.2827
-1.17668	-0.986163	-0.666505	0.494274	1.52046	-0.452561	2.74962	1.57862	Q9BZQ6;Q9BZQ6-2	EDEM3	ER degradation-enhancing alpha-mannosidase-like protein 3	-1.9328	0.0211398	0.031604	1	-4.85955	-2.96493	0.0170638	0.0260105	0.382633	-2.8794
-0.662545	-1.37816	-1.37222	-1.0754	0.661211	0.712046	0.90122	0.961785	P63215	GNG3	Guanine nucleotide-binding protein G(I)/G(S)/G(O) subunit gamma-3	-1.93115	3.86732e-06	2.43303e-05	1	4.52795	-10.4667	4.17466e-06	2.20132e-05	-0.156507	-11.4357
-1.3466	-1.01963	-0.988641	-1.13184	0.932832	0.732386	0.717901	0.852524	Q6ZVF9	GPRIN3	G protein-regulated inducer of neurite outgrowth 3	-1.93059	6.40216e-08	1.48783e-06	3	8.996	-18.0472	5.16464e-08	8.65522e-07	-0.156383	-19.7058
-0.427636	-1.52565	-1.70445	-1.30217	0.426302	0.650673	0.642746	1.03546	A6NDR6;A8K0S8;Q99687;Q99687-2;Q99687-3	MEIS3;MEIS3P1;MEIS3P2	Homeobox protein Meis3;Putative homeobox protein Meis3-like 1;Putative homeobox protein Meis3-like 2	-1.92877	0.000133092	0.000396422	1	0.621559	-6.87814	0.000100999	0.000300063	-0.27559	-6.96604
-1.47583	-1.72446	-1.06932	-0.526777	0.651304	0.568489	0.711021	0.986115	P05362	ICAM1	Intercellular adhesion molecule 1	-1.92833	6.27478e-05	0.000213878	1	1.45132	-7.58092	4.94385e-05	0.0001658	-0.234933	-7.7682
-1.34113	-1.07617	-1.131	-1.29019	0.745154	0.635634	0.677883	0.815082	Q9C0H9-5	SRCIN1	SRC kinase signaling inhibitor 1	-1.92806	1.70579e-08	6.54485e-07	7	10.3993	-24.5259	4.10357e-09	1.9217e-07	-0.245592	-23.4177
-0.72868	-1.08127	-1.10805	-0.949458	0.918257	0.866471	1.15071	0.897985	Q13509	TUBB3	Tubulin beta-3 chain	-1.92522	1.33005e-07	2.29124e-06	14	8.20993	-19.6353	2.58123e-08	5.74569e-07	-0.00425439	-17.9049
-1.52863	-0.610394	-1.10448	-1.32146	0.991927	0.614586	0.590889	0.930983	Q13554;Q13554-2;Q13554-4;Q13554-5;Q13554-8	CAMK2B	Calcium/calmodulin-dependent protein kinase type II subunit beta	-1.92334	1.48236e-05	6.77518e-05	1	3.04532	-9.02007	1.32741e-05	5.69224e-05	-0.179572	-9.51591
-0.792879	-0.612557	-1.56767	-1.929	0.766492	0.669724	0.593052	0.75793	P55285;P55285-2	CDH6	Cadherin-6	-1.92233	0.000152798	0.000444891	1	0.469348	-6.75073	0.000115626	0.000336996	-0.264364	-6.82593
-0.991164	-1.59294	-0.782204	-0.47971	0.956133	1.06409	1.28631	0.527761	P23434	GCSH	Glycine cleavage system H protein, mitochondrial	-1.92008	7.6718e-05	0.000253208	3	1.22938	-7.68008	4.48818e-05	0.00015325	-0.00146528	-7.54705
-1.80317	-0.272892	-0.824556	-0.514531	1.36405	0.214902	0.924437	1.72366	P12081;P12081-4	HARS	Histidine--tRNA ligase, cytoplasmic	-1.91055	0.00183652	0.00366173	2	-2.25479	-4.72548	0.00130544	0.00268359	0.101486	-4.62152
-1.29658	-0.66137	-1.05446	-0.854061	0.970556	0.967053	0.902124	0.933641	P40855	PEX19	Peroxisomal biogenesis factor 19	-1.90996	6.10077e-07	6.3309e-06	3	6.55511	-14.1156	3.83085e-07	3.51583e-06	-0.0116373	-14.6444
-0.714387	-1.1258	-1.28133	-1.39127	0.713053	0.934369	0.757915	0.701305	O94830;O94830-2	DDHD2	Phospholipase DDHD2	-1.90486	1.5578e-06	1.23438e-05	1	5.52819	-11.4352	2.07458e-06	1.28576e-05	-0.175767	-12.9245
0.106119	-1.90244	-1.58623	-1.82583	0.236512	1.35261	0.831085	-0.0216419	Q9UL46	PSME2	Proteasome activator complex subunit 2	-1.90174	0.00543511	0.0094846	2	-3.42532	-3.91556	0.0040417	0.00725938	-0.351227	-3.81034
-1.08777	-0.97432	-0.915278	-0.851454	1.07586	0.711889	1.02741	0.954803	Q8WZA9	IRGQ	Immunity-related GTPase family Q protein	-1.8997	6.9511e-08	1.53556e-06	11	8.90788	-21.2756	1.33155e-08	3.77307e-07	-0.00735639	-19.4948
-0.639076	-1.33144	-1.39406	-0.717537	0.647471	0.664056	0.610964	1.58019	Q8N2G4;Q8N2G4-2;Q8N2G4-3;Q8N2G4-4	LYPD1	Ly6/PLAUR domain-containing protein 1	-1.8962	0.000142328	0.000419432	1	0.54759	-6.80588	0.000109026	0.000320483	-0.0724288	-6.89769
-0.489622	-1.63363	-1.46624	-1.00376	0.488287	0.712689	0.817191	0.96748	Q9NYQ7;Q9NYQ7-2	CELSR3	Cadherin EGF LAG seven-pass G-type receptor 3	-1.89472	6.92287e-05	0.000233168	2	1.34279	-7.61852	4.76531e-05	0.000160829	-0.200951	-7.65943
-0.931808	-0.802379	-1.11237	-0.80685	1.03903	0.492604	1.05534	1.31501	Q9H910;Q9H910-3	HN1L	Hematological and neurological expressed 1-like protein	-1.88885	5.26709e-06	3.05422e-05	5	4.18745	-11.2648	2.33712e-06	1.39796e-05	0.0310724	-10.9664
-1.02584	-1.20271	-0.807103	-0.760237	0.927325	1.03444	0.986716	0.808288	Q9Y6Q2;Q9Y6Q2-2;Q9Y6Q2-3	STON1	Stonin-1	-1.88816	2.04597e-07	2.97558e-06	1	7.74417	-13.6392	5.05604e-07	4.29212e-06	-0.00488917	-16.9192
-1.42564	-1.59892	-0.361089	-0.402561	0.958186	1.31641	1.09078	0.396957	Q96P50;Q96P50-1;Q96P50-4	ACAP3	Arf-GAP with coiled-coil, ANK repeat and PH domain-containing protein 3	-1.88764	0.000588701	0.00138719	1	-1.01339	-5.58259	0.00043779	0.00103578	-0.00323506	-5.56142
-0.878474	-0.875437	-1.10135	-0.957737	0.926519	1.03667	0.820742	0.952846	Q9H479	FN3K	Fructosamine-3-kinase	-1.88744	1.42882e-08	5.99486e-07	7	10.5851	-25.1165	3.36826e-09	1.68288e-07	-0.00952833	-23.9639
-1.29792	-0.678387	-0.123217	-0.849885	1.42977	1.46215	1.54249	0.159086	O14524	TMEM194A	Transmembrane protein 194A	-1.88573	0.00091505	0.00201228	1	-1.49595	-5.22705	0.000680166	0.00151413	0.205511	-5.18475
-0.531825	-0.684108	-1.47508	-1.98663	0.680959	0.443051	0.754301	0.983113	Q9HAR2;Q9HAR2-2;Q9HAR2-3;Q9HAR2-4	LPHN3	Latrophilin-3	-1.88477	0.000404998	0.00100981	3	-0.603139	-6.04364	0.0002536	0.000648398	-0.227028	-5.89426
-0.68126	-0.667881	-1.4147	-1.32008	0.843639	0.642025	0.664046	1.29851	Q9BQI7	PSD2	PH and SEC7 domain-containing protein 2	-1.88303	3.96246e-05	0.000147379	1	1.95904	-8.0019	3.30092e-05	0.000118032	-0.0794618	-8.29345
-0.699486	-1.25707	-1.61441	-0.746638	0.595925	0.665023	0.903295	1.03833	O00750	PIK3C2B	Phosphatidylinositol 4-phosphate 3-kinase C2 domain-containing subunit beta	-1.88004	3.00093e-05	0.000117459	3	2.26612	-8.71266	1.73158e-05	6.96453e-05	-0.13938	-8.62486
-0.477055	-2.36503	-1.0972	-0.834877	0.264655	0.59294	0.802081	1.07914	P51178;P51178-2	PLCD1	1-phosphatidylinositol 4,5-bisphosphate phosphodiesterase delta-1	-1.87825	0.00153002	0.00314526	3	-2.05635	-4.90846	0.0010248	0.00216622	-0.254418	-4.76562
-0.858809	-0.809184	-1.10454	-1.1178	0.920031	0.694018	0.902504	1.09267	P54289;P54289-2;P54289-5	CACNA2D1	Voltage-dependent calcium channel subunit alpha-2/delta-1;Voltage-dependent calcium channel subunit alpha-2-1;Voltage-dependent calcium channel subunit delta-1	-1.87489	2.30735e-07	3.20392e-06	12	7.61382	-18.0322	5.20012e-08	8.68972e-07	-0.0351384	-16.6534
-0.78788	-1.87346	-0.901047	-0.462117	0.597807	1.23363	0.720465	0.917151	P12107;P12107-2;P12107-3;P12107-4	COL11A1	Collagen alpha-1(XI) chain	-1.87339	0.000262224	0.000698626	2	-0.125394	-6.34652	0.000179813	0.000486621	-0.0694322	-6.29773
-0.945761	-0.840316	-0.99821	-1.01689	0.972066	0.814461	0.95358	0.950797	P99999	CYCS	Cytochrome c	-1.87302	5.41899e-09	3.46008e-07	1	11.5908	-17.0787	8.11799e-08	1.16899e-06	-0.0137842	-27.1806
-0.834474	-0.889384	-1.18905	-1.02418	0.773598	0.844839	0.938608	0.985688	P60174;P60174-1	TPI1	Triosephosphate isomerase	-1.86996	6.58467e-08	1.51604e-06	21	8.9659	-22.3786	8.76711e-09	2.9217e-07	-0.0492948	-19.6335
-1.72183	-1.77316	-0.813609	-0.893457	0.598405	0.369277	0.775043	0.533995	Q9H3H3;Q9H3H3-2;Q9H3H3-3	C11orf68	UPF0696 protein C11orf68	-1.86969	6.92467e-05	0.000233168	5	1.3425	-7.91278	3.59051e-05	0.000127062	-0.365667	-7.65914
-1.67058	-0.721252	-0.799392	-0.899763	0.972555	0.695397	0.881187	0.835261	P22694-6;P22694-9	PRKACB	cAMP-dependent protein kinase catalytic subunit beta	-1.86885	2.02895e-05	8.69421e-05	9	2.69857	-9.53217	8.66544e-06	3.9887e-05	-0.0883237	-9.11019
-0.93923	-0.883216	-0.864607	-0.750017	1.05409	0.791729	1.15551	1.03368	Q9UDY4	DNAJB4	DnaJ homolog subfamily B member 4	-1.86802	4.75927e-08	1.20679e-06	1	9.31289	-15.0866	2.23329e-07	2.3725e-06	0.0747432	-20.4849
-0.12368	-1.02076	-1.3393	-0.143527	1.02022	0.951124	1.06537	1.79789	P28070	PSMB4	Proteasome subunit beta type-4	-1.86547	0.00049138	0.00118664	3	-0.815301	-5.86856	0.000311004	0.00077149	0.275916	-5.72062
-0.8935	-0.724937	-0.733674	-0.758985	1.08955	1.26923	0.705433	1.27568	A6NHL2;A6NHL2-2	TUBAL3	Tubulin alpha chain-like 3	-1.86275	8.16398e-07	7.75863e-06	1	6.23655	-12.0691	1.35004e-06	9.28472e-06	0.1536	-14.0884
-1.46878	-1.81395	-0.928679	-0.536118	0.610959	0.651624	0.798589	0.637684	Q86UN3	RTN4RL2	Reticulon-4 receptor-like 2	-1.8616	0.000100363	0.000315026	1	0.932875	-7.11069	7.92734e-05	0.000244745	-0.256085	-7.25923
-1.37049	-1.4757	-0.559045	-0.248274	0.817559	0.923896	1.01014	1.03799	Q9BVA1	TUBB2B	Tubulin beta-2B chain	-1.86077	0.000155251	0.000450908	7	0.451794	-7.08103	8.17329e-05	0.000251141	0.0170094	-6.8099
-2.02507	-0.440944	-0.684819	-1.40395	1.11344	0.872304	0.474875	0.421427	P54725;P54725-2;P54725-3	RAD23A	UV excision repair protein RAD23 homolog A	-1.85921	0.000798492	0.00178764	1	-1.34703	-5.33093	0.000596923	0.0013488	-0.209093	-5.29936
-0.777242	-1.24389	-1.29785	-0.743642	0.710694	0.786584	0.981977	0.890007	Q04828	AKR1C1	Aldo-keto reductase family 1 member C1	-1.85797	2.00144e-06	1.47674e-05	4	5.25288	-12.5855	9.6548e-07	7.10944e-06	-0.0866699	-12.4975
-0.796115	-1.06712	-1.02531	-1.01996	0.863234	0.858647	1.02925	0.767991	O43924	PDE6D	Retinal rod rhodopsin-sensitive cGMP 3',5'-cyclic phosphodiesterase subunit delta	-1.85691	3.70076e-08	1.04265e-06	3	9.58076	-18.8733	3.57535e-08	6.92738e-07	-0.0486727	-21.1691
0.00421706	-0.55305	-2.13859	-1.43549	0.631079	-0.0386803	0.699737	1.9953	P51668;Q9Y2X8	UBE2D1;UBE2D4	Ubiquitin-conjugating enzyme E2 D1;Ubiquitin-conjugating enzyme E2 D4	-1.85259	0.0112609	0.0180843	1	-4.20008	-3.38685	0.00888468	0.0145223	-0.104435	-3.30186
-0.903877	-0.831491	-1.04727	-1.11805	0.907569	0.935433	0.836116	0.82639	Q9Y3Y2;Q9Y3Y2-3;Q9Y3Y2-4	CHTOP	Chromatin target of PRMT1 protein	-1.85155	1.82975e-08	6.77527e-07	4	10.3256	-21.7906	1.0927e-08	3.37177e-07	-0.0493977	-23.2048
-0.718947	-0.753213	-1.28974	-0.839494	1.20579	0.684484	0.912697	0.992032	Q9NQE9	HINT3	Histidine triad nucleotide-binding protein 3	-1.8491	3.24917e-06	2.15087e-05	3	4.71978	-11.5444	1.92376e-06	1.2134e-05	0.0242	-11.7082
-0.099433	-2.16159	-1.85586	-0.946615	0.0980986	0.456699	0.742138	1.03135	Q9NTM9	CUTC	Copper homeostasis protein cutC homolog	-1.84795	0.00354801	0.00654396	1	-2.96719	-4.19655	0.00270139	0.00510527	-0.341902	-4.12061
-0.906579	-0.922007	-1.01754	-0.738791	0.949234	0.658697	0.982079	1.21617	Q8WZA0;Q8WZA0-2	LZIC	Protein LZIC	-1.84778	5.0934e-07	5.50928e-06	4	6.75217	-14.8997	2.47134e-07	2.55094e-06	0.0276575	-14.9991
-1.45258	-0.646697	-0.929441	-1.17515	0.978657	0.679012	0.555302	0.968505	Q15276	RABEP1	Rab GTPase-binding effector protein 1	-1.84634	1.02284e-05	5.13359e-05	8	3.45509	-10.4641	4.18255e-06	2.20349e-05	-0.127799	-10.0155
-0.88212	-0.980903	-0.847745	-0.875239	0.951575	1.00649	0.970815	0.853995	O60462;O60462-2;O60462-3;O60462-4;O60462-5	NRP2	Neuropilin-2	-1.84222	3.14595e-09	2.91225e-07	3	12.1456	-23.3049	6.26625e-09	2.46924e-07	0.024609	-29.1663
-2.07937	-1.3789	-0.639928	-0.289477	0.922392	0.33119	0.947572	0.76663	Q9H0R3	TMEM222	Transmembrane protein 222	-1.83886	0.00128939	0.00270884	2	-1.87008	-4.9962	0.00091407	0.00195772	-0.177486	-4.90288
-1.08087	-1.06097	-1.07467	-0.760356	1.01245	0.609703	0.77806	0.975392	P49006	MARCKSL1	MARCKS-related protein	-1.83812	3.86069e-07	4.53029e-06	7	7.05428	-16.2294	1.23187e-07	1.55841e-06	-0.0751574	-15.5595
-2.00164	0.148395	-0.636086	-0.860789	1.32199	-0.17425	1.1104	1.73613	O14795;O14795-2	UNC13B	Protein unc-13 homolog B	-1.8361	0.00926492	0.0152077	3	-3.99367	-3.55283	0.00691106	0.0116402	0.0805193	-3.43569
-1.70913	0.315117	-1.979	-2.9836	0.730961	-0.120693	-0.0875242	0.454154	Q9Y2I1	NISCH	Nischarin	-1.83338	0.0210822	0.031526	2	-4.85672	-2.97334	0.0168404	0.025717	-0.672465	-2.88121
-0.777741	-1.32631	-1.21462	-0.633224	0.708065	0.743278	1.00256	0.927422	Q96CV9;Q96CV9-2;Q96CV9-3	OPTN	Optineurin	-1.8333	5.30637e-06	3.07011e-05	3	4.17926	-10.8613	3.11899e-06	1.75072e-05	-0.0713219	-10.9553
-0.432545	-1.27362	-1.59674	-1.10001	0.537175	0.40458	0.823297	1.16393	Q5GH72	XKR7	XK-related protein 7	-1.83297	0.000143558	0.000422417	2	0.538104	-6.89138	9.95992e-05	0.000296056	-0.184242	-6.88896
-1.28641	-1.01422	-0.746081	-0.812805	0.943883	0.959457	0.781962	0.786308	A8MWD9;P62308	SNRPG;SNRPGP15	Putative small nuclear ribonucleoprotein G-like protein 15;Small nuclear ribonucleoprotein G	-1.83278	6.14248e-07	6.36287e-06	1	6.54767	-12.3111	1.15188e-06	8.18245e-06	-0.048489	-14.6312
-1.24772	-0.379198	-1.29228	-1.83644	0.900513	0.475455	0.682418	0.512121	Q96G03;Q96G03-2	PGM2	Phosphoglucomutase-2	-1.83154	0.000215814	0.000591738	2	0.0889697	-6.51381	0.00014943	0.000416974	-0.273141	-6.48467
-1.33595	-0.881217	-0.814662	-0.682652	0.960157	0.758487	0.868672	1.01532	Q7Z4K8;Q7Z4K8-5	TRIM46	Tripartite motif-containing protein 46	-1.82928	1.69265e-06	1.30844e-05	4	5.43701	-12.8408	8.21782e-07	6.2813e-06	-0.0139804	-12.7816
-1.00631	-0.623757	-1.04563	-1.04298	1.00631	0.597902	0.935912	1.05564	Q8IVD9	NUDCD3	NudC domain-containing protein 3	-1.82861	1.23876e-06	1.03949e-05	1	5.77968	-11.5495	1.91694e-06	1.21123e-05	-0.0153632	-13.3267
-0.604573	-0.884731	-1.36706	-1.11303	0.73146	0.69989	0.57646	1.33221	Q9P2K6	KLHL42	Kelch-like protein 42	-1.82736	3.01047e-05	0.000117754	1	2.26262	-8.23475	2.65893e-05	9.88961e-05	-0.0786722	-8.62101
-1.09918	-0.738661	-0.988813	-0.938715	1.03008	0.704183	0.901058	0.906459	P31946;P31946-2	YWHAB	14-3-3 protein beta/alpha;14-3-3 protein beta/alpha, N-terminally processed	-1.82679	1.32649e-07	2.29124e-06	8	8.21281	-18.9525	3.45427e-08	6.84488e-07	-0.0279494	-17.9112
-1.0314	-1.62407	-1.23526	-0.93601	0.419241	0.548774	0.491717	1.01951	Q15811;Q15811-4;Q15811-8;Q15811-9	ITSN1	Intersectin-1	-1.8265	1.19073e-05	5.74948e-05	5	3.28727	-10.0916	5.5573e-06	2.76538e-05	-0.293437	-9.80816
-0.586729	-1.65992	-1.16663	-0.582837	0.585395	0.73042	0.969813	1.01514	Q53GL0;Q53GL0-2	PLEKHO1	Pleckstrin homology domain-containing family O member 1	-1.82422	9.62311e-05	0.000304184	1	0.979265	-7.13276	7.74952e-05	0.000239762	-0.0869176	-7.3037
-1.02133	-0.739078	-0.991362	-0.763722	1.01112	0.552236	0.973559	1.24348	O75334;O75334-2;O75334-3;O75334-4;O75334-5	PPFIA2	Liprin-alpha-2	-1.82397	2.54178e-06	1.77105e-05	2	4.99004	-11.2658	2.33542e-06	1.39796e-05	0.0331132	-12.1023
-0.879462	-0.895706	-0.836394	-0.750391	1.02527	0.792103	1.13913	0.974618	Q9Y5F9;Q9Y5F9-2	PCDHGB6	Protocadherin gamma-B6	-1.82327	3.59088e-08	1.02657e-06	3	9.61279	-18.8352	3.63533e-08	6.9971e-07	0.0711463	-21.2525
-1.1923	-1.2653	-1.0935	-0.838133	0.719985	0.516147	0.812063	0.841118	Q6T4P5;Q6T4P5-2;Q6T4P5-3	LPPR3	Lipid phosphate phosphatase-related protein type 3	-1.81964	3.55737e-07	4.26884e-06	2	7.14337	-13.7274	4.7997e-07	4.14694e-06	-0.18749	-15.7287
-3.39655	-2.34656	-0.388141	-0.058592	0.523368	0.223985	0.381012	-0.050584	Q9BWE0;Q9BWE0-4	REPIN1	Replication initiator 1	-1.81691	0.0344202	0.0490325	2	-5.36108	-2.64522	0.0282685	0.0408782	-0.639008	-2.55982
-1.07705	-1.90049	-0.86796	-0.48282	0.557662	0.95309	0.793959	0.631971	Q9NP80;Q9NP80-2;Q9NP80-3	PNPLA8	Calcium-independent phospholipase A2-gamma	-1.81625	0.000207857	0.000574784	1	0.130333	-6.44255	0.000161623	0.000443568	-0.173954	-6.52118
-0.362625	-1.58042	-1.88193	-0.955845	0.361291	0.608643	0.768807	0.7418	Q04721	NOTCH2	Neurogenic locus notch homolog protein 2;Notch 2 extracellular truncation;Notch 2 intracellular domain	-1.81534	0.000439503	0.00108151	3	-0.692889	-5.96391	0.000278158	0.000700634	-0.287535	-5.82041
-1.86448	-1.28836	-0.855352	-0.425083	0.827374	0.643676	0.595051	0.718661	P28482	MAPK1	Mitogen-activated protein kinase 1	-1.80451	0.000215767	0.000591738	14	0.0892083	-6.79029	0.000110849	0.000324959	-0.206063	-6.48488
-1.0794	-0.63515	-1.35811	-1.23361	0.906644	0.641856	0.615645	0.731124	Q13796	SHROOM2	Protein Shroom2	-1.80038	4.02351e-06	2.49363e-05	3	4.48432	-11.2179	2.41569e-06	1.43466e-05	-0.176375	-11.3746
-1.38535	-0.523307	-1.67566	-0.748322	0.846113	0.578265	0.503803	0.938893	P18859;P18859-2	ATP5J	ATP synthase-coupling factor 6, mitochondrial	-1.79993	0.000132579	0.000395361	3	0.625821	-7.09712	8.03886e-05	0.000247663	-0.183195	-6.96999
-0.78465	-0.921222	-1.06182	-0.828433	0.921412	0.750187	0.876496	1.05447	Q13153;Q13153-2	PAK1	Serine/threonine-protein kinase PAK 1	-1.79967	6.73607e-08	1.51604e-06	5	8.94155	-19.5582	2.66624e-08	5.80205e-07	0.000804065	-19.5751
0.0445573	-1.64275	-1.82939	-1.58437	0.174002	0.790983	0.540543	0.680926	P78357	CNTNAP1	Contactin-associated protein 1	-1.7996	0.00226177	0.00439981	2	-2.48069	-4.55675	0.00163897	0.00328695	-0.353188	-4.46
-1.17678	-0.424324	-1.02694	-1.17289	1.05377	0.695257	0.655731	0.991894	P31323	PRKAR2B	cAMP-dependent protein kinase type II-beta regulatory subunit	-1.7994	1.38342e-05	6.39311e-05	8	3.12162	-10.0359	5.80305e-06	2.87295e-05	-0.0505348	-9.60724
-0.737513	-1.22037	-1.14677	-0.744563	0.782735	0.705124	0.73827	1.11793	Q96PU5;Q96PU5-2;Q96PU5-5;Q96PU5-6;Q96PU5-7	NEDD4L	E3 ubiquitin-protein ligase NEDD4-like	-1.79832	2.62936e-06	1.81903e-05	10	4.95277	-12.734	8.78785e-07	6.57904e-06	-0.0631455	-12.0472
-0.712491	-0.902692	-0.980364	-0.904812	0.970635	0.668249	1.05316	1.00058	P06744;P06744-2	GPI	Glucose-6-phosphate isomerase	-1.79825	1.74016e-07	2.67069e-06	10	7.91948	-18.6148	4.00464e-08	7.29845e-07	0.0240341	-17.2835
-0.813227	-0.683458	-1.022	-1.16855	0.945609	0.774385	0.952254	0.825141	Q9GZT9;Q9GZT9-2	EGLN1	Egl nine homolog 1	-1.79616	3.512e-07	4.22976e-06	2	7.15734	-13.6907	4.90443e-07	4.19459e-06	-0.0237312	-15.7554
0.451047	-2.25586	-1.26493	-1.48567	0.143828	1.82183	0.897642	-0.241122	P29692-3	EEF1D	Elongation factor 1-delta	-1.7944	0.0242025	0.035752	1	-4.99963	-2.87078	0.0197845	0.0296844	-0.241654	-2.7902
-1.11602	-1.03434	-0.831624	-0.836158	0.857115	0.697018	0.919116	0.866967	P67936	TPM4	Tropomyosin alpha-4 chain	-1.78959	6.40336e-08	1.48783e-06	6	8.99579	-20.2042	2.03981e-08	4.93617e-07	-0.05974	-19.7053
-0.757339	-0.84924	-0.842715	-0.987493	0.931048	1.09405	0.864717	0.816931	Q9UHA4	LAMTOR3	Ragulator complex protein LAMTOR3	-1.78588	3.64037e-08	1.03564e-06	2	9.59824	-16.4836	1.08502e-07	1.42198e-06	0.033745	-21.2146
-0.915916	-0.819353	-1.48177	-1.43523	0.914582	0.443112	0.592454	0.540456	P04080	CSTB	Cystatin-B	-1.78572	1.21908e-05	5.84195e-05	3	3.26129	-9.76303	7.19506e-06	3.42969e-05	-0.270208	-9.77641
0.231395	-1.20031	-1.75268	-1.59176	0.401935	0.794651	0.745209	0.8877	Q13015	MLLT11	Protein AF1q	-1.78571	0.00261353	0.00498923	2	-2.63717	-4.44649	0.001906	0.003749	-0.185482	-4.34963
-0.442261	-1.7557	-1.28132	-0.669511	0.440926	0.752403	0.808097	0.992611	Q9NTI2;Q9NTI2-3	ATP8A2	Phospholipid-transporting ATPase IB	-1.78571	0.000269839	0.000716701	1	-0.156886	-6.20794	0.000210149	0.000552068	-0.144344	-6.27058
-0.87075	-1.29643	-1.10806	-0.881513	0.718332	0.62901	0.93134	0.699319	P54762	EPHB1	Ephrin type-B receptor 1	-1.78369	4.60646e-07	5.10739e-06	3	6.86179	-14.4166	3.22913e-07	3.10764e-06	-0.147344	-15.2001
-0.531128	-1.34811	-0.571415	-1.07849	0.80382	1.71955	1.01408	0.0450369	Q9Y5X2	SNX8	Sorting nexin-8	-1.77791	0.00109508	0.00235925	2	-1.69201	-5.11927	0.000780071	0.00170516	0.00666782	-5.03598
-0.759439	-1.77831	-0.895448	-0.480712	0.555553	1.08534	0.72803	0.821415	Q5SZQ8;Q5SZQ8-2;Q5SZQ8-3;Q5SZQ8-4	CELF3	CUGBP Elav-like family member 3	-1.77606	0.000192633	0.000541416	1	0.214093	-6.49432	0.000152662	0.00042356	-0.0904473	-6.59555
-0.937244	-0.723025	-0.825351	-0.861262	0.992996	0.876174	1.00272	0.882243	P14324;P14324-2	FDPS	Farnesyl pyrophosphate synthase	-1.77525	9.62401e-09	4.71289e-07	6	10.9974	-25.6424	2.83588e-09	1.55371e-07	0.0509064	-25.2274
-0.671406	-1.22148	-1.07948	-0.811155	0.550147	0.568027	0.954917	1.23099	Q9UHC6	CNTNAP2	Contactin-associated protein-like 2	-1.7719	1.5862e-05	7.15445e-05	4	2.97053	-9.60324	8.18002e-06	3.81037e-05	-0.0599297	-9.42711
-1.11259	-1.93404	-1.25458	-0.785871	0.407593	0.283917	0.469423	0.833922	P16298;P16298-3;P16298-4	PPP3CB	Serine/threonine-protein phosphatase 2B catalytic subunit beta isoform	-1.77048	9.36392e-05	0.000297929	3	1.00939	-7.44519	5.65246e-05	0.000184575	-0.386527	-7.33269
-0.565647	-1.30683	-1.28291	-0.899334	0.564313	0.711038	0.750927	0.999392	Q9Y376	CAB39	Calcium-binding protein 39	-1.7701	1.21313e-05	5.81825e-05	3	3.26669	-9.76249	7.19812e-06	3.42969e-05	-0.128632	-9.783
-0.868583	-0.69271	-1.31272	-1.46127	0.77757	0.652617	0.506039	0.801446	Q9UI08;Q9UI08-2;Q9UI08-3;Q9UI08-4;Q9UI08-5	EVL	Ena/VASP-like protein	-1.76824	1.04986e-05	5.22424e-05	3	3.42631	-9.9422	6.24417e-06	3.04992e-05	-0.199701	-9.97962
-1.32737	-0.955923	-0.720358	-0.608105	1.02319	0.840118	0.656168	0.938519	Q9HCM2	PLXNA4	Plexin-A4	-1.76744	5.90813e-06	3.35504e-05	5	4.06079	-11.0767	2.67062e-06	1.54515e-05	-0.0192199	-10.7963
-0.77752	-1.05893	-1.06205	-0.826587	0.752355	0.631872	0.749407	1.20771	Q6PCE3	PGM2L1	Glucose 1,6-bisphosphate synthase	-1.76661	1.78406e-06	1.36186e-05	7	5.37923	-13.224	6.48697e-07	5.2838e-06	-0.0479683	-12.6918
-1.13269	-0.538204	-0.758516	-0.729419	1.16072	0.512349	1.11007	1.12093	P20020;P20020-3;P20020-4;P20020-6	ATP2B1	Plasma membrane calcium-transporting ATPase 1	-1.76572	1.26441e-05	5.99027e-05	8	3.22097	-10.1648	5.25158e-06	2.65631e-05	0.0931554	-9.72731
-0.678539	-1.22756	-0.919522	-0.302033	1.12177	0.878905	1.27427	0.650414	O95336	PGLS	6-phosphogluconolactonase	-1.76325	4.37108e-05	0.0001593	7	1.85062	-8.50828	2.07518e-05	8.03617e-05	0.0997132	-8.17896
-0.184862	-2.03632	-2.18194	0.328873	0.404649	-1.92117	2.53044	1.96261	Q9Y3C8	UFC1	Ubiquitin-fold modifier-conjugating enzyme 1	-1.76269	0.129645	0.161488	1	-6.66188	-1.75426	0.115676	0.14599	-0.137215	-1.69471
-1.70564	-0.501098	-0.546279	-0.93863	1.21358	0.715691	0.847611	0.582148	Q969P0	IGSF8	Immunoglobulin superfamily member 8	-1.76267	0.000244405	0.000658067	3	-0.0479668	-6.49776	0.000152086	0.000422687	-0.0415771	-6.36482
-0.914109	-0.619292	-1.01613	-1.40273	0.920073	0.819521	0.721851	0.635535	P55036	PSMD4	26S proteasome non-ATPase regulatory subunit 4	-1.76231	5.11467e-06	2.99199e-05	7	4.21983	-11.4643	2.03319e-06	1.26144e-05	-0.10691	-11.0102
-1.11656	-1.16187	-1.1086	-0.967389	0.665097	0.597621	0.626112	0.80072	Q9UJ14;Q9UJ14-5	GGT7	Gamma-glutamyltransferase 7;Gamma-glutamyltransferase 7 heavy chain;Gamma-glutamyltransferase 7 light chain	-1.76099	1.46956e-08	6.00301e-07	2	10.5557	-17.4254	6.88557e-08	1.05153e-06	-0.208109	-23.8764
-0.373701	-1.25406	-1.63035	-1.43799	0.372366	0.64051	0.448976	0.871983	P17405;P17405-2;P17405-3;P17405-4	SMPD1	Sphingomyelin phosphodiesterase	-1.75748	0.00019753	0.000551722	1	0.186447	-6.46558	0.000157566	0.00043448	-0.295283	-6.57094
-0.489647	-1.00842	-1.70483	-1.11442	0.552011	0.00950898	0.835688	1.31113	Q96HU8	DIRAS2	GTP-binding protein Di-Ras2	-1.75641	0.000746282	0.00169604	2	-1.27307	-5.4269	0.000529815	0.00121841	-0.201121	-5.35681
-1.51388	-0.330345	-0.7252	-0.627064	1.1742	0.343876	0.85848	1.44854	Q16623	STX1A	Syntaxin-1A	-1.75539	0.000506753	0.00121771	4	-0.849086	-5.87178	0.000309827	0.000768898	0.078576	-5.69327
-1.02051	-0.963891	-0.924239	-0.79624	0.926624	0.492357	0.789098	1.08778	P37802;P37802-2	TAGLN2	Transgelin-2	-1.75019	1.06364e-06	9.41429e-06	10	5.9468	-14.4631	3.14592e-07	3.04262e-06	-0.0511276	-13.6006
-0.711954	-0.761522	-0.99758	-0.991833	0.958827	0.690386	1.03071	0.857323	P62993	GRB2	Growth factor receptor-bound protein 2	-1.75003	2.32922e-07	3.21896e-06	6	7.60358	-17.1112	7.99238e-08	1.1576e-06	0.00929443	-16.6327
-0.804743	-0.848665	-1.12925	-1.06239	0.787863	0.654876	0.758546	0.952567	P49802;P49802-2;P49802-3;P49802-4;P49802-5	RGS7	Regulator of G-protein signaling 7	-1.74972	1.78055e-07	2.71127e-06	2	7.89465	-14.4194	3.22406e-07	3.10764e-06	-0.0863992	-17.2314
-0.800636	-0.546434	-1.19386	-1.30775	0.880321	0.520578	0.865283	0.880363	Q9NQ79;Q9NQ79-2;Q9NQ79-3	CRTAC1	Cartilage acidic protein 1	-1.74881	1.28991e-05	6.09621e-05	1	3.19892	-9.00304	1.34683e-05	5.75435e-05	-0.0877668	-9.70055
-0.16132	-0.770819	-1.25662	-0.428845	0.973925	0.126856	1.56749	1.69617	O15116	LSM1	U6 snRNA-associated Sm-like protein LSm1	-1.74551	0.00190125	0.00377275	1	-2.29239	-4.64331	0.00145764	0.00295686	0.218355	-4.59445
-0.362854	-1.00675	-1.1107	-1.47565	0.683902	1.11544	0.884133	0.33473	P50570-2	DNM2	Dynamin-2	-1.74354	0.000150878	0.000439764	1	0.48328	-6.69436	0.000122829	0.0003548	-0.117218	-6.83867
-0.986556	-1.08027	-0.743703	-0.919516	0.826608	1.07712	0.800951	0.534611	Q9Y547	HSPB11	Intraflagellar transport protein 25 homolog	-1.74233	9.42499e-07	8.6175e-06	2	6.07929	-12.3533	1.12079e-06	8.02697e-06	-0.061344	-13.8216
-0.368057	-0.332596	-1.17136	-1.80199	0.88189	1.17162	0.99471	0.244641	Q13526	PIN1	Peptidyl-prolyl cis-trans isomerase NIMA-interacting 1	-1.74172	0.00140215	0.00291422	4	-1.96138	-4.99686	0.000913289	0.00195709	-0.0476427	-4.83536
-1.17261	-0.426743	-0.824636	-1.41494	0.995065	1.01704	0.683717	0.407226	Q9Y333	LSM2	U6 snRNA-associated Sm-like protein LSm2	-1.73549	8.39861e-05	0.000272721	3	1.12947	-7.55078	5.09229e-05	0.000169801	-0.0919853	-7.4491
-1.31508	-0.758571	-0.699813	-0.299147	1.10527	0.340859	1.1669	1.25243	O60229	KALRN	Kalirin	-1.73452	0.000204567	0.000566762	1	0.147899	-6.42661	0.000164495	0.000449128	0.0991064	-6.53673
-0.810312	-0.724106	-0.961344	-0.944834	0.948083	0.891489	0.996457	0.655905	P35637;P35637-2	FUS	RNA-binding protein FUS	-1.73313	1.33383e-07	2.29124e-06	11	8.20686	-19.546	2.67998e-08	5.81027e-07	0.00641717	-17.8982
-0.28328	-1.05823	-1.37591	-1.32498	0.478366	1.14636	0.555534	0.706989	P80404	ABAT	4-aminobutyrate aminotransferase, mitochondrial	-1.73241	0.000190551	0.000536368	4	0.226062	-6.79416	0.000110394	0.000324014	-0.144394	-6.60623
-1.15512	-1.26432	-0.969576	-0.661019	0.73586	0.625158	0.87733	0.633371	Q9UKE5;Q9UKE5-2;Q9UKE5-4;Q9UKE5-6	TNIK	TRAF2 and NCK-interacting protein kinase	-1.73044	1.79591e-06	1.36912e-05	5	5.37195	-12.9387	7.73115e-07	5.99575e-06	-0.14729	-12.6805
-0.421452	-1.91568	-1.04854	-0.730392	0.421708	0.957538	1.03207	0.393327	Q8NBM8	PCYOX1L	Prenylcysteine oxidase-like	-1.73018	0.000759137	0.00171667	1	-1.29175	-5.34509	0.000586465	0.00132723	-0.163927	-5.34226
-0.704093	-1.81779	-1.54478	-0.318099	0.392941	0.548716	0.685477	0.899766	Q9ULK5	VANGL2	Vang-like protein 2	-1.72791	0.00080544	0.00180181	3	-1.3565	-5.42905	0.000528405	0.00121565	-0.232232	-5.29202
-0.58719	-1.24069	-1.11966	-0.683691	0.567733	0.741206	0.830297	1.13567	Q15102	PAFAH1B3	Platelet-activating factor acetylhydrolase IB subunit gamma	-1.72653	1.53772e-05	6.97896e-05	6	3.00482	-9.80488	6.95936e-06	3.33775e-05	-0.0445402	-9.46773
-2.36871	-2.10126	-0.711193	-0.279073	0.409232	0.380753	0.327136	0.328697	O14561	NDUFAB1	Acyl carrier protein, mitochondrial	-1.72651	0.0054604	0.00952305	1	-3.43029	-3.87886	0.00426363	0.00760878	-0.501802	-3.80702
-1.50588	-1.44767	-0.721453	-0.582964	0.417287	0.802145	1.06645	0.354736	Q96RF0;Q96RF0-2;Q96RF0-3	SNX18	Sorting nexin-18	-1.72465	0.000195022	0.000546811	3	0.200521	-6.7073	0.000121133	0.000350595	-0.202168	-6.58346
-0.823789	-0.888172	-0.987639	-0.993546	0.858764	0.58397	0.680146	1.05944	Q15075	EEA1	Early endosome antigen 1	-1.71887	3.95231e-07	4.60078e-06	6	7.02873	-15.9731	1.40279e-07	1.70794e-06	-0.0638533	-15.5113
-0.710822	-0.588751	-1.30378	-1.0696	0.749141	0.743283	0.975927	0.724803	Q96SB3	PPP1R9B	Neurabin-2	-1.71653	6.55761e-06	3.62753e-05	9	3.94574	-11.1854	2.47175e-06	1.46051e-05	-0.059975	-10.6439
-0.861907	-0.699976	-1.09192	-0.989271	0.918084	0.694691	0.904684	0.705336	P52565	ARHGDIA	Rho GDP-dissociation inhibitor 1	-1.71647	2.55286e-07	3.39141e-06	8	7.50408	-17.3733	7.05675e-08	1.06675e-06	-0.0525346	-16.4329
-0.287498	-1.60284	-1.43492	-1.4254	0.286163	0.838681	0.716084	0.260969	P61966	AP1S1	AP-1 complex subunit sigma-1A	-1.71314	0.000497842	0.00119926	1	-0.82963	-5.67806	0.000390088	0.000935827	-0.331094	-5.70901
-0.404425	-0.531706	-1.72794	-2.05225	0.557452	0.369962	0.620926	0.579299	P34949;P34949-2	MPI	Mannose-6-phosphate isomerase	-1.71099	0.00190408	0.00377706	1	-2.294	-4.63711	0.00146989	0.00297652	-0.323585	-4.59329
-0.661704	-0.928463	-1.13911	-0.995228	0.706981	0.747959	0.633591	1.03019	Q9H3Y8	PPDPF	Pancreatic progenitor cell differentiation and proliferation factor	-1.71081	1.11787e-06	9.67269e-06	1	5.8923	-11.4104	2.11075e-06	1.30264e-05	-0.0757227	-13.5107
-0.953007	-0.685142	-0.610813	-0.759449	1.00195	1.18931	0.646693	0.977023	O75173;O75173-2	ADAMTS4	A disintegrin and metalloproteinase with thrombospondin motifs 4	-1.70585	1.27e-06	1.05457e-05	1	5.75237	-11.271	2.32684e-06	1.39754e-05	0.100821	-13.2824
-0.472961	-1.56465	-1.14506	-0.696391	0.471627	0.863703	0.670621	0.93459	Q9ULB1-2;Q9ULB1-3	NRXN1	Neurexin-1	-1.7049	0.00010733	0.000332774	3	0.858832	-7.29297	6.58343e-05	0.000209048	-0.117315	-7.18867
-0.381983	-0.374451	-1.43274	-1.66101	0.717669	0.800918	0.35387	1.08536	P00750;P00750-3	PLAT	Tissue-type plasminogen activator;Tissue-type plasminogen activator chain A;Tissue-type plasminogen activator chain B	-1.702	0.000961064	0.00209844	1	-1.54953	-5.15445	0.000745811	0.00163764	-0.111545	-5.14385
-1.4955	-0.411614	-1.13315	-1.5865	0.815382	0.420641	0.392109	0.551433	Q9Y233;Q9Y233-2	PDE10A	cAMP and cAMP-inhibited cGMP 3',5'-cyclic phosphodiesterase 10A	-1.70158	0.000174893	0.000500234	1	0.320517	-6.54786	0.000143964	0.00040404	-0.305899	-6.69091
-0.991475	-1.40843	-0.727444	-0.308427	0.798786	0.58011	1.24014	0.747874	P25686	DNAJB2	DnaJ homolog subfamily B member 2	-1.70067	0.000127979	0.000384477	2	0.664753	-6.95756	9.29182e-05	0.000279544	-0.00860824	-7.00618
-0.756697	-0.805417	-1.12112	-0.821078	0.833412	0.612946	1.15344	0.697575	Q14019	COTL1	Coactosin-like protein	-1.70042	2.06815e-06	1.51003e-05	9	5.21683	-13.1346	6.85108e-07	5.50351e-06	-0.0258677	-12.4426
-0.621849	-0.672898	-1.28048	-1.29836	0.678006	0.880311	0.453041	0.915678	Q9P265	DIP2B	Disco-interacting protein 2 homolog B	-1.70015	2.73853e-05	0.000109391	4	2.36722	-8.91119	1.45718e-05	6.12708e-05	-0.118319	-8.73633
-0.760313	-0.845057	-0.847809	-0.771093	0.865825	0.93763	0.732201	1.03852	Q13683;Q13683-10;Q13683-3;Q13683-7;Q13683-9	ITGA7	Integrin alpha-7;Integrin alpha-7 70 kDa form;Integrin alpha-7 heavy chain;Integrin alpha-7 light chain	-1.69961	3.06481e-08	9.40734e-07	3	9.78092	-18.7265	3.81243e-08	7.14923e-07	0.0437373	-21.6963
-0.945452	-1.06989	-1.20445	-0.725249	0.831551	0.502665	0.665064	0.842445	Q13367;Q13367-4	AP3B2	AP-3 complex subunit beta-2	-1.69669	1.0424e-06	9.30978e-06	11	5.96891	-14.5948	2.92298e-07	2.88929e-06	-0.137915	-13.6372
-0.689088	-1.03685	-0.902659	-1.25099	0.671092	0.727913	0.690355	0.809814	Q14847	LASP1	LIM and SH3 domain protein 1	-1.69469	7.14718e-07	7.13739e-06	9	6.38208	-15.2199	2.07909e-07	2.25806e-06	-0.122552	-14.3398
-0.943672	-0.822589	-0.980003	-0.826444	0.884817	0.632556	0.640562	1.04471	Q9UIW2	PLXNA1	Plexin-A1	-1.69384	3.46492e-07	4.18373e-06	16	7.17203	-17.4248	6.88762e-08	1.05153e-06	-0.0462574	-15.7835
-0.958381	-0.676031	-0.88104	-1.05301	0.84381	0.689069	0.615778	1.05628	P07858	CTSB	Cathepsin B;Cathepsin B heavy chain;Cathepsin B light chain	-1.69335	8.90822e-07	8.26501e-06	4	6.14105	-13.8178	4.55178e-07	3.99188e-06	-0.0454402	-13.9258
-2.19206	-1.60941	-1.15583	-0.72289	0.358312	-0.00607082	0.0713155	0.66686	Q96D05;Q96D05-2	C10orf35	Uncharacterized protein C10orf35	-1.69265	0.00067915	0.00156801	2	-1.16992	-5.49385	0.000487881	0.00113359	-0.573721	-5.43754
-0.61411	-1.00516	-1.08804	-0.843773	0.758134	0.550305	0.881843	0.983211	Q7Z4S6;Q7Z4S6-2;Q7Z4S6-4;Q7Z4S6-5;Q7Z4S6-6	KIF21A	Kinesin-like protein KIF21A	-1.68114	1.80948e-06	1.37587e-05	15	5.36368	-13.6574	5.00187e-07	4.25232e-06	-0.0471983	-12.6677
-1.4553	-0.119154	-1.05088	-1.23862	0.868829	0.256324	0.41097	1.32174	Q9NRR5	UBQLN4	Ubiquilin-4	-1.68045	0.00117272	0.00249883	5	-1.76672	-5.1589	0.000741593	0.00163022	-0.12576	-4.97991
-0.924692	-0.451375	-1.0263	-1.56674	0.850591	0.773678	0.679437	0.431859	Q8TC76	FAM110B	Protein FAM110B	-1.67617	7.64812e-05	0.00025257	1	1.23279	-7.26198	6.79295e-05	0.00021484	-0.154194	-7.55041
-0.605045	-0.785192	-1.32864	-1.33998	0.625813	0.570582	0.5859	0.8483	P41221;P41221-2;Q9H1J7	WNT5A;WNT5B	Protein Wnt-5a;Protein Wnt-5b	-1.67236	1.88993e-05	8.24386e-05	1	2.77699	-8.55317	1.99369e-05	7.7774e-05	-0.178533	-9.20062
-0.848681	-0.608917	-0.81261	-0.861624	1.04348	0.852305	1.10312	0.551934	P38159	RBMX	RNA-binding motif protein, X chromosome;RNA-binding motif protein, X chromosome, N-terminally processed	-1.67067	1.68423e-06	1.30444e-05	14	5.44249	-13.7756	4.66572e-07	4.06734e-06	0.0523761	-12.7901
-0.772418	-1.04178	-0.742979	-0.655303	0.850053	0.737955	1.01509	0.855233	P06753-2	TPM3	Tropomyosin alpha-3 chain	-1.6677	2.62856e-07	3.46044e-06	13	7.47235	-17.989	5.30353e-08	8.78698e-07	0.0307315	-16.3697
-0.737948	-0.927074	-0.92691	-0.810325	0.799449	0.703485	0.906411	0.857108	Q9UBQ6	EXTL2	Exostosin-like 2;Processed exostosin-like 2	-1.66718	2.58958e-08	8.4371e-07	1	9.95932	-14.6997	2.758e-07	2.76844e-06	-0.0169757	-22.1783
-0.722676	-1.06372	-1.04027	-0.552975	0.709542	0.617505	0.671322	1.27749	P29218;P29218-3	IMPA1	Inositol monophosphatase 1	-1.66388	1.90428e-05	8.28168e-05	4	2.76863	-9.34851	1.00747e-05	4.49689e-05	-0.0129729	-9.19095
-0.684458	-0.961685	-1.13129	-1.05016	0.69185	0.689138	0.654554	0.791615	Q9Y2J2-4	EPB41L3	Band 4.1-like protein 3;Band 4.1-like protein 3, N-terminally processed	-1.66369	2.77002e-07	3.56618e-06	8	7.41542	-17.1999	7.66112e-08	1.11699e-06	-0.125054	-16.2569
-0.722273	-0.764423	-0.937051	-1.06771	0.818812	0.796156	0.845274	0.694148	Q96HV5	TMEM41A	Transmembrane protein 41A	-1.66146	1.14356e-07	2.08414e-06	1	8.37284	-13.4345	5.71189e-07	4.73852e-06	-0.0421339	-18.2635
-0.579885	-0.886602	-1.21953	-0.993926	0.717522	0.557182	0.737509	0.949107	P05026;P05026-2	ATP1B1	Sodium/potassium-transporting ATPase subunit beta-1	-1.66032	3.90172e-06	2.44676e-05	7	4.51819	-11.8983	1.51263e-06	1.00704e-05	-0.0898284	-11.422
-0.537923	-1.37342	-1.2271	-0.814567	0.497184	0.522076	0.827011	0.837293	O75051	PLXNA2	Plexin-A2	-1.65914	3.11519e-05	0.000120957	2	2.22484	-8.31538	2.46989e-05	9.31721e-05	-0.15868	-8.57967
-1.20582	-0.631827	-0.824476	-1.22777	0.895674	0.743693	0.631036	0.466687	Q9H773	DCTPP1	dCTP pyrophosphatase 1	-1.65674	7.78779e-06	4.1327e-05	4	3.75603	-10.5115	4.03668e-06	2.1371e-05	-0.144099	-10.3969
-0.614368	-1.13345	-1.06399	-0.738229	0.749722	0.656413	0.649596	1.02075	Q03001-8	DST	Dystonin	-1.65663	3.52077e-06	2.2637e-05	6	4.63137	-11.9694	1.44241e-06	9.74271e-06	-0.0591952	-11.5819
-0.623541	-1.02696	-1.16245	-1.10057	0.697904	0.714755	0.177546	1.11943	O00423;O00423-3	EML1	Echinoderm microtubule-associated protein-like 1	-1.65579	5.01954e-05	0.000178282	4	1.69782	-8.19692	2.75308e-05	0.000101505	-0.150486	-8.01977
-0.863643	-0.948137	-0.982394	-0.706227	0.786916	0.699365	0.75429	0.881894	Q4G0F5	VPS26B	Vacuolar protein sorting-associated protein 26B	-1.65572	4.86425e-08	1.22807e-06	7	9.28962	-21.3986	1.2696e-08	3.70215e-07	-0.0472419	-20.4266
-1.39533	-1.14104	-0.793612	-0.366198	0.611111	0.65544	0.685167	0.974048	Q9P2K3;Q9P2K3-3	RCOR3	REST corepressor 3	-1.65549	6.62579e-05	0.000224661	3	1.39121	-7.77988	4.07597e-05	0.000141494	-0.0963021	-7.70781
-1.22434	-0.734013	-0.837525	-0.751644	0.862614	0.577988	0.619332	0.991836	Q96PY5	FMNL2	Formin-like protein 2	-1.64982	3.46082e-06	2.2406e-05	2	4.65028	-10.6759	3.57255e-06	1.94721e-05	-0.0619691	-11.6088
-0.69118	-0.961154	-0.911231	-0.73063	0.712588	0.725262	0.842328	1.02217	P41219	PRPH	Peripherin	-1.64913	2.37077e-07	3.24562e-06	15	7.5844	-18.4524	4.30384e-08	7.66596e-07	0.00101878	-16.594
-0.856256	-0.846389	-0.777532	-0.759007	0.864439	0.794108	0.848495	0.844452	Q53FP2	TMEM35	Transmembrane protein 35	-1.64767	2.99801e-09	2.89824e-07	5	12.1944	-27.6244	1.52747e-09	1.08018e-07	0.0140388	-29.3489
-0.825767	-0.697581	-1.17152	-1.21177	0.717894	0.497266	0.657529	0.808887	P98172	EFNB1	Ephrin-B1	-1.64705	2.42649e-06	1.71323e-05	2	5.04111	-11.0752	2.67344e-06	1.54524e-05	-0.153132	-12.1782
-0.6747	-1.0281	-0.954673	-0.872231	0.700005	0.717456	0.894515	0.737546	Q9HC38-2	GLOD4	Glyoxalase domain-containing protein 4	-1.64481	1.38944e-07	2.33521e-06	6	8.16277	-18.2613	4.68811e-08	8.21052e-07	-0.0600226	-17.8025
-1.28281	-0.494483	-0.703545	-0.838513	1.01167	0.62059	0.768822	0.85453	Q9UBH6;Q9UBH6-2	XPR1	Xenotropic and polytropic retrovirus receptor 1	-1.64374	1.35601e-05	6.31942e-05	2	3.14373	-9.16904	1.17013e-05	5.11943e-05	-0.00796811	-9.63384
-0.769905	-0.84656	-0.924125	-0.848781	0.797901	0.711024	0.77675	0.899366	Q99536	VAT1	Synaptic vesicle membrane protein VAT-1 homolog	-1.6436	1.15915e-08	5.20014e-07	15	10.8037	-30.1801	7.31293e-10	7.48228e-08	-0.0255411	-24.6247
-0.797755	-0.490607	-1.29756	-1.58232	0.688984	0.536623	0.471102	0.706272	Q8IWN7	RP1L1	Retinitis pigmentosa 1-like 1 protein	-1.64281	0.000101682	0.000318313	1	0.91847	-6.98941	8.98797e-05	0.000272301	-0.220658	-7.24546
-0.237514	-1.57776	-1.41649	-1.31097	0.23618	0.822028	0.57831	0.39034	Q86VR2	FAM134C	Protein FAM134C	-1.6424	0.000568301	0.0013451	1	-0.974747	-5.55172	0.000454547	0.00106935	-0.314484	-5.59226
-0.863007	-0.683341	-0.832489	-0.654984	0.928976	0.602562	0.899174	1.09778	Q9ULH1;Q9ULH1-2	ASAP1	Arf-GAP with SH3 domain, ANK repeat and PH domain-containing protein 1	-1.64058	6.55669e-07	6.70802e-06	2	6.47635	-12.5741	9.72519e-07	7.15224e-06	0.061834	-14.505
-0.747149	-0.751828	-0.816812	-0.8902	0.885368	0.76927	0.980505	0.719025	Q96EI5;Q96EI5-2	TCEAL4	Transcription elongation factor A protein-like 4	-1.64004	3.80894e-08	1.05391e-06	3	9.55012	-18.1614	4.90406e-08	8.38724e-07	0.0185224	-21.0896
-1.30434	-0.932462	-0.78844	-0.46679	0.818674	0.508503	0.614381	1.11605	O15079;O15079-2	SNPH	Syntaphilin	-1.63741	4.1727e-05	0.000153051	1	1.90193	-7.78261	4.06528e-05	0.000141291	-0.0543024	-8.23298
-0.286047	-1.35994	-1.38268	-1.19165	0.284713	0.699791	0.722927	0.621707	P05771;P05771-2	PRKCB	Protein kinase C beta type	-1.63736	0.000202368	0.000562298	4	0.159802	-6.72672	0.000118636	0.000344221	-0.236397	-6.54728
-0.696249	-0.934992	-0.943932	-0.567642	0.874141	0.835726	0.615704	1.08032	Q9C0H2;Q9C0H2-2;Q9C0H2-4	TTYH3	Protein tweety homolog 3	-1.63718	1.58276e-06	1.25077e-05	3	5.51073	-12.3834	1.09916e-06	7.90416e-06	0.0328847	-12.897
-0.524368	-1.26305	-1.21194	-0.848662	0.523033	0.638826	0.803474	0.728515	Q02156	PRKCE	Protein kinase C epsilon type	-1.63547	1.26981e-05	6.01099e-05	7	3.21626	-10.1205	5.43448e-06	2.72284e-05	-0.144271	-9.72159
-0.698629	-0.590158	-1.07315	-1.09546	0.816988	0.564303	0.791711	0.908607	Q15274	QPRT	Nicotinate-nucleotide pyrophosphorylase [carboxylating]	-1.63475	3.23558e-06	2.14652e-05	1	4.7244	-10.2042	5.09512e-06	2.58839e-05	-0.0469742	-11.7148
-0.897195	-1.07673	-0.940472	-0.359667	0.712684	0.639972	0.538786	1.37052	Q9H853	TUBA4B	Putative tubulin-like protein alpha-4B	-1.63401	8.98279e-05	0.000288161	3	1.05525	-7.45853	5.57807e-05	0.000182658	-0.00151348	-7.37698
-0.537923	-1.2153	-0.910607	-0.911808	0.619413	1.00141	0.78056	0.552769	O95185	UNC5C	Netrin receptor UNC5C	-1.63245	8.22059e-06	4.30509e-05	2	3.69633	-9.6955	7.59428e-06	3.58332e-05	-0.0776859	-10.3202
-0.832162	-0.963771	-0.807227	-0.332607	0.766743	0.878855	1.10842	0.81907	Q13404;Q13404-1;Q13404-2;Q13404-7	UBE2V1	Ubiquitin-conjugating enzyme E2 variant 1	-1.62721	4.90721e-06	2.89441e-05	5	4.26548	-11.3257	2.23926e-06	1.35752e-05	0.0796648	-11.0724
-0.73922	-0.687768	-1.16074	-0.714371	0.69081	1.18768	0.703003	0.619756	Q8WXF7;Q8WXF7-2	ATL1	Atlastin-1	-1.62584	8.87799e-06	4.54977e-05	6	3.61142	-10.5647	3.87956e-06	2.07194e-05	-0.0126073	-10.212
-0.636124	-0.599983	-1.19472	-1.44582	0.716402	0.640134	0.71879	0.549694	O00193	SMAP	Small acidic protein	-1.62542	3.64121e-05	0.000137983	4	2.05245	-8.5596	1.98232e-05	7.75378e-05	-0.156454	-8.39313
-0.815445	-0.68407	-0.998986	-1.00301	0.714384	0.828386	0.481563	0.968965	P61981	YWHAG	14-3-3 protein gamma;14-3-3 protein gamma, N-terminally processed	-1.6237	1.39231e-06	1.12906e-05	13	5.65148	-14.1503	3.75548e-07	3.47099e-06	-0.063527	-13.1202
-0.538299	-0.966198	-1.06635	-0.913762	0.66742	0.642895	0.750928	0.944798	P32119	PRDX2	Peroxiredoxin-2	-1.62266	1.80428e-06	1.3737e-05	13	5.36685	-13.6329	5.07492e-07	4.29564e-06	-0.0598206	-12.6726
-2.28706	-0.246136	-0.526337	-0.436915	1.27288	0.220281	0.448293	1.04521	Q9Y2W2	WBP11	WW domain-binding protein 11	-1.62078	0.00934019	0.015314	3	-4.00225	-3.54233	0.00702102	0.0117866	-0.0637238	-3.4301
-0.706303	-0.918237	-0.715509	-0.825241	1.00742	0.8713	0.75202	0.678179	Q8WXG6	MADD	MAP kinase-activating death domain protein	-1.61855	1.51877e-07	2.45359e-06	5	8.06662	-17.581	6.40175e-08	1.00905e-06	0.0179533	-17.5955
-0.912869	-0.307928	-0.620057	-1.06574	0.842112	0.525654	0.851187	1.34846	O43295;O43295-2	SRGAP3	SLIT-ROBO Rho GTPase-activating protein 3	-1.6185	7.91942e-05	0.000260203	3	1.19431	-7.5841	4.92844e-05	0.000165473	0.0826017	-7.51256
-0.77489	-0.709685	-0.814329	-0.96439	0.790522	0.747171	0.777352	0.890852	Q2M2I8	AAK1	AP2-associated protein kinase 1	-1.6173	2.97604e-08	9.22237e-07	8	9.81207	-23.4337	5.98658e-09	2.40784e-07	-0.00717463	-21.7797
-0.0372962	-1.90116	-1.10668	0.0931168	0.166586	1.68852	-0.668346	2.32983	P28072	PSMB6	Proteasome subunit beta type-6	-1.61715	0.0594948	0.0800216	2	-5.91158	-2.27904	0.0506396	0.0692776	0.0705718	-2.2047
-0.715038	-0.810745	-0.841405	-1.23714	0.896463	0.680575	0.866786	0.414958	Q96K19	RNF170	E3 ubiquitin-protein ligase RNF170	-1.61578	5.7282e-06	3.2784e-05	3	4.0949	-10.6253	3.70865e-06	2.00453e-05	-0.0931938	-10.8419
-0.630852	-0.749556	-1.08676	-1.35122	0.44908	0.87325	0.697414	0.62253	P28161;P28161-2	GSTM2	Glutathione S-transferase Mu 2	-1.61516	1.54617e-05	7.01186e-05	6	2.99877	-9.79285	7.02622e-06	3.35876e-05	-0.147014	-9.46055
-0.676961	-0.9973	-0.965372	-0.899273	0.679823	0.744935	0.761763	0.732389	P25787	PSMA2	Proteasome subunit alpha type-2	-1.61445	6.64285e-08	1.51604e-06	2	8.95647	-15.0865	2.23337e-07	2.3725e-06	-0.0774997	-19.6109
-0.938467	-0.799103	-0.815126	-0.83785	0.806158	0.736291	0.792493	0.712136	P0DMV8;P0DMV9	HSPA1A;HSPA1B	Heat shock 70 kDa protein 1A;Heat shock 70 kDa protein 1B	-1.60941	6.38723e-09	3.65415e-07	23	11.4217	-36.7923	1.40062e-10	4.27966e-08	-0.0429335	-26.6069
-0.51326	-0.764011	-1.37489	-1.37819	0.518197	0.603751	0.598316	0.685769	Q8NFZ4	NLGN2	Neuroligin-2	-1.6091	5.09718e-05	0.000180271	3	1.68087	-8.04518	3.16965e-05	0.000114461	-0.20304	-8.00227
-1.68517	-0.421444	-0.984012	-1.60398	0.751226	0.461205	0.242646	0.269089	O96011;O96011-2	PEX11B	Peroxisomal membrane protein 11B	-1.6047	0.000529111	0.00126466	2	-0.896426	-5.68223	0.000388137	0.000932681	-0.371306	-5.65509
-0.378887	-1.09225	-1.44085	-1.45053	0.377552	0.602968	0.521666	0.551825	Q96RR4;Q96RR4-2;Q96RR4-3;Q96RR4-4;Q96RR4-5;Q96RR4-6;Q96RR4-7	CAMKK2	Calcium/calmodulin-dependent protein kinase kinase 2	-1.60413	0.000133531	0.000397324	1	0.617926	-6.73126	0.00011806	0.000342891	-0.288564	-6.96267
-0.323402	-1.30469	-1.17753	-1.05803	0.43929	0.84187	0.673799	0.595595	P12036;P12036-2	NEFH	Neurofilament heavy polypeptide	-1.60355	7.73489e-05	0.000254858	2	1.22034	-7.38978	5.97336e-05	0.000193215	-0.164137	-7.53814
-0.701425	-0.786236	-1.23317	-1.36418	0.610389	0.198124	0.673312	0.840161	Q96CN7	ISOC1	Isochorismatase domain-containing protein 1	-1.60175	4.00875e-05	0.000148533	3	1.94621	-8.30295	2.49804e-05	9.393e-05	-0.220378	-8.27983
-0.535864	-1.07953	-1.06259	-0.787108	0.682666	0.533884	0.847044	0.863214	P50395	GDI2	Rab GDP dissociation inhibitor beta	-1.59798	4.20214e-06	2.56886e-05	18	4.43645	-12.19	1.24666e-06	8.72809e-06	-0.0672859	-11.3078
-0.492636	-1.36247	-0.979322	-0.729363	0.527574	0.824515	0.783398	0.682632	O43310;O43310-2	CTIF	CBP80/20-dependent translation initiation factor	-1.59548	2.51019e-05	0.000102517	2	2.46341	-8.48932	2.11071e-05	8.14466e-05	-0.0932095	-8.84351
0.0436564	-1.92395	-1.75271	-1.19442	-0.0449908	0.470398	0.556147	0.569967	Q7RTP0;Q7RTP0-2	NIPA1	Magnesium transporter NIPA1	-1.59474	0.0051487	0.00907167	1	-3.36733	-3.90692	0.00409281	0.00733988	-0.409488	-3.84917
-0.663113	-0.446156	-0.951854	-1.01692	0.612783	0.661712	0.924759	1.09384	Q15257;Q15257-2;Q15257-3	PPP2R4	Serine/threonine-protein phosphatase 2A activator	-1.59278	1.11912e-05	5.51708e-05	5	3.35577	-10.1449	5.33311e-06	2.6859e-05	0.0268818	-9.89231
-0.234227	-0.245264	-1.64866	-2.12967	0.566984	0.486132	0.461226	0.592204	P54803	GALC	Galactocerebrosidase	-1.59109	0.00640383	0.0109683	2	-3.60069	-3.78147	0.00491793	0.00863636	-0.268909	-3.69365
-0.608887	-0.599404	-1.43509	-1.35427	0.606678	0.145693	0.751794	0.86145	P08247	SYP	Synaptophysin	-1.59082	0.00023852	0.000644301	3	-0.0211413	-6.49498	0.000152551	0.000423455	-0.204005	-6.38817
-1.85759	-0.384676	-0.499347	-0.613126	1.09955	0.358821	0.710225	0.839856	Q8WXA3;Q8WXA3-2;Q8WXA3-3	RUFY2	RUN and FYVE domain-containing protein 2	-1.5908	0.0015313	0.00314586	1	-2.05726	-4.77774	0.00121764	0.00252355	-0.0432863	-4.76496
0.203594	-0.825207	-2.10051	-1.37591	0.312154	-0.238057	0.718021	1.47122	Q99584	S100A13	Protein S100-A13	-1.59034	0.0180742	0.0274501	1	-4.69658	-3.0559	0.0148017	0.0229217	-0.229336	-2.9833
-2.69797	-0.34722	-0.157217	-0.55429	1.15408	0.573435	0.193097	0.671521	Q5BKT4;Q5I7T1	ALG10;ALG10B	Dol-P-Glc:Glc(2)Man(9)GlcNAc(2)-PP-Dol alpha-1,2-glucosyltransferase;Putative Dol-P-Glc:Glc(2)Man(9)GlcNAc(2)-PP-Dol alpha-1,2-glucosyltransferase	-1.58721	0.0209809	0.0313987	1	-4.85172	-2.95714	0.0172735	0.0262951	-0.14557	-2.88439
-0.470877	-1.16136	-1.1584	-0.709925	0.565986	0.436414	0.874637	0.966274	Q15417-2	CNN3	Calponin-3	-1.58597	4.24918e-05	0.000155563	1	1.88187	-7.72248	4.30766e-05	0.000148039	-0.0821566	-8.21182
-0.799892	-0.737542	-0.880193	-0.692799	0.777213	0.540873	0.862932	1.04903	Q13813	SPTAN1	Spectrin alpha chain, non-erythrocytic 1	-1.58512	7.47068e-07	7.27362e-06	90	6.33366	-16.231	1.23087e-07	1.55841e-06	0.0149527	-14.2557
-1.24523	-1.42468	-0.720511	-0.497854	0.572696	0.72415	0.565319	0.585027	Q96MY1	NOL4L	Nucleolar protein 4-like	-1.58387	5.52701e-05	0.000192899	1	1.59145	-7.48633	5.42653e-05	0.000179002	-0.180136	-7.91043
-0.851345	-1.24365	-1.17046	-0.456958	0.497835	0.449196	0.800566	0.858345	Q6ZWB6	KCTD8	BTB/POZ domain-containing protein KCTD8	-1.58209	3.68723e-05	0.000139274	4	2.03858	-8.53633	2.02384e-05	7.8687e-05	-0.139559	-8.37826
0.0232508	-1.03058	-1.94621	-1.37287	0.250457	-0.0577141	0.641919	1.14468	Q9P273	TENM3	Teneurin-3	-1.57644	0.00681982	0.0116025	1	-3.66785	-3.71081	0.0054591	0.00947544	-0.293383	-3.64924
-0.53517	-0.886165	-0.920996	-0.914724	0.672752	1.01892	0.845346	0.507046	P10909;P10909-2;P10909-4;P10909-5	CLU	Clusterin;Clusterin alpha chain;Clusterin beta chain	-1.57528	3.60079e-06	2.29757e-05	7	4.60661	-12.0323	1.38329e-06	9.47637e-06	-0.0266241	-11.5467
-0.845759	-1.16622	-0.859368	-0.696963	0.639069	0.657483	0.79781	0.638274	Q8WUZ0;Q8WUZ0-2	BCL7C	B-cell CLL/lymphoma 7 protein family member C	-1.57524	5.2892e-07	5.67115e-06	2	6.711	-12.6555	9.23478e-07	6.86954e-06	-0.104459	-14.9243
-0.663261	-0.86975	-0.890982	-0.694395	0.763337	0.628797	0.858581	0.918391	P07195	LDHB	L-lactate dehydrogenase B chain	-1.57187	1.72152e-07	2.67069e-06	14	7.93113	-19.4304	2.8142e-08	5.96815e-07	0.00633973	-17.308
-1.67155	-1.40737	-0.635449	-0.36402	0.497892	0.716023	0.647756	0.345857	Q13177	PAK2	PAK-2p27;PAK-2p34;Serine/threonine-protein kinase PAK 2	-1.57148	0.000636673	0.0014894	8	-1.0992	-5.72094	0.000370536	0.000896666	-0.233858	-5.4933
-1.35242	-1.60645	-0.635286	-0.397434	0.519498	0.760629	0.553935	0.445485	O95684;O95684-2	FGFR1OP	FGFR1 oncogene partner	-1.56778	0.000382703	0.000964948	1	-0.540961	-5.84174	0.000320991	0.000793373	-0.214005	-5.94578
-0.825304	0.0418772	0.0985593	-0.450146	1.3236	2.37504	-0.181567	1.5988	Q9Y625	GPC6	Glypican-6;Secreted glypican-6	-1.56272	0.016047	0.0247582	1	-4.57233	-3.13317	0.0131252	0.0205935	0.497608	-3.06268
-0.578285	-0.665537	-0.947362	-0.819796	0.892907	0.649497	1.09258	0.602846	Q71U36-2	TUBA1A	Tubulin alpha-1A chain	-1.5622	3.16042e-06	2.11372e-05	13	4.75027	-12.6099	9.50576e-07	7.03522e-06	0.0283557	-11.7521
-0.776878	-1.7117	-0.682538	-0.774778	-0.0400506	1.05678	0.5513	0.718406	Q9H0E2	TOLLIP	Toll-interacting protein	-1.55808	0.000860502	0.00190816	3	-1.42879	-5.35808	0.000577048	0.00130998	-0.207432	-5.23626
-0.650411	-1.67281	-0.980939	-0.576374	0.379377	0.662991	0.767214	0.533746	Q86VY4	TSPYL5	Testis-specific Y-encoded-like protein 5	-1.55597	0.000199039	0.000555406	2	0.178064	-6.5043	0.000150997	0.000420541	-0.192151	-6.56349
-1.51656	0.0190785	-0.877829	-1.42011	0.928021	0.593271	0.0804731	0.825423	O14639;O14639-2;O14639-6	ABLIM1	Actin-binding LIM protein 1	-1.55565	0.0024773	0.00477291	2	-2.57925	-4.46366	0.0018615	0.00367387	-0.171029	-4.39034
-1.34553	-1.64597	-0.820857	-0.428021	0.430458	0.47094	0.561624	0.508778	Q8N9I9;Q8N9I9-2	DTX3	Probable E3 ubiquitin-protein ligase DTX3	-1.55304	0.000247528	0.000664632	2	-0.0619348	-6.31245	0.000186799	0.000500878	-0.283571	-6.35268
-1.35847	-1.15482	-0.803048	-0.33526	0.634279	0.414023	0.432389	1.06266	Q13492;Q13492-2;Q13492-3;Q13492-5	PICALM	Phosphatidylinositol-binding clathrin assembly protein	-1.54874	0.000238644	0.000644338	2	-0.0217141	-6.3427	0.000180581	0.000488248	-0.13853	-6.38767
-0.950669	-0.256992	-0.734282	-0.752357	0.970662	0.552838	1.21137	0.75641	P52594;P52594-2;P52594-3;P52594-4	AGFG1	Arf-GAP domain and FG repeat-containing protein 1	-1.5464	3.92391e-05	0.000146225	3	1.96984	-8.30552	2.49218e-05	9.37702e-05	0.0996232	-8.30493
-0.621224	-0.797549	-0.978468	-0.820208	0.640444	0.476878	0.807051	1.03802	P35611;P35611-2;P35611-3;P35611-6	ADD1	Alpha-adducin	-1.54496	3.46806e-06	2.2406e-05	16	4.64798	-12.5328	9.98525e-07	7.2789e-06	-0.0318814	-11.6055
-0.328659	-1.01355	-1.14329	-1.14637	0.476904	0.448616	0.685918	0.933083	P46108	CRK	Adapter molecule crk	-1.5441	7.58774e-05	0.000251145	6	1.24154	-7.83351	3.87184e-05	0.000135701	-0.135918	-7.55904
-2.29222	-1.23195	-0.421189	-0.403909	0.701314	0.415666	0.36554	0.342602	P32321;P32321-2	DCTD	Deoxycytidylate deaminase	-1.5436	0.00516587	0.00909367	2	-3.3709	-3.92949	0.00396072	0.00714031	-0.315518	-3.84678
-2.31664	-3.1712	-0.595067	0.388051	-0.0931855	0.310594	0.260087	-0.00410894	Q9P2P6	STARD9	StAR-related lipid transfer protein 9	-1.54206	0.0643476	0.0858557	1	-5.98912	-2.22023	0.0556069	0.0753308	-0.652685	-2.15384
-0.868024	-0.652624	-0.8731	-0.757287	0.773962	0.607074	0.763867	0.864566	P62258	YWHAE	14-3-3 protein epsilon	-1.54013	9.8348e-08	1.90895e-06	30	8.53523	-22.4192	8.63656e-09	2.9217e-07	-0.0176958	-18.6284
-0.851504	-0.414305	-0.954245	-0.815206	0.889232	0.38845	0.846484	1.00085	Q9C0C4	SEMA4C	Semaphorin-4C	-1.54007	1.74226e-05	7.70174e-05	4	2.86687	-9.42614	9.45014e-06	4.27566e-05	0.0112196	-9.30521
-0.436175	-0.587195	-1.33766	-1.34243	0.596849	0.401712	0.611758	0.846286	Q99757	TXN2	Thioredoxin, mitochondrial	-1.54002	0.000183432	0.00052032	1	0.268001	-6.42816	0.000164214	0.00044857	-0.155858	-6.64373
-0.605328	-0.846328	-0.97502	-0.66325	0.684438	0.642146	0.863666	0.876419	Q12765;Q12765-2	SCRN1	Secernin-1	-1.53915	5.75153e-07	6.07661e-06	16	6.61951	-16.3565	1.15584e-07	1.49134e-06	-0.00290732	-14.7594
-0.431035	-1.41592	-0.898543	-0.831006	0.507534	0.885008	0.783255	0.40291	Q96HF1	SFRP2	Secreted frizzled-related protein 2	-1.5388	9.30931e-05	0.000296677	3	1.01585	-7.39726	5.92893e-05	0.000192189	-0.124725	-7.33891
-0.587983	-0.741103	-0.813049	-0.906038	0.819187	0.912192	0.55987	0.814826	Q16527	CSRP2	Cysteine and glycine-rich protein 2	-1.53856	4.87681e-07	5.33612e-06	7	6.79959	-15.7559	1.56846e-07	1.86678e-06	0.00723782	-15.0857
-0.834722	-0.96687	-0.421835	-0.505568	0.895426	0.96635	1.10366	0.457704	P83876	TXNL4A	Thioredoxin-like protein 4A	-1.53803	2.61641e-05	0.000105599	1	2.41762	-8.10939	2.98544e-05	0.000108683	0.0867685	-8.79235
-1.11544	-1.13596	-0.857691	-0.752929	0.586858	0.78822	0.387932	0.525598	Q9Y2Q5	LAMTOR2	Ragulator complex protein LAMTOR2	-1.53766	1.84608e-06	1.3928e-05	5	5.34168	-12.8323	8.26182e-07	6.29842e-06	-0.196676	-12.6337
-1.32199	-0.602901	-0.814547	-0.893992	0.681916	0.578713	0.583396	0.660536	Q96Q04	LMTK3	Serine/threonine-protein kinase LMTK3	-1.5345	6.37483e-06	3.55591e-05	3	3.97692	-10.4275	4.29955e-06	2.25495e-05	-0.141108	-10.6851
-0.508327	-0.754557	-1.08752	-1.2246	0.653254	0.535446	0.897413	0.469118	P63165	SUMO1	Small ubiquitin-related modifier 1	-1.53256	2.38456e-05	9.86293e-05	2	2.52014	-8.48886	2.11158e-05	8.14466e-05	-0.127471	-8.90723
-0.775313	-0.521092	-1.06839	-1.31527	0.690254	0.606199	0.501587	0.650919	Q13487	SNAPC2	snRNA-activating protein complex subunit 2	-1.53225	1.67495e-05	7.44537e-05	1	2.91039	-8.50331	2.08444e-05	8.06664e-05	-0.153887	-9.35622
-1.06512	-0.736372	-0.572007	-1.08037	0.770719	0.887561	0.571119	0.44065	O14579;O14579-2	COPE	Coatomer subunit epsilon	-1.53098	8.69994e-06	4.4994e-05	7	3.63378	-10.6659	3.59891e-06	1.95427e-05	-0.0979784	-10.2404
-0.597427	-1.14873	-0.92973	-0.604252	0.596093	0.616028	0.791069	0.838794	Q969J3	LOH12CR1	Loss of heterozygosity 12 chromosomal region 1 protein	-1.53053	5.09101e-06	2.984e-05	1	4.22494	-9.5837	8.31038e-06	3.86492e-05	-0.0547697	-11.0172
-1.09693	-0.71465	-0.610518	-1.30319	0.728421	0.428365	0.573251	0.664117	Q99436	PSMB7	Proteasome subunit beta type-7	-1.52986	1.5269e-05	6.94611e-05	6	3.01262	-9.80545	6.95617e-06	3.33775e-05	-0.166392	-9.47699
-0.564335	-0.754268	-1.07482	-0.749286	0.613576	0.478761	0.658988	1.22292	P09486	SPARC	SPARC	-1.52924	3.19812e-05	0.00012377	8	2.19581	-8.93402	1.42884e-05	6.03403e-05	-0.0210588	-8.54802
-1.25438	-0.898143	-1.08107	-1.01277	0.54602	0.277705	0.37754	0.666304	Q96JQ0	DCHS1	Protocadherin-16	-1.52848	1.04483e-06	9.3172e-06	2	5.96636	-11.7865	1.63083e-06	1.06865e-05	-0.297349	-13.633
-0.878662	-1.02876	-0.856978	-0.680493	0.642081	0.577469	0.720645	0.728544	P48681	NES	Nestin	-1.52841	1.42715e-07	2.35782e-06	63	8.13385	-21.5568	1.19463e-08	3.54427e-07	-0.0970187	-17.74
-0.51965	-0.95989	-0.757955	-0.955529	0.655719	1.14102	0.618735	0.500632	Q9H7C9	AAMDC	Mth938 domain-containing protein	-1.52728	1.59015e-05	7.16121e-05	2	2.96778	-8.89195	1.48155e-05	6.20716e-05	-0.0346149	-9.42386
-0.720075	-0.0605601	-1.48094	-1.84245	0.675234	0.531606	0.214855	0.57967	Q9BRQ6	CHCHD6	MICOS complex subunit MIC25	-1.52635	0.00320016	0.00597226	5	-2.85593	-4.34995	0.00217847	0.00420653	-0.262833	-4.19727
-0.737001	-0.855002	-0.732129	-0.653938	0.793507	0.702537	0.890563	0.728818	P30085	CMPK1	UMP-CMP kinase	-1.52337	3.73786e-08	1.04804e-06	7	9.57016	-22.1961	9.38161e-09	3.03964e-07	0.0171695	-21.1415
-1.55555	-0.485834	-0.53256	-0.458164	0.984486	0.459979	0.568741	1.0417	Q8IYK8	REM2	GTP-binding protein REM 2	-1.52175	0.000559079	0.00132759	1	-0.956816	-5.52498	0.000469633	0.00109864	0.00284938	-5.6066
-0.69009	-1.0052	-0.868009	-0.609573	0.669298	0.730074	0.584836	0.928984	O75663	TIPRL	TIP41-like protein	-1.52151	1.14003e-06	9.79181e-06	7	5.87077	-14.0606	3.95381e-07	3.60291e-06	-0.0324593	-13.4753
-0.3611	-1.06537	-1.19871	-0.743425	0.391183	0.604547	0.783029	0.934797	Q9NY47;Q9NY47-2	CACNA2D2	Voltage-dependent calcium channel subunit alpha-2/delta-2;Voltage-dependent calcium channel subunit alpha-2-2;Voltage-dependent calcium channel subunit delta-2	-1.52054	7.26938e-05	0.000242534	4	1.28886	-7.76546	4.13283e-05	0.000142958	-0.0818805	-7.60583
-0.805637	-0.538481	-0.891873	-0.850353	0.796251	0.656729	0.774205	0.762071	P67809	YBX1	Nuclease-sensitive element-binding protein 1	-1.5189	2.13748e-07	3.04044e-06	19	7.69674	-19.2911	2.98584e-08	6.21907e-07	-0.012136	-16.822
-0.567371	-0.801968	-1.08037	-0.933296	0.633951	0.705382	0.403584	0.940793	P07602;P07602-2;P07602-3	PSAP	Prosaposin;Saposin-A;Saposin-B;Saposin-B-Val;Saposin-C;Saposin-D	-1.51668	7.53232e-06	4.01908e-05	10	3.79283	-11.0507	2.72069e-06	1.56634e-05	-0.0874114	-10.4444
-0.569377	-1.17295	-1.01875	-0.191592	0.617055	0.233304	0.916266	1.34513	Q96HH4	TMEM169	Transmembrane protein 169	-1.51611	0.000846255	0.00188301	1	-1.41054	-5.20444	0.000699905	0.00154968	0.0198866	-5.2503
-0.523077	-0.48729	-1.24754	-1.26583	0.635559	0.476231	0.467785	0.960179	P23468-2	PTPRD	Receptor-type tyrosine-protein phosphatase delta	-1.51587	0.000150265	0.000439051	1	0.487771	-6.57938	0.000139099	0.000392466	-0.122998	-6.84277
-0.806326	-0.929594	-0.807959	-0.752689	0.671455	0.752712	0.470013	0.87011	Q8ND24	RNF214	RING finger protein 214	-1.51521	3.25533e-07	3.98011e-06	4	7.23992	-15.3693	1.92022e-07	2.14947e-06	-0.0665347	-15.9141
-1.04604	-0.429809	-1.10087	-1.68913	0.62421	0.613337	0.267223	0.290054	P30622;P30622-1;P30622-2	CLIP1	CAP-Gly domain-containing linker protein 1	-1.51517	0.000312495	0.000813603	2	-0.31827	-6.09931	0.000237862	0.000614354	-0.308878	-6.1327
-0.607339	-1.08065	-0.877772	-0.806727	0.5981	0.73925	0.785299	0.565147	Q13555;Q13555-10;Q13555-2;Q13555-3;Q13555-4;Q13555-5;Q13555-6;Q13555-7;Q13555-8;Q13555-9	CAMK2G	Calcium/calmodulin-dependent protein kinase type II subunit gamma	-1.51507	9.60681e-07	8.69983e-06	3	6.05836	-12.9255	7.79478e-07	6.0305e-06	-0.0855862	-13.7864
-0.455988	-0.728394	-1.23423	-1.31019	0.542914	0.557464	0.559331	0.668265	Q9NRZ5;Q9NRZ5-2	AGPAT4	1-acyl-sn-glycerol-3-phosphate acyltransferase delta	-1.51419	4.92319e-05	0.000175824	2	1.71923	-7.76657	4.12844e-05	0.000142891	-0.175103	-8.04192
-0.782887	-1.14045	-0.910004	-0.644005	0.4967	0.501779	0.752744	0.826564	Q5VT25;Q5VT25-2;Q5VT25-3;Q5VT25-4;Q5VT25-5;Q5VT25-6	CDC42BPA	Serine/threonine-protein kinase MRCK alpha	-1.51378	3.22676e-06	2.14424e-05	5	4.7274	-11.9331	1.47783e-06	9.89049e-06	-0.112445	-11.7191
-0.73514	-0.995303	-0.79429	-0.583386	0.695549	0.625099	0.791468	0.832162	Q9NRW1-2	RAB6B	Ras-related protein Rab-6B	-1.5131	4.42949e-07	4.97741e-06	3	6.90451	-14.0265	4.03232e-07	3.66095e-06	-0.0204802	-15.2791
-1.01376	-0.875304	-0.537552	-0.510294	0.871031	0.629077	1.05605	0.558344	Q9UL18	AGO1	Protein argonaute-1	-1.51285	1.33934e-05	6.26386e-05	1	3.15739	-8.67798	1.78514e-05	7.1113e-05	0.0221994	-9.65031
-2.09156	0.0271606	-0.814174	-1.84879	0.875288	0.330645	0.163428	-0.0466772	P49069	CAMLG	Calcium signal-modulating cyclophilin ligand	-1.51251	0.0121982	0.0194106	1	-4.28439	-3.31206	0.00996043	0.0160556	-0.425585	-3.24747
-0.621431	-0.654266	-0.922607	-1.41446	0.616157	0.239447	0.699529	0.87073	P05067;P05067-11;P05067-7;P05067-8;P05067-9	APP	Amyloid beta A4 protein;Beta-amyloid protein 40;Beta-amyloid protein 42;C31;C80;C83;C99;Gamma-secretase C-terminal fragment 50;Gamma-secretase C-terminal fragment 57;Gamma-secretase C-terminal fragment 59;N-APP;P3(40);P3(42);Soluble APP-alpha;Soluble APP-beta	-1.50966	9.17053e-05	0.000293055	6	1.03242	-7.62216	4.74842e-05	0.000160352	-0.148363	-7.35491
-0.715173	-0.817928	-0.65283	-0.637251	0.80979	0.666288	0.983753	0.744945	P00338;P00338-3	LDHA	L-lactate dehydrogenase A chain	-1.50699	1.51567e-07	2.45359e-06	10	8.06883	-19.3012	2.97307e-08	6.21907e-07	0.0476991	-17.6002
-1.41214	0.0751007	-1.25731	-1.76887	0.743983	0.14338	0.0561941	0.714307	Q8WW01	TSEN15	tRNA-splicing endonuclease subunit Sen15	-1.50527	0.00520637	0.00915116	2	-3.37927	-3.92058	0.00401235	0.00721556	-0.338168	-3.84117
-0.960493	-0.928292	-0.786001	-0.606668	0.701314	0.609292	0.53853	0.866434	Q86SK9-2	SCD5	Stearoyl-CoA desaturase 5	-1.49926	8.38962e-07	7.91719e-06	8	6.20671	-14.8293	2.56827e-07	2.63237e-06	-0.0707355	-14.0374
-0.705147	-0.753357	-0.854804	-0.769599	0.762345	0.558352	0.819601	0.772412	Q99497	PARK7	Protein deglycase DJ-1	-1.4989	6.71056e-08	1.51604e-06	11	8.94561	-22.0933	9.74879e-09	3.07324e-07	-0.0212745	-19.5849
-0.737659	-0.590326	-0.737516	-0.699078	0.964769	1.02675	0.817029	0.409651	O00299	CLIC1	Chloride intracellular channel protein 1	-1.49569	4.96445e-06	2.92156e-05	14	4.2527	-11.8767	1.53467e-06	1.01822e-05	0.0567026	-11.0549
-0.0684499	0.0977824	-0.0765008	-1.45469	1.31199	2.03335	1.24638	-0.117299	Q9BQE3	TUBA1C	Tubulin alpha-1C chain	-1.49407	0.0194076	0.0292998	1	-4.77072	-3.00334	0.0160679	0.0246405	0.371569	-2.93601
-0.924451	-0.657861	-0.744933	-0.574204	0.850554	0.615916	0.787074	0.81373	Q16775;Q16775-2	HAGH	Hydroxyacylglutathione hydrolase, mitochondrial	-1.49218	3.45459e-07	4.17991e-06	5	7.17528	-15.808	1.5268e-07	1.83216e-06	0.0207281	-15.7897
-1.06984	-0.670656	-0.758027	-0.489756	0.811481	0.393598	0.70834	1.06592	Q9H9H4	VPS37B	Vacuolar protein sorting-associated protein 37B	-1.4919	2.61063e-05	0.000105511	3	2.42006	-8.73006	1.70537e-05	6.87808e-05	-0.00111676	-8.79507
-0.82775	-0.508778	-0.794074	-1.03003	0.763047	0.673858	0.879063	0.489262	Q9NQW7-3	XPNPEP1	Xaa-Pro aminopeptidase 1	-1.49147	3.53982e-06	2.27109e-05	13	4.62542	-12.4447	1.05654e-06	7.64485e-06	-0.0444258	-11.5734
0.452821	-0.708293	-2.14732	-1.16919	0.282224	-0.385857	0.685898	1.80652	Q14527;Q14527-2	HLTF	Helicase-like transcription factor	-1.49019	0.0449854	0.062525	1	-5.63226	-2.45338	0.0383598	0.053972	-0.1479	-2.38592
-0.628946	-0.997422	-0.825802	-0.763203	0.627611	0.596647	0.664784	0.850615	Q03169	TNFAIP2	Tumor necrosis factor alpha-induced protein 2	-1.48876	4.49211e-07	5.01878e-06	5	6.8892	-15.3029	1.98913e-07	2.18879e-06	-0.0594645	-15.2508
-0.737718	-0.730686	-0.85755	-0.641575	0.651521	0.800852	0.698704	0.814928	Q16643-3	DBN1	Drebrin	-1.48338	4.75455e-08	1.20679e-06	23	9.31395	-25.5145	2.95615e-09	1.59632e-07	-0.000190505	-20.4875
-0.655398	-0.71663	-0.878338	-0.747321	0.991889	0.497197	0.694724	0.749893	Q13867	BLMH	Bleomycin hydrolase	-1.48285	1.17767e-06	1.00265e-05	3	5.83516	-12.5924	9.61248e-07	7.09226e-06	-0.00799799	-13.417
-0.773945	-0.82268	-0.424913	-0.783361	0.79818	0.964906	0.947153	0.410317	P10599;P10599-2	TXN	Thioredoxin	-1.48136	1.03382e-05	5.18014e-05	6	3.44331	-10.3392	4.59636e-06	2.38487e-05	0.039457	-10.0008
-0.895973	-0.608739	-0.727136	-0.638163	0.801471	0.648579	0.803672	0.799156	P52209;P52209-2	PGD	6-phosphogluconate dehydrogenase, decarboxylating	-1.48072	1.34584e-07	2.29124e-06	24	8.19718	-21.2523	1.34363e-08	3.78552e-07	0.0228583	-17.8772
0.173373	-2.34881	-1.20363	-0.330153	0.00971587	0.733212	0.934477	0.535179	Q9BTE1	DCTN5	Dynactin subunit 5	-1.48045	0.0218642	0.0326034	2	-4.89449	-2.93837	0.0177898	0.026955	-0.187079	-2.85714
0.523489	-0.697778	-0.391661	-0.560696	0.698101	2.94216	-0.632683	1.78086	O00244	ATOX1	Copper transport protein ATOX1	-1.47877	0.0731057	0.0963073	1	-6.11447	-2.13471	0.0636963	0.0851621	0.457724	-2.07097
-0.727672	-1.15318	-0.926784	-0.648202	0.5191	0.555446	0.631405	0.736345	Q9H0Q0	FAM49A	Protein FAM49A	-1.47453	2.10357e-06	1.53159e-05	2	5.19816	-10.9175	2.99437e-06	1.68889e-05	-0.126693	-12.4143
-0.80279	-0.601401	-0.749224	-0.536525	0.880134	0.575546	0.855906	0.893321	Q9BWM7	SFXN3	Sideroflexin-3	-1.47371	5.61987e-07	5.96997e-06	10	6.64479	-16.0003	1.38342e-07	1.68846e-06	0.064371	-14.8048
-1.13499	-0.582228	-0.926232	-0.837593	0.724303	0.258509	0.545801	0.870215	Q15768	EFNB3	Ephrin-B3	-1.46997	2.01637e-05	8.65942e-05	2	2.70544	-8.59545	1.92017e-05	7.5461e-05	-0.135277	-9.11808
-1.74219	-0.116941	-1.13959	-1.59748	0.694393	-0.00785779	0.0757141	0.51876	Q9H5K3	POMK	Protein O-mannose kinase	-1.4693	0.00367827	0.00675218	2	-3.00603	-4.16459	0.00282644	0.00529935	-0.414399	-4.09398
-0.326916	-0.89237	-1.29731	-1.11337	0.574181	0.504612	0.559295	0.59361	Q92558	WASF1	Wiskott-Aldrich syndrome protein family member 1	-1.46542	7.16265e-05	0.000239797	6	1.30519	-7.89609	3.64783e-05	0.000128856	-0.174783	-7.62203
-0.673544	-1.06919	-0.842593	-0.657585	0.56183	0.711705	0.592449	0.735094	Q9Y3D6	FIS1	Mitochondrial fission 1 protein	-1.461	8.92825e-07	8.26501e-06	2	6.13859	-11.7825	1.63523e-06	1.07033e-05	-0.0802292	-13.9216
-1.08054	-0.758562	-0.576401	-0.656087	0.735332	0.789395	0.66732	0.579988	Q9BX40	LSM14B	Protein LSM14 homolog B	-1.46091	1.93369e-06	1.4421e-05	4	5.29073	-12.4078	1.08196e-06	7.79972e-06	-0.0374448	-12.5554
-0.497668	-0.787875	-0.978279	-0.893702	0.544358	0.886039	0.680493	0.566773	Q5T5U3	ARHGAP21	Rho GTPase-activating protein 21	-1.4588	3.37405e-06	2.21344e-05	6	4.67825	-12.0188	1.39581e-06	9.516e-06	-0.0599826	-11.6487
-0.215261	-0.276232	-1.29014	-1.14376	0.911154	0.430378	0.827703	0.723287	Q92796;Q92796-2;Q92796-3	DLG3	Disks large homolog 3	-1.45448	0.000705698	0.00162097	5	-1.21189	-5.58925	0.000434259	0.00102868	-0.00410818	-5.40461
-0.597375	-0.689188	-0.95307	-1.05092	0.619388	0.613474	0.646533	0.644585	O15020	SPTBN2	Spectrin beta chain, non-erythrocytic 2	-1.45363	1.06233e-06	9.41429e-06	27	5.94815	-15.3099	1.98171e-07	2.18475e-06	-0.0958215	-13.6028
-1.196	-0.715308	-0.4998	-0.49561	0.85864	0.59668	0.766146	0.676975	P56134;P56134-2;P56134-3;P56134-4	ATP5J2	ATP synthase subunit f, mitochondrial	-1.45129	2.17727e-05	9.16813e-05	2	2.62062	-8.50083	2.08906e-05	8.07701e-05	-0.00103424	-9.02105
-0.659797	-1.2111	-0.709975	-0.650982	0.666263	0.815484	0.689425	0.393942	O94903	PROSC	Proline synthase co-transcribed bacterial homolog protein	-1.44924	1.35881e-05	6.31942e-05	4	3.14145	-9.70594	7.53095e-06	3.55632e-05	-0.0833421	-9.6311
-1.03806	-0.831587	-0.741482	-0.304063	0.741536	0.345776	0.662422	1.13181	Q8TBF2;Q8TBF2-2;Q8TBF2-3;Q8TBF2-4;Q8TBF2-5;Q8TBF2-6;Q8TBF2-7;Q8TBF2-8	FAM213B	Prostamide/prostaglandin F synthase	-1.44918	0.000111437	0.000343108	2	0.817402	-6.97	9.17183e-05	0.000276292	-0.00420563	-7.14942
-0.864572	-0.805033	-0.711433	-0.647675	0.737816	0.561512	0.693354	0.774799	O75122;O75122-3	CLASP2	CLIP-associating protein 2	-1.44905	9.39813e-08	1.87705e-06	11	8.58408	-21.1015	1.42506e-08	3.90185e-07	-0.0326539	-18.7396
-0.969463	-0.491092	-0.648855	-1.07655	0.771978	0.652456	0.643452	0.540459	P06733	ENO1	Alpha-enolase	-1.44858	6.66439e-06	3.6736e-05	23	3.92792	-11.5406	1.92871e-06	1.2134e-05	-0.0722017	-10.6205
-0.500549	-0.886665	-1.00076	-0.833093	0.434619	0.694585	0.662892	0.776874	Q9HAN9	NMNAT1	Nicotinamide/nicotinic acid mononucleotide adenylyltransferase 1	-1.44751	3.46552e-06	2.2406e-05	4	4.64879	-11.5418	1.92716e-06	1.2134e-05	-0.0815118	-11.6067
-1.11016	-0.675021	-0.0920154	-0.780729	1.08021	1.08813	0.880202	0.0814544	Q9BTD8;Q9BTD8-2;Q9BTD8-3;Q9BTD8-4	RBM42	RNA-binding protein 42	-1.44698	0.00103735	0.00225068	3	-1.63292	-5.19159	0.000711407	0.00156978	0.0590078	-5.08057
-0.611602	-0.728814	-0.822317	-0.745836	0.735582	0.705159	0.80943	0.627593	Q01518;Q01518-2	CAP1	Adenylyl cyclase-associated protein 1	-1.44658	5.07414e-08	1.25392e-06	21	9.24453	-25.2693	3.20291e-09	1.65304e-07	-0.00385063	-20.3141
-0.547374	-0.758379	-0.848925	-0.671249	0.571019	0.572442	0.857101	0.958777	Q3YEC7	RABL6	Rab-like protein 6	-1.44632	1.94808e-06	1.45098e-05	6	5.28258	-12.9252	7.79664e-07	6.0305e-06	0.0166765	-12.5429
-0.852234	-0.560968	-0.606881	-0.583321	0.839571	0.808285	0.541463	0.985993	Q9UPR0;Q9UPR0-2;Q9UPR0-3	PLCL2	Inactive phospholipase C-like protein 2	-1.44468	1.64247e-06	1.27881e-05	1	5.47006	-10.381	4.45287e-06	2.32282e-05	0.0714886	-12.8332
-0.60416	-0.580054	-0.748758	-1.09656	0.731732	0.933699	0.614959	0.468638	P82909	MRPS36	28S ribosomal protein S36, mitochondrial	-1.44464	1.03645e-05	5.18402e-05	2	3.44051	-9.22667	1.11493e-05	4.90367e-05	-0.0350626	-9.99728
-0.596234	-0.705461	-0.762078	-0.722453	0.732349	0.667556	0.771893	0.8203	P22061;P22061-2	PCMT1	Protein-L-isoaspartate(D-aspartate) O-methyltransferase	-1.44458	2.70485e-08	8.7153e-07	8	9.91325	-23.9756	4.95326e-09	2.13981e-07	0.0257339	-22.0527
-0.853151	-1.6324	-0.702624	-0.260104	0.572668	0.603155	0.496243	0.651352	Q9UNW9	NOVA2	RNA-binding protein Nova-2	-1.44292	0.000563396	0.00133499	3	-0.965247	-5.70149	0.000379267	0.000915516	-0.140608	-5.59986
-0.950288	-0.60732	-0.813021	-0.610335	0.685176	0.430116	0.783654	0.886287	Q9NZ32	ACTR10	Actin-related protein 10	-1.44155	3.34339e-06	2.20075e-05	5	4.6883	-11.8543	1.55795e-06	1.03015e-05	-0.0244665	-11.6631
-0.618325	-0.866807	-0.890937	-0.775534	0.634036	0.264314	0.709677	1.00435	Q9ULH0-2	KIDINS220	Kinase D-interacting substrate of 220 kDa	-1.441	1.57722e-05	7.12496e-05	8	2.97681	-9.88217	6.54626e-06	3.17355e-05	-0.0674034	-9.43453
-0.19398	-1.14465	-1.08282	-1.26205	0.370673	0.855435	0.681885	0.165855	Q96BY7	ATG2B	Autophagy-related protein 2 homolog B	-1.43934	0.000596671	0.00140371	1	-1.02812	-5.44289	0.000519454	0.00119789	-0.201206	-5.54969
-0.802398	-0.763308	-1.04941	-0.803538	0.503592	0.456651	0.545128	0.827153	Q06323;Q06323-2;Q06323-3	PSME1	Proteasome activator complex subunit 1	-1.43779	1.06778e-06	9.41429e-06	6	5.94254	-13.9861	4.12754e-07	3.72052e-06	-0.135766	-13.5935
-1.04953	-0.62332	-0.963025	-0.748724	0.581593	0.430013	0.675229	0.674888	P10645	CHGA	AL-11;Catestatin;Chromogranin-A;EA-92;ER-37;ES-43;GE-25;GR-44;GV-19;LF-19;Pancreastatin;p-Glu serpinin precursor;Serpinin;Serpinin-RRG;SS-18;Vasostatin-1;Vasostatin-2;WA-8;WE-14	-1.43658	1.59467e-06	1.25508e-05	3	5.5025	-12.1117	1.3125e-06	9.08009e-06	-0.127859	-12.8841
-0.333788	-1.71221	-0.687241	-0.399198	0.391223	0.986201	0.919492	0.305663	Q99963;Q99963-3;Q99963-4	SH3GL3	Endophilin-A3	-1.43375	0.00236093	0.00456379	1	-2.52716	-4.42943	0.00195134	0.00382271	-0.066232	-4.4271
-1.34554	-1.05796	-0.944071	-0.589654	0.751231	0.4685	0.253854	0.315392	Q9NVS9;Q9NVS9-3	PNPO	Pyridoxine-5'-phosphate oxidase	-1.43155	4.48149e-05	0.000162943	4	1.82307	-8.27903	2.55322e-05	9.57342e-05	-0.26853	-8.15006
-0.375981	-1.13842	-0.998243	-1.06753	0.41382	0.728526	0.474239	0.528327	Q9P0K7;Q9P0K7-2;Q9P0K7-3;Q9P0K7-4	RAI14	Ankycorbin	-1.43127	3.98174e-05	0.000147814	7	1.95368	-8.62699	1.86728e-05	7.37305e-05	-0.179408	-8.28776
-0.199898	-0.832595	-1.13876	-1.56778	0.407173	0.943095	0.460131	0.171774	P16083	NQO2	Ribosyldihydronicotinamide dehydrogenase [quinone]	-1.4303	0.00135495	0.00282925	1	-1.9241	-4.82824	0.00113884	0.00237884	-0.219607	-4.86287
-1.84511	-0.0556962	-0.555147	-0.817143	0.947383	0.500008	-0.0439691	1.03825	Q6PI78	TMEM65	Transmembrane protein 65	-1.42869	0.00755144	0.0126661	2	-3.77643	-3.65406	0.00593945	0.0102059	-0.103928	-3.57773
-0.232342	-0.401646	-1.44309	-2.48726	0.276982	0.369571	0.292904	0.204218	Q9Y217	MTMR6	Myotubularin-related protein 6	-1.427	0.0155167	0.0240784	3	-4.53716	-3.18528	0.0121074	0.0191356	-0.427583	-3.08518
-0.710538	-0.41365	-1.1806	-1.21056	0.671418	0.0889667	0.724919	0.705444	Q9BXS5;Q9BXS5-2	AP1M1	AP-1 complex subunit mu-1	-1.42653	0.000229504	0.000624575	5	0.0212685	-6.63008	0.00013165	0.000375443	-0.165576	-6.42522
-1.19677	-1.47206	-1.10528	-0.0260073	0.570838	-0.160814	0.776787	0.712307	P20338	RAB4A	Ras-related protein Rab-4A	-1.42481	0.00329241	0.00612483	4	-2.88659	-4.31289	0.00229399	0.00440954	-0.237625	-4.17609
-0.719751	-1.22877	-0.630337	-0.543761	0.718417	0.901917	0.266087	0.68069	P20337	RAB3B	Ras-related protein Rab-3B	-1.42243	7.0102e-05	0.000235368	5	1.32895	-7.86645	3.75209e-05	0.000132139	-0.0694388	-7.64564
-0.353346	-0.884068	-1.21343	-0.788913	0.513443	0.36911	0.680231	0.885338	P42684;P42684-5;P42684-6;P42684-7	ABL2	Abelson tyrosine-protein kinase 2	-1.42197	8.2679e-05	0.000269678	4	1.14678	-7.60935	4.80819e-05	0.000161995	-0.0989541	-7.466
-0.921617	-0.818238	-0.677496	-0.620693	0.733054	0.761295	0.571578	0.583759	Q8TD19	NEK9	Serine/threonine-protein kinase Nek9	-1.42193	3.24064e-07	3.97882e-06	6	7.24484	-16.3194	1.17749e-07	1.51258e-06	-0.0485447	-15.9237
-0.3962	-0.572439	-0.969724	-0.958123	0.728626	0.361737	1.06213	0.632592	Q9H4M3;Q9H4M3-2	FBXO44	F-box only protein 44	-1.42039	6.94642e-05	0.00023363	1	1.33904	-7.14568	7.64754e-05	0.000237489	-0.0139258	-7.65569
-0.598986	-0.939633	-0.936885	-0.676564	0.636478	0.534757	0.561609	0.787007	P09455	RBP1	Retinol-binding protein 1	-1.41798	1.10558e-06	9.60916e-06	7	5.90441	-14.1279	3.80408e-07	3.5048e-06	-0.0790272	-13.5306
-0.808085	-0.820298	-0.716608	-0.703006	0.669246	0.738863	0.592487	0.61891	P04792	HSPB1	Heat shock protein beta-1	-1.41688	2.45902e-08	8.24194e-07	14	10.014	-27.6031	1.53729e-09	1.08018e-07	-0.0535613	-22.3284
-0.265072	-0.698204	-1.25347	-1.25806	0.267539	0.609841	0.762481	0.549987	Q8TAT2	FGFBP3	Fibroblast growth factor-binding protein 3	-1.41617	0.000352435	0.000901583	3	-0.450456	-6.10624	0.000235979	0.000610032	-0.160621	-6.02129
-2.10694	-0.62002	-0.450068	-0.734464	0.788497	0.340012	0.286395	0.334402	Q86VP3;Q86VP3-2;Q86VP3-3;Q86VP3-4	PACS2	Phosphofurin acidic cluster sorting protein 2	-1.4152	0.00417046	0.00753707	2	-3.14116	-4.0683	0.00324221	0.00599511	-0.270273	-4.00181
-0.505297	-1.07851	-0.875165	-0.728875	0.503963	0.708765	0.636144	0.618865	O60784;O60784-2;O60784-3;O60784-4	TOM1	Target of Myb protein 1	-1.4139	3.74522e-06	2.36642e-05	1	4.56329	-9.60581	8.16303e-06	3.8055e-05	-0.0900139	-11.4855
-1.03568	-0.42237	-0.739558	-1.13481	0.757358	0.613983	0.531604	0.402853	P62310	LSM3	U6 snRNA-associated Sm-like protein LSm3	-1.40955	2.98419e-05	0.000117118	1	2.2723	-7.83949	3.84977e-05	0.00013509	-0.128327	-8.63164
-0.789033	-0.692205	-0.65123	-0.645481	0.802824	0.717725	0.911751	0.416227	Q9ULV4;Q9ULV4-2;Q9ULV4-3	CORO1C	Coronin-1C	-1.40662	1.67848e-06	1.30171e-05	14	5.44624	-13.9982	4.09871e-07	3.70112e-06	0.00882221	-12.796
-1.61381	-0.270172	-0.515299	-1.06095	0.837504	0.660416	0.372964	0.29531	P84090	ERH	Enhancer of rudimentary homolog	-1.40661	0.00136519	0.00284756	4	-1.9323	-5.00415	0.000904696	0.0019455	-0.161755	-4.85681
-0.632478	-1.0776	-0.742665	-0.699497	0.562057	0.518652	0.646033	0.741639	P52907	CAPZA1	F-actin-capping protein subunit alpha-1	-1.40516	1.62967e-06	1.27062e-05	9	5.47866	-13.685	4.92118e-07	4.2021e-06	-0.0854824	-12.8467
-0.585899	-0.941111	-0.498947	-0.576328	0.842633	0.862715	1.02903	0.280994	Q9NS69	TOMM22	Mitochondrial import receptor subunit TOM22 homolog	-1.40441	4.95023e-05	0.000176574	4	1.71318	-8.161	2.84594e-05	0.000104387	0.0516359	-8.03566
0.788913	-0.222315	-2.36382	-2.63222	0.0422537	0.373248	-0.121051	0.892876	Q9NRY5	FAM114A2	Protein FAM114A2	-1.40419	0.101852	0.129582	2	-6.43474	-1.91746	0.0897324	0.115881	-0.405264	-1.85432
-0.908284	-0.579044	-0.574204	-0.716645	0.564055	1.04854	0.55954	0.660913	Q86YS7-2;Q86YS7-3;Q86YS7-4	C2CD5	C2 domain-containing protein 5	-1.40281	6.90305e-06	3.75897e-05	5	3.8891	-10.7739	3.32436e-06	1.83974e-05	0.00685901	-10.5696
-1.62191	-1.45793	-0.706015	-0.046271	0.454941	0.0629475	0.473522	0.787413	Q9BQ04	RBM4B	RNA-binding protein 4B	-1.40274	0.00403339	0.00734397	2	-3.10522	-4.09049	0.00314088	0.00584108	-0.256663	-4.02625
-0.450205	-0.739617	-0.85686	-0.419775	0.714317	0.415741	0.854557	1.15445	Q9BW30	TPPP3	Tubulin polymerization-promoting protein family member 3	-1.40138	4.51802e-05	0.000163863	1	1.8141	-7.48251	5.44705e-05	0.000179374	0.0840765	-8.14068
-0.86768	-1.03504	-0.761968	-0.401706	0.59232	0.443418	0.659131	0.837095	Q32MZ4-4	LRRFIP1	Leucine-rich repeat flightless-interacting protein 1	-1.39959	1.44956e-05	6.64089e-05	1	3.07003	-8.43346	2.21932e-05	8.50957e-05	-0.0668033	-9.54541
-0.576271	-0.70427	-0.946888	-0.679384	0.60034	0.541808	0.774492	0.766653	P23634;P23634-6;P23634-7;P23634-8	ATP2B4	Plasma membrane calcium-transporting ATPase 4	-1.39753	8.45433e-07	7.965e-06	21	6.1983	-15.8447	1.4982e-07	1.80527e-06	-0.0279399	-14.023
-0.453224	-0.961187	-0.786824	-0.612022	0.672293	0.650216	0.753038	0.691412	Q10567;Q10567-2	AP1B1	AP-1 complex subunit beta-1	-1.39505	1.83268e-06	1.38628e-05	6	5.34968	-13.0215	7.3446e-07	5.75722e-06	-0.00578711	-12.6461
-1.66445	-1.15925	-0.554091	-0.336896	0.506131	0.378608	0.451105	0.524732	P55795	HNRNPH2	Heterogeneous nuclear ribonucleoprotein H2	-1.39382	0.000947152	0.00207039	3	-1.53361	-5.25916	0.000653158	0.00146171	-0.231764	-5.15599
-0.812434	-1.58726	-0.803861	-0.31405	0.358367	0.661296	0.737794	0.29715	P53680;P53680-2	AP2S1	AP-2 complex subunit sigma	-1.39305	0.000661986	0.00153507	3	-1.14189	-5.55649	0.00045191	0.00106401	-0.182875	-5.4596
-0.729804	-0.586194	-0.787483	-1.00948	0.728469	0.458285	0.611474	0.658644	Q9UEE9	CFDP1	Craniofacial development protein 1	-1.39246	1.27756e-06	1.05834e-05	3	5.74586	-12.3323	1.13614e-06	8.11321e-06	-0.0820114	-13.2719
-0.944751	-0.921769	-0.794096	-0.788289	0.459196	0.503642	0.649192	0.492589	Q86VS8	HOOK3	Protein Hook homolog 3	-1.38838	7.62824e-08	1.64162e-06	5	8.8082	-18.8034	3.68616e-08	7.04842e-07	-0.168036	-19.259
-0.273865	-0.957788	-1.24276	-0.858761	0.345316	0.496514	0.476163	0.890147	P24941;P24941-2	CDK2	Cyclin-dependent kinase 2	-1.38533	0.000207458	0.000573955	6	0.132445	-6.76124	0.000114335	0.0003334	-0.14063	-6.52305
-0.237847	-1.19765	-1.15997	-0.991371	0.24484	0.342301	0.672479	0.69207	P53990;P53990-2;P53990-4;P53990-5	IST1	IST1 homolog	-1.38463	0.000318905	0.0008266	4	-0.340589	-6.26603	0.000196799	0.000522646	-0.204393	-6.1138
-0.615638	-0.550891	-0.749871	-0.957027	0.720715	0.70735	0.697101	0.531374	Q8IWT0;Q8IWT0-2	ZBTB8OS	Protein archease	-1.38249	1.03181e-06	9.24893e-06	1	5.9801	-10.5653	3.87779e-06	2.07194e-05	-0.0271109	-13.6558
-1.15804	0.0342293	-1.22556	-2.13717	0.581167	0.333889	0.0525071	0.0699348	P55081	MFAP1	Microfibrillar-associated protein 1	-1.38101	0.0101292	0.016478	2	-4.08814	-3.44911	0.00808245	0.0133532	-0.431131	-3.37431
-0.658679	-0.542107	-0.801236	-0.869437	0.530285	0.871147	0.702138	0.546251	Q96AE4-2	FUBP1	Far upstream element-binding protein 1	-1.38032	1.62726e-06	1.27062e-05	18	5.48028	-14.2549	3.53806e-07	3.31736e-06	-0.027705	-12.8492
0.0245856	-1.58891	-1.10808	-1.18243	0.117457	0.994506	0.596655	-0.0527103	Q9H4Z3	PCIF1	Phosphorylated CTD-interacting factor 1	-1.37768	0.00630229	0.0108198	1	-3.58362	-3.73994	0.0052287	0.00911896	-0.274865	-3.70496
-0.754521	-0.802926	-0.667462	-0.543663	0.681791	0.562782	0.582349	0.910363	Q96P47;Q96P47-2;Q96P47-4	AGAP3	Arf-GAP with GTPase, ANK repeat and PH domain-containing protein 3	-1.37646	9.40539e-07	8.6175e-06	6	6.08157	-14.2068	3.63633e-07	3.38771e-06	-0.00391093	-13.8254
-0.24887	-0.686302	-0.821966	-0.904133	0.537727	0.785405	0.517016	1.00156	O75525;O75525-2	KHDRBS3	KH domain-containing, RNA-binding, signal transduction-associated protein 3	-1.37574	4.8034e-05	0.000172816	6	1.74644	-8.35351	2.38571e-05	9.05345e-05	0.0225543	-8.07015
-1.73175	-0.320989	-0.516608	-0.449485	0.944469	0.500183	0.323928	0.715332	Q9NY27	PPP4R2	Serine/threonine-protein phosphatase 4 regulatory subunit 2	-1.37569	0.00257328	0.0049253	4	-2.62038	-4.49964	0.00177185	0.00352195	-0.0668655	-4.36141
-0.563619	-0.704256	-0.955171	-0.83568	0.490173	0.670333	0.545543	0.734684	O43237	DYNC1LI2	Cytoplasmic dynein 1 light intermediate chain 2	-1.37486	1.14721e-06	9.83905e-06	11	5.86388	-14.6267	2.87172e-07	2.858e-06	-0.0772491	-13.464
-1.11394	-0.318976	-0.537277	-0.942699	0.923357	0.926055	0.468914	0.263464	P61163	ACTR1A	Alpha-centractin	-1.37367	0.000299804	0.000783711	7	-0.272692	-6.41947	0.000165802	0.00045206	-0.0413883	-6.17143
-0.530085	-0.635771	-0.838662	-0.623669	0.980745	0.527338	1.05451	0.297146	P00492	HPRT1	Hypoxanthine-guanine phosphoribosyltransferase	-1.37198	6.28172e-05	0.000213989	5	1.4501	-7.98277	3.36084e-05	0.000119807	0.028944	-7.76697
-1.87138	0.268471	-0.730053	-0.538434	1.07156	-0.294326	0.313636	1.52511	Q7Z5G4;Q7Z5G4-3	GOLGA7	Golgin subfamily A member 7	-1.37184	0.0322341	0.0462686	1	-5.29411	-2.66506	0.0273919	0.0397091	-0.0319281	-2.60258
-1.50342	-1.48696	-0.640949	-0.197431	0.422229	0.239143	0.516372	0.480015	H3BS89	TMEM178B	Transmembrane protein 178B	-1.37163	0.00172106	0.00346949	1	-2.18426	-4.63843	0.00146727	0.00297226	-0.271375	-4.67249
-0.400772	-0.805917	-0.895416	-0.897766	0.504657	0.323422	0.702428	0.940982	Q8N568;Q8N568-2;Q8N568-3	DCLK2	Serine/threonine-protein kinase DCLK2	-1.36784	3.79985e-05	0.000142513	7	2.00534	-8.68591	1.77273e-05	7.08606e-05	-0.0660478	-8.34273
-1.02023	-0.182112	-0.653994	-0.805177	0.751946	1.09991	-0.422298	1.37938	Q9H814	PHAX	Phosphorylated adapter RNA export protein	-1.36761	0.00779401	0.0130429	2	-3.81007	-3.62673	0.00618663	0.0105746	0.018429	-3.55564
-0.887812	-1.06169	-0.231407	-0.425404	0.747383	0.986493	0.904738	0.208055	P04350	TUBB4A	Tubulin beta-4A chain	-1.36324	0.000447784	0.00109777	6	-0.713373	-6.01826	0.000261148	0.000665945	0.0300452	-5.80363
-0.337445	-1.42105	-0.931698	-0.671265	0.336111	0.574006	0.857041	0.323359	Q9BRF8;Q9BRF8-2	CPPED1	Serine/threonine-protein phosphatase CPPED1	-1.36299	0.000442656	0.00108789	1	-0.700733	-5.6337	0.000411504	0.000980349	-0.158868	-5.81398
-0.744443	-0.785393	-0.596149	-0.515972	0.692824	0.688504	0.671303	0.75654	Q9UHD9	UBQLN2	Ubiquilin-2	-1.36278	1.37916e-07	2.32464e-06	8	8.17079	-19.1337	3.19416e-08	6.50225e-07	0.0209018	-17.8199
-0.724339	-0.81871	-0.735794	-0.775234	0.534972	0.724458	0.626966	0.510549	Q6ZMI0	PPP1R21	Protein phosphatase 1 regulatory subunit 21	-1.36276	5.97367e-08	1.41046e-06	6	9.07013	-20.1888	2.05267e-08	4.94676e-07	-0.0821415	-19.8852
-0.404565	-0.812939	-0.809476	-0.725783	0.577863	0.487552	0.83943	0.781907	Q01469	FABP5	Fatty acid-binding protein, epidermal	-1.35988	4.87327e-06	2.88244e-05	10	4.27313	-11.8137	1.60119e-06	1.05192e-05	-0.00825129	-11.0828
-0.111547	-1.87843	-1.01711	-0.313126	0.224651	0.276174	0.602003	1.01307	P47736;P47736-2;P47736-4	RAP1GAP	Rap1 GTPase-activating protein 1	-1.35903	0.00850492	0.0140951	3	-3.90286	-3.59881	0.00645042	0.0109708	-0.15054	-3.49491
-1.13841	-0.480388	-0.38159	-0.839938	0.820391	0.958502	0.437137	0.364955	Q86UU1;Q86UU1-2	PHLDB1	Pleckstrin homology-like domain family B member 1	-1.35533	0.000186554	0.000527122	2	0.249415	-6.46762	0.000157213	0.000434122	-0.0324172	-6.62709
-0.0119005	-0.0913803	-1.35956	-2.21416	0.530952	0.607264	0.621212	-0.0162242	P61024	CKS1B	Cyclin-dependent kinases regulatory subunit 1	-1.35505	0.0245629	0.0362477	1	-5.0149	-2.84029	0.0207583	0.0310178	-0.241725	-2.78048
-0.809449	0.0493438	-0.768612	-0.54822	1.05917	-0.30014	0.861941	1.72118	Q14061	COX17	Cytochrome c oxidase copper chaperone	-1.35477	0.0114169	0.0182971	3	-4.21459	-3.39362	0.00879358	0.0143976	0.158152	-3.29249
-0.601227	-0.698094	-0.737733	-0.68041	0.681444	0.566764	0.763903	0.681707	Q8N370;Q8N370-2;Q8N370-3;Q8N370-4	SLC43A2	Large neutral amino acids transporter small subunit 4	-1.35282	4.98996e-08	1.2391e-06	1	9.26239	-12.4966	1.02189e-06	7.4125e-06	-0.00295574	-20.3586
-0.686352	-0.866292	-0.714611	-0.790774	0.588301	0.686748	0.664144	0.412054	O95970;O95970-3	LGI1	Leucine-rich glioma-inactivated protein 1	-1.35232	2.54588e-07	3.38988e-06	2	7.50706	-12.6421	9.31367e-07	6.90182e-06	-0.0883476	-16.4388
-1.24269	-0.438052	-0.714238	-0.732725	0.742276	0.393203	0.453035	0.68325	O75157;O75157-2	TSC22D2	TSC22 domain family protein 2	-1.34987	6.01181e-05	0.000206727	6	1.4986	-8.09118	3.03643e-05	0.000110196	-0.106992	-7.81596
-0.345192	-0.691015	-0.79022	-1.00192	0.624991	0.779505	0.783044	0.378606	Q49AR2	C5orf22	UPF0489 protein C5orf22	-1.34862	2.78832e-05	0.000111076	2	2.34731	-8.15361	2.86546e-05	0.000105037	-0.0327756	-8.71428
-0.614081	-1.27753	-1.04323	-0.404049	0.363563	0.507719	0.562342	0.6183	P09493-10;P09493-4	TPM1	Tropomyosin alpha-1 chain	-1.3477	0.000108576	0.00033646	8	0.846094	-7.49659	5.37171e-05	0.000177394	-0.160871	-7.17659
-1.07196	-1.22109	-0.687227	-0.322231	0.459897	0.518186	0.370294	0.735951	Q9NRF2;Q9NRF2-2;Q9NRF2-3	SH2B1	SH2B adapter protein 1	-1.34671	0.000149201	0.000436378	1	0.495605	-6.46224	0.000158147	0.000435671	-0.152272	-6.84995
-0.0765354	-1.4135	-1.14549	-1.03917	0.075201	0.492386	0.589172	0.553039	O75093	SLIT1	Slit homolog 1 protein	-1.34612	0.00148569	0.00307037	3	-2.02437	-4.89156	0.00104775	0.00220595	-0.245613	-4.78905
-0.921857	-0.102458	-1.3586	-1.04024	0.685161	-0.586466	0.701937	1.15565	Q5EBL4;Q5EBL4-2	RILPL1	RILP-like protein 1	-1.34486	0.0112752	0.0180999	2	-4.20141	-3.37367	0.00906501	0.0148004	-0.183359	-3.301
-0.60168	-0.365866	-0.98418	-1.0195	0.7914	0.722566	0.346361	0.542385	P51608;P51608-2	MECP2	Methyl-CpG-binding protein 2	-1.34349	5.80995e-05	0.000200851	9	1.53631	-8.24334	2.63803e-05	9.83697e-05	-0.0710647	-7.85422
-1.33243	-0.692089	-0.775207	-0.770061	0.597821	0.251329	0.367288	0.579785	P34903	GABRA3	Gamma-aminobutyric acid receptor subunit alpha-3	-1.3415	3.29891e-05	0.000126824	2	2.16153	-7.99045	3.33664e-05	0.000119163	-0.221695	-8.51077
0.0346905	-0.737725	-1.7398	-1.45496	0.114223	0.15328	0.501926	0.686728	Q9Y4D1;Q9Y4D1-2	DAAM1	Disheveled-associated activator of morphogenesis 1	-1.33849	0.0073953	0.0124436	5	-3.75418	-3.72348	0.00535758	0.00931586	-0.305205	-3.59235
-2.11252	-0.647072	-0.405919	-0.296812	0.876249	0.229069	0.510533	0.27387	O43920	NDUFS5	NADH dehydrogenase [ubiquinone] iron-sulfur protein 5	-1.33801	0.0100591	0.0163786	3	-4.08079	-3.48064	0.00770563	0.0127923	-0.196576	-3.37908
-0.651992	-0.629211	-0.793592	-0.672241	0.636805	0.545732	0.743279	0.67771	P47756-2	CAPZB	F-actin-capping protein subunit beta	-1.33764	7.9193e-08	1.67947e-06	15	8.76802	-23.105	6.72976e-09	2.5992e-07	-0.0179387	-19.1648
-0.71657	-0.54753	-0.647702	-0.520697	0.800813	0.498597	0.840182	0.777409	P21281	ATP6V1B2	V-type proton ATPase subunit B, brain isoform	-1.33737	7.42785e-07	7.26833e-06	11	6.33995	-15.6349	1.67021e-07	1.94813e-06	0.0605627	-14.2666
-1.06836	-0.584099	-0.538107	-0.619565	0.770075	0.543137	0.639389	0.585449	Q9Y608	LRRFIP2	Leucine-rich repeat flightless-interacting protein 2	-1.33705	7.01411e-06	3.80003e-05	2	3.87149	-9.44009	9.34254e-06	4.24343e-05	-0.0340104	-10.5466
-0.397066	-0.954886	-1.00305	-0.94004	0.395732	0.627574	0.4592	0.558724	Q8IZD0;Q8IZD0-2	SAMD14	Sterile alpha motif domain-containing protein 14	-1.33407	1.66654e-05	7.43062e-05	1	2.91595	-8.2054	2.73166e-05	0.000100893	-0.156727	-9.36276
-0.934938	-0.416757	-0.598333	-0.821158	0.774314	0.61873	0.609502	0.557779	Q5SSJ5	HP1BP3	Heterochromatin protein 1-binding protein 3	-1.33288	4.91334e-06	2.89441e-05	12	4.2641	-11.9229	1.48793e-06	9.93997e-06	-0.0263578	-11.0705
-0.636404	-0.472705	-0.698397	-0.484678	0.79552	0.446849	0.750777	1.04538	O94925	GLS	Glutaminase kidney isoform, mitochondrial	-1.33268	8.00637e-06	4.21799e-05	1	3.72548	-8.79452	1.61205e-05	6.61609e-05	0.0932929	-10.3576
-0.644966	-1.19306	-0.729802	-0.540119	0.475022	0.663726	0.218253	0.863014	Q8NFP9	NBEA	Neurobeachin	-1.33199	9.4315e-05	0.000299426	8	1.00146	-7.65438	4.60168e-05	0.000156029	-0.110992	-7.32504
-0.724225	-0.664599	-0.824808	-0.81638	0.627766	0.478484	0.494457	0.683685	Q15417	CNN3	Calponin-3	-1.3286	1.42363e-07	2.35782e-06	7	8.13651	-18.6166	4.00159e-08	7.29845e-07	-0.0932024	-17.7457
-0.688442	-0.485804	-0.383613	-0.57196	0.931855	0.669744	1.16129	0.419482	Q8WY54;Q8WY54-2;Q8WY54-3	PPM1E	Protein phosphatase 1E	-1.32805	3.96141e-05	0.000147379	1	1.95934	-7.49728	5.36805e-05	0.000177374	0.131569	-8.29376
-1.9444	-1.19343	-0.499395	-0.118428	0.519457	0.160141	0.21183	0.655501	P27816-3	MAP4	Microtubule-associated protein 4	-1.32565	0.00770422	0.0129001	1	-3.79774	-3.59745	0.00646353	0.0109867	-0.276091	-3.56373
-0.593985	-0.838866	-0.692844	-0.664856	0.592651	0.570431	0.640457	0.699431	P31146	CORO1A	Coronin-1A	-1.32338	1.093e-07	2.02361e-06	11	8.42156	-20.9682	1.5016e-08	3.98547e-07	-0.0359478	-18.3722
-0.801717	-0.895644	-0.607465	-0.504609	0.604555	0.682465	0.552672	0.643325	Q9UJU6	DBNL	Drebrin-like protein	-1.32311	9.70351e-07	8.7602e-06	1	6.04739	-10.4008	4.38694e-06	2.29253e-05	-0.0408023	-13.768
-0.834614	-0.46844	-0.710483	-0.743778	0.731035	0.442585	0.629019	0.732336	O14910	LIN7A	Protein lin-7 homolog A	-1.32307	1.74934e-06	1.34136e-05	4	5.40082	-12.4269	1.06873e-06	7.72347e-06	-0.0277925	-12.7253
-0.68674	-0.47846	-0.87049	-0.704618	0.679578	0.469416	0.723751	0.677571	P27348	YWHAQ	14-3-3 protein theta	-1.32266	1.31278e-06	1.07903e-05	20	5.71602	-14.9013	2.4692e-07	2.55094e-06	-0.0237488	-13.2238
-1.09146	-0.41968	-0.545555	-0.627733	0.852246	0.775223	0.54759	0.425332	P46109	CRKL	Crk-like protein	-1.3212	4.69076e-05	0.000169181	4	1.77265	-8.19678	2.75345e-05	0.000101505	-0.0105046	-8.09741
-0.751441	-0.366773	-0.799345	-1.03095	0.789533	0.340918	0.551718	0.643043	O15240	VGF	Antimicrobial peptide VGF[554-577];Neuroendocrine regulatory peptide-1;Neuroendocrine regulatory peptide-2;Neurosecretory protein VGF	-1.31843	3.27178e-05	0.000126077	8	2.17065	-8.92309	1.44233e-05	6.08218e-05	-0.0779121	-8.52067
-0.618494	-0.644585	-0.715018	-0.750118	0.651444	0.640626	0.61862	0.633496	O60831	PRAF2	PRA1 family protein 2	-1.3181	1.92565e-08	6.97541e-07	2	10.2718	-14.5533	2.99137e-07	2.92713e-06	-0.0230035	-23.051
-0.090115	-0.416038	-1.92936	-2.37377	0.0887806	0.0634836	0.110178	0.186372	Q9NQ48;Q9NQ48-2;Q9NQ48-3	LZTFL1	Leucine zipper transcription factor-like protein 1	-1.31453	0.0295777	0.0428032	1	-5.20606	-2.71721	0.0252174	0.0368591	-0.545059	-2.65873
-0.529254	-0.326516	-0.632745	-0.900155	0.850682	1.02361	0.641566	0.350861	P12277	CKB	Creatine kinase B-type	-1.31385	7.12833e-05	0.000238922	17	1.3105	-8.11469	2.97075e-05	0.000108216	0.059756	-7.6273
0.154656	-2.33962	-0.290618	1.14258	-0.155991	3.36246	-2.41895	3.12263	O95149	SNUPN	Snurportin-1	-1.31079	0.370452	0.415715	1	-7.55778	-0.985496	0.351913	0.397281	0.322145	-0.950489
-1.67101	-1.15412	-0.460434	-0.246183	0.52895	0.382254	0.294246	0.503252	Q96CN4;Q96CN4-2	EVI5L	EVI5-like protein	-1.31011	0.00231537	0.00448833	1	-2.50606	-4.41144	0.00200042	0.00390442	-0.22788	-4.44202
-0.558826	-0.789856	-1.14111	-0.551484	0.517399	0.223329	0.599547	0.855835	Q9P2B4	CTTNBP2NL	CTTNBP2 N-terminal-like protein	-1.30935	7.93879e-05	0.000260546	9	1.19162	-7.87899	3.70758e-05	0.000130808	-0.105646	-7.50991
-1.60346	-0.425702	-0.066261	-0.674269	0.936392	0.904714	0.5203	0.102129	Q9BZV1;Q9BZV1-2	UBXN6	UBX domain-containing protein 6	-1.30831	0.00510484	0.009008	1	-3.35817	-3.86994	0.00431952	0.00769673	-0.0382691	-3.85532
-0.13154	-0.490466	-1.18959	-0.582331	0.767278	0.596355	0.397601	1.07165	P04062;P04062-2;P04062-4;P04062-5	GBA	Glucosylceramidase	-1.3067	0.000597644	0.00140486	4	-1.02991	-5.69223	0.000383506	0.0009246	0.0548691	-5.54827
-0.612707	-0.567162	-0.626042	-0.641687	0.795726	0.446178	0.751715	0.776549	O14964;O14964-2	HGS	Hepatocyte growth factor-regulated tyrosine kinase substrate	-1.30444	6.22805e-07	6.42867e-06	4	6.53255	-13.9753	4.15333e-07	3.73799e-06	0.0403212	-14.6043
-2.47782	-0.69678	-0.139903	0.119375	0.892532	-0.0776632	0.471985	0.725199	Q9BPZ3	PAIP2	Polyadenylate-binding protein-interacting protein 2	-1.30179	0.0459312	0.0636877	1	-5.6532	-2.43208	0.0396837	0.0556068	-0.147884	-2.37242
-0.471762	-0.842631	-0.794067	-1.25578	0.180311	0.863305	0.350154	0.443638	P50150	GNG4	Guanine nucleotide-binding protein G(I)/G(S)/G(O) subunit gamma-4	-1.30041	0.000190561	0.000536368	3	0.226003	-6.63241	0.000131319	0.000374866	-0.190854	-6.60618
-1.04982	-0.968934	-0.61381	-0.493595	0.528335	0.582661	0.372912	0.59024	Q15014	MORF4L2	Mortality factor 4-like protein 2	-1.30008	1.435e-05	6.58693e-05	2	3.08119	-8.7044	1.74417e-05	7.00067e-05	-0.131502	-9.55875
-1.90882	-0.475516	-0.376755	-0.00471853	0.872932	0.0464309	0.334847	1.17911	Q15173;Q15173-2	PPP2R5B	Serine/threonine-protein phosphatase 2A 56 kDa regulatory subunit beta isoform	-1.29978	0.0176786	0.0269476	2	-4.6735	-3.06989	0.0144823	0.0224989	-0.04156	-2.99804
-1.13254	-0.414144	-0.55092	-0.124571	0.871828	0.166283	0.653542	1.28294	Q9H2B2;Q9H2B2-2	SYT4	Synaptotagmin-4	-1.29919	0.00182276	0.00364053	1	-2.24662	-4.57511	0.00159857	0.00321589	0.0940517	-4.6274
-0.461216	-1.20648	-0.59173	-0.40553	0.459882	0.967753	0.509056	0.591242	P35442	THBS2	Thrombospondin-2	-1.29822	0.000195695	0.000548172	1	0.196725	-6.21148	0.000209308	0.000550105	-0.0171276	-6.58008
-0.837189	0.221902	-0.726088	-0.820611	0.965436	1.236	0.0105352	0.812933	P35241;P35241-5	RDX	Radixin	-1.29672	0.00431698	0.00777029	5	-3.17827	-4.11868	0.00301704	0.00562872	0.107864	-3.97663
-0.504847	-1.39765	-0.805939	-0.285615	0.360456	0.443422	0.747899	0.6326	Q8IVL0;Q8IVL0-2;Q8IVL0-3	NAV3	Neuron navigator 3	-1.29461	0.000561306	0.00133233	1	-0.961173	-5.41897	0.000535034	0.00122944	-0.101209	-5.60312
-0.817189	-0.730315	-0.65108	-0.552982	0.635704	0.561117	0.55354	0.669528	O94973	AP2A2	AP-2 complex subunit alpha-2	-1.29286	1.72749e-07	2.67069e-06	11	7.92739	-19.6016	2.61797e-08	5.75737e-07	-0.0414597	-17.3001
-1.07998	-0.592984	-0.451301	-0.364893	0.676694	1.09109	0.251105	0.662126	Q9NRX4;Q9NRX4-2	PHPT1	14 kDa phosphohistidine phosphatase	-1.29254	0.000322529	0.000834141	3	-0.35301	-6.1554	0.000223084	0.000581075	0.0239824	-6.10329
-0.558839	-0.720857	-0.767811	-0.578219	0.647231	0.469406	0.639491	0.784683	P15531;P15531-2	NME1	Nucleoside diphosphate kinase A	-1.29163	6.15688e-07	6.36648e-06	12	6.54511	-16.2811	1.20028e-07	1.53509e-06	-0.0106143	-14.6266
-0.651024	-0.612326	-0.692912	-0.608136	0.666219	0.628337	0.714755	0.592632	Q16181	2024-09-07	Septin-7	-1.29159	2.45809e-08	8.24194e-07	12	10.0144	-27.7269	1.48111e-09	1.08018e-07	0.00469313	-22.3294
-0.848749	-0.689159	-0.526966	-0.759547	0.711775	0.606254	0.460631	0.562834	P62879	GNB2	Guanine nucleotide-binding protein G(I)/G(S)/G(T) subunit beta-2	-1.29148	7.36189e-07	7.24236e-06	9	6.3497	-15.3987	1.89065e-07	2.12863e-06	-0.0603659	-14.2835
-1.24984	-0.624612	-0.575414	-0.353635	0.764034	0.395347	0.480855	0.717943	P51649;P51649-2	ALDH5A1	Succinate-semialdehyde dehydrogenase, mitochondrial	-1.29042	0.000175226	0.000500941	3	0.31842	-6.70642	0.000121247	0.00035075	-0.055665	-6.68903
-0.471016	-0.6008	-0.832977	-0.726676	0.618411	0.467019	0.666458	0.773536	P62306	SNRPF	Small nuclear ribonucleoprotein F	-1.28922	1.81661e-06	1.3777e-05	2	5.35936	-10.6052	3.76434e-06	2.02524e-05	-0.0132555	-12.661
-0.512941	-0.919255	-0.672833	-0.267569	0.478039	0.689656	0.529391	1.08332	P16220;P16220-2	CREB1	Cyclic AMP-responsive element-binding protein 1	-1.28825	0.000100049	0.00031438	3	0.936329	-7.23595	6.97466e-05	0.000219516	0.0509766	-7.26253
-0.590309	-0.780199	-0.699324	-0.606049	0.504403	0.474635	0.594044	0.902109	P38606;P38606-2	ATP6V1A	V-type proton ATPase catalytic subunit A	-1.28777	2.6042e-06	1.80376e-05	23	4.96335	-13.5142	5.44609e-07	4.56345e-06	-0.0250863	-12.0628
-0.405757	-0.536842	-1.11381	-0.874578	0.439198	0.510987	0.781049	0.481229	Q15555;Q15555-3;Q15555-4;Q15555-5	MAPRE2	Microtubule-associated protein RP/EB family member 2	-1.28586	6.03641e-05	0.000207328	7	1.49409	-8.13258	2.92182e-05	0.000106767	-0.0898157	-7.81139
-0.67837	-0.713658	-0.739602	-0.517366	0.615368	0.473991	0.600211	0.802804	Q01082	SPTBN1	Spectrin beta chain, non-erythrocytic 1	-1.28534	6.95926e-07	6.99766e-06	85	6.41121	-17.3566	7.1126e-08	1.07185e-06	-0.0195779	-14.3906
0.456926	-1.47059	-1.95609	-1.70657	-0.273941	0.170308	0.369219	0.197836	P51157-2	RAB28	Ras-related protein Rab-28	-1.28494	0.0342028	0.0487822	1	-5.35462	-2.62149	0.0293543	0.0422806	-0.526612	-2.56395
-0.682198	-0.532414	-0.716608	-0.600682	0.686093	0.464114	0.597439	0.857016	P09493-5	TPM1	Tropomyosin alpha-1 chain	-1.28414	1.13646e-06	9.77555e-06	2	5.87421	-11.0201	2.78107e-06	1.59481e-05	0.00909504	-13.481
-0.646155	-0.69441	-0.916629	-0.510107	0.716964	0.381446	0.444552	0.822657	A0MZ66;A0MZ66-3	KIAA1598	Shootin-1	-1.28323	1.08613e-05	5.38172e-05	11	3.38881	-10.6073	3.75871e-06	2.02524e-05	-0.0502102	-9.93313
-0.569061	-0.764969	-0.884838	-0.40064	0.690298	0.543641	0.59317	0.682665	Q01433;Q01433-2	AMPD2	AMP deaminase 2	-1.28232	3.56214e-06	2.2804e-05	8	4.6185	-12.2011	1.23762e-06	8.67523e-06	-0.0137168	-11.5636
-0.109447	-1.63822	-0.475819	-0.689695	0.204194	1.25901	0.227721	0.511687	Q12996	CSTF3	Cleavage stimulation factor subunit 3	-1.27895	0.00808987	0.01348	5	-3.84969	-3.65801	0.00590468	0.0101492	-0.0888214	-3.52968
-1.37418	-0.423023	-0.741894	-0.270949	0.77934	0.297968	0.160523	1.05774	Q9NR28;Q9NR28-2;Q9NR28-3	DIABLO	Diablo homolog, mitochondrial	-1.2764	0.002288	0.0044449	4	-2.49318	-4.58542	0.00157635	0.00317448	-0.0643101	-4.45115
-0.518553	-0.509458	-0.629506	-0.571206	0.724317	0.707383	0.869913	0.573404	Q9Y639;Q9Y639-1	NPTN	Neuroplastin	-1.27594	2.41838e-07	3.28765e-06	3	7.56282	-14.2137	3.62215e-07	3.38205e-06	0.0807868	-16.5505
-0.610886	-0.687695	-0.796117	-0.676624	0.634002	0.401571	0.582773	0.711866	Q3SXM5	HSDL1	Inactive hydroxysteroid dehydrogenase-like protein 1	-1.27538	4.51099e-07	5.03023e-06	11	6.88463	-16.949	8.64072e-08	1.20983e-06	-0.0551387	-15.2423
-0.579876	-0.375145	-0.931602	-0.725511	0.712615	0.579545	0.606314	0.589547	Q9BZZ5-2	API5	Apoptosis inhibitor 5	-1.27504	5.79517e-06	3.31348e-05	11	4.08208	-11.6259	1.81912e-06	1.16515e-05	-0.0155142	-10.8247
-0.989182	0.55007	-0.642966	-0.397451	1.34945	-0.712502	1.7329	1.21859	P52657	GTF2A2	Transcription initiation factor IIA subunit 2	-1.26699	0.0556295	0.0755545	1	-5.84486	-2.30638	0.048483	0.0665145	0.263613	-2.24825
0.143145	-0.982915	-1.18039	-0.734098	0.464025	-0.177608	1.6176	0.404136	Q9UEG4	ZNF629	Zinc finger protein 629	-1.2656	0.0174424	0.0266433	1	-4.65946	-3.05429	0.0148389	0.0229612	-0.0557633	-3.007
-0.435392	-0.703084	-0.790049	-0.55529	0.5771	0.597002	0.731355	0.667741	P01116;P01116-2	KRAS	GTPase KRas;GTPase KRas, N-terminally processed	-1.26425	8.87187e-07	8.25211e-06	3	6.14552	-12.5309	9.99725e-07	7.2789e-06	0.011173	-13.9333
-0.511211	-0.975786	-0.707649	-0.78903	0.458048	0.479758	0.557433	0.571625	Q9Y4G6	TLN2	Talin-2	-1.26264	2.05115e-06	1.5028e-05	18	5.2259	-13.9398	4.2397e-07	3.79815e-06	-0.114602	-12.4564
-0.502699	-1.1845	-0.863896	-0.621597	0.491428	0.448822	0.456953	0.478157	P83916	CBX1	Chromobox protein homolog 1	-1.26201	2.38122e-05	9.86293e-05	3	2.52169	-8.67998	1.782e-05	7.10533e-05	-0.162167	-8.90898
-0.803574	-0.58723	-0.57727	-0.389747	0.725313	0.431459	0.677738	0.852489	Q0ZGT2;Q0ZGT2-2;Q0ZGT2-3;Q0ZGT2-4	NEXN	Nexilin	-1.2612	6.54403e-06	3.62438e-05	1	3.94803	-8.78171	1.63013e-05	6.65751e-05	0.0411472	-10.647
-0.458799	-0.545959	-1.04244	-0.883796	0.563793	0.411316	0.569627	0.556659	Q8WVY7	UBLCP1	Ubiquitin-like domain-containing CTD phosphatase 1	-1.2581	1.7598e-05	7.76335e-05	5	2.8558	-9.4788	9.05098e-06	4.1303e-05	-0.1037	-9.29228
-1.10777	-0.283814	-0.81319	-1.12448	0.635951	0.257959	0.366587	0.413681	Q6DHV7;Q6DHV7-2	ADAL	Adenosine deaminase-like protein	-1.25086	0.000213834	0.000587969	1	0.0991162	-6.10377	0.000236648	0.00061149	-0.206885	-6.49361
-0.564358	-0.489795	-0.675449	-0.569482	0.686741	0.384615	0.685837	0.945612	P50453	SERPINB9	Serpin B9	-1.25047	6.52242e-06	3.61929e-05	8	3.95167	-11.2202	2.41174e-06	1.43466e-05	0.0504653	-10.6518
-0.837411	-1.5548	-0.657677	-0.0875073	0.29314	0.469883	0.506025	0.595409	Q9NNX1;Q9NNX1-2;Q9NNX1-3	TUFT1	Tuftelin	-1.25046	0.00206444	0.00406064	2	-2.38173	-4.54379	0.00166815	0.00334088	-0.159118	-4.53043
-0.868001	-0.93524	-1.0671	-0.181887	0.44822	-0.418142	0.708994	1.20453	Q92581-2;Q92581-3	SLC9A6	Sodium/hydrogen exchanger 6	-1.24896	0.00753781	0.0126571	2	-3.7745	-3.63636	0.00609834	0.0104451	-0.138579	-3.57899
0.0178806	-1.33431	-1.16941	-1.25616	0.0743451	0.708574	0.511839	-0.0460053	P48454;P48454-2;P48454-3	PPP3CC	Serine/threonine-protein phosphatase 2B catalytic subunit gamma isoform	-1.24769	0.00524709	0.00920331	1	-3.38761	-3.83883	0.00452061	0.00801101	-0.311657	-3.83557
-0.60058	-0.740272	-0.731077	-0.629051	0.570561	0.499713	0.585932	0.631901	Q07866-8	KLC1	Kinesin light chain 1	-1.24727	6.75188e-08	1.51604e-06	23	8.93903	-26.0801	2.46403e-09	1.43702e-07	-0.0516092	-19.5691
-0.481104	-0.479928	-0.781432	-0.685275	0.688233	0.369954	0.619786	0.878155	P84157	MXRA7	Matrix-remodeling-associated protein 7	-1.24597	1.01136e-05	5.08034e-05	5	3.46756	-10.1977	5.12075e-06	2.59915e-05	0.0160487	-10.031
-0.764504	-0.55626	-0.677438	-0.62191	0.555107	0.305127	0.71814	0.78516	Q9NRN7	AASDHPPT	L-aminoadipate-semialdehyde dehydrogenase-phosphopantetheinyl transferase	-1.24591	5.12517e-06	2.99199e-05	6	4.21757	-11.3391	2.21838e-06	1.34907e-05	-0.0320722	-11.0072
-1.1351	-0.122354	-0.534995	-0.792437	0.834023	0.531044	0.437973	0.594624	P51805	PLXNA3	Plexin-A3	-1.24564	0.000363306	0.000923224	4	-0.483829	-6.12707	0.000230419	0.000597776	-0.0234024	-5.99337
-0.72737	-0.512116	-0.640915	-0.472315	0.780139	0.596952	0.539755	0.70132	Q9ULU8;Q9ULU8-2;Q9ULU8-3;Q9ULU8-4	CADPS	Calcium-dependent secretion activator 1	-1.24272	6.72052e-07	6.80452e-06	8	6.44938	-15.4149	1.8745e-07	2.11862e-06	0.0331811	-14.4575
-0.755874	-0.406224	-0.656643	-0.496057	0.687957	0.587202	0.636919	0.734977	Q8WUD1	RAB2B	Ras-related protein Rab-2B	-1.24046	9.44738e-07	8.6175e-06	11	6.07669	-15.2198	2.07918e-07	2.25806e-06	0.0415321	-13.8172
-0.649583	-0.601527	-0.773684	-0.720433	0.618566	0.471264	0.536432	0.584698	P29401;P29401-2	TKT	Transketolase	-1.23905	9.78112e-08	1.90895e-06	20	8.54112	-23.8265	5.21626e-09	2.20444e-07	-0.0667834	-18.6418
-0.81454	-0.649261	-0.442814	-0.452204	0.683943	0.760158	0.478694	0.674081	Q7Z4G1;Q7Z4G1-2	COMMD6	COMM domain-containing protein 6	-1.23892	3.43997e-06	2.2406e-05	1	4.65694	-9.19326	1.14657e-05	5.02387e-05	0.0297574	-11.6183
-0.44237	-0.611594	-1.09715	-0.740932	0.755135	0.0755065	0.507503	0.723594	Q5ZPR3;Q5ZPR3-4	CD276	CD276 antigen	-1.23845	0.000212611	0.000585432	4	0.105434	-6.62409	0.000132507	0.000377408	-0.103788	-6.49918
-0.851827	-2.274	-0.87849	0.145634	-0.0707929	0.202226	0.446436	0.512782	P05161	ISG15	Ubiquitin-like protein ISG15	-1.23733	0.026886	0.0393178	1	-5.10805	-2.7728	0.023093	0.0341218	-0.346004	-2.72117
-0.371987	-1.14001	-0.8585	-0.58291	0.387117	0.337523	0.88934	0.381572	P68402	PAFAH1B2	Platelet-activating factor acetylhydrolase IB subunit beta	-1.23724	0.000230936	0.000627596	1	0.0144179	-6.03448	0.000256295	0.000655002	-0.119731	-6.41922
-0.77642	-0.1303	-1.22719	-0.739476	0.595415	0.46965	0.362902	0.638023	O75592;O75592-2	MYCBP2	E3 ubiquitin-protein ligase MYCBP2	-1.23484	0.000427612	0.00105761	3	-0.662785	-5.89418	0.000301779	0.000752771	-0.100925	-5.84511
-0.793026	-1.18406	-0.5505	-0.360139	0.43498	0.663239	0.511487	0.436115	Q6ZU65	UBN2	Ubinuclein-2	-1.23339	0.000103009	0.000321127	1	0.904166	-6.63358	0.000131153	0.000374575	-0.105237	-7.23181
-0.568777	-1.05483	-0.807757	-0.546383	0.403307	0.369029	0.661212	0.500067	Q9UHB7	AFF4	AF4/FMR2 family member 4	-1.22784	1.52223e-05	6.93024e-05	2	3.01601	-8.53232	2.03109e-05	7.8916e-05	-0.130516	-9.48102
-0.43612	-0.443405	-0.552093	-0.887958	0.683923	0.903212	0.585282	0.407996	Q9NRG1;Q9NRG1-2	PRTFDC1	Phosphoribosyltransferase domain-containing protein 1	-1.225	2.61643e-05	0.000105599	1	2.41761	-7.65496	4.59904e-05	0.000156029	0.0326047	-8.79234
-0.691438	-0.419999	-0.872005	-0.679739	0.65154	0.386062	0.495235	0.700221	O15126	SCAMP1	Secretory carrier-associated membrane protein 1	-1.22406	6.51439e-06	3.61828e-05	4	3.95303	-10.5155	4.02461e-06	2.13377e-05	-0.0537655	-10.6535
-0.325185	-0.0362906	-1.01861	-1.85234	0.56288	0.666925	0.410722	0.0167739	Q9H0A8;Q9H0A8-2;Q9H0A8-3	COMMD4	COMM domain-containing protein 4	-1.22243	0.012758	0.0201912	1	-4.33164	-3.25129	0.0109349	0.017467	-0.19689	-3.21705
-0.278705	-0.567545	-0.815313	-0.781463	0.359037	0.70685	0.697478	0.682576	Q8TAQ2-2;Q8TAQ2-3	SMARCC2	SWI/SNF complex subunit SMARCC2	-1.22224	2.83494e-05	0.000112319	12	2.32899	-9.27206	1.07347e-05	4.74999e-05	0.000364413	-8.69404
-0.571897	-0.5025	-0.724085	-1.07108	0.43593	0.575011	0.493478	0.513678	P52788	SMS	Spermine synthase	-1.22191	1.19091e-05	5.74948e-05	8	3.28711	-10.3154	4.68018e-06	2.4219e-05	-0.106433	-9.80796
-1.22384	-0.374949	-0.63554	-0.299433	0.669136	0.32948	0.6831	0.670836	P13861;P13861-2	PRKAR2A	cAMP-dependent protein kinase type II-alpha regulatory subunit	-1.22158	0.000380071	0.000959349	12	-0.533381	-6.25962	0.000198225	0.000525716	-0.0226514	-5.95208
-0.290748	-0.710721	-0.490344	-0.931157	0.739467	0.721378	0.701653	0.298631	P40616;P40616-2	ARL1	ADP-ribosylation factor-like protein 1	-1.22102	7.39487e-05	0.000245877	3	1.26997	-7.49476	5.38146e-05	0.000177616	0.00476983	-7.58712
-1.39295	-1.44424	-0.487322	-0.243047	0.33067	0.405536	0.376134	0.198623	Q9NVZ3;Q9NVZ3-2;Q9NVZ3-3	NECAP2	Adaptin ear-binding coat-associated protein 2	-1.21963	0.00250248	0.00481666	2	-2.5902	-4.39801	0.00203795	0.00396838	-0.282074	-4.38264
-0.315346	-1.022	-0.661193	-0.483169	0.333061	0.743431	0.802215	0.501797	O60826	CCDC22	Coiled-coil domain-containing protein 22	-1.21555	0.000117008	0.000356711	4	0.763602	-7.20271	7.21455e-05	0.000226333	-0.0126511	-7.09869
-0.582965	-0.7029	-0.640793	-0.443914	0.601274	0.485627	0.638196	0.75583	Q8N4Q1;Q8N4Q1-2	CHCHD4	Mitochondrial intermembrane space import and assembly protein 40	-1.21287	7.56803e-07	7.33169e-06	1	6.31949	-10.1224	5.42632e-06	2.72109e-05	0.0137942	-14.2311
-0.324661	-1.16137	-0.746494	-0.581101	0.323326	0.795651	0.431166	0.483683	Q8NFX7;Q8NFX7-2	STXBP6	Syntaxin-binding protein 6	-1.21186	0.00020159	0.000560914	1	0.16404	-6.11112	0.000234663	0.000606898	-0.0974744	-6.55104
-0.544861	-0.68397	-0.66651	-0.528966	0.603807	0.550478	0.603122	0.665538	Q15637;Q15637-2;Q15637-3;Q15637-4;Q15637-5;Q15637-6	SF1	Splicing factor 1	-1.21181	9.47145e-08	1.87883e-06	7	8.57572	-19.7037	2.5083e-08	5.60595e-07	-0.000170178	-18.7206
-0.285583	-0.176379	-1.04529	-1.72214	0.4814	0.697688	0.276213	0.156863	Q9BW61	DDA1	DET1- and DDB1-associated protein 1	-1.21039	0.00746134	0.012533	1	-3.76365	-3.59842	0.00645412	0.0109739	-0.202154	-3.58612
-0.819268	-2.36427	-1.01574	0.304162	-0.201394	0.120461	0.132459	0.889922	Q8WWH5	TRUB1	Probable tRNA pseudouridine synthase 1	-1.20914	0.0508082	0.0697372	2	-5.75441	-2.37314	0.0435915	0.0604723	-0.369209	-2.307
-0.203212	-1.11697	-1.14369	-0.537665	0.201877	0.323281	0.290219	1.01739	Q5VTB9;Q5VTB9-3	RNF220	E3 ubiquitin-protein ligase RNF220	-1.20857	0.00201211	0.00396976	1	-2.35388	-4.47413	0.00183491	0.00362507	-0.146096	-4.55034
-0.467942	-0.564023	-0.806419	-0.828572	0.517458	0.507306	0.48235	0.654	P12235	SLC25A4	ADP/ATP translocase 1	-1.20702	2.4241e-06	1.71323e-05	4	5.04219	-11.8249	1.58913e-06	1.04928e-05	-0.0632303	-12.1798
-0.392904	-0.112423	-1.10708	-1.46264	0.416137	0.708106	0.533581	0.0929066	Q96QC0	PPP1R10	Serine/threonine-protein phosphatase 1 regulatory subunit 10	-1.20644	0.00412659	0.00746935	3	-3.12979	-4.10418	0.00308007	0.00573896	-0.165539	-4.00954
0.03037	-1.31689	-1.37513	-0.883412	-0.0317044	0.443812	0.0853889	0.782603	O75155;O75155-2	CAND2	Cullin-associated NEDD8-dissociated protein 2	-1.20629	0.00694099	0.0117708	1	-3.68663	-3.64496	0.00602063	0.0103211	-0.283121	-3.63684
-2.45205	0.218441	-0.175217	-0.0658219	1.15967	-0.378426	0.432648	1.13354	Q7Z3J2	C16orf62	UPF0505 protein C16orf62	-1.20552	0.093287	0.119861	1	-6.35074	-1.96639	0.0830981	0.108128	-0.0159021	-1.91195
-0.620107	-0.871193	-0.640279	-0.751971	0.589925	0.36475	0.490421	0.488419	P15882;P15882-2;P15882-3	CHN1	N-chimaerin	-1.20427	6.02135e-07	6.30458e-06	3	6.56943	-12.841	8.21654e-07	6.2813e-06	-0.118754	-14.6699
-0.642093	-0.611923	-0.750381	-0.158399	0.645494	0.081071	0.703945	1.22351	Q15056;Q15056-2	EIF4H	Eukaryotic translation initiation factor 4H	-1.2042	0.00113206	0.00242816	2	-1.72824	-4.96982	0.000945935	0.00201855	0.0614023	-5.00875
-0.487257	-0.669837	-0.544546	-0.607213	0.62723	0.692927	0.723527	0.459132	Q8N9N7	LRRC57	Leucine-rich repeat-containing protein 57	-1.20292	5.00563e-07	5.42617e-06	3	6.77114	-13.0602	7.17164e-07	5.65967e-06	0.0242453	-15.0337
0.341474	-1.71759	-1.62866	-1.09848	-0.295863	0.375741	0.198581	0.428654	P78348;P78348-1	ASIC1	Acid-sensing ion channel 1	-1.20259	0.0276922	0.0403349	1	-5.13844	-2.75078	0.0239117	0.0351976	-0.424518	-2.70182
-0.569729	-0.548613	-0.576783	-0.743468	0.677673	0.623145	0.541617	0.529096	Q8N0X7	SPG20	Spartin	-1.20253	2.01168e-07	2.94038e-06	3	7.76248	-14.1605	3.73368e-07	3.46182e-06	-0.00838287	-16.9569
-0.673803	-0.584891	-0.462192	-0.748258	0.573539	0.638374	0.242515	0.883238	Q9NPH2;Q9NPH2-2;Q9NPH2-3	ISYNA1	Inositol-3-phosphate synthase 1	-1.2017	2.71898e-05	0.000108759	4	2.37513	-8.76145	1.65919e-05	6.72441e-05	-0.0164346	-8.74511
-0.753325	-0.439084	-0.609276	-0.767578	0.690106	0.584422	0.600871	0.357689	Q12888;Q12888-2	TP53BP1	Tumor suppressor p53-binding protein 1	-1.20059	3.71639e-06	2.35574e-05	34	4.5718	-13.0724	7.11786e-07	5.63248e-06	-0.0420219	-11.4975
-0.808604	-0.841624	-0.558401	-0.404788	0.525753	0.614065	0.6504	0.390798	Q9H8M7	FAM188A	Protein FAM188A	-1.19861	8.1682e-06	4.2839e-05	4	3.70339	-10.2052	5.09124e-06	2.58839e-05	-0.05405	-10.3292
-0.428427	0.195944	-0.731137	-1.93275	0.720474	0.974669	0.416992	-0.215461	O43251;O43251-10;O43251-2;O43251-5;O43251-6;O43251-8	RBFOX2	RNA binding protein fox-1 homolog 2	-1.19826	0.0307905	0.0444151	1	-5.24724	-2.68253	0.0266428	0.0387528	-0.124962	-2.63248
-1.21539	-0.606415	-0.423885	-0.312359	0.635557	0.456465	0.545076	0.584964	P60900	PSMA6	Proteasome subunit alpha type-6	-1.19503	0.000235715	0.000637907	10	-0.00812267	-6.72222	0.000119209	0.000345712	-0.0419983	-6.39953
-0.52961	-0.512451	-0.618043	-0.904613	0.594556	0.542349	0.578269	0.499404	P63000;P63000-2	RAC1	Ras-related C3 botulinum toxin substrate 1	-1.19482	2.06626e-06	1.51003e-05	8	5.21784	-13.199	6.5867e-07	5.34265e-06	-0.0437674	-12.4441
-0.830598	-0.366692	-0.727167	-1.04295	0.59285	0.452294	0.411861	0.347175	O94992	HEXIM1	Protein HEXIM1	-1.1929	3.50979e-05	0.000133872	1	2.09307	-7.37736	6.04803e-05	0.000195197	-0.145403	-8.43678
-0.836519	-0.312519	-0.824256	-0.440311	0.505406	0.59144	0.591489	0.665367	Q92783;Q92783-2	STAM	Signal transducing adapter molecule 1	-1.19183	2.02892e-05	8.69421e-05	5	2.69858	-9.28113	1.0654e-05	4.72142e-05	-0.00748797	-9.11021
-0.750484	-0.564413	-0.378915	-0.515434	0.590275	0.674011	0.793306	0.49525	O60488;O60488-2	ACSL4	Long-chain-fatty-acid--CoA ligase 4	-1.19052	3.0432e-06	2.0532e-05	5	4.79189	-11.8774	1.53402e-06	1.01822e-05	0.0429495	-11.8122
-1.16228	-0.0309637	-0.568161	-0.291573	0.890494	0.0051085	0.509217	1.28472	Q00403	GTF2B	Transcription initiation factor IIB	-1.18563	0.00678791	0.0115549	2	-3.66284	-3.69847	0.00555992	0.0096104	0.079571	-3.65254
-0.484321	-0.443833	-0.613043	-0.696298	0.637066	0.492405	0.703164	0.659581	P63010;P63010-2	AP2B1	AP-2 complex subunit beta	-1.18243	6.89052e-07	6.95315e-06	20	6.42207	-16.9801	8.51202e-08	1.20178e-06	0.0318401	-14.4096
-1.83144	-1.73162	-0.291133	0.0341508	0.264635	0.315518	0.323341	-0.00504677	Q99933;Q99933-3;Q99933-4	BAG1	BAG family molecular chaperone regulator 1	-1.17962	0.0264639	0.0387199	2	-5.09176	-2.79669	0.0222372	0.0330077	-0.3652	-2.73154
-0.694571	-0.418749	-0.603003	-0.89904	0.612736	0.680785	0.399244	0.409016	P0DJ93	SMIM13	Small integral membrane protein 13	-1.17929	1.09862e-05	5.42981e-05	1	3.37618	-8.19157	2.7667e-05	0.0001018	-0.0641976	-9.9175
-0.667445	-0.792154	-0.655054	-0.489891	0.626378	0.438458	0.595667	0.451959	P36543	ATP6V1E1	V-type proton ATPase subunit E 1	-1.17925	9.45679e-07	8.6175e-06	10	6.0756	-15.1559	2.15159e-07	2.33235e-06	-0.0615103	-13.8154
-0.989034	-0.491695	-0.394835	-0.608178	0.683256	0.521009	0.599397	0.429037	Q13573	SNW1	SNW domain-containing protein 1	-1.17911	2.55646e-05	0.000103753	4	2.44323	-8.81983	1.57696e-05	6.50874e-05	-0.0313805	-8.82093
-0.821422	-0.498817	-0.567316	-0.644402	0.801862	0.385494	0.513144	0.4793	Q99996;Q99996-2;Q99996-3;Q99996-5;Q99996-6	AKAP9	A-kinase anchor protein 9	-1.17794	6.98063e-06	3.79413e-05	7	3.87677	-11.013	2.79521e-06	1.59977e-05	-0.0440196	-10.5535
-0.495911	-0.670991	-0.0258497	-0.37441	0.852581	1.0972	1.12823	0.0617182	Q7L266	ASRGL1	Isoaspartyl peptidase/L-asparaginase;Isoaspartyl peptidase/L-asparaginase alpha chain;Isoaspartyl peptidase/L-asparaginase beta chain	-1.17672	0.001817	0.00363276	1	-2.24318	-4.53059	0.00169845	0.00339575	0.196571	-4.62988
-0.587964	-0.633478	-0.567099	-0.594901	0.581155	0.624495	0.610675	0.500435	O00442;O00442-2	RTCA	RNA 3'-terminal phosphate cyclase	-1.17505	4.58509e-08	1.18434e-06	4	9.35265	-17.8344	5.69284e-08	9.2999e-07	-0.00833523	-20.5849
-0.678741	-0.514792	-0.514862	-0.569386	0.688029	0.488937	0.748161	0.495563	P81877;P81877-2;P81877-3;P81877-4;P81877-5	SSBP2	Single-stranded DNA-binding protein 2	-1.17462	8.66551e-07	8.09892e-06	1	6.17129	-9.86734	6.62332e-06	3.20545e-05	0.0178636	-13.9771
-1.03448	-1.18557	-0.509056	-0.286628	0.400959	0.452393	0.471564	0.353282	O43164;O43164-2	PJA2	E3 ubiquitin-protein ligase Praja-2	-1.17348	0.000352471	0.000901583	2	-0.450566	-5.84158	0.00032105	0.000793373	-0.167191	-6.0212
-0.797926	-0.486598	-1.12247	-0.189949	0.645541	0.205562	0.299284	0.944746	O75962;O75962-5	TRIO	Triple functional domain protein	-1.17302	0.00118501	0.00251872	10	-1.77808	-5.20079	0.000703158	0.0015557	-0.0627261	-4.97141
-0.779135	-0.506825	-0.522236	-0.641806	0.677888	0.588057	0.562586	0.408513	Q00688	FKBP3	Peptidyl-prolyl cis-trans isomerase FKBP3	-1.17176	1.4182e-06	1.14556e-05	5	5.63126	-13.0498	7.21766e-07	5.67297e-06	-0.0266197	-13.0879
-1.03979	-0.115825	-0.560911	-1.02004	0.776001	0.462303	0.612058	0.096308	Q9UPR5	SLC8A2	Sodium/calcium exchanger 2	-1.17081	0.00121031	0.00256486	3	-1.80111	-5.02525	0.00088033	0.0018973	-0.0987363	-4.95421
-0.598025	-0.3891	-0.363656	-0.773319	0.703836	0.825039	0.659824	0.369583	O60739;P41567	EIF1;EIF1B	Eukaryotic translation initiation factor 1;Eukaryotic translation initiation factor 1b	-1.1706	2.18682e-05	9.20168e-05	4	2.61579	-8.99451	1.35668e-05	5.79222e-05	0.0542728	-9.01554
-0.67436	-0.42931	-0.473153	-0.347985	0.708592	0.658547	0.396048	0.986516	Q3ZCW2	LGALSL	Galectin-related protein	-1.16863	2.5394e-05	0.000103492	1	2.45063	-7.56626	5.01544e-05	0.000167622	0.103112	-8.8292
-0.724061	-0.326701	-0.742166	-1.12296	0.630964	0.469872	0.31023	0.346982	Q9NVD7	PARVA	Alpha-parvin	-1.16848	0.000114785	0.000351773	3	0.784757	-7.04509	8.48276e-05	0.000258826	-0.14473	-7.11861
-0.274231	-0.578855	-1.12484	-1.21484	0.349923	0.239768	0.525606	0.359949	O00408;O00408-2;O00408-3;O00408-4;O00408-6	PDE2A	cGMP-dependent 3',5'-cyclic phosphodiesterase	-1.167	0.000584876	0.00137927	1	-1.00625	-5.30845	0.000613952	0.00138406	-0.214689	-5.56711
-0.589516	-0.858699	-0.710157	-0.788806	0.412269	0.410063	0.438344	0.444156	P61204;P84077	ARF1;ARF3	ADP-ribosylation factor 1;ADP-ribosylation factor 3	-1.163	2.82355e-07	3.59774e-06	3	7.39462	-13.5954	5.18897e-07	4.37946e-06	-0.155293	-16.2159
-0.892719	-0.320352	-0.605846	-0.937478	0.62955	0.52673	0.357266	0.379717	Q7L4P6;Q7L4P6-2	BEND5	BEN domain-containing protein 5	-1.16241	5.45227e-05	0.000190633	2	1.60649	-7.33754	6.29444e-05	0.000201914	-0.107891	-7.92581
-0.433814	-0.407002	-0.759906	-1.02605	0.535006	0.652302	0.387497	0.444704	Q9GZM8;Q9GZM8-2;Q9GZM8-3	NDEL1	Nuclear distribution protein nudE-like 1	-1.16157	5.68883e-05	0.000197366	1	1.55958	-6.97096	9.16265e-05	0.000276158	-0.0759083	-7.8779
-0.705096	-0.422247	-0.614069	-0.822126	0.675892	0.473094	0.436886	0.495493	Q9P0M6	H2AFY2	Core histone macro-H2A.2	-1.16123	3.70999e-06	2.35574e-05	18	4.5737	-12.8776	8.03079e-07	6.16257e-06	-0.0602717	-11.5002
-0.0765355	-0.559899	-1.18827	-1.50111	0.26956	0.0420723	0.533705	0.470362	P09417	QDPR	Dihydropteridine reductase	-1.16038	0.0050728	0.0089759	5	-3.35142	-3.99546	0.00360007	0.00655908	-0.251264	-3.85985
-0.551385	-1.20899	-0.793396	0.17987	0.416165	-0.140377	0.933742	1.05395	Q8WVI7	PPP1R1C	Protein phosphatase 1 regulatory subunit 1C	-1.15934	0.0117519	0.0187669	2	-4.2451	-3.32741	0.00972897	0.0157391	-0.013803	-3.2728
-0.414361	-0.605132	-0.955058	-0.939162	0.387838	0.418284	0.309078	0.605631	Q8NCC3	PLA2G15	Group XV phospholipase A2	-1.15864	3.62447e-05	0.000137617	2	2.05754	-7.67292	4.5195e-05	0.000154049	-0.14911	-8.39859
-0.205654	-0.855472	-0.88187	-0.543527	0.333238	0.658762	0.177541	0.977275	O60331;O60331-2;O60331-3;O60331-4	PIP5K1C	Phosphatidylinositol 4-phosphate 5-kinase type-1 gamma	-1.15834	0.000722422	0.00165047	1	-1.23752	-5.15495	0.000745341	0.00163722	-0.0424633	-5.38455
-0.8656	-0.42571	-0.648983	-0.919544	0.564341	0.750971	0.493256	-0.0370858	Q7Z7K6-3	CENPV	Centromere protein V	-1.15783	0.000276263	0.000730355	6	-0.182761	-6.47152	0.000156539	0.000432672	-0.136044	-6.24834
-0.624337	-0.544788	-0.628923	-0.546162	0.666585	0.479341	0.586851	0.553345	Q9BWD1	ACAT2	Acetyl-CoA acetyltransferase, cytosolic	-1.15758	1.23938e-07	2.17923e-06	4	8.2861	-16.1725	1.26774e-07	1.57308e-06	-0.00726097	-18.0717
-1.16377	-0.68952	-0.683981	-0.356256	0.314549	0.551505	0.422875	0.444094	O14979	HNRNPDL	Heterogeneous nuclear ribonucleoprotein D-like	-1.15664	0.000103753	0.000322713	7	0.896227	-7.52214	5.23791e-05	0.000173763	-0.145062	-7.22424
-0.550024	-0.706619	-0.69404	-0.645531	0.504605	0.443345	0.530165	0.551551	P30041	PRDX6	Peroxiredoxin-6	-1.15647	1.04176e-07	1.95985e-06	20	8.47327	-24.4539	4.20484e-09	1.94624e-07	-0.0708184	-18.4883
-0.222409	-0.799096	-0.910629	0.0596733	0.507166	-0.017961	0.746623	1.51631	P49441	INPP1	Inositol polyphosphate 1-phosphatase	-1.15615	0.0112079	0.0180266	1	-4.19509	-3.32416	0.00977753	0.015787	0.109959	-3.30508
-0.859644	-0.348821	-0.701315	-0.909542	0.580323	0.401693	0.329316	0.485607	P35240;P35240-2;P35240-3;P35240-4;P35240-5;P35240-6;P35240-8	NF2	Merlin	-1.15407	2.5763e-05	0.000104412	1	2.43469	-7.52545	5.22083e-05	0.000173492	-0.127798	-8.81139
-1.83031	-0.662204	-0.244247	-0.146033	0.682599	0.187745	0.297813	0.550545	Q9UBK7;Q9UBK7-2;Q9UBK7-3;Q9UNT1;Q9UNT1-2;Q9UNT1-3	RABL2A;RABL2B	Rab-like protein 2A;Rab-like protein 2B	-1.15038	0.0126955	0.0201197	1	-4.32648	-3.24316	0.0110726	0.0176532	-0.145512	-3.22037
-0.992004	-0.343155	-0.613885	-0.752961	0.639675	0.3173	0.414751	0.527605	Q8N128;Q8N128-2	FAM177A1	Protein FAM177A1	-1.15033	4.90022e-05	0.000175326	1	1.7244	-7.05908	8.36078e-05	0.000255824	-0.100334	-8.04728
-0.334773	-0.545077	-0.540592	-0.815475	0.591703	0.843025	0.615572	0.306648	Q07889	SOS1	Son of sevenless homolog 1	-1.14822	4.07832e-05	0.000150156	2	1.92721	-7.55904	5.0511e-05	0.000168524	0.0151288	-8.25969
-0.534523	-0.73165	-0.889391	-1.16877	0.336568	0.444533	0.455132	0.0250561	Q9BSB4	ATG101	Autophagy-related protein 101	-1.14641	8.94832e-05	0.000287371	2	1.05949	-6.91087	9.75786e-05	0.000291387	-0.257881	-7.38109
-0.561638	-0.429423	-0.501426	-0.764874	0.627843	0.721871	0.622478	0.354763	P61923;P61923-4	COPZ1	Coatomer subunit zeta-1	-1.14608	6.04837e-06	3.42135e-05	4	4.03491	-10.5384	3.9564e-06	2.10335e-05	0.00869932	-10.7619
-0.155297	-1.3943	-1.20408	0.145984	0.0406047	0.188109	-0.0979214	1.83979	Q8WUW1;Q8WUW1-2	BRK1	Protein BRICK1	-1.14457	0.0605899	0.0812509	1	-5.92965	-2.24487	0.0534698	0.0727569	-0.0796393	-2.19287
-0.56298	-0.497775	-0.668141	-0.58294	0.642189	0.47192	0.492398	0.655173	P09543;P09543-2	CNP	2',3'-cyclic-nucleotide 3'-phosphodiesterase	-1.14338	3.51754e-07	4.22976e-06	17	7.15562	-19.0242	3.34867e-08	6.73429e-07	-0.00626957	-15.7521
-0.695231	-0.625494	-0.684202	-0.623421	0.455475	0.521249	0.560814	0.406764	O95490;O95490-2;O95490-3;O95490-4;O95490-5;O95490-6;O95490-7	LPHN2	Latrophilin-2	-1.14316	9.1615e-08	1.8552e-06	7	8.6115	-19.8243	2.38527e-08	5.45525e-07	-0.0855058	-18.8024
-0.305419	0.0617408	-1.09701	-1.98011	0.482287	0.503206	0.333716	-0.0812575	O15121	DEGS1	Sphingolipid delta(4)-desaturase DES1	-1.13969	0.0267793	0.0391715	1	-5.10395	-2.76589	0.023347	0.0344446	-0.260355	-2.72378
-0.50013	-0.555688	-0.811151	-0.862501	0.458396	0.454816	0.389362	0.524366	Q9BX66-10;Q9BX66-12;Q9BX66-4;Q9BX66-5;Q9BX66-6;Q9BX66-8;Q9BX66-9	SORBS1	Sorbin and SH3 domain-containing protein 1	-1.1391	3.1901e-06	2.12625e-05	2	4.73998	-9.66233	7.79933e-06	3.6564e-05	-0.112816	-11.7372
-0.383841	-0.667107	-0.870842	-0.641965	0.402308	0.439943	0.355728	0.791801	Q9Y4K0	LOXL2	Lysyl oxidase homolog 2	-1.13838	3.2772e-05	0.000126156	3	2.16882	-8.23842	2.65e-05	9.86265e-05	-0.0717469	-8.51869
-0.504551	-0.56738	-0.592093	-0.470273	0.503217	0.710184	0.353246	0.835433	Q9HBF4;Q9HBF4-3	ZFYVE1	Zinc finger FYVE domain-containing protein 1	-1.13409	7.98051e-06	4.20817e-05	3	3.72905	-9.70767	7.52056e-06	3.55429e-05	0.0334728	-10.3622
-0.465218	-0.444407	-0.6519	-0.672035	0.552032	0.578081	0.672092	0.498852	Q9UJU6-2;Q9UJU6-3	DBNL	Drebrin-like protein	-1.13365	7.42499e-07	7.26833e-06	9	6.34037	-15.5576	1.73897e-07	2.00826e-06	0.00843727	-14.2673
-0.500746	0.102081	-1.28709	-1.04786	0.637475	0.798852	0.174959	0.188259	O14828	SCAMP3	Secretory carrier-associated membrane protein 3	-1.13329	0.00666831	0.0113779	3	-3.64388	-3.75453	0.00511722	0.00894862	-0.116759	-3.66507
-0.595721	-0.658037	-0.501105	-0.462313	0.517354	0.556576	0.560725	0.681055	P07437	TUBB	Tubulin beta chain	-1.13322	3.11203e-07	3.86843e-06	29	7.28888	-20.5373	1.78234e-08	4.51941e-07	0.0123168	-16.009
-0.363672	-0.216824	-0.626275	-0.770298	0.63557	0.832591	0.19732	0.883836	P28799;P28799-2	GRN	Acrogranin;Granulin-1;Granulin-2;Granulin-3;Granulin-4;Granulin-5;Granulin-6;Granulin-7;Granulins;Paragranulin	-1.1316	0.000292588	0.000766909	1	-0.245901	-5.76415	0.000351915	0.000858013	0.071531	-6.19428
-0.443394	0.0170428	-0.567261	-1.81396	0.582527	0.601172	0.302163	0.229863	Q99816	TSG101	Tumor susceptibility gene 101 protein	-1.13082	0.0137836	0.0216265	5	-4.41294	-3.27962	0.0104687	0.0167729	-0.136481	-3.1648
-0.409089	-0.67708	-0.631813	-0.706896	0.48128	0.714454	0.442155	0.459086	Q9HAV0	GNB4	Guanine nucleotide-binding protein subunit beta-4	-1.13046	3.06787e-06	2.06365e-05	2	4.783	-9.66655	7.77289e-06	3.64694e-05	-0.0409877	-11.7993
-0.499576	-0.681676	-0.482244	-0.582847	0.531184	0.614119	0.481595	0.642632	Q9Y2H0;Q9Y2H0-1;Q9Y2H0-3	DLGAP4	Disks large-associated protein 4	-1.12897	3.64392e-07	4.36372e-06	8	7.1172	-16.9084	8.81198e-08	1.22946e-06	0.00289854	-15.6788
-0.452336	0.140715	-0.950465	-1.98718	0.536288	0.65419	0.233357	-0.160231	P78324;P78324-2;P78324-4	SIRPA	Tyrosine-protein phosphatase non-receptor type substrate 1	-1.12822	0.0311135	0.0447923	1	-5.25792	-2.66937	0.0272054	0.0394779	-0.248208	-2.62567
-0.078268	-1.31064	-0.989431	-0.429749	0.310408	0.305446	0.368625	0.716704	Q9UPQ3;Q9UPQ3-2	AGAP1	Arf-GAP with GTPase, ANK repeat and PH domain-containing protein 1	-1.12732	0.00280245	0.00530819	3	-2.71263	-4.3779	0.00209552	0.00406691	-0.138363	-4.29682
-0.273732	-0.809436	-0.796455	-0.832382	0.431253	0.56331	0.318466	0.482397	P36405	ARL3	ADP-ribosylation factor-like protein 3	-1.12686	4.06035e-05	0.000149725	7	1.93208	-8.61247	1.89142e-05	7.45322e-05	-0.114572	-8.26486
-0.782055	-1.21794	-0.567869	-0.17913	0.295664	0.325948	0.565649	0.570639	Q8NBX0	SCCPDH	Saccharopine dehydrogenase-like oxidoreductase	-1.12622	0.000683614	0.00157645	4	-1.17709	-5.55265	0.000454032	0.00106857	-0.123637	-5.43191
-0.254585	-0.50675	-0.987979	-0.824423	0.327073	0.508945	0.536896	0.541087	P49593	PPM1F	Protein phosphatase 1F	-1.12193	0.00012013	0.000364136	3	0.734556	-6.97564	9.11797e-05	0.000274953	-0.082467	-7.07142
-1.54941	-0.566542	-0.512167	-0.37906	0.780995	-0.0423316	0.460973	0.279058	P68036;P68036-3	UBE2L3	Ubiquitin-conjugating enzyme E2 L3	-1.12147	0.00454814	0.00812646	3	-3.2343	-4.02475	0.00345133	0.00633559	-0.19106	-3.93871
-0.48454	-0.611825	-0.779872	-0.646786	0.488263	0.373301	0.580829	0.517811	P09960	LTA4H	Leukotriene A-4 hydrolase	-1.12081	1.0769e-06	9.4446e-06	6	5.93323	-13.8835	4.38071e-07	3.88983e-06	-0.0703523	-13.5781
-1.75422	-0.376811	-0.0548811	-0.157963	0.828463	0.454044	0.254836	0.601608	Q9BVL2;Q9BVL2-2;Q9BVL2-3	NUPL1	Nucleoporin p58/p45	-1.12071	0.0161358	0.0248623	2	-4.57811	-3.11436	0.0135142	0.0211584	-0.0256156	-3.05899
-0.693962	-0.374893	-0.619245	-1.00989	0.58894	0.348655	0.501629	0.3397	P18669	PGAM1	Phosphoglycerate mutase 1	-1.11923	4.253e-05	0.000155605	15	1.88088	-8.83464	1.55682e-05	6.44471e-05	-0.114883	-8.21077
-0.552739	-0.524145	-0.722402	-0.845313	0.444981	0.457702	0.515584	0.413728	Q8NC51-3;Q8NC51-4	SERBP1	Plasminogen activator inhibitor 1 RNA-binding protein	-1.11915	1.3725e-06	1.11794e-05	11	5.66721	-14.5812	2.94515e-07	2.90628e-06	-0.101576	-13.1454
0.223122	-1.05988	-1.49219	-1.00085	0.0427831	-0.146416	0.711527	0.536645	Q99689	FEZ1	Fasciculation and elongation protein zeta-1	-1.11859	0.0175436	0.0267698	1	-4.6655	-3.03178	0.0153693	0.0236751	-0.273159	-3.00314
-0.705385	-1.13066	-0.745006	-0.163922	0.290686	0.28718	0.284553	0.863783	Q8TDW7;Q8TDW7-3	FAT3	Protocadherin Fat 3	-1.11779	0.00107679	0.00232542	2	-1.67364	-4.97135	0.000944045	0.00201599	-0.127346	-5.04982
-0.081966	0.245244	-0.974826	-0.386472	1.01266	-0.35474	1.11416	1.49948	P20618	PSMB1	Proteasome subunit beta type-1	-1.11739	0.030983	0.0446375	4	-5.25362	-2.72038	0.025091	0.0366934	0.259192	-2.62841
-0.458958	-0.809808	-0.699086	-0.514619	0.409459	0.471692	0.64672	0.458541	P25786;P25786-2	PSMA1	Proteasome subunit alpha type-1	-1.11722	4.07823e-06	2.51952e-05	9	4.46944	-12.168	1.26479e-06	8.82088e-06	-0.0620071	-11.3538
-0.414103	-0.366288	-0.905416	-1.13283	0.475814	0.426401	0.404191	0.336073	P47755	CAPZA2	F-actin-capping protein subunit alpha-2	-1.11528	0.000234398	0.000634962	4	-0.00195683	-6.50374	0.00015109	0.000420601	-0.14702	-6.40491
-0.76937	0.647717	-1.28521	-2.44595	0.523808	0.20587	-0.159675	0.0356026	P61457	PCBD1	Pterin-4-alpha-carbinolamine dehydratase	-1.11461	0.0916815	0.117998	1	-6.33407	-1.9744	0.0820578	0.106869	-0.405901	-1.92332
-0.0280205	-1.19855	0.159849	-0.518243	0.714224	1.33937	1.84943	-1.03993	P60059	SEC61G	Protein transport protein Sec61 subunit gamma	-1.11202	0.109603	0.138686	1	-6.50436	-1.85654	0.098698	0.126145	0.159766	-1.80603
-1.32994	-0.307223	-0.323402	-0.278446	0.767402	0.281368	0.378552	0.776258	Q96EM0	L3HYPDH	Trans-3-hydroxy-L-proline dehydratase	-1.11065	0.00273758	0.00519543	1	-2.68732	-4.228	0.00258408	0.00490571	-0.0044291	-4.31451
-0.957335	-1.1016	-0.198211	-0.491576	0.576735	0.602286	0.25285	0.261325	P11532;P11532-2;P11532-3;P11532-4;P11532-5;P11532-6;P11532-7;P11532-8	DMD	Dystrophin	-1.11048	0.000758283	0.00171667	3	-1.29052	-5.38287	0.000559526	0.00127467	-0.131941	-5.34322
-0.137765	-0.598912	-1.31082	-1.27499	0.181265	0.184151	0.210881	0.54219	Q9NXN4;Q9NXN4-2	GDAP2	Ganglioside-induced differentiation-associated protein 2	-1.11024	0.00323891	0.00603685	2	-2.86892	-4.18862	0.00273184	0.00515435	-0.275501	-4.1883
-0.707615	-0.236916	-0.732021	-1.11708	0.535994	0.518705	0.217412	0.369042	Q86SZ2;Q86SZ2-2	TRAPPC6B	Trafficking protein particle complex subunit 6B	-1.1087	0.000286031	0.00075141	1	-0.220975	-5.75617	0.000355274	0.000864396	-0.14406	-6.21558
-0.393943	-0.38012	-0.588055	-0.869506	0.63779	0.60931	0.586798	0.360604	E9PAV3;E9PAV3-2;Q13765	NACA	Nascent polypeptide-associated complex subunit alpha;Nascent polypeptide-associated complex subunit alpha, muscle-specific form	-1.10653	2.52772e-05	0.000103089	5	2.45572	-8.98484	1.36794e-05	5.83174e-05	-0.00464032	-8.8349
-0.637422	-0.736901	-0.207618	-0.383518	0.639696	0.908771	0.664431	0.243486	Q9NQ50	MRPL40	39S ribosomal protein L40, mitochondrial	-1.10546	0.000197356	0.0005515	1	0.187417	-6.00964	0.000263769	0.000671453	0.0613656	-6.5718
-0.584192	-0.367967	-0.510839	-0.688644	0.573107	0.616104	0.647384	0.42994	Q9NQG5	RPRD1B	Regulation of nuclear pre-mRNA domain-containing protein 1B	-1.10454	1.98758e-06	1.47475e-05	4	5.26051	-11.9493	1.46189e-06	9.85005e-06	0.0143616	-12.5092
-0.403633	-1.88209	-0.768598	0.07183	0.129912	0.391901	0.346949	0.565402	Q9BRX8;Q9BRX8-2	FAM213A	Redox-regulatory protein FAM213A	-1.10416	0.0196423	0.0296005	6	-4.78322	-3.04007	0.0151717	0.0234078	-0.193541	-2.92804
-0.270254	-0.829739	-0.982542	-0.793987	0.280842	0.509872	0.566816	0.17311	O43583	DENR	Density-regulated protein	-1.10179	0.000189687	0.000534681	4	0.231067	-6.69892	0.000122229	0.000353239	-0.168235	-6.6107
-0.483986	-0.282495	-0.578087	-0.859888	0.605387	0.703395	0.483066	0.410779	Q9GZY8-2	MFF	Mitochondrial fission factor	-1.10177	3.36971e-05	0.000129206	6	2.13806	-8.75921	1.66245e-05	6.72932e-05	-0.000228834	-8.48535
-0.641314	-0.359627	-0.701174	-0.611664	0.501315	0.420092	0.418819	0.749637	P60981;P60981-2	DSTN	Destrin	-1.10091	8.80343e-06	4.51553e-05	9	3.62073	-10.8998	3.033e-06	1.70903e-05	-0.0279895	-10.2238
-0.685213	-0.251841	-0.924807	-0.904796	0.575399	0.220465	0.271659	0.56688	P05387	RPLP2	60S acidic ribosomal protein P2	-1.10026	0.000202377	0.000562298	7	0.159751	-6.8159	0.000107872	0.000317643	-0.141532	-6.54723
-0.598561	-0.320739	-0.164005	-0.586244	0.810298	0.933762	0.741676	0.242317	Q53F19	C17orf85	Uncharacterized protein C17orf85	-1.0994	0.000221511	0.000605365	2	0.0602887	-6.14534	0.000225659	0.000587519	0.132313	-6.45944
-0.37576	-0.593986	-0.744028	-0.680405	0.364237	0.31838	0.567961	0.743298	O95197;O95197-2;O95197-7	RTN3	Reticulon-3	-1.09701	2.23834e-05	9.36443e-05	5	2.59006	-9.12871	1.21057e-05	5.26868e-05	-0.0500378	-8.9863
-1.10876	-0.439138	-0.615851	-0.120766	0.59854	0.0513846	0.182137	1.26496	Q86WG3;Q86WG3-3	ATCAY	Caytaxin	-1.09538	0.00737575	0.0124142	2	-3.75136	-3.62715	0.00618277	0.0105711	-0.0234369	-3.5942
-0.149342	-0.237736	-1.80464	-1.30199	0.183357	0.192797	0.14314	0.364654	Q96EQ0	SGTB	Small glutamine-rich tetratricopeptide repeat-containing protein beta	-1.09442	0.0171781	0.0263023	3	-4.64352	-3.10273	0.0137607	0.0214809	-0.326221	-3.01718
-0.528668	-0.604265	-0.558454	-0.575386	0.557377	0.545031	0.590033	0.416567	P26583	HMGB2	High mobility group protein B2	-1.09395	1.46368e-07	2.3978e-06	4	8.10655	-15.6782	1.63299e-07	1.91379e-06	-0.0197205	-17.6812
-0.585476	-2.5884	-0.756012	0.0229159	0.0729592	0.0187965	0.241009	0.132125	O75382;O75382-2;O75382-4	TRIM3	Tripartite motif-containing protein 3	-1.09297	0.060575	0.0812496	3	-5.92941	-2.26618	0.0516871	0.0705782	-0.43026	-2.19303
-0.533311	-0.743345	-0.532554	-0.414857	0.440149	0.535311	0.448397	0.717159	P63092;P63092-4;Q5JWF2	GNAS	Guanine nucleotide-binding protein G(s) subunit alpha isoforms short;Guanine nucleotide-binding protein G(s) subunit alpha isoforms XLas	-1.09127	4.20122e-06	2.56886e-05	7	4.4367	-11.8177	1.59686e-06	1.05112e-05	-0.0103813	-11.3082
-0.473708	-0.498491	-0.710989	-0.663812	0.511977	0.439244	0.439157	0.626781	Q86TG7	PEG10	Retrotransposon-derived protein PEG10	-1.09104	1.25365e-06	1.04878e-05	9	5.76658	-14.4642	3.14407e-07	3.04262e-06	-0.0412299	-13.3055
-0.360881	-0.320723	-1.03957	-0.950102	0.557492	0.265768	0.434888	0.431677	O14936;O14936-2;O14936-4;O14936-6	CASK	Peripheral plasma membrane protein CASK	-1.09028	0.000362881	0.000922547	9	-0.482544	-6.28408	0.000192841	0.000514243	-0.122682	-5.99445
-0.48918	-0.275614	-0.781335	-0.805675	0.392521	0.599446	0.395392	0.621158	Q96CW1;Q96CW1-2	AP2M1	AP-2 complex subunit mu	-1.09008	4.47813e-05	0.000162922	11	1.82389	-8.6878	1.7698e-05	7.07919e-05	-0.042911	-8.15093
-0.459429	-0.591903	-0.862491	-0.802534	0.432898	0.429182	0.407524	0.373147	Q9UPU5	USP24	Ubiquitin carboxyl-terminal hydrolase 24	-1.08978	4.37705e-06	2.65363e-05	18	4.39151	-12.6804	9.08999e-07	6.78781e-06	-0.134201	-11.2455
-0.691032	-0.424285	-0.42155	-0.596922	0.669916	0.513401	0.688426	0.350624	P42898;P42898-2	MTHFR	Methylenetetrahydrofolate reductase	-1.08904	7.17673e-06	3.85048e-05	2	3.8462	-8.85887	1.5245e-05	6.35061e-05	0.0110722	-10.5137
-0.758396	-0.673018	-0.759471	-0.166574	0.471909	0.00761967	0.393183	1.12317	Q96E39	RBMXL1	RNA binding motif protein, X-linked-like-1	-1.08834	0.00225346	0.00438658	2	-2.4767	-4.43363	0.00194007	0.00380447	-0.0451967	-4.46283
-0.493186	-0.32292	-0.67626	-0.651162	0.586514	0.362461	0.508588	0.745972	Q9Y2Y0;Q9Y2Y0-2	ARL2BP	ADP-ribosylation factor-like protein 2-binding protein	-1.08677	1.30533e-05	6.1492e-05	4	3.18579	-9.53666	8.63382e-06	3.98056e-05	0.00750073	-9.68464
-0.740465	-0.549599	-0.689708	-0.412533	0.582633	0.564577	0.31663	0.490514	Q15435	PPP1R7	Protein phosphatase 1 regulatory subunit 7	-1.08666	4.77732e-06	2.84299e-05	9	4.29506	-11.9145	1.49629e-06	9.98442e-06	-0.0547438	-11.1128
-0.629024	-0.533284	-0.408739	-0.628504	0.557212	0.528119	0.552789	0.507029	P20340-2	RAB6A	Ras-related protein Rab-6A	-1.08618	3.4174e-07	4.15214e-06	9	7.18706	-17.5455	6.50871e-08	1.01362e-06	-0.00680033	-15.8123
-0.612919	-0.529325	-0.546304	-0.52073	0.553169	0.527316	0.608519	0.433685	Q9UJ70-2	NAGK	N-acetyl-D-glucosamine kinase	-1.08299	1.66258e-07	2.62769e-06	8	7.96882	-18.9993	3.38492e-08	6.7838e-07	-0.0108238	-17.3875
-0.556164	-0.422557	-0.477596	-0.513505	0.574086	0.396702	0.666565	0.720842	Q96GD0	PDXP	Pyridoxal phosphate phosphatase	-1.082	1.57379e-06	1.24537e-05	5	5.51697	-12.7982	8.4398e-07	6.40898e-06	0.0485467	-12.9068
-1.09585	-0.790477	-0.354951	-0.203533	0.577532	0.245245	0.672827	0.381448	Q86UR5;Q86UR5-2;Q86UR5-3;Q86UR5-4;Q86UR5-5;Q86UR5-6;Q86UR5-7;Q86UR5-8	RIMS1	Regulating synaptic membrane exocytosis protein 1	-1.08047	0.000807206	0.00180438	1	-1.3589	-5.02324	0.000882619	0.00190153	-0.0709693	-5.29017
-1.16842	-0.579566	-0.426449	-0.177998	0.526258	0.378331	0.80759	0.256033	Q9NRX5	SERINC1	Serine incorporator 1	-1.08016	0.00121029	0.00256486	4	-1.8011	-5.07215	0.000828671	0.00179993	-0.048028	-4.95422
-0.659377	-0.102405	-0.702675	-1.31291	0.574856	0.494109	0.382219	0.0828881	Q9H4G0-2	EPB41L1	Band 4.1-like protein 1	-1.07786	0.0022898	0.00444693	1	-2.49403	-4.33036	0.00223874	0.00431081	-0.155411	-4.45054
-0.541286	-0.455826	-0.787264	-0.686754	0.344225	0.303077	0.657649	0.518486	P04406	GAPDH	Glyceraldehyde-3-phosphate dehydrogenase	-1.07364	1.16103e-05	5.65378e-05	20	3.31517	-10.9386	2.94903e-06	1.66654e-05	-0.0809619	-9.84236
-0.644572	-0.587244	-0.524275	-0.15941	0.614047	0.201123	0.715938	0.841177	P18433;P18433-2;P18433-3;P18433-4	PTPRA	Receptor-type tyrosine-protein phosphatase alpha	-1.07195	0.00019606	0.00054893	1	0.194674	-5.97154	0.000275697	0.00069695	0.0570979	-6.57826
-0.211205	-0.702862	-0.740267	-0.670885	0.38804	0.618661	0.503514	0.451269	Q04760;Q04760-2	GLO1	Lactoylglutathione lyase	-1.07168	3.59751e-05	0.000136771	5	2.06579	-8.55636	1.98804e-05	7.762e-05	-0.0454669	-8.40745
-0.491513	-0.438474	-0.674999	-0.921755	0.490908	0.48125	0.363409	0.422309	Q9UBT2	UBA2	SUMO-activating enzyme subunit 2	-1.07115	1.36241e-05	6.32611e-05	16	3.13852	-10.5814	3.83172e-06	2.05391e-05	-0.0961081	-9.62757
-0.324649	-1.47934	-0.163855	-0.0270547	0.358223	1.13061	0.720196	0.0751056	O75128;O75128-2;O75128-3;O75128-6;O75128-7	COBL	Protein cordon-bleu	-1.06976	0.0179028	0.0272182	1	-4.68665	-3.01111	0.0158738	0.0243622	0.0361545	-2.98964
-0.440318	-0.714567	-0.646831	-0.0442178	0.276158	0.7551	0.130335	1.26965	P51911	CNN1	Calponin-1	-1.06929	0.00415868	0.00752044	4	-3.13812	-4.11928	0.00301449	0.00562576	0.0731636	-4.00387
-0.649428	-0.489929	-0.623294	-0.518492	0.649462	0.560205	0.462116	0.319723	Q14157-5	UBAP2L	Ubiquitin-associated protein 2-like	-1.06816	2.24565e-06	1.61488e-05	13	5.12629	-13.836	4.50367e-07	3.96769e-06	-0.0362048	-12.3057
-0.242217	-0.635975	-0.812819	-0.778772	0.358302	0.282308	0.419653	0.732899	Q13325	IFIT5	Interferon-induced protein with tetratricopeptide repeats 5	-1.06574	0.000130312	0.000390334	4	0.644835	-7.04752	8.46148e-05	0.000258498	-0.0845776	-6.98765
-0.755725	-0.368652	-0.229206	-0.558598	0.677781	0.668617	0.793372	0.206986	Q13868	EXOSC2	Exosome complex component RRP4	-1.06473	0.000181718	0.000516714	4	0.278344	-6.72789	0.000118486	0.000343959	0.0543218	-6.65301
-4.57101	-0.421069	0.732817	0.55576	1.02511	-0.349906	-0.32998	0.205907	Q9UH73	EBF1	Transcription factor COE1	-1.06366	0.373799	0.41915	1	-7.56448	-0.977199	0.355771	0.401047	-0.394046	-0.943495
-0.702394	-0.529681	-0.606468	-0.468575	0.533222	0.454888	0.435537	0.519979	P30626;P30626-2;P30626-3	SRI	Sorcin	-1.06269	4.73977e-07	5.22539e-06	6	6.83068	-15.3901	1.89922e-07	2.13415e-06	-0.0454365	-15.1428
-0.662717	-0.386916	-0.787566	-0.576512	0.467445	0.271519	0.106772	0.98736	O95361	TRIM16	Tripartite motif-containing protein 16	-1.0617	0.000574036	0.00135757	2	-0.98575	-5.39946	0.000548119	0.00125456	-0.0725769	-5.58347
-0.659285	-0.329824	-0.552549	-0.544063	0.541924	0.333386	0.581876	0.701271	O75935;O75935-3	DCTN3	Dynactin subunit 3	-1.06104	8.65206e-06	4.48523e-05	3	3.63987	-9.49709	8.91678e-06	4.08184e-05	0.00909204	-10.2481
-0.729241	-0.479746	-0.293631	-0.479444	0.647062	0.658537	0.460242	0.49322	Q9Y5S9;Q9Y5S9-2	RBM8A	RNA-binding protein 8A	-1.06028	8.66915e-06	4.49009e-05	7	3.63769	-10.699	3.51232e-06	1.92337e-05	0.0346247	-10.2454
-0.349353	-1.05214	-0.745853	-0.574228	0.371585	0.369098	0.403867	0.3725	Q08174;Q08174-2	PCDH1	Protocadherin-1	-1.05966	7.37595e-05	0.000245528	4	1.2728	-7.61247	4.79353e-05	0.000161595	-0.150565	-7.58992
-0.574294	-0.613731	-0.585469	-0.502809	0.487919	0.470729	0.444859	0.556716	P55786	NPEPPS	Puromycin-sensitive aminopeptidase	-1.05913	1.17412e-07	2.10636e-06	26	8.34442	-26.531	2.13695e-09	1.3122e-07	-0.0395099	-18.2004
-0.458162	-0.703907	-0.534331	-0.531504	0.458979	0.654718	0.430049	0.461248	O95479	H6PD	6-phosphogluconolactonase;GDH/6PGL endoplasmic bifunctional protein;Glucose 1-dehydrogenase	-1.05822	1.52219e-06	1.21111e-05	1	5.55358	-9.00813	1.341e-05	5.73364e-05	-0.0278638	-12.9646
-0.817805	-0.650689	-0.545984	-0.288677	0.48589	0.371594	0.262739	0.805512	Q8IZV5	RDH10	Retinol dehydrogenase 10	-1.05722	0.000124654	0.000375995	2	0.693789	-6.54373	0.000144616	0.000405676	-0.0471778	-7.03326
-0.501653	-0.559904	-0.617702	-0.622447	0.516434	0.446049	0.55772	0.399355	P35080-2	PFN2	Profilin-2	-1.05532	2.50487e-07	3.38237e-06	4	7.52468	-14.743	2.69295e-07	2.72662e-06	-0.0477685	-16.4741
-0.583045	0.904377	-1.83829	-1.65235	0.755608	-2.04053	1.49912	0.832434	Q08722	CD47	Leukocyte surface antigen CD47	-1.05399	0.268909	0.312469	2	-7.3057	-1.23262	0.251101	0.293943	-0.265334	-1.19049
-0.745607	-0.653675	-0.521631	-0.581289	0.426666	0.233653	0.479481	0.573598	Q9NRW7	VPS45	Vacuolar protein sorting-associated protein 45	-1.0539	3.50955e-06	2.26163e-05	7	4.63488	-12.1178	1.30731e-06	9.06569e-06	-0.0986005	-11.5869
-0.496516	-0.577749	-0.547751	-0.481692	0.608279	0.476728	0.556681	0.468391	P25789	PSMA4	Proteasome subunit alpha type-4	-1.05345	1.8302e-07	2.73685e-06	6	7.86488	-17.3344	7.18761e-08	1.07759e-06	0.000796429	-17.1692
-0.300647	-0.611079	-0.538637	-0.729475	0.480672	0.749966	0.528068	0.272522	P19883;P19883-2	FST	Follistatin	-1.05277	4.05865e-05	0.000149725	2	1.93255	-7.40709	5.87099e-05	0.000190538	-0.0185762	-8.26535
-0.563971	-0.350046	-0.662712	-0.663742	0.655864	0.153177	0.507694	0.65369	O43399;O43399-2;O43399-3;O43399-4;O43399-5;O43399-7	TPD52L2	Tumor protein D54	-1.05272	5.32027e-05	0.000186689	8	1.63356	-8.35338	2.386e-05	9.05345e-05	-0.0337557	-7.95357
-0.030433	-0.388769	-1.08575	-1.25927	0.104183	0.85632	0.438942	0.0434683	P67870	CSNK2B	Casein kinase II subunit beta	-1.05179	0.00935231	0.0153253	5	-4.00363	-3.55022	0.00693817	0.0116744	-0.165164	-3.42921
-0.727805	-0.508085	-0.566422	-0.481407	0.46622	0.509764	0.433166	0.514199	Q86UP2;Q86UP2-2;Q86UP2-4	KTN1	Kinectin	-1.05177	6.07642e-07	6.32816e-06	25	6.55948	-18.4484	4.31144e-08	7.66596e-07	-0.0450463	-14.6522
-0.912525	-0.647662	-0.680069	0.104124	0.489311	-0.0624114	0.244494	1.39873	P62256;P62256-2	UBE2H	Ubiquitin-conjugating enzyme E2 H	-1.05156	0.0156032	0.0241524	1	-4.54298	-3.0943	0.0139424	0.0217238	-0.00825117	-3.08146
-1.26141	0.137675	-0.560158	-1.00026	0.662412	0.397217	-0.157179	0.61805	Q8IWV7	UBR1	E3 ubiquitin-protein ligase UBR1	-1.05116	0.0114455	0.018333	1	-4.21724	-3.28917	0.0103164	0.0165653	-0.145456	-3.29078
-0.65125	-0.529453	-0.573316	-0.497512	0.534161	0.432076	0.482621	0.50265	Q8IUD2-2	ERC1	ELKS/Rab6-interacting/CAST family member 1	-1.05076	1.79191e-07	2.7144e-06	12	7.88776	-20.9278	1.52574e-08	4.02629e-07	-0.0375029	-17.217
-0.565513	-0.199405	-0.426718	-0.555959	0.5812	0.527465	0.614595	0.728304	P00568	AK1	Adenylate kinase isoenzyme 1	-1.04979	6.03849e-06	3.41907e-05	7	4.03672	-11.248	2.36498e-06	1.41173e-05	0.0879961	-10.7643
-0.858062	-0.441431	-0.238442	-0.37217	0.703413	0.516714	0.793902	0.270236	P09211	GSTP1	Glutathione S-transferase P	-1.04859	0.000228968	0.000623701	17	0.0238377	-6.85726	0.000103249	0.000306281	0.04677	-6.42747
-0.522489	-0.251419	-0.777258	-0.959775	0.633285	0.225564	0.482517	0.341411	Q13907;Q13907-2	IDI1	Isopentenyl-diphosphate Delta-isomerase 1	-1.04843	0.000236068	0.000638507	7	-0.00976938	-6.66129	0.000127282	0.000365491	-0.103521	-6.39809
-0.372858	-0.510788	-0.706536	-0.749574	0.492539	0.280934	0.527717	0.54362	Q15019;Q15019-2;Q15019-3	2024-09-02	Septin-2	-1.04614	1.17109e-05	5.68201e-05	13	3.30565	-10.7501	3.38281e-06	1.86824e-05	-0.0618682	-9.83067
-0.558318	-0.406724	-0.445357	-0.883702	0.523518	0.545049	0.387219	0.433534	O43488	AKR7A2	Aflatoxin B1 aldehyde reductase member 2	-1.04586	1.74001e-05	7.69935e-05	9	2.86829	-9.90091	6.45024e-06	3.13599e-05	-0.0505977	-9.30688
-0.415366	-0.546766	-0.604673	-0.550125	0.611434	0.68442	0.353105	0.417361	Q75T13;Q75T13-2	PGAP1	GPI inositol-deacylase	-1.04581	4.10826e-06	2.5326e-05	3	4.46135	-10.2415	4.95165e-06	2.53091e-05	-0.00632615	-11.3425
-0.343927	-0.560238	-0.706144	-0.663022	0.446148	0.257101	0.558277	0.645323	O43707	ACTN4	Alpha-actinin-4	-1.04505	1.92488e-05	8.3526e-05	23	2.75674	-10.1816	5.18414e-06	2.62675e-05	-0.0458102	-9.1772
-0.470019	-0.403551	-0.543752	-0.702534	0.566422	0.412679	0.578304	0.496756	P00558	PGK1	Phosphoglycerate kinase 1	-1.0435	1.8449e-06	1.3928e-05	35	5.34238	-15.316	1.97534e-07	2.18185e-06	-0.00821193	-12.6348
-0.273356	-0.508706	-0.614779	-0.478837	0.517909	0.387609	0.691514	0.69559	P68366;P68366-2	TUBA4A	Tubulin alpha-4A chain	-1.04207	9.87418e-06	4.9729e-05	27	3.49401	-11.3915	2.1386e-06	1.31565e-05	0.052118	-10.0641
-0.517947	0.0089705	-0.499859	-0.4398	0.808717	0.277979	0.686274	0.945579	P20336	RAB3A	Ras-related protein Rab-3A	-1.0418	0.000375423	0.000948643	2	-0.519867	-5.69682	0.000381399	0.000919901	0.158739	-5.96332
-0.635079	-0.206309	-0.764037	-0.67724	0.570891	0.424422	0.419717	0.469068	Q8WUN7	UBTD2	Ubiquitin domain-containing protein 2	-1.04169	3.63561e-05	0.000137911	4	2.05415	-8.34448	2.40535e-05	9.12094e-05	-0.0498209	-8.39496
-0.28363	-1.00827	-0.647661	-0.52094	0.282296	0.628375	0.448342	0.341513	Q8TBZ3;Q8TBZ3-2;Q8TBZ3-4;Q8TBZ3-5;Q8TBZ3-6;Q8TBZ3-7	WDR20	WD repeat-containing protein 20	-1.04026	0.000185528	0.000525324	1	0.255487	-5.96497	0.000277814	0.000700262	-0.0949973	-6.63253
-0.609709	-0.187702	-0.55374	-0.944724	0.577445	0.654098	0.243055	0.386661	O95359;O95359-1;O95359-2;O95359-3;O95359-5;O95359-6	TACC2	Transforming acidic coiled-coil-containing protein 2	-1.03928	0.000277984	0.000733908	2	-0.189593	-5.91738	0.000293685	0.000734465	-0.054327	-6.24247
-0.449044	-0.494727	-0.642812	-0.502145	0.557337	0.367486	0.608036	0.535232	P53999	SUB1	Activated RNA polymerase II transcriptional coactivator p15	-1.0392	1.15217e-06	9.86217e-06	9	5.85915	-14.717	2.73178e-07	2.75636e-06	-0.00257944	-13.4563
-0.444528	-0.702207	-0.577359	-0.468891	0.567327	0.453545	0.497605	0.43974	P04899;P04899-4	GNAI2	Guanine nucleotide-binding protein G(i) subunit alpha-2	-1.0378	1.06561e-06	9.41429e-06	11	5.94477	-15.3463	1.9438e-07	2.17169e-06	-0.0293461	-13.5972
-4.92909	-0.781622	0.47642	0.715376	0.795889	-1.0443	-0.307851	0.183778	P98095;P98095-2	FBLN2	Fibulin-2	-1.03661	0.41342	0.459164	1	-7.63774	-0.895222	0.395596	0.440879	-0.611425	-0.864019
-0.505945	-0.149951	-0.612846	-1.17802	0.560159	0.641181	0.365405	0.130435	Q9UM47	NOTCH3	Neurogenic locus notch homolog protein 3;Notch 3 extracellular truncation;Notch 3 intracellular domain	-1.03599	0.00155663	0.00318871	1	-2.0751	-4.55837	0.00163537	0.00328312	-0.093698	-4.75191
-0.58401	-0.406271	-0.380754	-0.62428	0.591128	0.5455	0.587297	0.424373	P23528	CFL1	Cofilin-1	-1.0359	1.73366e-06	1.33387e-05	14	5.41071	-14.6087	2.90053e-07	2.87685e-06	0.0191229	-12.7406
-0.449663	-0.681694	-0.491634	-0.561572	0.420255	0.550526	0.451414	0.528605	Q5VWJ9	SNX30	Sorting nexin-30	-1.03384	7.36406e-07	7.24236e-06	7	6.34938	-14.994	2.34793e-07	2.46723e-06	-0.0292205	-14.2829
-0.267126	-1.03345	-0.87032	-0.134121	0.22006	0.248836	0.264087	1.09718	O15260;O15260-2	SURF4	Surfeit locus protein 4	-1.0338	0.00577913	0.0100084	2	-3.491	-3.77617	0.00495649	0.00869884	-0.0593572	-3.76652
-0.273573	-0.469363	-0.757633	-0.467982	0.495188	0.23911	0.560642	0.869167	Q6UXD5;Q6UXD5-2;Q6UXD5-3;Q6UXD5-4;Q6UXD5-5;Q6UXD5-6	SEZ6L2	Seizure 6-like protein 2	-1.03316	0.000157711	0.000456234	1	0.434469	-6.06199	0.000248289	0.000636773	0.0244443	-6.79411
-0.463315	-0.360248	-0.850018	-0.682039	0.501839	0.353406	0.424191	0.49035	O15145	ARPC3	Actin-related protein 2/3 complex subunit 3	-1.03135	1.98253e-05	8.53291e-05	7	2.72414	-9.53662	8.63411e-06	3.98056e-05	-0.0732295	-9.1396
-0.67025	-0.429904	-0.474346	-0.625377	0.557333	0.539871	0.410399	0.416877	Q15427	SF3B4	Splicing factor 3B subunit 4	-1.03109	1.48793e-06	1.18709e-05	1	5.57857	-8.88994	1.48411e-05	6.21343e-05	-0.0344245	-13.0041
-0.525982	-0.338108	-0.520069	-0.630939	0.502092	0.504121	0.63592	0.466936	Q9NQX3;Q9NQX3-2	GPHN	Gephyrin;Molybdopterin adenylyltransferase;Molybdopterin molybdenumtransferase	-1.03104	1.62416e-06	1.27062e-05	13	5.48238	-14.6665	2.80912e-07	2.81008e-06	0.0117465	-12.8525
-0.116712	-1.14252	-0.960042	-0.52772	0.115377	0.298358	0.42196	0.539341	O60565	GREM1	Gremlin-1	-1.03051	0.00181364	0.00362976	1	-2.24117	-4.45588	0.00188153	0.00370962	-0.171494	-4.63134
-0.982524	-0.787235	-0.50319	-0.176087	0.466554	0.217799	0.250492	0.734854	Q9P215	POGK	Pogo transposable element with KRAB domain	-1.02968	0.000766718	0.00172979	3	-1.30262	-5.34794	0.000584387	0.00132304	-0.0974171	-5.33381
-0.628007	-0.451702	-0.718908	-0.354167	0.329829	0.417918	0.51026	0.70526	P49841;P49841-2	GSK3B	Glycogen synthase kinase-3 beta	-1.02901	2.03975e-05	8.73407e-05	9	2.69271	-9.68178	7.67836e-06	3.61714e-05	-0.0236897	-9.10346
-0.403541	-0.629372	-0.692332	-0.37902	0.454968	0.350095	0.683953	0.510956	Q15436	SEC23A	Protein transport protein Sec23A	-1.02606	1.24926e-05	5.9378e-05	10	3.23428	-10.4847	4.1184e-06	2.17559e-05	-0.0130365	-9.74349
-0.0186037	-0.579794	-1.23088	-0.952047	0.211586	-0.0158595	0.421458	0.69716	Q7Z6R9	TFAP2D	Transcription factor AP-2-delta	-1.02392	0.00564784	0.00980888	1	-3.46641	-3.72678	0.00533146	0.00927875	-0.183373	-3.7829
-0.526456	-0.385368	-0.7281	-0.403845	0.453291	0.359512	0.633015	0.604921	Q8N111	CEND1	Cell cycle exit and neuronal differentiation protein 1	-1.02363	1.05107e-05	5.22579e-05	3	3.42504	-9.22928	1.11249e-05	4.90035e-05	0.000871385	-9.97804
-0.524056	-0.257612	-0.616433	-0.966703	0.53244	0.528518	0.384585	0.283584	O75832	PSMD10	26S proteasome non-ATPase regulatory subunit 10	-1.02348	0.000139062	0.000411679	2	0.573185	-6.41838	0.000166001	0.000452392	-0.0794598	-6.92129
-1.6705	-0.685177	-0.293976	0.0847557	0.572559	0.0410971	0.21954	0.691164	Q9Y2H2	INPP5F	Phosphatidylinositide phosphatase SAC2	-1.02232	0.0225922	0.0335431	4	-4.92842	-2.93028	0.0180172	0.0272572	-0.130068	-2.83554
-0.266458	-0.566839	-0.989696	-0.683505	0.353975	0.2552	0.356098	0.615684	Q9P227;Q9P227-2	ARHGAP23	Rho GTPase-activating protein 23	-1.02186	0.000202194	0.000562298	4	0.16075	-6.6128	0.000134139	0.000380866	-0.115693	-6.54812
-0.324204	-0.657195	-0.811234	-0.574652	0.322869	0.436567	0.333711	0.624493	P43007	SLC1A4	Neutral amino acid transporter A	-1.02123	3.19825e-05	0.00012377	3	2.19576	-8.13131	2.92528e-05	0.000106827	-0.0812056	-8.54798
-0.71199	-0.324812	-0.388261	-0.454797	0.731411	0.448294	0.533698	0.489402	O00154;O00154-4;O00154-6;O00154-7	ACOT7	Cytosolic acyl coenzyme A thioester hydrolase	-1.02067	1.30696e-05	6.15188e-05	10	3.18442	-10.4189	4.32738e-06	2.26547e-05	0.0403681	-9.68298
-0.4353	-0.462688	-0.456451	-0.417149	0.526182	0.541398	0.397385	0.845878	P49902	NT5C2	Cytosolic purine 5'-nucleotidase	-1.02061	7.58172e-06	4.03805e-05	6	3.78562	-10.7187	3.46172e-06	1.90485e-05	0.0674068	-10.4351
0.277935	-0.233776	-1.29615	-1.01392	0.3523	-0.0799485	0.60427	0.935827	Q9BW62	KATNAL1	Katanin p60 ATPase-containing subunit A-like 1	-1.01959	0.0258992	0.0379985	2	-5.06954	-2.79688	0.0222306	0.0330063	-0.0566825	-2.74569
-1.21781	-1.09598	-0.457696	0.259314	0.422569	-0.217601	0.667888	0.690632	Q96MW1;Q96MW1-2	CCDC43	Coiled-coil domain-containing protein 43	-1.01891	0.0214182	0.0319792	1	-4.87312	-2.88994	0.0191966	0.0288766	-0.118586	-2.87076
-0.395875	-0.803698	-0.273006	-0.261399	0.527396	0.818546	0.64095	0.351971	Q13362;Q13362-3;Q13362-4;Q13362-5	PPP2R5C	Serine/threonine-protein phosphatase 2A 56 kDa regulatory subunit gamma isoform	-1.01821	0.000155882	0.000452065	2	0.447322	-6.32616	0.000183951	0.000495522	0.0756106	-6.80582
-0.579632	-0.543536	-0.537296	-0.54264	0.559935	0.327084	0.492344	0.488445	P43034	PAFAH1B1	Platelet-activating factor acetylhydrolase IB subunit alpha	-1.01773	4.56637e-07	5.08226e-06	18	6.87132	-19.1296	3.19984e-08	6.50225e-07	-0.0419119	-15.2177
-0.223094	-0.460116	-0.599506	-0.687784	0.636639	0.598221	0.440612	0.423406	Q8NDI1;Q8NDI1-2;Q8NDI1-3	EHBP1	EH domain-binding protein 1	-1.01734	2.16671e-05	9.15009e-05	5	2.62599	-9.13529	1.20387e-05	5.24343e-05	0.0160471	-9.02716
-0.581872	-0.651046	-0.339608	-0.56948	0.496748	0.826834	0.394017	0.209157	Q9P000;Q9P000-2	COMMD9	COMM domain-containing protein 9	-1.01719	8.94546e-05	0.000287371	2	1.05985	-6.74196	0.000116716	0.000339664	-0.0269062	-7.38143
-0.506506	-0.654171	-0.613264	-0.493225	0.41817	0.477239	0.477853	0.420779	Q9H568	ACTL8	Actin-like protein 8	-1.0153	2.88812e-07	3.64579e-06	8	7.37005	-17.6511	6.19607e-08	9.90014e-07	-0.0591408	-16.1676
-0.402465	-0.298253	-0.704186	-0.867504	0.537105	0.253543	0.539739	0.456524	P49773	HINT1	Histidine triad nucleotide-binding protein 1	-1.01483	9.77669e-05	0.000308204	4	0.961794	-7.30734	6.48867e-05	0.000206786	-0.0606872	-7.28692
-0.568825	-0.455368	-0.716963	-0.728726	0.465735	0.716499	0.235736	0.157711	P62312	LSM6	U6 snRNA-associated Sm-like protein LSm6	-1.01139	7.73402e-05	0.000254858	3	1.22046	-7.29413	6.57573e-05	0.000209029	-0.111775	-7.53827
-0.465714	-0.812839	-0.618577	-0.289858	0.394483	0.284879	0.557607	0.612404	Q9Y4K4	MAP4K5	Mitogen-activated protein kinase kinase kinase kinase 5	-1.00909	5.69342e-05	0.000197408	2	1.55869	-7.06943	8.27181e-05	0.000253368	-0.0422018	-7.87699
-0.594332	-0.484537	-0.469801	-0.306471	0.579865	0.22471	0.835332	0.540492	O14967	CLGN	Calmegin	-1.00889	6.88309e-05	0.000232036	3	1.34915	-7.39824	5.92312e-05	0.000192123	0.0406572	-7.66577
-0.124826	-2.26485	-0.608949	0.209909	-0.136581	0.570113	0.714974	0.0967015	O60443	DFNA5	Non-syndromic hearing impairment protein 5	-1.00848	0.0870598	0.112582	2	-6.28424	-2.01255	0.0772733	0.101249	-0.192939	-1.95714
-0.310136	-0.0136422	-0.738483	-1.49882	0.464988	0.40602	0.571628	0.0297266	Q9Y5A9	YTHDF2	YTH domain-containing family protein 2	-1.00836	0.0113189	0.0181615	5	-4.2055	-3.41467	0.00851637	0.0140027	-0.13609	-3.29836
-0.392409	-0.420596	-1.0342	-0.439059	0.376865	0.462715	0.71812	0.189391	P02751;P02751-11;P02751-15;P02751-17;P02751-3;P02751-4;P02751-5;P02751-6;P02751-7	FN1	Anastellin;Fibronectin;Ugl-Y1;Ugl-Y2;Ugl-Y3	-1.00834	0.000449418	0.00110034	6	-0.717371	-6.00491	0.00026522	0.000674635	-0.0673965	-5.80036
-0.514613	-0.346378	-0.60805	-0.908522	0.35573	0.220663	0.312535	0.762732	Q9Y6X4	FAM169A	Soluble lamin-associated protein of 75 kDa	-1.00731	0.000221838	0.000605976	9	0.0586624	-6.79191	0.000110658	0.000324627	-0.0907381	-6.45801
-0.137938	-1.44313	-0.587763	-0.193216	0.136603	0.700037	0.50642	0.323239	Q8IV38	ANKMY2	Ankyrin repeat and MYND domain-containing protein 2	-1.00709	0.0087092	0.0143805	1	-3.92806	-3.44888	0.00808533	0.0133542	-0.0869691	-3.47845
-0.430453	-0.475065	-0.471439	-0.587202	0.52315	0.501854	0.546279	0.487011	Q8WX93;Q8WX93-3;Q8WX93-4	PALLD	Palladin	-1.00561	2.00881e-07	2.94038e-06	8	7.76403	-18.6346	3.9698e-08	7.29845e-07	0.011767	-16.9601
-0.277811	-0.84816	-0.63745	-0.335288	0.33722	0.375455	0.659031	0.548274	Q8IZD9	DOCK3	Dedicator of cytokinesis protein 3	-1.00467	0.000129873	0.00038942	4	0.648553	-7.02537	8.65805e-05	0.0002634	-0.0223414	-6.99111
-0.495627	-0.497357	-0.672518	-0.836977	0.40916	0.4483	0.358616	0.297597	Q15165;Q15165-1;Q15165-3	PON2	Serum paraoxonase/arylesterase 2	-1.00404	5.52187e-06	3.17276e-05	2	4.13536	-8.79285	1.61439e-05	6.61639e-05	-0.123601	-10.8962
-0.301367	-0.850313	-0.666797	-0.487606	0.300033	0.537726	0.346218	0.516146	O14682;O14682-2	ENC1	Ectoderm-neural cortex protein 1	-1.00155	5.47089e-05	0.000191055	1	1.60272	-6.68687	0.000123822	0.000357491	-0.075745	-7.92196
-0.0596417	-0.617461	-0.397969	-0.924877	0.426573	1.24174	0.362895	-0.0252364	Q8N8N7;Q8N8N7-2	PTGR2	Prostaglandin reductase 2	-1.00148	0.0086787	0.0143505	2	-3.92433	-3.50069	0.00747578	0.0124639	0.000752508	-3.48088
-1.20612	-0.0917382	-0.357704	-0.0987679	0.762058	0.065883	0.291927	1.11833	Q92854	SEMA4D	Semaphorin-4D	-0.99813	0.0136044	0.0213857	1	-4.39919	-3.16835	0.0124287	0.0195797	0.0604834	-3.17363
-0.323038	-0.712483	-0.588311	-0.409438	0.418162	0.431439	0.563322	0.529217	Q9UHN6;Q9UHN6-2	TMEM2	Transmembrane protein 2	-0.993853	8.74246e-06	4.4994e-05	2	3.6284	-8.42663	2.23303e-05	8.53968e-05	-0.0113914	-10.2336
0.203371	-1.0483	-1.39389	-1.35317	-0.140452	0.20585	0.266749	0.0431578	Q9NZD2	GLTP	Glycolipid transfer protein	-0.991825	0.0206812	0.03099	1	-4.83679	-2.90679	0.0186947	0.0281943	-0.402086	-2.8939
-0.482185	-0.667007	-0.640591	-0.607492	0.374466	0.376589	0.363678	0.454061	Q9BYV8	CEP41	Centrosomal protein of 41 kDa	-0.991517	4.15279e-07	4.73469e-06	7	6.97482	-16.222	1.23649e-07	1.56042e-06	-0.10356	-15.4101
-0.856716	-0.578726	-0.588024	0.0703339	0.570913	-0.0286216	0.672484	0.793638	Q86VW0	SESTD1	SEC14 domain and spectrin repeat-containing protein 1	-0.990386	0.00362115	0.00666201	3	-2.98917	-4.16835	0.00281139	0.00527374	0.00691016	-4.10553
-0.398603	-0.615377	-0.523134	-0.496376	0.468783	0.464326	0.593185	0.39475	Q641Q2;Q641Q2-2;Q9Y4E1;Q9Y4E1-2;Q9Y4E1-3;Q9Y4E1-4;Q9Y4E1-6	FAM21A;FAM21C	WASH complex subunit FAM21A;WASH complex subunit FAM21C	-0.988633	1.12497e-06	9.70533e-06	2	5.88536	-9.81672	6.89422e-06	3.31468e-05	-0.0140559	-13.4993
-0.334103	-0.512691	-0.727284	-0.683209	0.445944	0.486087	0.352868	0.40897	Q96P70	IPO9	Importin-9	-0.987789	8.77575e-06	4.5053e-05	17	3.6242	-11.5056	1.97587e-06	1.23906e-05	-0.0704272	-10.2282
-0.534751	-0.475836	-0.43171	-0.598203	0.526193	0.72631	0.190026	0.461608	P00390;P00390-2;P00390-4	GSR	Glutathione reductase, mitochondrial	-0.986159	2.92664e-05	0.000115372	5	2.29382	-8.76383	1.65576e-05	6.71982e-05	-0.0170456	-8.65528
-0.491046	-0.211214	-0.57367	-0.898327	0.555851	0.341546	0.424611	0.440406	Q9Y696	CLIC4	Chloride intracellular channel protein 4	-0.984168	0.000121602	0.000368214	17	0.721127	-7.60736	4.81756e-05	0.000162124	-0.0514804	-7.05883
-0.434124	-0.506172	-0.608838	-0.50966	0.442084	0.462125	0.428938	0.541836	Q14204	DYNC1H1	Cytoplasmic dynein 1 heavy chain 1	-0.983444	3.88872e-07	4.54489e-06	162	7.0464	-23.6763	5.49697e-09	2.25763e-07	-0.0229764	-15.5446
-0.365023	-0.71227	-0.65581	-0.579437	0.367242	0.343992	0.568992	0.336898	Q9BZL4;Q9BZL4-3;Q9BZL4-4;Q9BZL4-5	PPP1R12C	Protein phosphatase 1 regulatory subunit 12C	-0.982416	9.16464e-06	4.67613e-05	1	3.57634	-7.70048	4.40031e-05	0.000150602	-0.0869269	-10.1676
-0.311829	-0.802311	-0.497311	-0.37313	0.340565	0.652565	0.444247	0.50489	P15586;P15586-2	GNS	N-acetylglucosamine-6-sulfatase	-0.981712	5.00611e-05	0.000178131	6	1.70078	-8.27496	2.56272e-05	9.59293e-05	-0.00528934	-8.02283
0.0610807	-0.861111	-0.858097	-0.225738	0.300579	-0.140306	1.28576	0.596763	P63098	PPP3R1	Calcineurin subunit B type 1	-0.981666	0.019929	0.0300015	5	-4.79829	-3.02328	0.0155748	0.0239537	0.019867	-2.91844
-0.208792	-0.546181	-0.65588	-0.114688	0.563435	0.556132	0.526677	0.751475	O00560;O00560-3	SDCBP	Syntenin-1	-0.980815	8.88008e-05	0.000285651	3	1.06794	-7.13968	7.69472e-05	0.000238573	0.109022	-7.38928
-0.566832	-0.528276	-0.64124	-0.460416	0.390874	0.316491	0.370126	0.644748	P35222	CTNNB1	Catenin beta-1	-0.979751	4.69293e-06	2.80997e-05	18	4.3147	-12.807	8.39357e-07	6.38218e-06	-0.0593158	-11.1397
-0.357862	-0.480396	-0.683756	-0.673377	0.407692	0.437024	0.329749	0.547821	O43759;O43759-2	SYNGR1	Synaptogyrin-1	-0.979419	7.87236e-06	4.16999e-05	1	3.74411	-7.77389	4.09949e-05	0.000141973	-0.059138	-10.3815
-0.330438	-1.08587	-0.704192	-0.294789	0.297969	0.416734	0.370791	0.41456	O95248;O95248-4	SBF1	Myotubularin-related protein 5	-0.978835	0.000510782	0.00122487	6	-0.857769	-5.88635	0.000304567	0.000758102	-0.114404	-5.68626
-0.283895	-0.772223	-0.580047	-0.481618	0.282561	0.320763	0.544371	0.647381	Q5JSL3	DOCK11	Dedicator of cytokinesis protein 11	-0.978215	7.11715e-05	0.000238684	3	1.31223	-7.33586	6.30502e-05	0.000202038	-0.0403384	-7.62902
-0.537109	-0.461891	-0.445833	-0.415759	0.551614	0.436036	0.535868	0.528577	Q8IYB5;Q8IYB5-2;Q8IYB5-3	SMAP1	Stromal membrane-associated protein 1	-0.978172	2.5872e-07	3.42922e-06	1	7.48958	-9.35943	9.98414e-06	4.46873e-05	0.0239378	-16.404
-0.392797	-0.196933	-0.850101	-0.621086	0.571766	0.405119	0.516638	0.356549	Q15369	TCEB1	Transcription elongation factor B polypeptide 1	-0.977747	0.000135524	0.000402638	7	0.601592	-7.23847	6.95683e-05	0.000219112	-0.0263556	-6.94754
-0.00215235	-0.624881	-1.12566	-0.664668	0.223044	-0.0323109	0.433971	0.866296	Q9UL42	PNMA2	Paraneoplastic antigen Ma2	-0.97709	0.00675505	0.0115057	1	-3.65767	-3.59706	0.00646733	0.0109867	-0.115795	-3.65596
-0.846125	-0.810913	-0.279296	-0.244867	0.478201	0.466574	0.553938	0.222383	Q9Y312	AAR2	Protein AAR2 homolog	-0.975575	0.000396033	0.000992457	2	-0.578559	-5.59776	0.0004298	0.00101977	-0.0575132	-5.91459
-0.418271	-0.763708	-0.173087	-0.277293	0.533481	0.887814	0.631108	0.208955	Q8IUF1;Q9BRT8;Q9BRT8-2;Q9BRT8-3	CBWD1;CBWD2	COBW domain-containing protein 1;COBW domain-containing protein 2	-0.97343	0.000579616	0.00136966	1	-0.996349	-5.13994	0.000759742	0.00166509	0.078625	-5.57501
-0.614929	-0.139065	-0.599712	-0.834112	0.523346	0.492369	0.11956	0.568035	Q9H7X7;Q9H7X7-2	IFT22	Intraflagellar transport protein 22 homolog	-0.972782	0.000403504	0.00100669	2	-0.599079	-5.5817	0.000438261	0.00103605	-0.0605634	-5.89762
-0.31969	-0.24585	-0.526545	-0.862299	0.534744	0.757054	0.466478	0.176877	P63167	DYNLL1	Dynein light chain 1, cytoplasmic	-0.972384	0.000456623	0.00111517	4	-0.734824	-5.86568	0.000312061	0.000773469	-0.00240387	-5.7861
-0.790654	-0.0980199	-0.955262	-0.783729	0.365887	0.405156	0.31952	0.167733	P78318	IGBP1	Immunoglobulin-binding protein 1	-0.97149	0.00072421	0.00165372	5	-1.24022	-5.53451	0.000464192	0.00108765	-0.171171	-5.38244
0.00970985	-1.09575	-0.861235	-1.01137	0.0123193	0.804514	0.147733	-0.0378345	Q96QT6;Q96QT6-2;Q96QT6-3;Q96QT6-4;Q96QT6-5	PHF12	PHD finger protein 12	-0.971344	0.00979643	0.0159901	1	-4.05278	-3.36456	0.00919187	0.0149782	-0.253989	-3.39726
-0.864801	-0.13501	-0.396611	-0.261079	0.59074	0.492838	0.235663	0.907903	Q9Y6V0-5;Q9Y6V0-6	PCLO	Protein piccolo	-0.971161	0.00107698	0.00232542	3	-1.67383	-5.06172	0.000839865	0.00182289	0.0712053	-5.04967
-0.618183	-0.441109	-0.53056	-0.439486	0.501153	0.508014	0.417973	0.424293	P08237-2	PFKM	ATP-dependent 6-phosphofructokinase, muscle type	-0.970193	5.99236e-07	6.28552e-06	17	6.5747	-18.4069	4.39204e-08	7.73848e-07	-0.0222382	-14.6793
-0.379862	-0.529215	-0.881184	-0.419958	0.341176	0.341974	0.475351	0.509698	Q03252	LMNB2	Lamin-B2	-0.969604	4.35627e-05	0.000159084	23	1.85437	-9.03031	1.31587e-05	5.65108e-05	-0.0677523	-8.18289
-0.336708	-0.291156	-0.661942	-0.71959	0.521575	0.265301	0.614466	0.464079	Q9NR19;Q9NR19-2	ACSS2	Acetyl-coenzyme A synthetase, cytoplasmic	-0.968704	6.95928e-05	0.000233793	1	1.33699	-6.46283	0.000158044	0.000435593	-0.0179969	-7.65366
-0.765283	-0.546879	-0.300705	-0.651993	0.371681	0.258445	0.641189	0.336573	Q8N6T3;Q8N6T3-2;Q8N6T3-3;Q8N6T3-5	ARFGAP1	ADP-ribosylation factor GTPase-activating protein 1	-0.968187	6.12312e-05	0.000209566	7	1.47834	-8.12813	2.93392e-05	0.000107075	-0.0821214	-7.79546
-0.446715	-0.666127	-0.568212	-0.4111	0.488051	0.383749	0.486929	0.417243	P00491	PNP	Purine nucleoside phosphorylase	-0.967031	1.62815e-06	1.27062e-05	6	5.47968	-13.0952	7.01875e-07	5.58436e-06	-0.0395229	-12.8483
-0.724997	-0.613752	-0.211888	-0.290415	0.659406	0.770415	0.338478	0.247756	Q99496	RNF2	E3 ubiquitin-protein ligase RING2	-0.964277	0.000389605	0.00097812	3	-0.560589	-5.86314	0.000312995	0.000774453	0.0218755	-5.92949
-0.940701	-0.20651	-0.391899	-0.678018	0.550513	0.384265	0.415584	0.286513	P62316	SNRPD2	Small nuclear ribonucleoprotein Sm D2	-0.963501	0.000319775	0.000828488	12	-0.343584	-6.48217	0.000154714	0.000428642	-0.0725316	-6.11126
-2.40855	-0.42718	0.141579	-0.0592822	0.696765	0.231312	-0.105699	0.277859	P0CAP2;P0CAP2-3;Q9BZD3	GCOM2;POLR2M	DNA-directed RNA polymerase II subunit GRINL1A;Putative GRINL1B complex locus protein 2	-0.963417	0.111222	0.140339	1	-6.51822	-1.84038	0.101215	0.129137	-0.206649	-1.79636
-0.174221	-1.37872	-0.230054	0.534756	0.184011	1.46578	-0.481649	1.43594	Q9Y3A3;Q9Y3A3-2;Q9Y3A3-3	MOB4	MOB-like protein phocein	-0.96308	0.118896	0.149247	2	-6.58105	-1.80408	0.10709	0.136067	0.169481	-1.75222
-0.41325	-0.667143	-0.473231	-0.283834	0.516345	0.284467	0.504216	0.708415	P24844	MYL9	Myosin regulatory light polypeptide 9	-0.962725	3.69526e-05	0.000139487	8	2.03617	-8.82794	1.56589e-05	6.47221e-05	0.0219982	-8.37569
-0.613375	-0.584883	-0.482917	-0.430891	0.409418	0.527012	0.344938	0.456707	Q9NYB9;Q9NYB9-2;Q9NYB9-4	ABI2	Abl interactor 2	-0.962535	1.11047e-06	9.62566e-06	4	5.89958	-12.4101	1.08041e-06	7.79823e-06	-0.046749	-13.5226
-0.380189	-0.712076	-0.552738	-0.360237	0.4554	0.268185	0.667316	0.444335	A6ZKI3	FAM127A	Protein FAM127A	-0.960119	3.46689e-05	0.000132583	5	2.10665	-8.55615	1.98841e-05	7.762e-05	-0.0212504	-8.45142
-0.463249	-0.474007	-0.38404	-0.646826	0.49174	0.405679	0.539997	0.430779	Q13557-12	CAMK2D	Calcium/calmodulin-dependent protein kinase type II subunit delta	-0.95908	1.64456e-06	1.27881e-05	12	5.46867	-14.7187	2.72918e-07	2.75636e-06	-0.012491	-12.831
-0.273237	-0.30692	-0.656211	-0.917628	0.427002	0.617634	0.245124	0.385458	O43303;O43303-2	CCP110	Centriolar coiled-coil protein of 110 kDa	-0.957303	0.000347478	0.00089155	1	-0.434892	-5.44242	0.000519755	0.00119811	-0.0598473	-6.03434
-0.622924	-0.607189	-0.39233	-0.461643	0.484756	0.39756	0.54288	0.317222	Q5T1M5	FKBP15	FK506-binding protein 15	-0.956626	3.55443e-06	2.27796e-05	3	4.62088	-10.1467	5.32556e-06	2.68441e-05	-0.0427085	-11.567
-0.283281	-0.297934	-0.825445	-0.576053	0.400356	0.0041094	0.704045	0.729585	O15498	YKT6	Synaptobrevin homolog YKT6	-0.955202	0.00123438	0.00260924	4	-1.82257	-5.03593	0.000868269	0.00187407	-0.0180771	-4.9382
-0.370366	-0.495908	-0.621749	-0.646456	0.428893	0.46967	0.3569	0.422436	Q3V6T2;Q3V6T2-2	CCDC88A	Girdin	-0.953094	2.32819e-06	1.66601e-05	19	5.0866	-14.6053	2.90596e-07	2.87735e-06	-0.0570724	-12.2461
-0.00216625	-0.837872	-0.0159098	-0.213496	0.59779	1.12858	1.04027	-0.0259584	P61925	PKIA	cAMP-dependent protein kinase inhibitor alpha	-0.952532	0.012164	0.0193667	1	-4.28143	-3.2253	0.0113818	0.0180966	0.208905	-3.24938
-0.492351	-0.440292	-0.42212	-0.496962	0.469399	0.562553	0.490891	0.434464	P04179;P04179-4	SOD2	Superoxide dismutase [Mn], mitochondrial	-0.952258	2.52866e-07	3.38237e-06	8	7.51442	-18.1313	4.9713e-08	8.47738e-07	0.0131978	-16.4535
-0.764145	-0.519392	-0.416681	-0.340314	0.487379	0.419353	0.280104	0.58131	Q14353	GAMT	Guanidinoacetate N-methyltransferase	-0.952169	2.99371e-05	0.000117255	2	2.26878	-7.42268	5.78048e-05	0.000187914	-0.0340482	-8.62777
-0.159126	-1.30159	-0.431359	0.0997504	0.159104	0.617827	0.551654	0.682999	P12955;P12955-3	PEPD	Xaa-Pro dipeptidase	-0.950976	0.0118373	0.018893	4	-4.25274	-3.36728	0.00915388	0.0149246	0.027408	-3.26787
-0.584767	-0.601487	-0.299906	-0.484581	0.633663	0.473693	0.593727	0.125027	P62979	RPS27A	40S ribosomal protein S27a;Ubiquitin;Ubiquitin-40S ribosomal protein S27a	-0.949213	8.91761e-05	0.000286701	7	1.06329	-7.69813	4.41032e-05	0.000150856	-0.0180789	-7.38477
0.194685	-0.625715	-0.913255	-0.0811193	0.42437	-0.229149	1.03885	1.13	A6NGN9	IGLON5	IgLON family member 5	-0.94737	0.0300998	0.0434941	1	-5.224	-2.66632	0.0273371	0.0396494	0.117334	-2.64729
-0.425968	-0.444397	-0.214884	-0.577083	0.487926	0.391504	0.587565	0.658207	P61970	NUTF2	Nuclear transport factor 2	-0.946884	1.2551e-05	5.96068e-05	3	3.22914	-8.90279	1.46776e-05	6.15384e-05	0.0578589	-9.73723
-0.421973	-0.688119	-0.727087	-0.467637	0.28505	0.189378	0.410476	0.597423	Q06787-2;Q06787-4;Q06787-6;Q06787-7	FMR1	Fragile X mental retardation protein 1	-0.946786	3.99152e-05	0.000148082	7	1.95097	-8.64387	1.83963e-05	7.28853e-05	-0.102811	-8.28488
-1.18973	-0.0177649	-0.308992	-0.545919	0.597322	0.49899	0.0257698	0.599368	P11117	ACP2	Lysosomal acid phosphatase	-0.945964	0.0062296	0.0107108	7	-3.57123	-3.86143	0.00437354	0.007774	-0.0426197	-3.71318
-0.33506	-0.214019	-0.48372	-0.854276	0.574852	0.738841	0.443971	0.137252	Q9Y617	PSAT1	Phosphoserine aminotransferase	-0.945498	0.000656001	0.00152362	11	-1.13195	-5.76733	0.000350585	0.000855487	0.000980059	-5.46744
-0.510084	-0.457254	-0.675881	-0.439656	0.321569	0.344547	0.330985	0.700124	Q9H3P7	ACBD3	Golgi resident protein GCP60	-0.945025	2.40813e-05	9.93928e-05	9	2.50928	-9.48994	8.96898e-06	4.10251e-05	-0.0482062	-8.895
-0.270119	-0.550716	-0.4873	-0.5262	0.281803	0.732918	0.389603	0.541279	P61158	ACTR3	Actin-related protein 3	-0.944984	4.07043e-05	0.00014996	15	1.92935	-9.02795	1.31852e-05	5.65829e-05	0.0139085	-8.26196
-0.441503	-1.43116	-0.309367	-0.010343	0.10779	0.78788	0.301198	0.388868	Q13098;Q13098-5;Q13098-7	GPS1	COP9 signalosome complex subunit 1	-0.944528	0.0146388	0.0228027	7	-4.47612	-3.24824	0.0109863	0.01753	-0.0758297	-3.12428
-0.649823	-0.799126	-0.603185	-0.242309	0.510233	0.0602537	0.564357	0.344696	O43747;O43747-2	AP1G1	AP-1 complex subunit gamma-1	-0.943496	0.000291157	0.000763502	6	-0.240511	-6.41033	0.000167489	0.000456021	-0.101863	-6.19888
-0.474599	-0.406889	-0.430956	-0.486104	0.518305	0.555887	0.387385	0.511384	O95819-6	MAP4K4	Mitogen-activated protein kinase kinase kinase kinase 4	-0.942877	4.46011e-07	5.00218e-06	1	6.897	-8.92413	1.44104e-05	6.08115e-05	0.0218016	-15.2652
-0.577709	-0.726024	-0.398971	-0.278979	0.35382	0.653701	0.403727	0.373165	Q6WCQ1;Q6WCQ1-2	MPRIP	Myosin phosphatase Rho-interacting protein	-0.941524	4.97937e-05	0.000177287	5	1.7067	-8.14114	2.89874e-05	0.000106057	-0.0246589	-8.02895
-0.224271	-0.835663	-0.512636	-0.188446	0.402107	0.143752	0.763752	0.693774	P68133	ACTA1	Actin, alpha skeletal muscle	-0.9411	0.0011643	0.00248362	9	-1.75886	-5.22335	0.000683353	0.00151937	0.0302961	-4.98579
-1.07172	0.0875847	-0.316218	-0.872095	0.95611	0.555679	0.162849	-0.0831947	O95486	SEC24A	Protein transport protein Sec24A	-0.940972	0.0168151	0.0257999	3	-4.62121	-3.10576	0.0136961	0.0213914	-0.0726254	-3.03143
-0.296805	-0.498472	-0.354088	-0.626427	0.558414	0.343471	0.276791	0.807019	P07951-2	TPM2	Tropomyosin beta chain	-0.940372	0.000123016	0.000371726	4	0.70837	-7.04512	8.48251e-05	0.000258826	0.0262376	-7.04689
-0.424464	-0.825281	-0.320118	-0.25127	0.413492	0.38314	0.607845	0.534837	Q9P1Y5-2	CAMSAP3	Calmodulin-regulated spectrin-associated protein 3	-0.940112	0.000112719	0.000346536	7	0.804786	-7.43923	5.68605e-05	0.000185338	0.0147727	-7.1375
0.380024	-0.142227	-1.33762	-2.13111	0.1495	0.311858	0.480919	-0.412877	Q13748-2	TUBA3C	Tubulin alpha-3C/D chain	-0.940085	0.115282	0.145117	1	-6.55204	-1.81553	0.105203	0.133845	-0.337692	-1.77266
-0.422436	-0.476044	-0.553559	-0.669045	0.351266	0.284558	0.482038	0.51892	Q9UBB6;Q9UBB6-3	NCDN	Neurochondrin	-0.939467	4.55103e-06	2.73907e-05	8	4.34855	-11.942	1.46906e-06	9.87044e-06	-0.0605378	-11.1862
-0.136314	-1.07152	-0.512706	-0.385524	0.335629	0.427237	0.262785	0.623499	Q9Y4D8;Q9Y4D8-4	HECTD4	Probable E3 ubiquitin-protein ligase HECTD4	-0.938805	0.00136649	0.00284926	5	-1.93334	-4.9999	0.000909702	0.0019526	-0.057115	-4.85604
-0.387974	-0.267076	-0.386886	-0.479809	0.615851	0.508254	0.383841	0.724451	O43670;O43670-2;O43670-4	ZNF207	BUB3-interacting and GLEBS motif-containing protein ZNF207	-0.938535	7.5726e-06	4.03687e-05	3	3.78695	-9.36504	9.93797e-06	4.4549e-05	0.0888316	-10.4368
-0.263834	-0.491709	-0.761712	-0.783794	0.315444	0.423447	0.235721	0.477555	P34947	GRK5	G protein-coupled receptor kinase 5	-0.938304	9.59597e-05	0.00030382	1	0.982382	-6.20003	0.000212043	0.000555689	-0.10611	-7.30669
-0.508846	-0.668605	-0.433106	-0.437402	0.330434	0.414575	0.0692866	0.889969	P23142-3	FBLN1	Fibulin-1	-0.938056	0.000525543	0.00125665	3	-0.889007	-5.60747	0.000424772	0.0010103	-0.042962	-5.66106
-0.129934	-0.828349	-0.48718	-0.517256	0.307931	0.745165	0.144191	0.587858	O43447	PPIH	Peptidyl-prolyl cis-trans isomerase H	-0.936966	0.000890829	0.00196569	6	-1.46664	-5.39213	0.000553125	0.00126354	-0.022197	-5.20719
0.198729	-0.53431	-1.2115	-1.34255	0.124822	0.115626	0.516976	0.0974083	Q9NWT6	HIF1AN	Hypoxia-inducible factor 1-alpha inhibitor	-0.936117	0.0218491	0.0325892	2	-4.89377	-2.89486	0.0190485	0.0286717	-0.25435	-2.8576
-0.392733	-0.678285	-0.490946	-0.374125	0.463711	0.358269	0.516172	0.469319	Q9H0B6	KLC2	Kinesin light chain 2	-0.93589	4.82888e-06	2.86782e-05	7	4.28322	-11.6173	1.82974e-06	1.17007e-05	-0.0160772	-11.0966
-0.498761	-0.572285	-0.461517	-0.449027	0.372312	0.556022	0.306766	0.522505	O60333-3	KIF1B	Kinesin-like protein KIF1B	-0.934799	2.35692e-06	1.68112e-05	8	5.07311	-13.1275	6.88099e-07	5.51236e-06	-0.0279983	-12.2259
-0.52847	-0.367026	-0.57022	-0.665825	0.473651	0.400276	0.347521	0.385639	Q9NVE7	PANK4	Pantothenate kinase 4	-0.934657	2.67726e-06	1.84125e-05	8	4.9329	-12.8896	7.97103e-07	6.13285e-06	-0.0655566	-12.018
-0.715909	-0.921747	-0.632251	-0.287367	0.261247	0.0761879	0.415308	0.427754	O14523	C2CD2L	C2 domain-containing protein 2-like	-0.934443	0.000231137	0.000627849	2	0.0134623	-5.93295	0.000288386	0.000722761	-0.172097	-6.41839
-0.274081	-0.344169	-0.729772	-0.512983	0.479915	0.0534207	0.650955	0.690588	Q9NPA8;Q9NPA8-2	ENY2	Transcription and mRNA export factor ENY2	-0.933971	0.000502425	0.0012093	2	-0.839679	-5.38923	0.000555118	0.00126661	0.00173418	-5.70088
-0.270122	-0.559874	-0.705259	-0.623697	0.333742	0.392138	0.32665	0.524025	Q02410;Q02410-2	APBA1	Amyloid beta A4 precursor protein-binding family A member 1	-0.933877	2.42086e-05	9.97411e-05	2	2.50345	-7.52565	5.2198e-05	0.000173492	-0.0727998	-8.88844
-0.252865	-0.633494	-0.600523	-0.410861	0.513968	0.317472	0.460963	0.543513	Q14257;Q14257-2	RCN2	Reticulocalbin-2	-0.933415	2.04374e-05	8.73832e-05	17	2.69055	-10.1392	5.35635e-06	2.69295e-05	-0.0077284	-9.10098
-0.35182	-0.695997	-0.573127	-0.363339	0.31691	0.330629	0.56607	0.527744	P46459	NSF	Vesicle-fusing ATPase	-0.931409	2.58885e-05	0.000104776	30	2.42932	-9.95639	6.17505e-06	3.02121e-05	-0.0303664	-8.8054
-0.722443	-0.436215	-0.405123	-0.499479	0.48638	0.485131	0.409551	0.280718	Q9NR45	NANS	Sialic acid synthase	-0.93126	8.72171e-06	4.4994e-05	7	3.63102	-10.7059	3.49441e-06	1.91716e-05	-0.0501851	-10.2369
-0.612567	-0.185885	-0.626245	-0.740736	0.516482	0.16003	0.431162	0.447112	P11234;P11234-2;P11234-3	RALB	Ras-related protein Ral-B	-0.930054	0.000157313	0.000455309	2	0.437252	-6.19788	0.000212561	0.000556148	-0.0763308	-6.79665
-0.18243	-1.10283	-0.727892	-0.500726	0.247486	0.148682	0.427625	0.382111	P48739;P48739-2;P48739-3	PITPNB	Phosphatidylinositol transfer protein beta isoform	-0.929946	0.00114252	0.00244519	6	-1.73826	-5.17997	0.000721979	0.0015907	-0.163497	-5.00122
-0.555733	-1.59345	-0.817796	0.139655	-0.0504614	-0.0531716	0.297226	0.693262	Q6UX04;Q6UX04-2	CWC27	Peptidyl-prolyl cis-trans isomerase CWC27 homolog	-0.928546	0.0313913	0.0451365	1	-5.26702	-2.63714	0.0286334	0.041324	-0.242559	-2.61987
-0.414705	-0.45694	-0.501783	-0.529583	0.468911	0.369371	0.555959	0.416375	Q14203;Q14203-6	DCTN1	Dynactin subunit 1	-0.928407	7.46869e-07	7.27362e-06	29	6.33395	-19.2262	3.06991e-08	6.34092e-07	-0.0115494	-14.2562
-0.516539	-0.356706	-0.498105	-0.672499	0.466999	0.398982	0.389236	0.413118	O14727;O14727-4;O14727-5	APAF1	Apoptotic protease-activating factor 1	-0.928046	2.68315e-06	1.84313e-05	3	4.93048	-10.3244	4.64815e-06	2.40958e-05	-0.0469394	-12.0144
-0.37911	-0.354489	-0.642284	-0.692102	0.398873	0.383547	0.371377	0.489237	Q7L775	EPM2AIP1	EPM2A-interacting protein 1	-0.927755	1.19998e-05	5.77895e-05	3	3.27873	-8.90334	1.46707e-05	6.15384e-05	-0.0531187	-9.7977
-0.0779272	-0.748456	-0.928029	0.221938	0.295537	-0.266669	0.839397	1.30851	Q8N2F6;Q8N2F6-3	ARMC10	Armadillo repeat-containing protein 10	-0.927312	0.0438947	0.0612425	3	-5.60754	-2.47292	0.0371837	0.0524566	0.0805372	-2.40184
-0.283901	-1.34751	-0.837131	-0.0939733	0.135024	0.112719	0.50996	0.384201	Q9UDY8	MALT1	Mucosa-associated lymphoid tissue lymphoma translocation protein 1	-0.926104	0.00897221	0.0147855	6	-3.95963	-3.5874	0.00656153	0.0111079	-0.177576	-3.45786
-0.403979	-0.565022	-0.468246	-0.412771	0.390395	0.497806	0.39464	0.569741	Q9H9A6	LRRC40	Leucine-rich repeat-containing protein 40	-0.92565	1.43904e-06	1.15599e-05	19	5.61525	-16.1153	1.30491e-07	1.60893e-06	0.000320591	-13.0624
0.165615	-0.855814	-0.806686	-1.09555	0.123471	0.721307	0.44116	-0.176144	Q08380	LGALS3BP	Galectin-3-binding protein	-0.925557	0.0160978	0.0248104	2	-4.57564	-3.08725	0.0140961	0.021934	-0.18533	-3.06056
-0.0559124	-0.434692	-0.649469	-0.498061	0.407708	0.156662	0.455814	1.04176	Q8TF44	C2CD4C	C2 calcium-dependent domain-containing protein 4C	-0.925019	0.00208719	0.0040971	3	-2.39362	-4.5511	0.00165162	0.00331119	0.0529762	-4.52194
-0.441729	-0.271315	-0.580526	-0.599886	0.578865	0.287517	0.182119	0.758055	Q9Y2X7;Q9Y2X7-3	GIT1	ARF GTPase-activating protein GIT1	-0.925003	0.000219263	0.000599503	5	0.0715176	-6.61156	0.000134319	0.000381193	-0.0108625	-6.46931
-0.333304	-0.106951	-0.755044	-1.35224	0.376533	0.598183	0.0903158	0.0874346	Q8TBA6;Q8TBA6-2	GOLGA5	Golgin subfamily A member 5	-0.925003	0.00912802	0.0150168	1	-3.97789	-3.39197	0.00881565	0.0144216	-0.174385	-3.44596
-0.697676	-0.281053	-0.509476	-0.619596	0.5018	0.331271	0.289612	0.465711	Q96H79	ZC3HAV1L	Zinc finger CCCH-type antiviral protein 1-like	-0.924049	2.47444e-05	0.000101271	2	2.47926	-7.48363	5.44104e-05	0.000179278	-0.064926	-8.86127
-0.344746	-0.260825	-0.221822	-0.652994	0.749775	0.547162	0.495694	0.422686	Q9BZ95;Q9BZ95-2;Q9BZ95-4;Q9BZ95-5	WHSC1L1	Histone-lysine N-methyltransferase NSD3	-0.923926	5.57207e-05	0.000194008	5	1.58248	-8.01058	3.2741e-05	0.000117288	0.0918663	-7.90127
-0.64529	-0.62138	-0.408431	-0.496663	0.148345	0.468193	0.458043	0.444299	P08579	SNRPB2	U2 small nuclear ribonucleoprotein B''	-0.922661	1.53392e-05	6.96715e-05	5	3.00755	-9.50205	8.88078e-06	4.07176e-05	-0.0816103	-9.47098
-0.505772	-0.210618	-0.787316	-0.29051	0.524319	0.332222	0.441899	0.593963	P05060	CHGB	CCB peptide;GAWK peptide;PE-11;Secretogranin-1	-0.921655	0.00014062	0.000415861	5	0.560899	-7.04478	8.48552e-05	0.000258826	0.0122734	-6.90995
-0.300194	-0.646282	-0.49768	-0.514699	0.288832	0.356921	0.53356	0.544485	Q14677;Q14677-3	CLINT1	Clathrin interactor 1	-0.920663	1.6233e-05	7.28236e-05	5	2.945	-9.43139	9.40952e-06	4.26465e-05	-0.0293821	-9.39696
-0.569316	-0.385455	-0.509528	-0.553982	0.470393	0.365049	0.443702	0.384066	P22314;P22314-2	UBA1	Ubiquitin-like modifier-activating enzyme 1	-0.920373	8.60071e-07	8.05126e-06	36	6.17951	-19.1014	3.2389e-08	6.55877e-07	-0.0443839	-13.991
0.0643426	-1.30863	-0.89193	-0.679617	-0.065677	0.522596	0.311146	0.0955443	Q9BTX7	TTPAL	Alpha-tocopherol transfer protein-like	-0.919862	0.0117219	0.0187242	1	-4.2424	-3.2377	0.0111662	0.0177845	-0.244029	-3.27454
-0.300718	-0.748759	-0.729441	-0.329615	0.2345	0.316185	0.348364	0.66756	Q96F07;Q96F07-2	CYFIP2	Cytoplasmic FMR1-interacting protein 2	-0.918785	0.000253584	0.000678085	8	-0.0885347	-6.63568	0.000130855	0.000374337	-0.0677405	-6.3296
-0.445975	-0.516062	-0.508422	-0.481124	0.497014	0.315147	0.535198	0.375737	P55072	VCP	Transitional endoplasmic reticulum ATPase	-0.91867	1.23338e-06	1.03647e-05	39	5.78446	-17.7425	5.93919e-08	9.62148e-07	-0.0285609	-13.3345
-0.516902	-0.284135	-0.662526	-0.740774	0.433835	0.25828	0.300137	0.477404	Q9BQG1	SYT3	Synaptotagmin-3	-0.918498	4.11643e-05	0.000151368	1	1.91693	-6.64376	0.000129717	0.000371565	-0.0918351	-8.24882
-0.413643	-0.379502	-0.586858	-0.415398	0.520858	0.320296	0.459802	0.576921	Q8WWK9	CKAP2	Cytoskeleton-associated protein 2	-0.918319	4.093e-06	2.52596e-05	14	4.46545	-13.0257	7.32596e-07	5.75033e-06	0.0103095	-11.3482
-0.861327	-0.11712	-0.52149	-0.698657	0.52371	0.297907	0.0976151	0.545718	P12109	COL6A1	Collagen alpha-1(VI) chain	-0.915886	0.000884069	0.00195447	1	-1.45832	-4.81292	0.00116214	0.00241799	-0.0917054	-5.21358
-0.537007	-0.418283	-0.548797	-0.44306	0.528817	0.448115	0.350127	0.385936	Q9UJW0;Q9UJW0-3	DCTN4	Dynactin subunit 4	-0.915036	1.06863e-06	9.41429e-06	11	5.94167	-15.7499	1.57334e-07	1.86878e-06	-0.0292691	-13.5921
-2.3725	-1.51289	0.151602	0.543763	0.269041	0.210249	-0.131197	0.12098	Q4KMP7	TBC1D10B	TBC1 domain family member 10B	-0.914776	0.174289	0.211761	2	-6.93204	-1.5421	0.159833	0.196202	-0.340119	-1.49515
-0.175986	-0.621855	-0.788675	-0.610336	0.217118	0.869657	0.226674	0.147861	P35556	FBN2	Fibrillin-2	-0.914541	0.00164932	0.00334104	3	-2.13799	-4.72068	0.00131385	0.0026944	-0.0919429	-4.70607
-0.561937	-0.281219	-0.546292	-0.675833	0.499059	0.499004	0.23716	0.356216	Q3KQU3;Q3KQU3-2;Q3KQU3-4	MAP7D1	MAP7 domain-containing protein 1	-0.91418	2.76683e-05	0.00011037	8	2.35586	-9.22192	1.11936e-05	4.91945e-05	-0.0592303	-8.72375
-0.353085	-0.198999	-0.542988	-0.705325	0.5966	0.563206	0.222608	0.471155	Q69YQ0;Q69YQ0-2	SPECC1L	Cytospin-A	-0.913492	0.000139185	0.000411836	8	0.572203	-7.26868	6.74703e-05	0.000213736	0.00664656	-6.92038
-0.528433	-0.685237	-0.430555	-0.268807	0.333332	0.532578	0.425225	0.444317	Q6FI81;Q6FI81-3	CIAPIN1	Anamorsin	-0.912121	1.7921e-05	7.87107e-05	8	2.83571	-9.8212	6.86976e-06	3.30565e-05	-0.0221977	-9.26884
-0.370495	-0.356717	-0.379531	-0.658429	0.543147	0.561986	0.636783	0.141359	O60613	2024-09-15	15 kDa selenoprotein	-0.912111	0.000109405	0.000337949	2	0.83771	-6.42252	0.000165242	0.000450955	0.0147627	-7.16864
-0.035163	-0.348468	-0.799377	-0.878051	0.280405	0.584087	0.245586	0.473528	O00562;O00562-2	PITPNM1	Membrane-associated phosphatidylinositol transfer protein 1	-0.911166	0.00168209	0.00339915	3	-2.15937	-4.70497	0.00134175	0.00274372	-0.0596816	-4.69054
-0.912756	-0.728312	0.0170805	-0.202016	0.605049	0.518655	0.898506	-0.206363	P13716;P13716-2	ALAD	Delta-aminolevulinic acid dehydratase	-0.910463	0.0133619	0.0210328	2	-4.38029	-3.20253	0.0117887	0.0186826	-0.00126965	-3.18577
-0.415734	-0.431046	-0.454085	-0.580315	0.44389	0.455675	0.489024	0.371244	P34932	HSPA4	Heat shock 70 kDa protein 4	-0.910254	7.46303e-07	7.27362e-06	41	6.33478	-20.1382	2.09557e-08	4.98831e-07	-0.0151684	-14.2576
-0.418499	-0.520693	-0.527391	-0.458914	0.464013	0.326495	0.459156	0.462624	P02649	APOE	Apolipoprotein E	-0.909446	6.50371e-07	6.66602e-06	18	6.48522	-18.8771	3.56945e-08	6.92738e-07	-0.0266509	-14.5206
-0.694017	-0.188189	-0.722333	-0.718485	0.375255	0.391742	0.294315	0.253203	P10768	ESD	S-formylglutathione hydrolase	-0.909385	0.000121388	0.000367759	9	0.723064	-7.46844	5.52349e-05	0.000181427	-0.126064	-7.06065
-0.867063	-0.27302	-0.621229	-0.284305	0.583332	0.0810888	0.35522	0.57058	Q9BUF5	TUBB6	Tubulin beta-6 chain	-0.908959	0.000769965	0.0017351	8	-1.30724	-5.57421	0.000442272	0.00104384	-0.0569245	-5.33022
-0.618452	-0.385241	-0.540882	-0.586226	0.464558	0.239615	0.385296	0.413787	Q04917	YWHAH	14-3-3 protein eta	-0.908514	4.00348e-06	2.48651e-05	17	4.48982	-13.3473	6.01969e-07	4.94463e-06	-0.078443	-11.3823
-0.364385	-0.417172	-0.623159	-0.461898	0.257059	0.443179	0.336273	0.730841	Q4J6C6;Q4J6C6-2;Q4J6C6-4	PREPL	Prolyl endopeptidase-like	-0.908492	5.54067e-05	0.000193261	4	1.58873	-7.80512	3.97844e-05	0.000138769	-0.0124079	-7.90764
-0.533152	-0.339399	-0.682476	-0.41533	0.555785	0.38451	0.395292	0.327288	P31749;P31749-2	AKT1	RAC-alpha serine/threonine-protein kinase	-0.908308	1.24563e-05	5.93021e-05	10	3.2375	-10.5959	3.79052e-06	2.03745e-05	-0.0384353	-9.74741
-0.517465	-0.457315	-0.513005	-0.500728	0.459644	0.241018	0.393711	0.548874	Q9H4M9	EHD1	EH domain-containing protein 1	-0.90794	3.04882e-06	2.0532e-05	17	4.78986	-13.9978	4.09966e-07	3.70112e-06	-0.0431582	-11.8092
-0.536156	-0.291642	-0.434266	-0.629542	0.506771	0.49277	0.426329	0.312109	P09874	PARP1	Poly [ADP-ribose] polymerase 1	-0.907396	9.65008e-06	4.86845e-05	47	3.51936	-12.0107	1.40332e-06	9.52796e-06	-0.0192033	-10.0958
-0.599092	-0.385858	-0.410317	-0.37166	0.52512	0.360003	0.433272	0.542817	Q92623	TTC9	Tetratricopeptide repeat protein 9A	-0.907035	3.41202e-06	2.22832e-05	1	4.66592	-7.87624	3.7173e-05	0.000131023	0.0117857	-11.6311
-0.199374	-0.614045	-0.708558	-0.799555	0.255071	0.512144	0.270575	0.266063	Q7RTP6	MICAL3	Protein-methionine sulfoxide oxidase MICAL3	-0.906346	0.00019802	0.000552827	2	0.183716	-6.00123	0.000266351	0.000677139	-0.12721	-6.56851
-0.449681	-0.423319	-0.392997	-0.582026	0.46341	0.573825	0.455755	0.280521	O75396	SEC22B	Vesicle-trafficking protein SEC22b	-0.905383	4.90997e-06	2.89441e-05	7	4.26486	-11.5967	1.8558e-06	1.18215e-05	-0.00931418	-11.0715
-0.533977	-0.358425	-0.321544	-0.35557	0.566151	0.404797	0.591563	0.488574	O15347	HMGB3	High mobility group protein B3	-0.90515	2.65008e-06	1.82899e-05	3	4.94413	-10.2534	4.9068e-06	2.51684e-05	0.0601962	-12.0345
-0.496297	-0.603638	-0.502447	-0.147882	0.512115	0.299698	0.458605	0.599436	Q9Y371-2	SH3GLB1	Endophilin-B1	-0.905029	5.7447e-05	0.000198831	7	1.54879	-8.20734	2.72679e-05	0.000100777	0.0149487	-7.86691
0.288968	-0.579654	-0.745516	-1.08814	-0.0675902	0.184417	0.813011	0.560138	Q9NVP2	ASF1B	Histone chaperone ASF1B	-0.90358	0.0210285	0.0314538	3	-4.85407	-2.95437	0.0173488	0.0263966	-0.079296	-2.88289
0.0547097	-0.526169	-0.488589	-0.334116	0.336363	0.679752	0.352851	0.941598	Q6P9B6	TLDC1	TLD domain-containing protein 1	-0.901182	0.00112215	0.0024078	4	-1.71865	-5.1003	0.000799252	0.00174317	0.12705	-5.01595
-0.56962	-0.504104	-0.231899	-0.459516	0.553946	0.529352	0.517026	0.227628	P28066	PSMA5	Proteasome subunit alpha type-5	-0.898273	3.38397e-05	0.000129667	6	2.1334	-8.72544	1.71228e-05	6.90119e-05	0.00785163	-8.48031
-0.443982	-0.57628	-0.590939	-0.3425	0.38189	0.318159	0.376948	0.559408	P08754	GNAI3	Guanine nucleotide-binding protein G(k) subunit alpha	-0.897527	7.14978e-06	3.84309e-05	6	3.85035	-10.7665	3.34223e-06	1.84757e-05	-0.0396618	-10.5191
-0.403649	-0.596022	-0.653132	-0.336584	0.313402	0.296796	0.537857	0.44921	P52306;P52306-5	RAP1GDS1	Rap1 GTPase-GDP dissociation stimulator 1	-0.896663	1.86992e-05	8.18106e-05	14	2.78875	-10.2343	4.97897e-06	2.54045e-05	-0.0490153	-9.21425
-0.557657	-0.344994	-0.662652	-0.989149	0.355209	0.29874	0.305323	0.0570395	Q6PD74	AAGAB	Alpha- and gamma-adaptin-binding protein p34	-0.892691	0.000252323	0.000675642	2	-0.0830483	-5.81465	0.000331437	0.000815587	-0.192268	-6.33436
-1.44263	-0.75838	-0.128034	0.0359653	0.498846	0.00942659	0.213043	0.549805	Q9UPT6	MAPK8IP3	C-Jun-amino-terminal kinase-interacting protein 3	-0.89105	0.0243441	0.035943	4	-5.00566	-2.87523	0.0196464	0.0294924	-0.127745	-2.78636
0.665754	-2.02247	-0.626052	0.529253	-0.454412	2.2372	-1.67732	2.0049	Q9BWW4;Q9BWW4-2;Q9BWW4-3	SSBP3	Single-stranded DNA-binding protein 3	-0.890973	0.400918	0.44645	1	-7.61575	-0.919435	0.383511	0.429379	0.0821074	-0.888477
-0.455475	-0.465262	-0.53033	-0.236735	0.533217	0.421012	0.407132	0.512125	Q9Y3P9	RABGAP1	Rab GTPase-activating protein 1	-0.890322	4.85403e-06	2.87983e-05	9	4.27749	-12.079	1.34118e-06	9.24559e-06	0.0232104	-11.0888
-0.788871	-1.47308	-0.146631	0.520124	0.0963004	1.11802	-0.568759	1.02617	Q96A57;Q96A57-2	TMEM230	Transmembrane protein 230	-0.890045	0.124902	0.156114	2	-6.62716	-1.76836	0.113183	0.142999	-0.0270911	-1.71952
-0.506341	-0.288027	-0.478395	-0.690257	0.496436	0.380085	0.365048	0.35544	Q16658	FSCN1	Fascin	-0.890007	1.37615e-05	6.36962e-05	25	3.12744	-11.1121	2.60398e-06	1.52627e-05	-0.0457513	-9.61423
-0.350389	-0.285051	-0.545237	-0.668911	0.542351	0.447418	0.338728	0.381287	Q9Y520;Q9Y520-4;Q9Y520-5;Q9Y520-6;Q9Y520-7	PRRC2C	Protein PRRC2C	-0.889843	2.43791e-05	0.000100056	8	2.49569	-9.40221	9.63797e-06	4.3482e-05	-0.0174755	-8.87972
-0.504675	-0.443624	-0.626643	-0.264783	0.405976	0.264052	0.487298	0.561303	P31350;P31350-2	RRM2	Ribonucleoside-diphosphate reductase subunit M2	-0.889588	2.42457e-05	9.97887e-05	7	2.50176	-9.28316	1.0636e-05	4.71703e-05	-0.015137	-8.88654
-1.6109	-0.0805853	0.0925436	-0.401305	0.812388	0.259572	0.541455	-0.0566751	P02647	APOA1	Apolipoprotein A-I;Proapolipoprotein A-I;Truncated apolipoprotein A-I	-0.889246	0.0475407	0.0657163	1	-5.6878	-2.37457	0.0434922	0.0603633	-0.0554377	-2.35009
0.0688559	-0.340328	-1.42497	-1.51296	0.0195509	-0.103319	0.1067	0.318326	Q2Y0W8;Q2Y0W8-2;Q2Y0W8-3;Q2Y0W8-4;Q2Y0W8-5	SLC4A8	Electroneutral sodium bicarbonate exchanger 1	-0.887664	0.039117	0.0551439	1	-5.49108	-2.49467	0.0359176	0.050781	-0.358518	-2.47664
-0.226188	-1.08692	-0.703432	-0.129364	0.129423	0.274484	0.312927	0.679388	Q92574	TSC1	Hamartin	-0.885533	0.00470213	0.0083785	2	-3.27004	-3.86218	0.0043688	0.00776932	-0.0937107	-3.91459
-0.947004	-1.04306	-0.494499	0.429607	0.340695	-0.387894	0.67861	0.851443	Q9NY35;Q9NY35-2	CLDND1	Claudin domain-containing protein 1	-0.884452	0.0513065	0.0703218	1	-5.76417	-2.32662	0.0469451	0.064755	-0.0715126	-2.30068
-0.406578	0.236505	-0.483561	-1.55251	0.603324	0.740764	0.0514494	-0.0641869	Q8NEZ5	FBXO22	F-box only protein 22	-0.884374	0.0460041	0.0637737	5	-5.65479	-2.45797	0.0380799	0.0536059	-0.10935	-2.37139
-0.350135	0.0338541	-0.740027	-0.668835	0.274912	1.03681	-0.171671	0.660899	O60256	PRPSAP2	Phosphoribosyl pyrophosphate synthase-associated protein 2	-0.881524	0.0141219	0.0221038	6	-4.4384	-3.26684	0.0106763	0.0170822	0.00947631	-3.14846
0.127275	-1.6661	-0.947748	-0.103234	-0.193631	0.26046	0.31805	0.55097	Q7Z392;Q7Z392-3;Q7Z392-4	TRAPPC11	Trafficking protein particle complex subunit 11	-0.881413	0.0541334	0.0737631	2	-5.81771	-2.31216	0.0480388	0.0659982	-0.206745	-2.26592
-0.574339	-0.1972	-0.718073	-0.854232	0.390733	0.171345	0.182222	0.437302	P26374	CHML	Rab proteins geranylgeranyltransferase component A 2	-0.881361	0.000366015	0.000928086	1	-0.491989	-5.29515	0.000624273	0.00140328	-0.14528	-5.98656
-0.590255	-0.347282	-0.399539	-0.347823	0.525006	0.321427	0.432753	0.557411	O75348	ATP6V1G1	V-type proton ATPase subunit G 1	-0.880374	8.08018e-06	4.24537e-05	1	3.71535	-7.35236	6.20142e-05	0.000199375	0.0189624	-10.3446
-2.396	-0.170301	0.129175	-0.294572	0.701325	0.11201	-0.0932941	0.0608945	Q8N6M3	FITM2	Fat storage-inducing transmembrane protein 2	-0.878159	0.138762	0.172	1	-6.72482	-1.68938	0.127818	0.159861	-0.243846	-1.6493
-0.323932	-0.888484	-0.290817	-0.226399	0.348956	0.707984	0.498517	0.225214	Q96BR5	COA7	Cytochrome c oxidase assembly factor 7	-0.877575	0.000948355	0.00207181	2	-1.535	-4.90445	0.0010302	0.00217561	0.00638003	-5.15493
-0.644456	-0.236583	-0.564643	-0.720348	0.461241	0.508619	-0.343045	0.717207	O95870;O95870-2	ABHD16A	Abhydrolase domain-containing protein 16A	-0.877513	0.00546811	0.00953363	9	-3.4318	-3.97651	0.00369992	0.00671582	-0.102751	-3.80601
-0.138597	-0.518856	-0.552739	-0.301722	0.428565	0.427696	0.323803	0.817837	P35813;P35813-3	PPM1A	Protein phosphatase 1A	-0.877453	0.000242541	0.000653953	4	-0.0395418	-6.38499	0.000172269	0.000467507	0.0607483	-6.37214
-0.0462	-0.147403	-1.25339	-0.795348	0.251041	-0.339083	0.206954	1.14178	Q9UHG2	PCSK1N	Big LEN;Big PEN-LEN;Big SAAS;KEP;Little LEN;Little SAAS;PEN;ProSAAS	-0.875759	0.0465815	0.0645128	2	-5.66733	-2.40717	0.0412905	0.0575816	-0.122705	-2.36331
-0.319359	-0.438055	-0.57144	-0.545477	0.376905	0.3018	0.45045	0.499261	P61086	UBE2K	Ubiquitin-conjugating enzyme E2 K	-0.875687	5.66687e-06	3.24967e-05	4	4.10677	-10.2159	5.04951e-06	2.57419e-05	-0.0307394	-10.8578
-0.044335	-0.642298	-1.0374	-0.844535	0.106817	0.0941301	0.259335	0.469174	Q15118	PDK1	[Pyruvate dehydrogenase (acetyl-transferring)] kinase isozyme 1, mitochondrial	-0.874507	0.00333383	0.00619201	2	-2.90007	-4.07866	0.00319446	0.00592371	-0.204889	-4.16679
-0.888261	-0.449701	-0.31372	-0.281943	0.561029	0.0996489	0.504779	0.398472	Q9BXK5	BCL2L13	Bcl-2-like protein 13	-0.874388	0.000668555	0.00154477	4	-1.1527	-5.51311	0.000476502	0.00111336	-0.046212	-5.45108
-0.0357175	-0.546314	-0.585625	-1.0965	0.24301	0.926226	0.186357	-0.122199	Q13614;Q13614-2	MTMR2	Myotubularin-related protein 2	-0.874387	0.0138129	0.0216667	2	-4.41517	-3.17301	0.0123393	0.0194494	-0.128845	-3.16337
-0.47187	-0.227794	-0.637098	-0.895924	0.39427	0.365985	0.20829	0.295638	P58397;P58397-3	ADAMTS12	A disintegrin and metalloproteinase with thrombospondin motifs 12	-0.874217	0.000253201	0.00067737	1	-0.0868691	-5.49729	0.000485826	0.00113085	-0.121063	-6.33105
-1.35365	-0.274552	-0.25726	0.101838	0.319918	0.095099	0.0800747	1.21762	Q9Y2T2	AP3M1	AP-3 complex subunit mu-1	-0.874086	0.0452543	0.0628538	3	-5.63826	-2.45017	0.0385562	0.0542285	-0.00886399	-2.38205
-0.350927	-0.3225	-0.477141	-0.597761	0.512914	0.284313	0.516012	0.429057	Q15691	MAPRE1	Microtubule-associated protein RP/EB family member 1	-0.872656	1.167e-05	5.67107e-05	13	3.3095	-11.0182	2.78476e-06	1.59536e-05	-0.000754101	-9.8354
-0.514804	-1.84777	-0.609825	0.187373	-0.112532	0.13467	0.470164	0.20853	O95562	SFT2D2	Vesicle transport protein SFT2B	-0.871464	0.0564954	0.0765701	1	-5.86023	-2.26497	0.0517868	0.0706647	-0.260524	-2.23824
-0.304026	-0.708217	-0.474991	-0.153002	0.237444	0.613921	0.146941	0.846076	P43155;P43155-2	CRAT	Carnitine O-acetyltransferase	-0.871155	0.00161875	0.00328939	8	-2.11765	-4.93231	0.000993326	0.00210734	0.0255183	-4.72087
-0.0586476	-1.24186	-0.683635	-0.105988	0.0573132	0.427746	0.308584	0.595097	O15427	SLC16A3	Monocarboxylate transporter 4	-0.869718	0.0124253	0.0197342	1	-4.30382	-3.18478	0.0121167	0.0191451	-0.0876742	-3.23495
-0.520937	-0.315034	-0.441679	-0.440516	0.520444	0.326837	0.343128	0.568166	O60361	NME2P1	Putative nucleoside diphosphate kinase	-0.869186	7.0829e-06	3.82347e-05	8	3.86072	-11.2554	2.35263e-06	1.4058e-05	0.00505113	-10.5326
0.283849	-0.661663	-0.391005	-0.743342	0.277347	1.39222	0.0869841	0.207373	Q86XZ4	SPATS2	Spermatogenesis-associated serine-rich protein 2	-0.86902	0.0344014	0.049025	2	-5.36052	-2.59798	0.0304724	0.0437506	0.05647	-2.56018
-0.500077	-0.255982	-0.418526	-0.701142	0.498742	0.326068	0.275012	0.497991	Q16531	DDB1	DNA damage-binding protein 1	-0.868385	5.01256e-05	0.000178249	23	1.69936	-8.96636	1.38974e-05	5.90741e-05	-0.0347391	-8.02136
-0.379629	-0.178579	-0.665715	-0.73336	0.431184	0.281371	0.159074	0.640924	O95084	PRSS23	Serine protease 23	-0.867459	0.000536099	0.00127979	3	-0.91081	-5.54919	0.000455952	0.00107136	-0.0555912	-5.64352
-0.438026	-0.491102	-0.513598	-0.422818	0.460793	0.388687	0.40269	0.350949	Q06830	PRDX1	Peroxiredoxin-1	-0.867166	4.70338e-07	5.1951e-06	21	6.83908	-21.6009	1.1746e-08	3.53108e-07	-0.0328032	-15.1582
-0.0848777	-0.284378	-1.017	-1.46394	0.109606	0.334781	0.116776	0.056753	Q7LGA3;Q7LGA3-2	HS2ST1	Heparan sulfate 2-O-sulfotransferase 1	-0.867029	0.0182268	0.0276675	3	-4.70535	-3.04495	0.0150567	0.0232488	-0.279035	-2.97771
-0.443866	-0.422251	-0.518952	-0.461379	0.444587	0.409403	0.439643	0.323377	P48735	IDH2	Isocitrate dehydrogenase [NADP], mitochondrial	-0.865864	5.83028e-07	6.13759e-06	21	6.60465	-20.5254	1.79092e-08	4.52149e-07	-0.0286797	-14.7328
0.49762	-0.34373	-0.937821	-0.0343055	0.421321	-0.0552282	0.701584	1.57484	Q9NQ11;Q9NQ11-2;Q9NQ11-3	ATP13A2	Probable cation-transporting ATPase 13A2	-0.865188	0.06497	0.0866465	2	-5.99862	-2.19407	0.0579684	0.0782031	0.228035	-2.1476
-0.324157	-0.449325	-0.594038	-0.567376	0.409839	0.37787	0.464528	0.269555	Q9UM22	EPDR1	Mammalian ependymin-related protein 1	-0.864172	7.19435e-06	3.85638e-05	3	3.84349	-9.20414	1.13615e-05	4.98199e-05	-0.051638	-10.5101
0.0628367	-0.3095	-1.15313	-1.60084	0.0989097	0.240784	0.205753	-0.0909613	Q13496;Q13496-2	MTM1	Myotubularin	-0.863778	0.0373261	0.0528235	1	-5.44353	-2.51912	0.0345462	0.0490418	-0.318268	-2.50709
-0.323762	-0.356737	-0.747812	-0.386317	0.373615	0.330882	0.389712	0.54388	Q86TX2	ACOT1	Acyl-coenzyme A thioesterase 1	-0.863179	5.23141e-05	0.000184237	3	1.65216	-7.45387	5.60395e-05	0.000183299	-0.0220674	-7.97269
-0.57295	-0.758106	-0.414885	-0.363694	0.0378	0.252334	0.320378	0.73254	Q92563	SPOCK2	Testican-2	-0.863172	0.000653251	0.00151965	6	-1.12735	-5.65956	0.000398866	0.000954138	-0.095823	-5.47107
-1.06522	-0.468271	-0.310384	-0.0433744	0.478767	0.149801	0.563897	0.368287	Q13151	HNRNPA0	Heterogeneous nuclear ribonucleoprotein A0	-0.862	0.00378821	0.00693871	5	-3.03774	-4.19923	0.00269117	0.0050908	-0.0408122	-4.07228
-0.724835	-0.664169	-0.570467	-0.13918	0.279539	0.342791	0.428205	0.298472	Q08170	SRSF4	Serine/arginine-rich splicing factor 4	-0.861914	0.000184899	0.000523969	7	0.259232	-6.91701	9.69516e-05	0.000289811	-0.0937055	-6.63588
-0.0647561	-0.55939	-0.751792	-0.459966	0.17526	0.380323	0.485442	0.564497	Q9Y385	UBE2J1	Ubiquitin-conjugating enzyme E2 J1	-0.860357	0.000605136	0.00142133	3	-1.04356	-5.45093	0.00051433	0.00118748	-0.0287978	-5.53741
-0.361412	-0.354536	-0.514705	-0.450584	0.430775	0.419593	0.270066	0.638072	P84022	SMAD3	Mothers against decapentaplegic homolog 3	-0.859936	1.41228e-05	6.50072e-05	2	3.09882	-7.64948	4.62366e-05	0.000156683	0.00965868	-9.57986
-0.477615	-0.232695	-0.55788	-0.47544	0.407812	0.370643	0.367784	0.549099	Q8N1G4	LRRC47	Leucine-rich repeat-containing protein 47	-0.859742	1.22664e-05	5.86856e-05	15	3.25446	-11.0857	2.65346e-06	1.54258e-05	-0.00603658	-9.76808
-0.241407	-0.713857	-0.643667	-0.591615	0.129868	0.287391	0.336039	0.493371	Q9UNY4	TTF2	Transcription termination factor 2	-0.859303	0.000137317	0.000407341	10	0.587105	-7.38763	5.98625e-05	0.000193524	-0.117985	-6.93414
-0.365497	-0.596713	-0.574016	-0.0596916	0.371815	0.16222	0.360243	0.945724	Q6ICG6;Q6ICG6-2;Q6ICG6-3	KIAA0930	Uncharacterized protein KIAA0930	-0.85898	0.00215265	0.00421283	2	-2.4271	-4.35233	0.00217129	0.00419443	0.0305106	-4.49808
-0.829351	-0.840777	-0.266122	0.287227	0.32878	-0.0600624	1.18869	0.328941	Q8TCD5	NT5C	5'(3')-deoxyribonucleotidase, cytosolic type	-0.858844	0.0340712	0.0486184	3	-5.35069	-2.63451	0.0287535	0.0414869	0.0171662	-2.56646
-0.754388	-0.432162	-0.360359	-0.224837	0.540783	0.0691532	0.461028	0.59128	O43314;O43314-2	PPIP5K2	Inositol hexakisphosphate and diphosphoinositol-pentakisphosphate kinase 2	-0.858498	0.000532287	0.00127121	5	-0.902986	-5.78486	0.000343354	0.000838543	-0.0136877	-5.64981
-2.97286	-0.142267	0.421233	0.0296938	0.823928	0.00839551	-0.138807	0.0748267	Q9HD42	CHMP1A	Charged multivesicular body protein 1a	-0.858137	0.262623	0.306508	1	-7.28617	-1.24469	0.246852	0.289491	-0.236983	-1.20761
-0.517227	-0.340907	-0.530102	-0.462113	0.421323	0.315051	0.353515	0.490062	Q9UPN3	MACF1	Microtubule-actin cross-linking factor 1, isoforms 1/2/3/5	-0.857575	2.69086e-06	1.84624e-05	81	4.92733	-16.1324	1.29365e-07	1.60182e-06	-0.0337995	-12.0098
-0.346927	-0.213662	-0.708235	-0.388484	0.496611	-0.190336	0.68012	0.78236	Q96J84;Q96J84-2	KIRREL	Kin of IRRE-like protein 1	-0.856516	0.004727	0.00840996	2	-3.2757	-3.84578	0.00447481	0.00794189	0.0139309	-3.91077
-0.325831	-0.525412	-0.738004	-0.522336	0.360498	0.0612866	0.390964	0.501282	P29992	GNA11	Guanine nucleotide-binding protein subunit alpha-11	-0.856404	0.000123983	0.000374261	4	0.699734	-6.98461	9.03304e-05	0.000272936	-0.099694	-7.03882
-1.31629	-0.44369	-0.0980928	-0.376379	0.510988	0.458504	0.121199	0.100342	Q8IXK0;Q8IXK0-2;Q8IXK0-4;Q8IXK0-5	PHC2	Polyhomeotic-like protein 2	-0.856372	0.0104026	0.0168756	2	-4.11631	-3.34657	0.00944802	0.0153484	-0.130428	-3.35605
-0.427375	-0.618604	-0.395257	-0.308322	0.383163	0.494263	0.361864	0.433065	O00512	BCL9	B-cell CLL/lymphoma 9 protein	-0.855478	6.65688e-06	3.67293e-05	1	3.92916	-7.32572	6.3697e-05	0.000203635	-0.00965029	-10.6221
-0.322577	-0.0602874	-0.752412	-0.884729	0.343749	0.383273	0.378742	0.294453	Q8N9F7	GDPD1	Glycerophosphodiester phosphodiesterase domain-containing protein 1	-0.855056	0.00135134	0.00282373	5	-1.9212	-4.99964	0.000910006	0.0019526	-0.0774736	-4.86501
-0.177284	0.0530291	-0.511909	0.02549	0.739853	-0.0788843	0.810515	1.33786	Q6ZTA4;Q6ZTA4-2	TRIM67	Tripartite motif-containing protein 67	-0.855005	0.0178238	0.0271265	1	-4.68204	-2.96358	0.0171	0.0260588	0.274834	-2.99259
-0.292797	-0.367046	-0.490283	-0.60126	0.451273	0.459803	0.387364	0.366534	P04183	TK1	Thymidine kinase, cytosolic	-0.85409	6.7745e-06	3.70627e-05	8	3.90984	-11.3398	2.21724e-06	1.34907e-05	-0.0108015	-10.5968
-0.429535	-0.30637	-0.520157	-0.590692	0.487032	0.337994	0.465562	0.278882	P11766	ADH5	Alcohol dehydrogenase class-3	-0.854056	1.06865e-05	5.30864e-05	19	3.40673	-11.5531	1.9122e-06	1.20954e-05	-0.0346604	-9.95532
-0.974207	-0.253245	-0.375781	-0.438162	0.573626	0.247384	0.261733	0.291129	Q96CP2	FLYWCH2	FLYWCH family member 2	-0.853817	0.000871171	0.00192961	4	-1.44226	-5.29039	0.000628009	0.0014103	-0.0834405	-5.22591
-0.535274	-0.230673	-0.414532	-0.508299	0.503192	0.515715	0.357089	0.350402	Q15424;Q15424-3;Q15424-4	SAFB	Scaffold attachment factor B1	-0.853794	1.28577e-05	6.08158e-05	14	3.20247	-10.9552	2.91391e-06	1.65103e-05	0.00470257	-9.70485
-0.288359	-0.488801	-0.199534	-0.338972	0.529225	0.715572	0.617342	0.235403	O94779;O94779-2	CNTN5	Contactin-5	-0.853302	9.55031e-05	0.000302868	1	0.987645	-5.9973	0.000267568	0.000678755	0.0977344	-7.31175
-0.326743	-0.535196	-0.580422	-0.599317	0.318608	0.388832	0.339733	0.321961	Q8TDX7	NEK7	Serine/threonine-protein kinase Nek7	-0.852703	4.37387e-06	2.65363e-05	2	4.39231	-8.32198	2.45509e-05	9.27338e-05	-0.084068	-11.2466
-0.372834	-0.751361	-0.497367	-0.38661	0.363347	0.342935	0.263704	0.430886	Q92614;Q92614-4	MYO18A	Unconventional myosin-XVIIIa	-0.852261	2.576e-05	0.000104412	21	2.43482	-10.0127	5.90882e-06	2.92036e-05	-0.0759126	-8.81154
-0.241062	-0.163456	-0.657007	-0.686467	0.474282	0.1376	0.567627	0.478876	Q9UKG9;Q9UKG9-3	CROT	Peroxisomal carnitine O-octanoyltransferase	-0.851594	0.000620022	0.00145512	1	-1.07018	-4.94118	0.000981894	0.00208764	-0.0112008	-5.51628
-0.447739	-0.541774	-0.569791	-0.360414	0.349336	0.188014	0.468034	0.477116	Q7Z460-2;Q7Z460-3;Q7Z460-4;Q7Z460-5	CLASP1	CLIP-associating protein 1	-0.850554	1.34419e-05	6.28152e-05	22	3.15339	-11.2135	2.42322e-06	1.4362e-05	-0.0546521	-9.64549
-0.469792	-0.346576	-0.550611	-0.410772	0.46389	0.406042	0.295281	0.458384	Q14155-1;Q14155-5	ARHGEF7	Rho guanine nucleotide exchange factor 7	-0.850337	2.97232e-06	2.018e-05	4	4.81783	-10.8941	3.04548e-06	1.71275e-05	-0.0192691	-11.8498
-0.268735	-0.463815	-0.540983	-0.419614	0.414895	0.213769	0.419024	0.659507	O15144	ARPC2	Actin-related protein 2/3 complex subunit 2	-0.850086	5.37563e-05	0.000188179	14	1.62212	-8.71386	1.72975e-05	6.96198e-05	0.00175585	-7.94184
-0.611219	-0.255391	-0.426347	-0.682804	0.504922	0.410887	0.271218	0.235875	P58546	MTPN	Myotrophin	-0.849666	7.62201e-05	0.00025185	4	1.23657	-7.44047	5.67905e-05	0.000185236	-0.0691073	-7.55413
-0.332435	-0.663583	-0.551555	-0.0011997	0.503588	0.042912	0.530844	0.770392	Q9BVK6	TMED9	Transmembrane emp24 domain-containing protein 9	-0.849127	0.00235283	0.00454964	5	-2.52344	-4.56024	0.0016312	0.00327701	0.0373703	-4.42973
-0.409946	-0.464608	-0.627927	-0.309264	0.415009	0.361764	0.454886	0.346468	Q9Y4C2;Q9Y4C2-2	TCAF1	TRPM8 channel-associated factor 1	-0.847468	6.8546e-06	3.74308e-05	8	3.89687	-11.3259	2.23893e-06	1.35752e-05	-0.0292023	-10.5798
-0.334444	-0.380732	-0.501023	-0.374856	0.449349	0.299981	0.452453	0.59659	O75146	HIP1R	Huntingtin-interacting protein 1-related protein	-0.847357	6.56214e-06	3.62753e-05	1	3.94498	-7.29277	6.58474e-05	0.000209048	0.0259148	-10.6429
-0.470846	-0.486544	-0.346197	-0.291368	0.400327	0.347748	0.507961	0.537943	Q86TP1	PRUNE	Protein prune homolog	-0.847234	4.7596e-06	2.83824e-05	6	4.29915	-11.3373	2.22114e-06	1.34934e-05	0.0248779	-11.1184
-0.47188	-0.753664	-0.290278	-0.329061	0.441482	0.247701	0.570774	0.274422	Q9UL25	RAB21	Ras-related protein Rab-21	-0.844816	0.000156947	0.000454477	7	0.439815	-7.0891	8.10556e-05	0.000249454	-0.038813	-6.79898
-0.411054	-0.652457	-0.474133	-0.487925	0.307155	0.468417	0.327582	0.249122	Q13368	MPP3	MAGUK p55 subfamily member 3	-0.844461	6.31035e-06	3.52847e-05	2	3.98814	-8.0723	3.09035e-05	0.000112013	-0.0841614	-10.6999
-1.07247	-0.788648	-0.343585	-0.120247	0.316712	0.177782	0.16831	0.389504	Q9BY50	SEC11C	Signal peptidase complex catalytic subunit SEC11C	-0.844316	0.00317088	0.00592331	1	-2.84602	-3.98077	0.00367721	0.00668292	-0.159081	-4.20413
-0.472885	-0.570497	-0.45606	-0.332104	0.514395	0.300359	0.242917	0.485435	Q92747	ARPC1A	Actin-related protein 2/3 complex subunit 1A	-0.843663	1.47141e-05	6.73041e-05	9	3.05351	-10.286	4.78601e-06	2.46572e-05	-0.036055	-9.52567
-0.312047	-0.409355	-0.552415	-0.348929	0.409321	0.277584	0.370683	0.693791	Q9H4G4	GLIPR2	Golgi-associated plant pathogenesis-related protein 1	-0.843531	4.7237e-05	0.000170263	3	1.76492	-7.50741	5.31462e-05	0.000175907	0.0160791	-8.08936
-0.187271	-0.321849	-0.595071	-0.596081	0.427578	0.474892	0.516024	0.25213	Q96C19	EFHD2	EF-hand domain-containing protein D2	-0.842724	9.27341e-05	0.000295694	3	1.02011	-6.93825	9.48149e-05	0.000284182	-0.00370592	-7.34302
-0.44679	-0.37505	-0.327277	-0.437406	0.4887	0.523074	0.422125	0.34768	Q12873;Q12873-2;Q12873-3	CHD3	Chromodomain-helicase-DNA-binding protein 3	-0.842026	1.6073e-06	1.26331e-05	2	5.49384	-8.80802	1.59323e-05	6.55269e-05	0.024382	-12.8705
-0.362202	-0.359648	-0.354765	-0.319068	0.469428	0.603431	0.478436	0.416999	P61586	RHOA	Transforming protein RhoA	-0.840994	1.0373e-06	9.27841e-06	6	5.97429	-13.7808	4.65144e-07	4.06096e-06	0.0715764	-13.6461
-0.0237514	-0.320131	-1.27381	-1.54516	0.022417	0.0290217	0.0531087	0.0927756	O43181	NDUFS4	NADH dehydrogenase [ubiquinone] iron-sulfur protein 4, mitochondrial	-0.840044	0.033564	0.0480121	1	-5.33539	-2.57886	0.0314128	0.0449423	-0.370691	-2.57623
0.534291	-0.629192	-1.6173	-1.80898	-0.480251	1.04845	-1.49829	0.764683	Q96BM9	ARL8A	ADP-ribosylation factor-like protein 8A	-0.838942	0.267023	0.310524	2	-7.2999	-1.23532	0.250145	0.293059	-0.460823	-1.19559
-0.228441	-0.406331	-0.739566	-0.120416	0.378617	0.189338	0.28911	1.0039	Q96JC1;Q96JC1-2	VPS39	Vam6/Vps39-like protein	-0.83893	0.00384793	0.00704367	3	-3.05458	-4.08944	0.00314562	0.00584803	0.0457764	-4.06078
-0.27485	0.064429	-1.04889	-1.64959	0.241819	0.275987	0.104718	-0.178932	P07919	UQCRH	Cytochrome b-c1 complex subunit 6, mitochondrial	-0.838123	0.046415	0.064328	4	-5.66373	-2.44419	0.038925	0.0546618	-0.308163	-2.36563
-0.327851	-0.447578	-0.511836	-0.33101	0.466346	0.328133	0.454357	0.484024	Q6SZW1	SARM1	Sterile alpha and TIR motif-containing protein 1	-0.837784	3.14427e-06	2.10532e-05	10	4.75592	-13.2362	6.43925e-07	5.25226e-06	0.014323	-11.7602
-0.296645	-0.431502	-0.513346	-0.493192	0.359166	0.403138	0.268532	0.58251	P50148	GNAQ	Guanine nucleotide-binding protein G(q) subunit alpha	-0.837008	1.46726e-05	6.71668e-05	13	3.05663	-10.6931	3.52743e-06	1.92983e-05	-0.0151672	-9.5294
-0.722639	-0.252941	-0.0842419	-0.478366	0.600764	0.70957	0.378546	0.12011	P22694-10	PRKACB	cAMP-dependent protein kinase catalytic subunit beta	-0.836795	0.00147361	0.0030508	1	-2.01548	-4.42072	0.00197495	0.00386377	0.0338504	-4.79557
-0.462045	-0.186884	-0.511721	-0.708155	0.476076	0.491608	0.151645	0.357826	P04818	TYMS	Thymidylate synthase	-0.83649	0.000196202	0.000549064	8	0.193877	-6.91442	9.72153e-05	0.000290451	-0.0489563	-6.57755
-0.806901	-0.492395	-0.437688	-0.184028	0.486619	0.0325313	0.325087	0.579112	Q9NQ66;Q9NQ66-2	PLCB1	1-phosphatidylinositol 4,5-bisphosphate phosphodiesterase beta-1	-0.83609	0.000938693	0.00205575	4	-1.52381	-5.22478	0.000682123	0.00151744	-0.0622078	-5.16346
-0.504469	-0.325057	-0.454269	-0.130905	0.511927	-0.0567323	1.1406	0.331205	Q5VW32	BROX	BRO1 domain-containing protein BROX	-0.835424	0.00805177	0.0134242	3	-3.84468	-3.58372	0.00659784	0.0111565	0.0640368	-3.53296
-0.326271	0.0693075	-0.32588	-0.887554	0.539054	1.00383	-0.0888121	0.415223	Q8IWE2;Q8IWE2-2	FAM114A1	Protein NOXP20	-0.834923	0.0145646	0.0227041	1	-4.47079	-3.07693	0.0143245	0.0222655	0.049862	-3.12769
0.633051	-0.355013	-1.42958	-1.10636	-0.0128872	0.165264	-0.0843952	1.01377	Q9UPQ0;Q9UPQ0-10;Q9UPQ0-2;Q9UPQ0-4	LIMCH1	LIM and calponin homology domains-containing protein 1	-0.834914	0.10976	0.138825	1	-6.50572	-1.84052	0.101193	0.129137	-0.14702	-1.80509
-0.375198	-0.378831	-0.305398	-0.384222	0.511113	0.499721	0.541626	0.341266	P21291	CSRP1	Cysteine and glycine-rich protein 1	-0.834344	1.81207e-06	1.37604e-05	3	5.36212	-10.2911	4.76736e-06	2.46046e-05	0.0562599	-12.6653
-0.365349	-0.912372	-0.349551	-0.332701	0.251537	0.559299	0.377469	0.188253	Q9Y2D5-6	AKAP2	A-kinase anchor protein 2	-0.834133	0.000631392	0.00147883	7	-1.09008	-5.72871	0.000367112	0.00088913	-0.0729268	-5.50052
-0.446914	-0.563157	-0.472908	-0.516868	0.258453	0.431362	0.408926	0.2354	O60502	MGEA5	Protein O-GlcNAcase	-0.833497	3.0459e-06	2.0532e-05	17	4.79091	-14.4113	3.23878e-07	3.11179e-06	-0.0832134	-11.8107
-0.305676	-0.462816	-0.259907	-0.336858	0.504452	0.573339	0.612693	0.277551	Q9NQH7;Q9NQH7-2;Q9NQH7-4	XPNPEP3	Probable Xaa-Pro aminopeptidase 3	-0.833323	1.97133e-05	8.5023e-05	1	2.7304	-6.73327	0.000117807	0.000342496	0.0753472	-9.1468
0.200583	-1.48498	-0.0687549	-0.721524	0.181346	1.15971	1.34222	-1.43082	A1A4S6	ARHGAP10	Rho GTPase-activating protein 10	-0.831784	0.237307	0.27993	1	-7.20123	-1.31748	0.222478	0.263933	-0.102778	-1.28025
-0.134012	-0.139392	-0.585142	-0.627664	0.453855	0.099549	0.449828	0.836332	Q9UPT8	ZC3H4	Zinc finger CCCH domain-containing protein 4	-0.831443	0.00216121	0.00422534	3	-2.4314	-4.49313	0.00178772	0.00354625	0.0441693	-4.49502
-0.632339	-0.745756	-0.0288983	-0.192613	0.467478	0.723392	0.573489	-0.0398428	O95139	NDUFB6	NADH dehydrogenase [ubiquinone] 1 beta subcomplex subunit 6	-0.831031	0.00509037	0.00898914	2	-3.35512	-3.78666	0.00488053	0.00858361	0.0156136	-3.85736
-0.304244	-0.418744	-0.461526	-0.314301	0.412559	0.450164	0.276132	0.68451	Q15404	RSU1	Ras suppressor protein 1	-0.830545	2.9595e-05	0.000116385	1	2.28148	-6.52847	0.000147049	0.000411314	0.0405688	-8.64171
0.175147	-0.123984	-1.35941	-1.16591	0.115261	-0.171183	0.0407718	0.855439	Q6KCM7;Q6KCM7-2;Q6KCM7-3;Q6KCM7-4;Q6KCM7-5;Q6KCM7-6;Q9BV35;Q9BV35-2;Q9BV35-3;Q9BV35-4	SLC25A23;SLC25A25	Calcium-binding mitochondrial carrier protein SCaMC-2;Calcium-binding mitochondrial carrier protein SCaMC-3	-0.828611	0.0670742	0.0892283	1	-6.03001	-2.15238	0.0619358	0.0830177	-0.204233	-2.12691
-0.946153	0.608661	-0.444596	-0.754712	0.89994	-0.464583	0.949804	0.390766	Q8IY26	PPAPDC2	Presqualene diphosphate phosphatase	-0.828182	0.0864717	0.111943	2	-6.27769	-2.007	0.0779517	0.102046	0.0298909	-1.96157
-0.39346	-0.384043	-0.568819	-0.21795	0.36091	0.26805	0.814007	0.297174	Q8TBC4	UBA3	NEDD8-activating enzyme E1 catalytic subunit	-0.826103	0.000367924	0.000932117	8	-0.497704	-6.27695	0.000194395	0.000517331	0.0219836	-5.98179
-0.59821	-0.170776	-0.638883	-0.78158	0.384955	0.165039	0.15953	0.40442	Q8IW45;Q8IW45-2	CARKD	ATP-dependent (S)-NAD(P)H-hydrate dehydratase	-0.825848	0.000386064	0.000971742	2	-0.550564	-5.43472	0.00052472	0.0012086	-0.134438	-5.9378
-0.114172	-0.64263	-0.166664	-0.577468	0.298875	0.515335	0.785087	0.202532	O95376	ARIH2	E3 ubiquitin-protein ligase ARIH2	-0.825691	0.00149813	0.00309234	5	-2.03343	-4.91279	0.001019	0.00215631	0.0376119	-4.7824
-0.390601	-0.326252	-0.452298	-0.457836	0.427048	0.390278	0.434027	0.41721	O94925-3	GLS	Glutaminase kidney isoform, mitochondrial	-0.823888	7.31192e-07	7.21542e-06	10	6.35715	-16.8817	8.92651e-08	1.23657e-06	0.00519713	-14.2964
-0.63474	-1.31313	-0.57122	0.034808	0.0400331	0.0853591	0.287289	0.395159	Q5SGD2;Q5SGD2-4	PPM1L	Protein phosphatase 1L	-0.823031	0.013266	0.0208931	1	-4.37272	-3.12738	0.0132438	0.0207628	-0.209555	-3.19064
-1.39936	-1.70686	-0.378445	0.438537	-0.0585082	-0.0451248	-0.0230738	0.369426	Q765P7	MTSS1L	MTSS1-like protein	-0.822212	0.101619	0.129359	1	-6.43256	-1.88911	0.0938038	0.120738	-0.350426	-1.85583
-0.691841	-0.294613	-0.323727	-0.460657	0.581492	0.275383	0.416611	0.24438	P55196-1	MLLT4	Afadin	-0.822176	0.000117331	0.000357137	15	0.760556	-7.74324	4.22224e-05	0.000145533	-0.0316217	-7.09583
-1.31961	-1.43386	-0.00631823	0.917351	0.0449056	1.12459	-1.28979	1.56048	O76095;O76095-2	JTB	Protein JTB	-0.820657	0.304604	0.348871	2	-7.4067	-1.13628	0.287217	0.331527	-0.0502824	-1.09901
-0.44321	-0.33017	-0.511054	-0.365169	0.521104	0.313	0.304188	0.492491	P17655	CAPN2	Calpain-2 catalytic subunit	-0.820097	8.31138e-06	4.33172e-05	17	3.68421	-12.0935	1.32842e-06	9.16842e-06	-0.00235254	-10.3047
-0.311353	-0.47956	-0.585279	-0.527959	0.347528	0.338494	0.353981	0.33539	Q9H4A4	RNPEP	Aminopeptidase B	-0.819886	4.07548e-06	2.51952e-05	14	4.47018	-13.417	5.77253e-07	4.77523e-06	-0.0660946	-11.3548
-0.366786	-0.243425	-0.670365	-0.696562	0.352307	0.140594	0.308558	0.498537	O60911	CTSV	Cathepsin L2	-0.819283	0.000236832	0.00064004	6	-0.0133277	-6.60021	0.000135985	0.00038517	-0.0846427	-6.39499
-0.450222	-0.246218	-0.500281	-0.732888	0.430658	0.307338	0.415793	0.184732	P24534	EEF1B2	Elongation factor 1-beta	-0.817032	0.000102017	0.000319014	4	0.914847	-7.13522	7.72997e-05	0.000239412	-0.0738859	-7.242
-0.368747	-0.295694	-0.539939	-0.52844	0.38629	0.241529	0.388635	0.517447	P02545	LMNA	Lamin-A/C;Prelamin-A/C	-0.816681	1.79231e-05	7.87107e-05	25	2.83557	-10.8471	3.15132e-06	1.76377e-05	-0.0248649	-9.26868
-0.270913	-0.551274	-0.604095	-0.432457	0.232268	0.340084	0.313949	0.518619	Q07954	LRP1	Low-density lipoprotein receptor-related protein 1 515 kDa subunit;Low-density lipoprotein receptor-related protein 1 85 kDa subunit;Low-density lipoprotein receptor-related protein 1 intracellular domain;Prolow-density lipoprotein receptor-related protein 1	-0.815915	3.75679e-05	0.00014117	34	2.01793	-9.63843	7.95091e-06	3.7185e-05	-0.0567273	-8.35617
-0.84453	-0.281768	-0.610314	-0.440517	0.344887	0.0599859	-0.0934488	0.770429	Q9UEU0;Q9UEU0-2	VTI1B	Vesicle transport through interaction with t-SNAREs homolog 1B	-0.814746	0.00418096	0.00754669	2	-3.14386	-3.90185	0.00412315	0.00738293	-0.13691	-3.99997
-1.0721	-0.688868	-0.453873	0.131971	0.29425	-0.0098359	-0.0839081	0.970563	Q8WUH6	TMEM263	Transmembrane protein 263	-0.813485	0.0311625	0.0448462	1	-5.25953	-2.61729	0.0295511	0.0425431	-0.113975	-2.62464
-0.8765	-1.12012	-0.606687	-0.00476277	0.0370381	0.0804094	-0.137234	0.6642	Q86VP1;Q86VP1-2	TAX1BP1	Tax1-binding protein 1	-0.813122	0.0159426	0.0246232	2	-4.5655	-3.06731	0.0145406	0.0225774	-0.245458	-3.06705
-0.126782	-0.307059	-0.518669	-0.497028	0.298028	0.381027	0.557052	0.565705	P08648	ITGA5	Integrin alpha-5;Integrin alpha-5 heavy chain;Integrin alpha-5 light chain	-0.812837	9.66537e-05	0.000305189	4	0.97443	-7.1819	7.36932e-05	0.000230321	0.0440341	-7.29905
-0.336992	-0.432197	-0.485668	-0.498611	0.325949	0.456634	0.404273	0.306967	Q9Y4F1;Q9Y4F1-2	FARP1	FERM, RhoGEF and pleckstrin domain-containing protein 1	-0.811823	2.52267e-06	1.76194e-05	12	4.99835	-14.2837	3.48082e-07	3.27871e-06	-0.0324556	-12.1146
-0.418311	-0.313745	-0.456022	-0.487823	0.457866	0.411924	0.421368	0.277963	Q14008;Q14008-2	CKAP5	Cytoskeleton-associated protein 5	-0.811256	3.28632e-06	2.17053e-05	34	4.70726	-15.3422	1.948e-07	2.17223e-06	-0.0133474	-11.6902
0.361321	-0.973415	-1.05677	-0.700853	-0.118332	0.439387	-0.0130076	0.566993	Q9Y276	BCS1L	Mitochondrial chaperone BCS1	-0.81119	0.0386392	0.0544967	2	-5.47862	-2.5166	0.0346851	0.0491935	-0.186835	-2.48462
-0.200636	-0.412491	-0.60777	-0.31506	0.416372	0.166173	0.643651	0.474245	Q9NP79	VTA1	Vacuolar protein sorting-associated protein VTA1 homolog	-0.8091	0.000226303	0.000616728	3	0.0367281	-6.17311	0.000218629	0.000570745	0.0205604	-6.43876
-0.670866	-0.306785	-0.271527	-0.396479	0.517033	0.456616	0.302036	0.307396	A1L020	MEX3A	RNA-binding protein MEX3A	-0.807184	6.83869e-05	0.000230806	7	1.35629	-8.0113	3.27191e-05	0.000117282	-0.00782211	-7.6729
-1.16975	-0.632689	-0.368883	0.263797	0.401521	-0.222084	0.227964	0.911384	Q86V59	PNMAL1	PNMA-like protein 1	-0.806577	0.0442334	0.0616561	1	-5.61529	-2.40458	0.041461	0.0578055	-0.0735923	-2.39685
-0.356164	-0.422704	-0.480462	-0.439864	0.385313	0.321701	0.393071	0.423291	P25788;P25788-2	PSMA3	Proteasome subunit alpha type-3	-0.805643	9.28493e-07	8.55446e-06	5	6.09569	-13.1164	6.92807e-07	5.52518e-06	-0.0219773	-13.8492
-0.672267	-0.566218	-0.29126	-0.243132	0.392305	0.400883	0.291195	0.356058	O00308;O00308-2;O00308-4	WWP2	NEDD4-like E3 ubiquitin-protein ligase WWP2	-0.80333	7.82849e-05	0.000257506	1	1.20706	-5.95718	0.000280347	0.000704128	-0.0415544	-7.52508
-1.52236	-0.0612015	-0.0101196	-0.0471206	0.722963	0.0353463	0.286496	0.527157	Q8N668;Q8N668-2	COMMD1	COMM domain-containing protein 1	-0.803191	0.0541715	0.0737978	1	-5.81841	-2.28045	0.0505268	0.0691395	-0.00860515	-2.26546
-0.413071	-0.364458	-0.42142	-0.368205	0.4816	0.362266	0.388436	0.407705	P07900;P07900-2	HSP90AA1	Heat shock protein HSP 90-alpha	-0.80179	7.7215e-07	7.41874e-06	25	6.29753	-21.1762	1.38407e-08	3.88071e-07	0.00910654	-14.1932
-0.192327	-0.614701	-0.482033	-0.265727	0.292397	0.230891	0.313115	0.814795	P45983;P45983-2;P45983-3;P45983-4	MAPK8	Mitogen-activated protein kinase 8	-0.801496	0.000914262	0.00201131	3	-1.49501	-5.10175	0.000797778	0.00174061	0.0120512	-5.18547
-0.481362	-1.32493	0.061813	0.0962489	0.168195	0.847049	0.390132	0.145074	Q96EK5	KIAA1279	KIF1-binding protein	-0.79967	0.0417115	0.0585325	4	-5.55606	-2.51349	0.034857	0.0494132	-0.0122224	-2.43494
-0.228139	-0.660635	-0.65867	-0.305292	0.256897	0.211021	0.353355	0.524406	Q9C0B1	FTO	Alpha-ketoglutarate-dependent dioxygenase FTO	-0.799604	0.000274034	0.000725779	7	-0.173852	-6.5217	0.000148144	0.00041398	-0.0633822	-6.25599
-0.150487	-2.00938	-0.426236	0.341886	-0.162906	0.506333	0.516068	0.0917995	O14618	CCS	Copper chaperone for superoxide dismutase	-0.798879	0.130243	0.162165	2	-6.66617	-1.73613	0.118958	0.14997	-0.161616	-1.69164
-0.407216	-0.437409	-0.391575	-0.468871	0.379919	0.441563	0.37076	0.294609	P49419-2	ALDH7A1	Alpha-aminoadipic semialdehyde dehydrogenase	-0.79798	1.06212e-06	9.41429e-06	17	5.94837	-18.2137	4.78956e-08	8.31047e-07	-0.0272773	-13.6032
-0.271907	-0.237967	-0.42792	-0.853862	0.309162	0.550583	0.235757	0.304152	Q01968;Q01968-2	OCRL	Inositol polyphosphate 5-phosphatase OCRL-1	-0.797828	0.000688564	0.00158661	9	-1.18498	-5.71499	0.000373186	0.000901582	-0.049	-5.4257
-0.518951	-0.662425	-0.351682	-0.252631	0.339299	0.375097	0.383891	0.306018	Q8NB37	PDDC1	Parkinson disease 7 domain-containing protein 1	-0.797498	3.72763e-05	0.000140255	2	2.02654	-6.84042	0.000105105	0.000310208	-0.0476732	-8.36538
-0.330297	-0.313393	-0.533854	-0.672174	0.381355	0.3141	0.348112	0.293877	Q9H9Q2	COPS7B	COP9 signalosome complex subunit 7b	-0.796791	2.96555e-05	0.000116544	4	2.27923	-8.3064	2.49018e-05	9.37702e-05	-0.0640343	-8.63924
-0.134652	-0.968587	-0.644156	-0.172554	0.133317	0.201729	0.432819	0.497273	Q9HAS0	C17orf75	Protein Njmu-R1	-0.796272	0.00408695	0.00742296	1	-3.11941	-3.79476	0.00482266	0.00849079	-0.0818512	-4.01659
-0.197586	-0.32227	-0.69729	-0.710176	0.256222	-0.065602	0.254121	0.807754	O94919	ENDOD1	Endonuclease domain-containing 1 protein	-0.794954	0.00464449	0.00828592	4	-3.2568	-4.00769	0.00353712	0.00646525	-0.0843534	-3.92352
-0.370736	-0.175269	-0.338902	-0.473925	0.602898	0.116	0.955924	0.144388	P46926;P46926-2	GNPDA1	Glucosamine-6-phosphate isomerase 1	-0.794511	0.00339407	0.00628988	2	-2.91938	-4.0198	0.00347601	0.00637162	0.0575473	-4.15349
-1.5267	-0.245363	-0.0867148	-0.343029	0.54918	0.15991	0.122595	0.131706	Q8N8R5	C2orf69	UPF0565 protein C2orf69	-0.7913	0.0336939	0.0481389	1	-5.33933	-2.56486	0.0321203	0.0458457	-0.154802	-2.57371
0.346732	-1.2894	-1.00492	-0.159602	-0.137951	0.116476	0.317964	0.753456	Q06481;Q06481-3;Q06481-6	APLP2	Amyloid-like protein 2	-0.789282	0.0686228	0.0910223	2	-6.05244	-2.15199	0.0619741	0.0830499	-0.132155	-2.11209
0.154689	-1.04603	-0.517697	-0.597804	0.0866606	0.73728	0.504747	-0.182814	Q9BWT6	MND1	Meiotic nuclear division protein 1 homolog	-0.788178	0.0260932	0.0382254	1	-5.07723	-2.71584	0.0252722	0.03693	-0.10762	-2.7408
-0.360256	-0.599284	-0.388756	-0.275436	0.350278	0.372253	0.441998	0.358736	Q13433;Q13433-2	SLC39A6	Zinc transporter ZIP6	-0.786749	1.23714e-05	5.90706e-05	1	3.24505	-6.73347	0.000117781	0.000342496	-0.0125586	-9.7566
-1.0017	-0.273892	-0.226931	-0.317652	0.649981	0.1919	0.121555	0.362517	Q92871	PMM1	Phosphomannomutase 1	-0.786533	0.00429659	0.00774104	4	-3.17318	-4.06197	0.00327173	0.00604012	-0.0617782	-3.98007
-0.0751047	-0.785535	-0.44365	-0.498562	0.262373	0.549913	0.24771	0.280496	Q8IZQ1	WDFY3	WD repeat and FYVE domain-containing protein 3	-0.785836	0.000909251	0.00200179	5	-1.489	-5.31357	0.000610025	0.00137574	-0.0577948	-5.19006
-0.256659	-0.394439	-0.444132	-0.666307	0.348107	0.556125	0.305167	0.167492	Q8NCW5	APOA1BP	NAD(P)H-hydrate epimerase	-0.784607	0.000148202	0.000434111	2	0.503006	-5.96487	0.000277848	0.000700262	-0.0480806	-6.85673
-0.431329	-0.319448	-0.40548	-0.518845	0.410383	0.306012	0.407695	0.338205	P43490	NAMPT	Nicotinamide phosphoribosyltransferase	-0.784349	2.85548e-06	1.95002e-05	11	4.86197	-13.8829	4.38206e-07	3.88983e-06	-0.0266008	-11.914
-0.552529	-0.317226	-0.27955	-0.481436	0.443734	0.312525	0.278317	0.471004	O95819-3;O95819-5	MAP4K4	Mitogen-activated protein kinase kinase kinase kinase 4	-0.78408	2.16411e-05	9.14571e-05	13	2.62732	-10.1507	5.30935e-06	2.67856e-05	-0.015645	-9.02868
-0.842828	-0.0720421	-0.476469	-0.556128	0.336501	0.360172	0.132281	0.35907	Q86YR5;Q86YR5-4	GPSM1	G-protein-signaling modulator 1	-0.783873	0.00111637	0.00239628	4	-1.71302	-5.06992	0.000831049	0.00180442	-0.0949303	-5.02017
-0.361729	-0.597522	-0.318618	-0.195326	0.426912	0.361654	0.381381	0.489148	P40227	CCT6A	T-complex protein 1 subunit zeta	-0.783072	3.48078e-05	0.000133027	20	2.10223	-9.65867	7.82233e-06	3.66424e-05	0.0232376	-8.44666
-0.520739	-0.267762	-0.434661	-0.520909	0.433358	0.241907	0.379262	0.327295	P51452	DUSP3	Dual specificity protein phosphatase 3	-0.781474	1.3264e-05	6.23838e-05	2	3.16811	-7.37369	6.07026e-05	0.000195806	-0.0452811	-9.66326
-0.339199	-0.274174	-0.597444	-0.287336	0.619231	0.329049	0.616958	0.0599332	Q16186	ADRM1	Proteasomal ubiquitin receptor ADRM1	-0.780831	0.000696318	0.00160194	5	-1.19724	-5.53666	0.000462976	0.00108567	0.0158773	-5.41609
-0.194963	-0.247252	-0.6916	-0.608698	0.37034	0.429073	0.214255	0.366758	Q9C0E8;Q9C0E8-2;Q9C0E8-4	LNP	Protein lunapark	-0.780734	0.000317081	0.000822972	8	-0.334287	-6.43203	0.000163512	0.00044728	-0.0452607	-6.11913
-0.303327	-0.39569	-0.437116	-0.240035	0.349204	-0.0330185	0.581412	0.844057	Q92845;Q92845-2;Q92845-3	KIFAP3	Kinesin-associated protein 3	-0.779456	0.00230148	0.00446516	3	-2.49954	-4.42608	0.00196038	0.00383913	0.045686	-4.44664
-0.689636	-0.545331	-0.361103	-0.260886	0.384395	0.415797	0.335876	0.12406	Q13547	HDAC1	Histone deacetylase 1	-0.779271	0.000146713	0.000430397	6	0.514139	-7.07431	8.23021e-05	0.000252254	-0.0746037	-6.86694
-0.204622	-0.0514829	-0.66368	-0.48705	0.398025	0.0626698	0.582712	0.658339	Q92572	AP3S1	AP-3 complex subunit sigma-1	-0.777145	0.00233817	0.0045243	4	-2.51667	-4.50423	0.00176075	0.00350468	0.036864	-4.43451
-0.280084	-0.572874	-0.523161	-0.376954	0.296917	0.245621	0.43355	0.376793	O75324	SNN	Stannin	-0.776489	2.09875e-05	8.92121e-05	1	2.6612	-6.46588	0.000157514	0.00043448	-0.050024	-9.06736
-0.0269246	-0.545734	-0.272909	-0.555619	0.371941	0.831284	0.511761	-0.011417	O96017;O96017-13;O96017-4;O96017-9	CHEK2	Serine/threonine-protein kinase Chk2	-0.776189	0.00437895	0.00785786	2	-3.19358	-3.84997	0.0044475	0.00789583	0.0377979	-3.96625
-0.415129	-0.50675	-0.398157	-0.228911	0.348603	0.37011	0.461012	0.375879	O95747	OXSR1	Serine/threonine-protein kinase OSR1	-0.776138	7.79692e-06	4.13379e-05	14	3.75473	-12.1682	1.26466e-06	8.82088e-06	0.000831939	-10.3952
-0.292332	-0.253644	-0.432849	-0.606638	0.43731	0.369014	0.477873	0.234127	Q5JS54;Q5JS54-2;Q5JS54-3	PSMG4	Proteasome assembly chaperone 4	-0.775947	5.58245e-05	0.000194253	1	1.58043	-6.02856	0.000258055	0.000658632	-0.00839234	-7.89917
-0.863917	-0.311601	-0.356252	-0.352047	0.439771	0.296715	0.187111	0.295387	Q96FW1	OTUB1	Ubiquitin thioesterase OTUB1	-0.7757	0.000450411	0.00110231	12	-0.719792	-6.20121	0.00021176	0.000555549	-0.0831041	-5.79838
-1.9853	-0.461451	-0.0184141	0.475258	0.471567	0.047944	-0.551225	1.13736	P41217;P41217-2;P41217-3	CD200	OX-2 membrane glycoprotein	-0.773888	0.208135	0.248574	1	-7.08863	-1.40812	0.195013	0.234257	-0.110531	-1.37261
-0.594815	-0.75949	-0.482892	-0.0553531	0.245277	0.0970654	0.262191	0.597778	P51688	SGSH	N-sulphoglucosamine sulphohydrolase	-0.773715	0.00194708	0.00385713	1	-2.31824	-4.18932	0.00272914	0.00515092	-0.08628	-4.57588
-1.49207	-0.154249	-0.191355	-0.266731	0.42273	-0.129432	0.27785	0.415252	Q9Y3B4	SF3B6	Splicing factor 3B subunit 6	-0.772702	0.03799	0.0536589	3	-5.46143	-2.55664	0.032543	0.0463696	-0.139751	-2.49563
-0.637725	-0.291201	-0.398861	-0.146862	0.384771	0.330165	0.46207	0.438448	O96019	ACTL6A	Actin-like protein 6A	-0.772526	0.000103945	0.000323127	8	0.894182	-7.62936	4.71516e-05	0.000159506	0.0176006	-7.22229
-0.519493	-0.267119	-0.377292	-0.461424	0.540093	-0.0528021	0.295997	0.67998	P49750;P49750-4	YLPM1	YLP motif-containing protein 1	-0.772149	0.00127385	0.00268393	14	-1.85687	-5.23132	0.000676502	0.00150759	-0.0202575	-4.91268
-0.30829	-0.297661	-0.522507	-0.397317	0.455349	0.271805	0.303328	0.528613	Q00535;Q00535-2	CDK5	Cyclin-dependent-like kinase 5	-0.771218	2.38346e-05	9.86293e-05	5	2.52065	-8.85758	1.52619e-05	6.35315e-05	0.00416516	-8.9078
-0.653303	-0.294092	-0.348201	-0.516414	0.397932	0.22906	0.342116	0.303122	Q9NYB0	TERF2IP	Telomeric repeat-binding factor 2-interacting protein 1	-0.77106	3.97566e-05	0.000147735	8	1.95537	-8.80452	1.59807e-05	6.56798e-05	-0.0674726	-8.28955
-0.529677	-0.0451125	-0.423048	-1.1649	0.310112	0.429619	0.109851	0.0714826	P21741	MDK	Midkine	-0.770949	0.00899197	0.0148139	5	-3.96196	-3.56677	0.00676778	0.0114248	-0.155209	-3.45634
-0.505037	-0.231738	-0.274078	-0.452466	0.442896	0.426367	0.420052	0.329128	P53041	PPP5C	Serine/threonine-protein phosphatase 5	-0.77044	1.39532e-05	6.43789e-05	12	3.11216	-10.8506	3.1434e-06	1.76103e-05	0.0193904	-9.59588
-0.573187	-0.39783	-0.289476	-0.186828	0.413469	0.20616	0.373799	0.6405	P30419	NMT1	Glycylpeptide N-tetradecanoyltransferase 1	-0.770312	0.000207379	0.000573955	5	0.132869	-6.61675	0.000133565	0.000379604	0.0233259	-6.52342
-0.310619	-0.324635	-0.737062	-0.269003	0.31399	0.167555	0.427817	0.530237	P63208	SKP1	S-phase kinase-associated protein 1	-0.77023	0.000358265	0.000913598	8	-0.468479	-6.31259	0.00018677	0.000500878	-0.0252149	-6.0062
-0.00829976	-0.292858	-0.854476	-1.144	0.206702	0.177014	0.415395	-0.0198249	Q8N5D0;Q8N5D0-4	WDTC1	WD and tetratricopeptide repeats protein 1	-0.76973	0.0143685	0.0224417	1	-4.45657	-3.05698	0.0147767	0.0228953	-0.190044	-3.13681
-0.333935	-0.42824	-0.31684	-0.48504	0.38815	0.299472	0.507203	0.31575	Q96QD9	FYTTD1	UAP56-interacting factor	-0.768657	7.76128e-06	4.12238e-05	3	3.75979	-8.81052	1.58976e-05	6.54766e-05	-0.00668489	-10.4017
0.0713346	0.260753	-0.938406	-1.58382	0.315184	0.342696	0.117554	0.107801	Q9H3F6	KCTD10	BTB/POZ domain-containing adapter for CUL3-mediated RhoA degradation protein 3	-0.768343	0.0844019	0.109433	2	-6.25427	-2.01766	0.0766534	0.100512	-0.163363	-1.97738
-0.338168	-0.51148	-0.4513	-0.31393	0.303495	0.351883	0.296362	0.505972	O95219	SNX4	Sorting nexin-4	-0.768148	1.12334e-05	5.52944e-05	10	3.35161	-10.9777	2.86705e-06	1.63128e-05	-0.0196454	-9.88718
-0.503302	-0.347565	-0.255851	-0.274621	0.507692	0.444446	0.469655	0.267976	P61160	ACTR2	Actin-related protein 2	-0.767777	2.05784e-05	8.79217e-05	10	2.68295	-9.987	6.02877e-06	2.96127e-05	0.0385538	-9.09227
-0.459641	-0.297827	-0.364805	-0.431015	0.426882	0.291014	0.418738	0.375526	P48426;P48426-2	PIP4K2A	Phosphatidylinositol 5-phosphate 4-kinase type-2 alpha	-0.766362	3.20505e-06	2.13377e-05	3	4.73483	-9.50033	8.89324e-06	4.07426e-05	-0.00514091	-11.7298
-0.501285	-0.25565	-0.606613	-0.564414	0.324458	0.102409	0.429937	0.279482	Q9Y296	TRAPPC4	Trafficking protein particle complex subunit 4	-0.766062	9.20757e-05	0.000294065	6	1.02798	-7.56066	5.04311e-05	0.000168379	-0.0989595	-7.35061
-0.321468	-0.308375	-0.487951	-0.468106	0.269165	0.405874	0.401958	0.393973	P30153	PPP2R1A	Serine/threonine-protein phosphatase 2A 65 kDa regulatory subunit A alpha isoform	-0.764218	6.21965e-06	3.49788e-05	20	4.00411	-13.2657	6.32481e-07	5.16615e-06	-0.0143662	-10.721
-0.819331	-0.0763643	-0.43364	-0.627062	0.443653	0.269346	0.0998881	0.281692	Q8IZP0;Q8IZP0-10;Q8IZP0-2;Q8IZP0-3;Q8IZP0-4;Q8IZP0-5;Q8IZP0-6;Q8IZP0-7;Q8IZP0-8;Q8IZP0-9	ABI1	Abl interactor 1	-0.762744	0.0015443	0.00316902	4	-2.06645	-4.8122	0.00116325	0.00241942	-0.107727	-4.75823
-0.247059	-0.358548	-0.465215	-0.287521	0.47019	0.272747	0.433843	0.515303	Q9Y496	KIF3A	Kinesin-like protein KIF3A	-0.762607	1.48593e-05	6.78615e-05	6	3.04267	-9.7174	7.46217e-06	3.53242e-05	0.0417177	-9.51274
-0.343656	-0.194143	-0.616383	-0.566492	0.401479	-0.0123969	0.489761	0.447285	P07738	BPGM	Bisphosphoglycerate mutase	-0.761701	0.000765848	0.00172849	2	-1.30138	-4.91099	0.00102141	0.00216063	-0.0493183	-5.33478
-0.567801	0.259233	-0.384836	-1.33298	0.547945	0.415121	0.121244	-0.064112	P52926	HMGA2	High mobility group protein HMGI-C	-0.761646	0.0435619	0.0608655	10	-5.59987	-2.51023	0.0350387	0.0496467	-0.125774	-2.40677
-0.0860868	-0.117179	-0.069932	-0.517265	0.596038	0.876382	0.523388	0.256312	P78406	RAE1	mRNA export factor	-0.760646	0.00125766	0.00265268	4	-1.84293	-4.96891	0.000947055	0.0020202	0.182707	-4.92305
0.131138	-0.0546946	-0.793031	-1.52792	0.269693	0.451744	0.42485	-0.352949	Q9BSY9	DESI2	Desumoylating isopeptidase 2	-0.75946	0.0784115	0.10251	1	-6.18283	-2.04545	0.073363	0.0966026	-0.181396	-2.02537
-0.606921	-0.410768	-0.181978	-0.102159	0.581058	0.384913	0.584453	0.170145	Q99627;Q99627-2	COPS8	COP9 signalosome complex subunit 8	-0.755599	0.000767191	0.00173018	5	-1.3033	-5.44891	0.000515608	0.00118996	0.052343	-5.33329
0.564837	-0.539101	-1.53137	-1.34456	-0.147849	0.0109274	0.252841	0.0546923	Q02318	CYP27A1	Sterol 26-hydroxylase, mitochondrial	-0.755203	0.116828	0.146936	3	-6.56457	-1.81914	0.104616	0.133155	-0.334948	-1.76385
0.0248593	-0.766435	-0.0272252	-0.0342161	0.487354	0.681223	1.09993	-0.052984	O75954	TSPAN9	Tetraspanin-9	-0.754634	0.0249634	0.036755	1	-5.03159	-2.73056	0.0246899	0.036206	0.176563	-2.76985
-0.428571	-0.210107	-0.240168	-0.471643	0.551344	0.422348	0.288476	0.403589	Q9BRA2	TXNDC17	Thioredoxin domain-containing protein 17	-0.754062	3.67352e-05	0.000138936	3	2.04269	-7.52248	5.23619e-05	0.000173763	0.0394084	-8.38267
0.166775	1.3367	-1.31835	-3.68604	0.329969	0.608672	-0.194887	-1.2292	O95758;O95758-1;O95758-2;O95758-4;O95758-5;O95758-6;O95758-7	PTBP3	Polypyrimidine tract-binding protein 3	-0.753868	0.480175	0.526684	1	-7.7401	-0.767415	0.463858	0.509938	-0.498297	-0.741494
-2.05574	-0.17288	0.16958	-0.0485222	0.658346	0.017052	0.062909	0.167832	Q6P1N9	TATDN1	Putative deoxyribonuclease TATDN1	-0.753425	0.150666	0.185533	2	-6.80036	-1.63596	0.138686	0.172492	-0.150178	-1.594
-0.494704	-0.158785	-0.277003	-0.61214	0.498671	0.559257	0.120481	0.292224	P60660;P60660-2	MYL6	Myosin light polypeptide 6	-0.753316	0.000593803	0.00139809	6	-1.02285	-5.73626	0.000363813	0.000882079	-0.00899986	-5.55389
-0.633627	-0.182349	-0.420895	-0.756777	0.401541	0.292847	0.25186	0.071976	P48507	GCLM	Glutamate--cysteine ligase regulatory subunit	-0.752968	0.000597077	0.00140409	2	-1.02887	-5.05038	0.000852226	0.00184628	-0.121928	-5.54909
-0.420026	-0.747278	-0.405952	-0.490998	0.2677	0.043089	0.357918	0.275366	O75688	PPM1B	Protein phosphatase 1B	-0.752082	0.000104976	0.000325821	7	0.883302	-7.53065	5.19419e-05	0.000172804	-0.140022	-7.21193
-0.458298	-0.302662	-0.459064	-0.51158	0.344296	0.263601	0.283291	0.383374	P10606	COX5B	Cytochrome c oxidase subunit 5B, mitochondrial	-0.751542	5.18209e-06	3.01016e-05	4	4.20539	-9.99497	5.99133e-06	2.94864e-05	-0.0571302	-10.9907
-0.275546	0.348694	-0.876885	-1.14516	0.506498	0.783284	0.247433	-0.480267	Q96EP5;Q96EP5-2	DAZAP1	DAZ-associated protein 1	-0.75146	0.0845648	0.109596	3	-6.25614	-2.03404	0.074697	0.0981376	-0.111493	-1.97612
-0.331264	0.0153582	-0.624945	-1.14855	0.353337	0.374761	0.140986	0.045241	Q6GYQ0;Q6GYQ0-2;Q6GYQ0-5;Q6GYQ0-6;Q6GYQ0-7	RALGAPA1	Ral GTPase-activating protein subunit alpha-1	-0.750931	0.0126811	0.0201022	2	-4.32527	-3.18719	0.0120715	0.0190841	-0.146884	-3.22114
-0.252856	-0.356184	-0.325907	-0.435466	0.395887	0.495731	0.224744	0.516214	O14497	ARID1A	AT-rich interactive domain-containing protein 1A	-0.750747	2.29959e-05	9.55894e-05	9	2.56023	-9.71201	7.49443e-06	3.54481e-05	0.0327703	-8.9525
-0.550444	0.200849	0.364761	-1.05527	0.682447	1.95025	-0.306826	-0.364336	Q9BSL1	UBAC1	Ubiquitin-associated domain-containing protein 1	-0.75041	0.218616	0.25972	2	-7.13114	-1.37831	0.203703	0.243942	0.11518	-1.33821
-0.361297	-0.340944	-0.278522	-0.243116	0.314024	0.335024	0.683349	0.44111	Q9Y5K8	ATP6V1D	V-type proton ATPase subunit D	-0.749346	4.8086e-05	0.000172896	6	1.74524	-8.27792	2.55579e-05	9.57342e-05	0.0687034	-8.06891
-0.259607	-0.299751	-0.554378	-0.545314	0.412421	0.461556	0.209489	0.254127	O00468;O00468-3;O00468-4;O00468-5;O00468-6;O00468-7	AGRN	Agrin;Agrin C-terminal 110 kDa subunit;Agrin C-terminal 22 kDa fragment;Agrin C-terminal 90 kDa fragment;Agrin N-terminal 110 kDa subunit	-0.749161	8.38074e-05	0.000272292	27	1.13182	-8.4824	2.12384e-05	8.17032e-05	-0.040182	-7.4514
-0.175424	-0.381961	-0.42428	-0.584339	0.118768	0.765983	0.235326	0.307193	Q8N8S7;Q8N8S7-2;Q8N8S7-3	ENAH	Protein enabled homolog	-0.748319	0.00132212	0.00276961	5	-1.89738	-5.00058	0.000908895	0.00195165	-0.0173418	-4.88263
-0.11604	-0.505185	-0.861267	-0.596033	0.118197	0.0815769	0.0913347	0.620133	Q86YL7;Q86YL7-3;Q86YL7-4;Q86YL7-5;Q86YL7-6	PDPN	Podoplanin	-0.747442	0.00392015	0.00715341	1	-3.07459	-3.77415	0.00497126	0.00871951	-0.145911	-4.04712
-0.0942406	0.412025	-0.85899	-2.16522	0.305133	0.547557	0.066128	-0.636798	Q71F23;Q71F23-2;Q71F23-3	CENPU	Centromere protein U	-0.747111	0.207498	0.247977	1	-7.08596	-1.40895	0.194774	0.234018	-0.303051	-1.37475
-0.10541	-0.0441418	-0.475355	-0.37307	0.637785	0.0151941	0.660691	0.676098	Q9H1E5	TMX4	Thioredoxin-related transmembrane protein 4	-0.746936	0.00295723	0.0055688	3	-2.77071	-4.23707	0.00255128	0.00484502	0.123974	-4.25636
0.075508	-0.232972	-0.683618	-1.14294	0.270195	0.422196	0.45792	-0.149978	A5A3E0	POTEF	POTE ankyrin domain family member F	-0.746088	0.0246369	0.0363384	2	-5.018	-2.78133	0.0227838	0.033716	-0.122961	-2.77851
-0.415321	-0.21767	-0.441432	-0.571702	0.43677	0.356751	0.248066	0.293321	Q9UHY1	NRBP1	Nuclear receptor-binding protein	-0.745258	3.71834e-05	0.000140177	4	2.02929	-8.00431	3.29344e-05	0.000117836	-0.0389022	-8.36833
-0.013197	-0.517113	-0.224759	-0.814449	0.514049	0.33365	0.999009	-0.435825	Q14012	CAMK1	Calcium/calmodulin-dependent protein kinase type 1	-0.7451	0.0424416	0.0595142	3	-5.57358	-2.48243	0.0366246	0.0517304	-0.0198295	-2.42368
-0.113479	-1.1351	-0.345894	-0.129542	0.0795566	0.768286	0.189386	0.218459	P01111	NRAS	GTPase NRas	-0.744925	0.0201921	0.0303819	2	-4.81192	-2.90227	0.0188277	0.028373	-0.0585405	-2.90975
-0.349924	-0.313055	-0.385864	-0.402765	0.42851	0.325462	0.28944	0.476919	P49591	SARS	Serine--tRNA ligase, cytoplasmic	-0.742985	4.1246e-06	2.53474e-05	22	4.45698	-14.7722	2.65004e-07	2.69506e-06	0.00859034	-11.3364
-0.512822	-0.51613	0.049152	-0.226818	0.558769	0.669657	0.546471	-0.0132835	P21810	BGN	Biglycan	-0.742058	0.00432187	0.00777029	4	-3.17949	-4.04897	0.00333329	0.0061421	0.0693745	-3.9758
-0.353829	0.356702	-0.713712	-0.76046	0.349155	0.581767	0.223372	0.341902	P49354	FNTA	Protein farnesyltransferase/geranylgeranyltransferase type-1 subunit alpha	-0.741874	0.0157496	0.0243638	3	-4.55276	-3.12226	0.0133493	0.0209114	0.00311203	-3.0752
-1.00289	-0.415845	0.0056687	-0.128037	0.52246	0.394955	0.366365	0.141858	Q14118	DAG1	Alpha-dystroglycan;Beta-dystroglycan;Dystroglycan	-0.741686	0.0089675	0.0147819	2	-3.95907	-3.39318	0.00879939	0.0144031	-0.0144334	-3.45822
-0.359324	-0.346787	-0.368019	-0.387918	0.340492	0.311712	0.302477	0.547606	Q9H074;Q9H074-2	PAIP1	Polyadenylate-binding protein-interacting protein 1	-0.741084	8.24105e-06	4.31048e-05	4	3.69359	-9.4868	8.992e-06	4.10661e-05	0.0050298	-10.3167
-0.538658	-0.073777	-0.306227	-0.660855	0.375809	0.521603	0.170317	0.315716	Q14376	GALE	UDP-glucose 4-epimerase	-0.74074	0.000806861	0.0018043	6	-1.35843	-5.46627	0.000504699	0.00116941	-0.024509	-5.29053
-0.333439	-0.427914	-0.369101	-0.298891	0.392722	0.291153	0.483392	0.365423	O43741	PRKAB2	5'-AMP-activated protein kinase subunit beta-2	-0.740509	4.30568e-06	2.62116e-05	2	4.40963	-7.73174	4.26934e-05	0.000146896	0.0129182	-11.2706
-0.409337	-0.527046	-0.329525	-0.23388	0.407521	0.286621	0.366652	0.396602	P11216	PYGB	Glycogen phosphorylase, brain form	-0.739296	1.5087e-05	6.87402e-05	23	3.02586	-11.4867	2.00188e-06	1.24915e-05	-0.00529911	-9.49274
-0.447509	-0.284358	-0.408716	-0.48691	0.398865	0.307001	0.319044	0.301568	Q86VP6	CAND1	Cullin-associated NEDD8-dissociated protein 1	-0.738493	4.69839e-06	2.81036e-05	31	4.31342	-14.933	2.42703e-07	2.52758e-06	-0.0376267	-11.1379
-0.324689	-0.381199	-0.355346	-0.456275	0.307588	0.270395	0.357557	0.499833	Q9Y5K5;Q9Y5K5-2;Q9Y5K5-3;Q9Y5K5-4	UCHL5	Ubiquitin carboxyl-terminal hydrolase isozyme L5	-0.73822	7.97574e-06	4.20817e-05	13	3.72971	-12.1666	1.26596e-06	8.82088e-06	-0.0102669	-10.363
-0.0250401	-0.318206	-0.910133	-1.10987	0.158334	-0.00942319	0.245967	0.19238	Q8NBQ5	HSD17B11	Estradiol 17-beta-dehydrogenase 11	-0.737626	0.0136356	0.0214231	3	-4.4016	-3.21509	0.0115624	0.018346	-0.221998	-3.17208
-0.283033	-0.4033	-0.660222	-0.640636	0.211297	0.24721	0.0993241	0.405468	Q8NFI3	ENGASE	Cytosolic endo-beta-N-acetylglucosaminidase	-0.737623	0.000174625	0.000499711	2	0.322209	-5.7553	0.000355642	0.00086493	-0.127987	-6.69244
-0.158589	-0.659852	-0.815759	-0.490409	0.142644	0.088703	0.288787	0.300557	Q8IWQ3;Q8IWQ3-2;Q8IWQ3-3;Q8IWQ3-4;Q8IWQ3-5;Q8IWQ3-6	BRSK2	Serine/threonine-protein kinase BRSK2	-0.736325	0.000887323	0.00195998	4	-1.46233	-5.23026	0.000677413	0.00150904	-0.16299	-5.2105
-0.30334	-0.939905	-0.628401	-0.38667	0.0524333	0.166608	0.303777	0.156736	Q9Y2L5;Q9Y2L5-2	TRAPPC8	Trafficking protein particle complex subunit 8	-0.734468	0.000948516	0.00207181	2	-1.53518	-4.74317	0.00127498	0.00263303	-0.197345	-5.15479
-0.271012	-0.325597	-0.684101	-0.210107	0.331422	0.203024	0.289873	0.611627	Q96N67;Q96N67-2;Q96N67-3;Q96N67-4;Q96N67-5;Q96N67-6	DOCK7	Dedicator of cytokinesis protein 7	-0.731691	0.000584957	0.00137927	14	-1.0064	-5.99318	0.000268852	0.00068142	-0.00685869	-5.56699
-0.325432	-0.675138	-0.194072	-0.226162	0.342507	0.412849	0.553673	0.184486	Q9NSE4	IARS2	Isoleucine--tRNA ligase, mitochondrial	-0.72858	0.00051237	0.00122748	15	-0.861173	-6.14445	0.000225888	0.000587854	0.00908875	-5.68351
-0.202678	-0.281358	-0.397371	-0.682587	0.361731	0.33166	0.503935	0.147987	P48634	PRRC2A	Protein PRRC2A	-0.727327	0.000399473	0.000999453	10	-0.588055	-6.2951	0.000190469	0.000509315	-0.0273351	-5.90673
-0.0422934	-0.491873	-0.569174	-0.309044	0.340404	0.140212	0.42947	0.584629	P26038	MSN	Moesin	-0.726775	0.000925445	0.00202978	21	-1.50829	-5.59953	0.000428879	0.001018	0.0102912	-5.17531
-0.315582	-0.361648	-0.275734	-0.318816	0.413076	0.499724	0.46341	0.258448	P07954;P07954-2	FH	Fumarate hydratase, mitochondrial	-0.72661	8.06028e-06	4.24256e-05	12	3.71807	-12.0473	1.36964e-06	9.40842e-06	0.0453598	-10.3481
-0.561735	-0.11358	-0.476137	-0.373753	0.390399	0.0956095	0.422482	0.47261	P04075	ALDOA	Fructose-bisphosphate aldolase A	-0.726576	0.000419254	0.00104046	19	-0.641118	-6.40392	0.000168686	0.000458636	-0.0180132	-5.86294
-0.0970634	-0.632555	-0.420027	-0.529722	0.144893	0.934626	-0.21001	0.355197	Q9HCD6;Q9HCD6-2	TANC2	Protein TANC2	-0.726018	0.0167274	0.0256857	2	-4.61575	-3.01	0.0159014	0.0243981	-0.0568324	-3.03492
-0.194312	-0.576576	-0.60259	-0.566387	0.192978	0.223908	0.363655	0.18359	Q92564;Q92564-2;Q92564-3	DCUN1D4	DCN1-like protein 4	-0.725999	0.000145279	0.000427049	1	0.524969	-5.41849	0.000535354	0.00122969	-0.121967	-6.87689
-0.206179	-0.471537	-0.445624	-0.292893	0.292779	0.438329	0.178066	0.575358	Q96K83	ZNF521	Zinc finger protein 521	-0.725191	0.000155615	0.000451742	1	0.449209	-5.38435	0.000558497	0.00127282	0.00853743	-6.80754
-0.237038	-0.413456	-0.729949	-0.714537	0.290155	0.202575	0.0268593	0.284743	O43432;O43432-3;O43432-4	EIF4G3	Eukaryotic translation initiation factor 4 gamma 3	-0.724828	0.000543116	0.00129495	9	-0.925066	-5.95752	0.000280236	0.000704128	-0.161331	-5.63206
-0.0094039	-0.559657	-0.719742	-0.856137	0.123829	0.291296	0.356519	-0.0187208	Q9Y343;Q9Y343-2	SNX24	Sorting nexin-24	-0.724466	0.00485221	0.00861433	1	-3.30375	-3.63492	0.00611143	0.0104583	-0.174002	-3.89188
-0.0961927	-0.282866	-0.396513	-0.927132	0.585793	0.257011	0.281256	0.068068	P25391	LAMA1	Laminin subunit alpha-1	-0.723708	0.00535136	0.00936463	11	-3.40869	-4.02087	0.00347067	0.00636707	-0.0638219	-3.82146
-0.653436	-0.294266	-0.47642	-0.522925	0.338326	0.0887858	0.229366	0.290135	O14662;O14662-2;O14662-4;O14662-5;O14662-6	STX16	Syntaxin-16	-0.723415	7.22396e-05	0.000241434	2	1.29578	-6.21732	0.000207928	0.000546972	-0.125054	-7.61269
-0.106973	0.224111	-0.660375	-0.830053	0.452718	0.234153	0.179431	0.653982	Q5VVQ6	YOD1	Ubiquitin thioesterase OTU1	-0.723393	0.0172565	0.0264034	2	-4.64828	-2.99025	0.0164004	0.025091	0.018374	-3.01414
-0.141925	-0.244302	-0.48902	-0.766875	0.425868	0.308034	0.35984	0.155617	Q9NQR4	NIT2	Omega-amidase NIT2	-0.72287	0.00100517	0.00218656	4	-1.59853	-5.12656	0.000772832	0.00168997	-0.0490956	-5.10662
-0.188963	-0.639699	-0.498945	-0.407806	0.187629	0.447748	0.178899	0.33895	O60518	RANBP6	Ran-binding protein 6	-0.72216	0.000229243	0.000624157	1	0.0225196	-5.19476	0.000708552	0.00156526	-0.0727734	-6.42631
-0.0633152	-0.815068	-0.522501	-0.336015	0.228953	0.562944	0.322489	0.0351905	Q9H019;Q9H019-3	MTFR1L	Mitochondrial fission regulator 1-like	-0.721619	0.00367708	0.00675212	3	-3.00568	-4.07712	0.00320151	0.00593301	-0.0734153	-4.09422
0.16609	0.142192	-0.32181	-0.107086	0.532067	0.995914	-0.338692	1.56562	Q8N3Z3;Q8N3Z3-2;Q8N3Z3-3	GTPBP8	GTP-binding protein 8	-0.718882	0.0896936	0.115652	2	-6.31298	-1.97371	0.082147	0.106962	0.329287	-1.93766
-0.287455	-0.685174	0.0471388	-0.17875	0.392796	1.00411	0.38542	-0.0112703	Q9HC07	TMEM165	Transmembrane protein 165	-0.718824	0.0156405	0.0242015	1	-4.54548	-2.98262	0.0165973	0.025379	0.0833518	-3.07986
-0.328955	-0.101048	-0.399804	-0.526339	0.289226	0.361073	0.263668	0.605058	P62072	TIMM10	Mitochondrial import inner membrane translocase subunit Tim10	-0.718793	0.000283089	0.000744353	3	-0.209607	-5.8883	0.000303871	0.000757017	0.0203599	-6.22531
-0.615085	-1.51315	-0.336749	-0.0322653	-0.281182	0.0739776	0.136633	0.443989	Q9UL33;Q9UL33-2	TRAPPC2L	Trafficking protein particle complex subunit 2-like protein	-0.717667	0.0521415	0.0712987	3	-5.7803	-2.34698	0.0454463	0.0628361	-0.265479	-2.29022
-0.622772	-0.494028	-0.120491	-0.468213	0.388446	0.566676	0.399985	-0.193473	Q8N4C8;Q8N4C8-2;Q8N4C8-3	MINK1	Misshapen-like kinase 1	-0.716785	0.00441415	0.00791174	2	-3.20218	-3.80357	0.0047606	0.00838785	-0.0679837	-3.96043
-0.102438	-0.42779	-0.816755	-0.460947	0.216547	0.185543	0.284836	0.369606	P40424;P40424-2;P40424-3	PBX1	Pre-B-cell leukemia transcription factor 1	-0.716116	0.00109942	0.00236685	4	-1.69632	-5.05413	0.000848124	0.00183944	-0.0939248	-5.03273
0.68516	-0.041266	-1.23562	-1.90225	0.0485397	0.254407	0.405098	-0.3386	Q7Z6B7;Q7Z6B7-2	SRGAP1	SLIT-ROBO Rho GTPase-activating protein 1	-0.715855	0.216726	0.257738	1	-7.12366	-1.37698	0.204099	0.244216	-0.265566	-1.34431
-0.789056	-0.144765	-0.545008	-0.292115	0.448908	0.230526	0.217837	0.190996	Q6GMV2	SMYD5	SET and MYND domain-containing protein 5	-0.714803	0.00120585	0.00255727	3	-1.79708	-4.84001	0.00112128	0.00234805	-0.0853347	-4.95721
-0.0875638	-0.481691	-0.679724	-0.0891744	0.0862294	0.402433	0.690933	0.339602	Q9UNP9;Q9UNP9-2;Q9UNP9-3	PPIE	Peptidyl-prolyl cis-trans isomerase E	-0.714337	0.00395379	0.00721028	5	-3.08378	-4.1532	0.0028725	0.00538144	0.0226304	-4.04085
-0.10755	-0.697549	-0.604524	-0.583732	0.125244	0.336636	0.376221	0.0238226	Q99747;Q99747-2	NAPG	Gamma-soluble NSF attachment protein	-0.713819	0.00135771	0.002834	4	-1.92632	-4.89173	0.00104751	0.00220595	-0.141429	-4.86123
-0.448026	-0.359517	-0.435432	-0.272129	0.316468	0.370987	0.324738	0.325558	Q9Y6G9	DYNC1LI1	Cytoplasmic dynein 1 light intermediate chain 1	-0.713214	3.91583e-06	2.45296e-05	16	4.51421	-14.5667	2.96913e-07	2.91181e-06	-0.0221691	-11.4164
-0.347103	-0.228872	-0.180314	-0.390889	0.473793	0.332222	0.500546	0.398745	Q9Y6I3;Q9Y6I3-1;Q9Y6I3-3	EPN1	Epsin-1	-0.713121	1.381e-05	6.38697e-05	3	3.12356	-8.15104	2.87228e-05	0.000105221	0.0697661	-9.60957
-0.212124	-0.553238	-0.411647	-0.360832	0.21079	0.198719	0.45508	0.44892	P43121	MCAM	Cell surface glycoprotein MUC18	-0.712838	0.000124687	0.000375995	9	0.693495	-7.52357	5.23053e-05	0.000173716	-0.0280416	-7.03299
-1.4449	-0.14376	-0.142709	0.00136874	0.249486	1.13015	-1.93086	1.669	Q96QG7;Q96QG7-2	MTMR9	Myotubularin-related protein 9	-0.711947	0.376357	0.421775	2	-7.56954	-0.970146	0.359076	0.404585	-0.0765269	-0.938183
-0.244177	-0.322268	-0.642185	-0.616946	0.27208	0.368302	0.189524	0.190935	Q9Y5S2	CDC42BPB	Serine/threonine-protein kinase MRCK beta	-0.711604	0.000203024	0.000563289	13	0.156239	-7.13994	7.69269e-05	0.000238573	-0.100592	-6.54412
-0.233056	-0.470851	-0.456907	-0.305837	0.337497	0.420061	0.16861	0.45023	Q9H9B4	SFXN1	Sideroflexin-1	-0.710762	5.83301e-05	0.00020141	12	1.53194	-8.70639	1.74113e-05	6.99417e-05	-0.0112815	-7.84978
-0.211946	-1.37357	-0.472859	0.11311	-0.0629061	0.346786	0.243051	0.369422	O43681	ASNA1	ATPase ASNA1	-0.710405	0.0450188	0.0625565	4	-5.63301	-2.45892	0.0380225	0.0535491	-0.131114	-2.38543
-0.555213	-0.347345	-0.605286	-0.183605	0.290806	0.0752551	0.0839763	0.700129	O15031	PLXNB2	Plexin-B2	-0.710404	0.00251641	0.00483548	9	-2.5962	-4.60052	0.0015444	0.00311229	-0.0676605	-4.37841
-0.313217	-0.761047	-0.228416	-0.241059	0.229988	0.278953	0.326403	0.456979	P48723	HSPA13	Heat shock 70 kDa protein 13	-0.709016	0.000638875	0.00149276	5	-1.10298	-5.59048	0.000433614	0.00102757	-0.031427	-5.49031
-0.249109	-0.473809	-0.349412	-0.315833	0.243364	0.387784	0.220996	0.595474	Q15942	ZYX	Zyxin	-0.708945	0.00011629	0.000354894	9	0.770387	-7.60795	4.81478e-05	0.000162124	0.00743207	-7.10508
0.491443	-0.854738	-1.03148	-0.662822	-0.122171	0.270426	0.132778	0.495691	Q6UXN9	WDR82	WD repeat-containing protein 82	-0.708581	0.0626105	0.0838256	2	-5.9621	-2.19948	0.057472	0.077593	-0.16011	-2.1716
-0.814699	-0.168766	-0.258406	-0.4735	0.627864	0.229413	0.13253	0.12789	O95319;O95319-2;O95319-3;O95319-4;O95319-5	CELF2	CUGBP Elav-like family member 2	-0.708267	0.00345104	0.00638327	6	-2.93732	-4.28665	0.00237972	0.00454885	-0.0747093	-4.14114
-0.593414	-0.206671	-0.232927	-0.330123	0.631629	0.3693	0.206261	0.260876	Q9BUL8	PDCD10	Programmed cell death protein 10	-0.7078	0.000502271	0.0012093	4	-0.839343	-5.66713	0.00039525	0.000946265	0.0131165	-5.70115
0.283742	-1.63353	-0.966966	-0.0678304	-0.359942	0.165218	0.115893	0.525382	Q9C0I1;Q9C0I1-2;Q9C0I1-3	MTMR12	Myotubularin-related protein 12	-0.707784	0.128945	0.16072	1	-6.65686	-1.72426	0.121151	0.152275	-0.242255	-1.69831
0.853171	-2.34395	-1.2314	0.316669	-0.595438	-0.274957	0.818705	0.474017	O95837	GNA14	Guanine nucleotide-binding protein subunit alpha-14	-0.70696	0.34548	0.390348	1	-7.50507	-1.03489	0.329592	0.37484	-0.247898	-1.00422
-0.43582	-0.116849	-0.437181	-0.17063	0.415905	0.161106	0.206747	0.880536	P08123	COL1A2	Collagen alpha-2(I) chain	-0.706194	0.00341595	0.0063284	4	-2.92631	-4.20834	0.00265677	0.00503388	0.0629767	-4.14872
-0.217719	-1.66094	-0.344279	0.192045	-0.117204	0.54385	0.312485	0.0543468	P55210;P55210-3;P55210-4	CASP7	Caspase-7;Caspase-7 subunit p11;Caspase-7 subunit p20	-0.706093	0.0996915	0.127166	1	-6.4143	-1.88774	0.094005	0.120944	-0.154677	-1.86841
0.172991	-0.619943	-1.12549	-0.959744	-0.0968328	-0.00680017	0.0803832	0.314662	O75410;O75410-2;O75410-3;O75410-4;O75410-5;O75410-6;O75410-7;O75410-8	TACC1	Transforming acidic coiled-coil-containing protein 1	-0.705901	0.0315176	0.0452958	1	-5.27112	-2.57749	0.0314813	0.0450108	-0.280097	-2.61725
-0.240939	-0.314616	-0.527385	-0.492092	0.312201	0.119969	0.443365	0.371056	O14818	PSMA7	Proteasome subunit alpha type-7	-0.705406	0.00011768	0.000357452	8	0.757286	-7.5123	5.28899e-05	0.000175159	-0.041055	-7.09276
-0.118691	-0.119738	-0.496769	-0.313949	0.266721	0.459285	0.344603	0.700714	Q9UHY7	ENOPH1	Enolase-phosphatase E1	-0.705118	0.000552281	0.00131573	6	-0.943408	-5.79599	0.000338845	0.000830401	0.0902719	-5.61735
-0.0790149	-0.839849	-0.593288	0.115551	0.18453	-0.0738387	0.588249	0.722032	P36897;P36897-2;P36897-3	TGFBR1	TGF-beta receptor type-1	-0.704393	0.0262403	0.0384164	1	-5.08302	-2.68215	0.0266591	0.0387528	0.00304654	-2.73711
-0.526357	-0.297477	-0.227195	-0.263888	0.470512	0.252518	0.510793	0.268413	A6NFI3	ZNF316	Zinc finger protein 316	-0.704288	0.000103103	0.000321207	2	0.903154	-5.96055	0.000279248	0.000702275	0.0234147	-7.23084
-0.959266	-0.463037	0.101499	-0.259714	0.48449	0.547024	0.4276	-0.228446	Q05519;Q05519-2	SRSF11	Serine/arginine-rich splicing factor 11	-0.702796	0.0257865	0.0378523	6	-5.06504	-2.85109	0.0204077	0.030533	-0.0437313	-2.74855
-0.163163	-0.279419	-0.580893	-0.644382	0.309425	0.429908	0.320388	0.0826028	P17050	NAGA	Alpha-N-acetylgalactosaminidase	-0.702545	0.000722363	0.00165047	4	-1.23743	-5.37408	0.000565666	0.00128765	-0.0656914	-5.38462
-0.394105	-0.766996	-0.422166	-0.0539151	0.173921	0.317993	0.101978	0.572423	Q9UK45	LSM7	U6 snRNA-associated Sm-like protein LSm7	-0.700874	0.00298195	0.00560269	1	-2.7797	-3.86893	0.00432591	0.00770578	-0.0588584	-4.25011
-2.63279	-0.0318742	0.508889	0.034931	0.780239	0.0261445	-0.0148653	-0.109207	O75175;O75175-2	CNOT3	CCR4-NOT transcription complex subunit 3	-0.700788	0.31458	0.358887	1	-7.43225	-1.10633	0.299258	0.3441	-0.179816	-1.075
-0.244904	-0.49365	-0.348845	-0.36013	0.318111	0.40295	0.415187	0.216779	Q7L8J4	SH3BP5L	SH3 domain-binding protein 5-like	-0.700139	2.33995e-05	9.71979e-05	1	2.54101	-6.066	0.000247145	0.000634676	-0.0118127	-8.93077
-0.285238	-0.558667	-0.365384	-0.496553	0.165278	0.0847479	0.440751	0.401253	Q9H2J4	PDCL3	Phosducin-like protein 3	-0.699468	0.000199516	0.000556097	3	0.175429	-6.11594	0.000233372	0.000604096	-0.0767266	-6.56115
-0.154568	-0.0829193	-0.953826	-0.695269	0.284231	-0.515045	0.55536	0.585845	Q92547	TOPBP1	DNA topoisomerase 2-binding protein 1	-0.699243	0.0466824	0.0646218	2	-5.6695	-2.37952	0.0431501	0.0599098	-0.122024	-2.3619
-0.361415	-0.317091	-0.406654	-0.34954	0.337706	0.396753	0.328144	0.297574	Q00610;Q00610-2	CLTC	Clathrin heavy chain 1	-0.698719	1.97064e-06	1.46592e-05	69	5.26992	-21.9209	1.04016e-08	3.2267e-07	-0.00931544	-12.5235
-0.290896	-0.481483	-0.372298	-0.333558	0.362621	0.350179	0.296789	0.297447	Q96QK1	VPS35	Vacuolar protein sorting-associated protein 35	-0.696318	5.27435e-06	3.05462e-05	16	4.18593	-13.8763	4.39892e-07	3.89719e-06	-0.0214	-10.9643
-0.542661	-0.0851179	-0.39747	-0.659379	0.537928	0.0592627	0.358417	0.13563	Q9Y250	LZTS1	Leucine zipper putative tumor suppressor 1	-0.693967	0.00208231	0.0040889	3	-2.39108	-4.44722	0.00190407	0.00374648	-0.0741738	-4.52376
-0.785633	-0.00473714	-0.222616	-0.398005	0.478524	0.26448	0.452052	0.168537	O95372	LYPLA2	Acyl-protein thioesterase 2	-0.693646	0.00338311	0.00627232	5	-2.91589	-4.26583	0.00245023	0.00466984	-0.00592489	-4.15589
-0.943535	-0.252989	-0.397723	-0.317782	0.495476	-0.0471408	0.138198	0.272475	Q15311	RALBP1	RalA-binding protein 1	-0.692759	0.00491032	0.00870955	3	-3.31652	-3.87084	0.00431384	0.00769028	-0.131628	-3.88329
-0.509625	-0.338778	-0.453396	-0.279738	0.247498	0.31174	0.213351	0.414902	P22681	CBL	E3 ubiquitin-protein ligase CBL	-0.692257	2.54438e-05	0.00010354	8	2.44847	-9.46183	9.17756e-06	4.17175e-05	-0.0492558	-8.82678
-0.240109	-0.171493	-0.619627	-0.604872	0.34257	0.316201	0.297506	0.176379	Q13951-2	CBFB	Core-binding factor subunit beta	-0.692189	0.000458967	0.00111949	6	-0.74044	-5.96126	0.000279017	0.000701996	-0.0629305	-5.78152
-0.341289	-0.209825	-0.586128	-0.471558	0.137326	0.18397	0.230386	0.605572	Q92599;Q92599-2;Q92599-4	2024-09-08	Septin-8	-0.691514	0.000718515	0.00164458	3	-1.23158	-5.18264	0.000719537	0.00158592	-0.0564433	-5.38919
-0.290046	-0.380731	-0.474048	-0.352556	0.290187	0.19276	0.303799	0.478054	O75436	VPS26A	Vacuolar protein sorting-associated protein 26A	-0.690545	2.91905e-05	0.000115182	6	2.29669	-8.84317	1.54535e-05	6.41457e-05	-0.0290727	-8.65843
-0.531768	-1.38165	-0.535854	0.158883	-0.0840423	-0.00465385	0.235185	0.324253	Q8NBP0	TTC13	Tetratricopeptide repeat protein 13	-0.690282	0.0476353	0.0658315	1	-5.6898	-2.33191	0.0465507	0.0642261	-0.227456	-2.3488
-0.253387	-0.286538	-0.515869	-0.434956	0.313348	0.112488	0.467277	0.372238	Q9Y266	NUDC	Nuclear migration protein nudC	-0.689025	0.000134334	0.000399509	11	0.611316	-7.57948	4.95083e-05	0.000165938	-0.0281748	-6.95655
-0.168505	-0.413972	-0.281893	-0.345727	0.414418	0.519179	0.169392	0.436854	P62318;P62318-2	SNRPD3	Small nuclear ribonucleoprotein Sm D3	-0.687485	0.000101121	0.000316893	4	0.924575	-6.99899	8.89878e-05	0.000270019	0.0412184	-7.25129
-0.687422	-0.270913	-0.232734	-0.337014	0.422229	0.274204	0.272676	0.251396	Q96KM6	ZNF512B	Zinc finger protein 512B	-0.687147	0.000273831	0.000725779	3	-0.173037	-5.8653	0.000312199	0.000773469	-0.0384473	-6.25669
-0.308026	-0.118142	-0.795634	-1.07462	0.184447	0.0805366	0.0474751	0.13539	Q6NUK4;Q6NUK4-2	REEP3	Receptor expression-enhancing protein 3	-0.686067	0.00956122	0.0156325	2	-4.02704	-3.32484	0.00976729	0.0157748	-0.231072	-3.41399
-0.420178	-0.253294	-0.318075	-0.452204	0.384974	0.369599	0.275492	0.262313	P27707	DCK	Deoxycytidine kinase	-0.684033	1.23002e-05	5.8799e-05	2	3.25142	-6.93815	9.48249e-05	0.000284182	-0.0189216	-9.76437
0.149208	-1.85707	-0.712315	0.320778	-0.392604	0.49614	-0.177321	0.698494	Q96AW1;Q96AW1-2;Q96AW1-3;Q96AW1-4	VOPP1	Vesicular, overexpressed in cancer, prosurvival protein 1	-0.681027	0.208677	0.249131	1	-7.09089	-1.40117	0.19701	0.236509	-0.184336	-1.3708
-0.446225	-0.205844	-0.389672	-0.326472	0.387687	0.223687	0.377517	0.366898	Q96KP4	CNDP2	Cytosolic non-specific dipeptidase	-0.681001	2.20532e-05	9.27284e-05	15	2.60648	-10.5881	3.81248e-06	2.04736e-05	-0.001553	-9.00495
-0.329218	-0.397344	-0.288475	0.102307	0.521705	-0.239537	1.10441	0.423394	P50336	PPOX	Protoporphyrinogen oxidase	-0.680676	0.0344297	0.0490339	2	-5.36136	-2.56044	0.032347	0.0461242	0.112155	-2.55965
-0.073342	-0.275003	-0.404485	-0.637722	0.470897	-0.0858341	1.3009	-0.354848	Q99598	TSNAX	Translin-associated protein X	-0.680417	0.0822526	0.106956	2	-6.22929	-2.02413	0.0758745	0.0995724	-0.00742947	-1.99421
0.271647	-0.0527116	-0.751688	-1.14763	0.234466	0.446608	0.238131	0.11509	Q92777-2	SYN2	Synapsin-2	-0.678669	0.0509584	0.0699105	2	-5.75736	-2.32152	0.0473281	0.0651599	-0.0807609	-2.30509
-1.1364	-0.000160773	-0.0459448	-0.755291	0.537888	0.332652	0.279516	-0.373506	Q96SY0	VWA9	von Willebrand factor A domain-containing protein 9	-0.678588	0.0565611	0.0766235	2	-5.86138	-2.25736	0.0524176	0.0714585	-0.145156	-2.23748
0.0824073	-0.551675	-0.912034	-1.09932	-0.0406205	0.244311	0.0977421	-0.068794	O14545	TRAFD1	TRAF-type zinc finger domain-containing protein 1	-0.678316	0.023907	0.0353514	2	-4.98694	-2.77853	0.0228849	0.0338399	-0.280998	-2.79828
-1.02287	-0.218717	-0.0892699	-0.0830792	0.51622	0.121472	0.279753	0.381068	Q15742;Q15742-3	NAB2	NGFI-A-binding protein 2	-0.678113	0.0145677	0.0227041	2	-4.47102	-3.07232	0.0144277	0.02242	-0.0144282	-3.12755
-0.593678	-0.214577	-0.12252	-0.350566	0.489437	0.404059	0.408095	0.127736	Q15018	FAM175B	BRISC complex subunit Abro1	-0.677667	0.000664487	0.00153781	2	-1.14602	-4.85768	0.00109546	0.00229811	0.0184983	-5.45635
-1.01942	-0.368315	-0.045151	0.0274063	0.256956	0.598141	0.0820011	0.363443	P19784	CSNK2A2	Casein kinase II subunit alpha'	-0.676504	0.021344	0.0318766	8	-4.86952	-2.99536	0.0162697	0.0248976	-0.0131168	-2.87305
-0.664901	-0.227719	-0.153573	-0.264078	0.44957	0.41735	0.172875	0.352604	P15848	ARSB	Arylsulfatase B	-0.675668	0.000704205	0.00161881	2	-1.20957	-4.82119	0.0011495	0.00239596	0.0102661	-5.40642
-0.190575	-0.368385	-0.0948458	-0.590478	0.460145	0.677517	0.188954	0.130714	O43815	STRN	Striatin	-0.675403	0.00259744	0.00496338	3	-2.63049	-4.28557	0.00238333	0.00455277	0.0266308	-4.35431
-0.231054	-0.300687	-0.367848	-0.354491	0.373719	0.229259	0.563608	0.280365	P33316	DUT	Deoxyuridine 5'-triphosphate nucleotidohydrolase, mitochondrial	-0.675258	5.95179e-05	0.000204905	6	1.50968	-8.01393	3.26384e-05	0.000117065	0.0241086	-7.82718
-0.855023	-0.284253	-0.12315	-0.269013	0.588276	0.135667	0.217837	0.221969	Q9NPB8	GPCPD1	Glycerophosphocholine phosphodiesterase GPCPD1	-0.673797	0.00509199	0.00898914	4	-3.35546	-3.91721	0.00403205	0.00724427	-0.0459615	-3.85713
-0.0698424	-1.05128	-0.236142	-0.162139	0.068508	0.904924	0.0945862	0.101656	Q9NWZ5	UCKL1	Uridine-cytidine kinase-like 1	-0.672269	0.0396665	0.055851	1	-5.50521	-2.43256	0.039653	0.0555771	-0.0437158	-2.46758
-0.350713	-0.480329	-0.332206	-0.31857	0.329804	0.425635	0.130039	0.318152	Q9Y2Z0;Q9Y2Z0-2	SUGT1	Suppressor of G2 allele of SKP1 homolog	-0.671362	3.91904e-05	0.000146137	10	1.97122	-9.17323	1.16601e-05	5.10525e-05	-0.0347737	-8.30639
-0.446163	-0.22701	-0.46022	-0.387619	0.343527	0.119615	0.210084	0.486606	Q9BTV5	FSD1	Fibronectin type III and SPRY domain-containing protein 1	-0.670211	0.000154016	0.000447767	8	0.460595	-7.22455	7.05591e-05	0.000221594	-0.0451475	-6.81793
-0.549514	-0.0115463	-0.492952	-0.815436	0.34413	0.0879097	0.167956	0.210472	Q9Y5J7	TIMM9	Mitochondrial import inner membrane translocase subunit Tim9	-0.669979	0.00351371	0.00649056	4	-2.95672	-4.17733	0.00277583	0.00521878	-0.132373	-4.1278
-0.16194	-0.16971	-0.37278	-0.547675	0.353041	0.367669	0.513789	0.190457	Q27J81;Q27J81-2	INF2	Inverted formin-2	-0.669266	0.000360623	0.000918408	8	-0.475687	-6.32983	0.000183198	0.000493948	0.0216065	-6.00018
-0.152008	-0.376622	-0.477871	-0.287342	0.176549	0.11798	0.236366	0.844812	P07996	THBS1	Thrombospondin-1	-0.667388	0.00431073	0.00776411	14	-3.17671	-4.2227	0.00260345	0.00493927	0.010233	-3.97768
-0.824248	-0.120424	-0.356037	-0.129322	0.534775	-0.496384	0.795456	0.400868	Q96MW5	COG8	Conserved oligomeric Golgi complex subunit 8	-0.666186	0.0516776	0.0707806	2	-5.77137	-2.31029	0.0481815	0.0661631	-0.0244144	-2.29601
-0.222483	0.0606858	-0.236944	-0.54846	0.560172	0.646256	0.588103	-0.0802024	Q9NWS0	PIH1D1	PIH1 domain-containing protein 1	-0.665382	0.00888778	0.0146547	3	-3.9496	-3.47234	0.00780299	0.0129428	0.0958908	-3.4644
-0.342387	-0.420325	-0.246879	-0.380613	0.316679	0.254961	0.536859	0.161706	Q14103;Q14103-2;Q14103-3;Q14103-4	HNRNPD	Heterogeneous nuclear ribonucleoprotein D0	-0.665102	0.000104052	0.000323127	12	0.893047	-7.99057	3.33625e-05	0.000119163	-0.0149997	-7.22121
0.156054	-0.102264	-0.83638	-0.613191	0.309308	0.209356	0.527431	0.216337	Q9BVA0	KATNB1	Katanin p80 WD40 repeat-containing subunit B1	-0.664553	0.0158411	0.0244925	3	-4.55882	-3.10132	0.0137909	0.0215223	-0.0166685	-3.07132
-0.24173	-0.339241	-0.480128	-0.461528	0.285903	0.207267	0.322229	0.316507	P61587	RND3	Rho-related GTP-binding protein RhoE	-0.663633	2.25174e-05	9.40699e-05	1	2.58346	-5.89133	0.000302792	0.00075465	-0.0488402	-8.97881
-0.813048	-0.296728	-0.252897	-0.175361	0.250202	0.270872	0.239147	0.353807	Q14739	LBR	Lamin-B receptor	-0.663016	0.00150673	0.00310723	7	-2.03966	-4.97829	0.000935574	0.00200083	-0.0530005	-4.77783
-1.11818	-0.581798	-0.0527965	-0.160544	0.276903	0.114254	0.259681	0.0869642	Q92905	COPS5	COP9 signalosome complex subunit 5	-0.662779	0.0181779	0.0276004	4	-4.70254	-3.05217	0.0148879	0.0230186	-0.146939	-2.9795
-0.211941	-0.129703	-0.025384	-0.216062	0.283856	0.779548	0.168697	0.834612	P49454	CENPF	Centromere protein F	-0.662451	0.00371058	0.0068072	3	-3.01545	-4.04048	0.00337417	0.00621351	0.185453	-4.08753
-0.636204	-0.497594	-0.122548	-0.20378	0.352289	0.254029	0.195636	0.383172	Q9H2H8	PPIL3	Peptidyl-prolyl cis-trans isomerase-like 3	-0.661313	0.000751331	0.00170364	6	-1.28045	-5.52003	0.000472485	0.00110487	-0.0343751	-5.35106
-0.230402	-0.52471	-0.294248	-0.336732	0.286386	0.353217	0.368795	0.245446	P49458	SRP9	Signal recognition particle 9 kDa protein	-0.659984	3.77676e-05	0.000141802	4	2.01207	-7.82735	3.8947e-05	0.000136174	-0.0165309	-8.34992
-0.356545	-0.57442	-0.190593	-0.262955	0.299276	0.252954	0.455347	0.240651	P61604	HSPE1	10 kDa heat shock protein, mitochondrial	-0.658185	0.000179627	0.000511765	12	0.291096	-7.31093	6.46525e-05	0.000206379	-0.0170355	-6.66445
0.470042	-0.281249	-1.05846	-0.534228	0.131369	-0.241261	0.434108	0.903959	P46976;P46976-2;P46976-3	GYG1	Glycogenin-1	-0.658017	0.101615	0.129359	2	-6.43252	-1.8869	0.0941285	0.121049	-0.0219644	-1.85586
-0.103674	-0.201492	-0.52848	-0.522347	0.208765	0.00794636	0.495304	0.559504	P56378	MP68	6.8 kDa mitochondrial proteolipid	-0.656878	0.00319231	0.00595952	3	-2.85328	-4.13639	0.00294195	0.00549918	-0.0105592	-4.1991
0.0343474	-0.531454	-0.532275	-0.40717	0.176276	0.380127	0.248688	0.383752	Q8N0W4;Q8N0W4-2;Q8NFZ3;Q8NFZ3-2	NLGN4X;NLGN4Y	Neuroligin-4, X-linked;Neuroligin-4, Y-linked	-0.656349	0.00141097	0.00292838	2	-1.9682	-4.39763	0.00203899	0.0039691	-0.0309636	-4.83033
-0.556023	-0.199772	-0.266286	-0.379148	0.361388	0.355152	0.281235	0.212812	P11142	HSPA8	Heat shock cognate 71 kDa protein	-0.652954	0.000102745	0.000320605	37	0.906992	-8.53817	2.02053e-05	7.86106e-05	-0.0238303	-7.2345
-0.20257	-0.160828	-0.458869	-0.400412	0.45291	0.128089	0.32162	0.485885	Q9UQB8;Q9UQB8-2;Q9UQB8-3;Q9UQB8-4;Q9UQB8-5;Q9UQB8-6	BAIAP2	Brain-specific angiogenesis inhibitor 1-associated protein 2	-0.652796	0.00034856	0.000893923	4	-0.438307	-5.91676	0.000293898	0.000734681	0.0207281	-6.03147
-0.105469	-0.441805	-0.599476	-0.306992	0.234256	0.121796	0.307443	0.489894	P35237	SERPINB6	Serpin B6	-0.651783	0.000874998	0.00193735	4	-1.44705	-5.19338	0.000709794	0.00156741	-0.0375442	-5.22223
-0.139108	-0.15918	-0.281767	-0.273282	0.478126	0.343944	0.324292	0.607006	P15927;P15927-2;P15927-3	RPA2	Replication protein A 32 kDa subunit	-0.651676	5.94266e-05	0.000204711	5	1.51137	-7.75808	4.1623e-05	0.000143658	0.112504	-7.8289
-0.242183	-0.402019	-0.368532	-0.4253	0.241667	0.273695	0.214071	0.434694	Q9UI12;Q9UI12-2	ATP6V1H	V-type proton ATPase subunit H	-0.650541	2.98945e-05	0.000117246	7	2.27036	-9.05179	1.29205e-05	5.56517e-05	-0.0342385	-8.6295
-0.0677956	-0.217702	-0.331246	-0.823169	0.118256	0.67268	0.204847	0.164414	Q8N0Z6	TTC5	Tetratricopeptide repeat protein 5	-0.650028	0.00935196	0.0153253	5	-4.00359	-3.52954	0.00715751	0.011995	-0.0349645	-3.42924
-0.186934	-0.391128	-0.208838	-0.533226	0.481184	0.359082	0.34447	0.0950356	P07737	PFN1	Profilin-1	-0.649974	0.000469469	0.00114176	11	-0.765263	-6.20679	0.000210424	0.000552539	-0.00504429	-5.76128
-0.685969	-0.733113	-0.228133	-0.0116105	0.30599	0.0533229	0.311945	0.266084	O43157;O43157-2	PLXNB1	Plexin-B1	-0.649042	0.00559216	0.00971796	4	-3.45581	-3.84553	0.0044765	0.00794249	-0.0901855	-3.78998
-0.0936789	-0.432149	-0.532581	-0.703004	0.16637	0.409435	0.191128	0.0655543	Q8IXW5;Q8IXW5-2	RPAP2	Putative RNA polymerase II subunit B1 CTD phosphatase RPAP2	-0.648475	0.00172207	0.00347033	1	-2.1849	-4.06306	0.00326663	0.00603452	-0.116116	-4.67202
-0.62343	-0.138792	-0.270437	-0.31092	0.44	0.300226	0.295027	0.214323	O43390	HNRNPR	Heterogeneous nuclear ribonucleoprotein R	-0.648289	0.000431393	0.0010665	32	-0.672447	-6.55378	0.000143037	0.000401826	-0.0117504	-5.83718
-0.243138	-0.540238	-0.22075	-0.198566	0.193936	0.497599	0.348137	0.350693	P09429	HMGB1	High mobility group protein B1	-0.648264	0.000251357	0.000673363	8	-0.0788254	-6.70579	0.000121329	0.000350813	0.0234592	-6.33802
-0.242352	-0.175366	-0.634851	-0.749445	0.225906	0.458332	-0.00984127	0.114251	Q9Y4E6;Q9Y4E6-2	WDR7	WD repeat-containing protein 7	-0.647665	0.00396883	0.00723545	4	-3.08787	-4.084	0.00317018	0.00589025	-0.126671	-4.03807
-0.260968	-0.305442	-0.364015	-0.191597	0.357085	0.226505	0.326111	0.557734	Q14657	LAGE3	EKC/KEOPS complex subunit LAGE3	-0.647364	7.31266e-05	0.000243776	1	1.28231	-5.40396	0.000545069	0.00124905	0.0431766	-7.59934
-0.823462	-0.225215	-0.244005	-0.494081	0.642708	0.168565	0.167664	-0.178037	Q92843-2	BCL2L2	Bcl-2-like protein 2	-0.646916	0.0120539	0.0192028	5	-4.27185	-3.35361	0.0093469	0.0152011	-0.123233	-3.25555
-0.258529	-0.281172	-0.435829	-0.44159	0.305776	0.241601	0.278963	0.34211	Q9UL26	RAB22A	Ras-related protein Rab-22A	-0.646392	1.60095e-05	7.19872e-05	2	2.96031	-6.61782	0.000133411	0.000379353	-0.0310838	-9.41503
-0.408524	-0.314293	-0.0871005	-0.183314	0.481056	0.355878	0.623572	0.122969	Q15751	HERC1	Probable E3 ubiquitin-protein ligase HERC1	-0.644176	0.000849903	0.00188896	1	-1.41524	-4.38394	0.00207804	0.00403701	0.0737804	-5.24668
-0.948689	-0.224681	-0.231154	-0.0615024	0.431058	0.103215	0.19329	0.376112	P55327;P55327-2;P55327-3;P55327-4;P55327-5;P55327-6;P55327-7	TPD52	Tumor protein D52	-0.642425	0.01086	0.017525	3	-4.16179	-3.3355	0.00960928	0.01558	-0.045294	-3.32661
0.5774	-0.525146	-0.512935	-0.622613	0.215475	0.657493	0.272247	0.340057	O94804	STK10	Serine/threonine-protein kinase 10	-0.642141	0.0446586	0.0621745	3	-5.62492	-2.43791	0.0393166	0.0551586	0.0502471	-2.39064
-0.540067	-0.0548528	-0.440163	-0.773343	0.320866	0.263406	0.0353482	0.140483	Q8NE01;Q8NE01-2;Q8NE01-3	CNNM3	Metal transporter CNNM3	-0.642132	0.00302301	0.00567253	1	-2.79447	-3.77893	0.00493636	0.00866611	-0.13104	-4.23985
-0.0370743	-0.324356	-0.47978	-0.279166	0.409293	0.267188	0.375237	0.394143	P50583	NUDT2	Bis(5'-nucleosyl)-tetraphosphatase [asymmetrical]	-0.641559	0.000216612	0.000593369	4	0.0849064	-6.29135	0.000191273	0.000511229	0.0406855	-6.48109
-0.786208	-0.0693593	-0.22814	-0.116194	0.275092	0.19121	0.372387	0.527579	O95487;O95487-2;O95487-3	SEC24B	Protein transport protein Sec24B	-0.641542	0.00508564	0.00898771	3	-3.35413	-3.82273	0.00462857	0.00817994	0.0207957	-3.85803
0.315275	-0.35118	-1.05005	-1.02355	0.0214445	-0.125077	0.391006	0.165015	Q8N4Q0	ZADH2	Zinc-binding alcohol dehydrogenase domain-containing protein 2	-0.640474	0.0697019	0.0922191	1	-6.06776	-2.0932	0.0680269	0.0902734	-0.20714	-2.10195
-0.585919	0.0549033	-0.239374	-1.39999	0.270077	0.182685	-0.0262277	-0.0382958	Q96EV2	RBM33	RNA-binding protein 33	-0.639654	0.0584204	0.0787217	3	-5.89351	-2.26592	0.0517084	0.0705838	-0.222767	-2.21652
-0.373193	-0.157426	-0.38252	-0.451518	0.35715	0.211087	0.357275	0.259698	P54920	NAPA	Alpha-soluble NSF attachment protein	-0.637467	6.08028e-05	0.000208589	14	1.48609	-8.93829	1.42361e-05	6.01631e-05	-0.0224308	-7.8033
-0.439504	-0.655269	-0.294762	0.172521	0.506251	0.161517	0.260445	0.404178	Q9UHD8;Q9UHD8-2;Q9UHD8-5;Q9UHD8-7	2024-09-09	Septin-9	-0.637351	0.00693804	0.0117708	11	-3.68617	-3.83511	0.00454532	0.00804746	0.0144221	-3.63714
-0.997815	-0.0836756	-0.124791	0.0768566	0.585405	-0.182106	0.385331	0.631177	P41208	CETN2	Centrin-2	-0.637308	0.0489609	0.0674556	4	-5.71733	-2.39928	0.0418132	0.0582687	0.0362979	-2.33101
0.265004	-1.22896	-0.827271	0.1684	-0.0754226	-0.363753	0.796161	0.567058	Q8ND82	ZNF280C	Zinc finger protein 280C	-0.636718	0.155749	0.191106	2	-6.83058	-1.60591	0.145163	0.179781	-0.0873479	-1.5716
-0.281639	-0.347206	-0.3817	-0.305431	0.288835	0.247689	0.253526	0.437704	Q13510;Q13510-2	ASAH1	Acid ceramidase;Acid ceramidase subunit alpha;Acid ceramidase subunit beta	-0.635933	1.43304e-05	6.5859e-05	3	3.08269	-7.79744	4.00785e-05	0.000139628	-0.0110276	-9.56055
-0.396088	-0.266245	-0.293882	-0.186167	0.380218	0.235919	0.28169	0.502106	P49840	GSK3A	Glycogen synthase kinase-3 alpha	-0.635579	6.11873e-05	0.000209539	2	1.47913	-5.97104	0.000275859	0.000697057	0.0321938	-7.79626
0.273779	-0.415593	-0.846497	-1.12663	0.008278	0.338197	0.183752	-0.105572	Q7Z3T8	ZFYVE16	Zinc finger FYVE domain-containing protein 16	-0.634899	0.0577962	0.0780068	1	-5.88285	-2.20181	0.0572592	0.0773357	-0.211286	-2.22348
-0.370646	-0.0667661	-0.375701	-0.306065	0.284913	0.441493	0.297358	0.395674	P06865	HEXA	Beta-hexosaminidase subunit alpha	-0.634654	0.000103607	0.00032243	4	0.897784	-6.89665	9.90482e-05	0.000294869	0.0375324	-7.22573
-0.590689	-0.492556	-0.150411	-0.221518	0.296174	0.135341	0.228343	0.422329	Q13423	NNT	NAD(P) transhydrogenase, mitochondrial	-0.63434	0.000730721	0.00166728	17	-1.25001	-5.88123	0.000306403	0.000761697	-0.0466233	-5.37479
-0.404334	-0.207463	0.0558239	-0.475523	0.37756	1.28513	-0.374016	0.214481	Q969S3	ZNF622	Zinc finger protein 622	-0.633663	0.0864933	0.111946	2	-6.27794	-1.98559	0.0806258	0.105192	0.0589574	-1.9614
-0.479095	-0.519245	-0.403072	-0.397084	0.312177	0.227635	0.23482	-0.0453459	Q9Y657	SPIN1	Spindlin-1	-0.631946	0.000116939	0.000356687	4	0.764252	-6.79	0.000110883	0.000324959	-0.133651	-7.0993
-0.810082	-0.0434512	-0.224304	-0.639855	0.399619	0.336645	0.0239466	0.0472321	Q86WG5	SBF2	Myotubularin-related protein 13	-0.631284	0.00956922	0.0156412	1	-4.02792	-3.18404	0.0121305	0.0191617	-0.113781	-3.41341
-0.383177	-0.766859	-0.455297	-0.0111946	0.122966	0.0971013	0.221346	0.466947	Q9NUJ3	TCP11L1	T-complex protein 11-like protein 1	-0.631222	0.0049861	0.0088359	3	-3.33294	-3.82978	0.00458093	0.00810557	-0.0885208	-3.87226
-0.0201048	-0.117214	-0.412825	-0.349822	0.134982	0.244872	0.504182	0.739842	P40222	TXLNA	Alpha-taxilin	-0.630961	0.00352833	0.00651178	14	-2.9612	-4.39842	0.00203676	0.00396741	0.0904891	-4.12473
-0.520343	-0.738241	-0.522493	0.10059	0.206068	-0.501433	0.719849	0.414402	O75063	FAM20B	Glycosaminoglycan xylosylkinase	-0.629843	0.0571073	0.0772738	2	-5.87094	-2.2412	0.0537833	0.0731493	-0.1052	-2.23125
-1.04135	-0.612926	-0.232183	-0.185567	0.23421	-8.81e-05	0.17945	0.0264966	Q86WQ0;Q86WQ0-2	NR2C2AP	Nuclear receptor 2C2-associated protein	-0.628023	0.0108132	0.0174599	2	-4.15723	-3.21633	0.0115403	0.0183238	-0.203994	-3.32956
-0.288474	-0.268714	-0.323536	-0.282932	0.361451	0.242859	0.361572	0.378353	Q9Y3S1;Q9Y3S1-2;Q9Y3S1-4	WNK2	Serine/threonine-protein kinase WNK2	-0.626972	5.9365e-06	3.36787e-05	1	4.0555	-6.04508	0.000253177	0.000647625	0.0225724	-10.7893
-0.16693	-0.309392	-0.565234	-0.409109	0.227669	0.132467	0.211038	0.485913	Q08209;Q08209-2	PPP3CA	Serine/threonine-protein phosphatase 2B catalytic subunit alpha isoform	-0.626938	0.000555359	0.0013209	5	-0.9495	-5.67708	0.000390549	0.000936161	-0.0491973	-5.61246
-0.315074	-0.383661	-0.423449	-0.153212	0.316216	0.243471	0.298799	0.371373	Q9UH65	SWAP70	Switch-associated protein 70	-0.626314	4.17582e-05	0.00015307	6	1.9011	-8.39372	2.30038e-05	8.77423e-05	-0.00569198	-8.2321
-0.180548	-0.326263	-0.441113	-0.286471	0.352203	0.24649	0.355643	0.316067	Q8NEY1;Q8NEY1-2;Q8NEY1-3	NAV1	Neuron navigator 1	-0.6262	2.94733e-05	0.000115984	13	2.28603	-10.1064	5.4942e-06	2.74334e-05	0.00450108	-8.64672
-0.439878	-0.0382619	-0.306307	0.190881	0.582969	-0.338433	0.760048	0.901453	Q96N16-2;Q96N16-5	JAKMIP1	Janus kinase and microtubule-interacting protein 1	-0.624901	0.0564804	0.0765676	1	-5.85996	-2.21192	0.056347	0.0762449	0.164059	-2.23841
-0.409036	-0.241205	-0.241148	-0.123866	0.427762	0.165579	0.431133	0.459294	Q8N9R8;Q8N9R8-2	SCAI	Protein SCAI	-0.624756	0.000182002	0.000517269	1	0.276623	-4.97018	0.000945492	0.00201834	0.0585641	-6.65146
-0.342605	-0.329277	-0.362637	-0.336623	0.252967	0.129146	0.404245	0.336976	O95831;O95831-3	AIFM1	Apoptosis-inducing factor 1, mitochondrial	-0.623619	3.07789e-05	0.000119814	11	2.23814	-9.79386	7.02058e-06	3.35876e-05	-0.0309759	-8.59422
-0.384991	-0.470724	-0.205118	-0.0248019	0.429796	0.350528	0.0728648	0.550751	Q15631	TSN	Translin	-0.622394	0.00180287	0.0036144	5	-2.23471	-4.7276	0.00130175	0.00267796	0.0397882	-4.636
-0.221331	-0.173829	-0.542126	-0.769875	0.196172	0.0224542	0.207583	0.353873	O95757	HSPA4L	Heat shock 70 kDa protein 4L	-0.621811	0.00294315	0.00554767	9	-2.76556	-4.48799	0.00180036	0.00356768	-0.115885	-4.25994
-0.842254	-0.038498	-0.0615537	-0.396979	0.556585	0.401801	0.223093	-0.0346275	Q99470	SDF2	Stromal cell-derived factor 2	-0.621534	0.0169468	0.0259815	4	-4.62936	-3.09254	0.0139805	0.0217774	-0.024054	-3.02622
-0.277896	-0.280948	-0.282891	-0.336587	0.386506	0.346036	0.364105	0.202304	Q96ME7;Q96ME7-3	ZNF512	Zinc finger protein 512	-0.619318	1.21046e-05	5.81499e-05	10	3.26913	-11.2783	2.31501e-06	1.39187e-05	0.0150787	-9.78597
-0.705208	-0.429426	-0.295141	-0.0488728	0.233789	0.20523	0.0448	0.511378	Q9BUR5;Q9BUR5-2	APOO	Apolipoprotein O	-0.618462	0.00431975	0.00777029	4	-3.17896	-4.0147	0.0035016	0.00641373	-0.0604313	-3.97616
-0.630279	-0.428784	-0.242831	-0.139479	0.305271	0.195728	0.187542	0.342123	O14576;O14576-2;O14576-3;O14576-4;O14576-5	DYNC1I1	Cytoplasmic dynein 1 intermediate chain 1	-0.618009	0.000641785	0.00149775	1	-1.10796	-4.43914	0.00192541	0.00377825	-0.0513386	-5.48638
-0.235872	-0.108737	-0.559757	-0.765375	0.257049	0.189289	0.155716	0.198171	P51531;P51531-2	SMARCA2	Probable global transcription activator SNF2L2	-0.617491	0.00262452	0.00500856	2	-2.64171	-3.99685	0.00359284	0.00655205	-0.108689	-4.34644
-0.150587	-0.495289	-0.19233	-0.179725	0.232236	0.822831	0.355528	0.0401844	P61081	UBE2M	NEDD8-conjugating enzyme Ubc12	-0.617178	0.00702438	0.0118949	8	-3.69936	-3.79466	0.00482339	0.00849079	0.0541062	-3.62845
-0.0925262	-0.0546555	-0.844716	-0.860581	0.1392	0.041724	0.394992	0.0399395	Q9UKK9	NUDT5	ADP-sugar pyrophosphatase	-0.617083	0.0221906	0.0330311	6	-4.90985	-2.95163	0.0174235	0.0264895	-0.154578	-2.84737
-0.0185565	-0.137781	-0.555736	-1.0243	0.117878	0.12171	0.118277	0.371411	Q9UNF0;Q9UNF0-2	PACSIN2	Protein kinase C and casein kinase substrate in neurons protein 2	-0.616411	0.020968	0.0313874	7	-4.85108	-3.00102	0.0161264	0.0247173	-0.125887	-2.8848
-1.11832	0.551971	-0.14398	-1.04419	0.514378	0.675017	-0.660548	0.179849	O43149	ZZEF1	Zinc finger ZZ-type and EF-hand domain-containing protein 1	-0.615803	0.199349	0.239022	1	-7.051	-1.42725	0.189605	0.228702	-0.130728	-1.40263
0.289944	-0.997326	-0.782778	-0.352623	-0.0771673	-0.0264657	0.596897	0.125882	Q6ZRP7	QSOX2	Sulfhydryl oxidase 2	-0.615482	0.0658887	0.0877312	1	-6.01245	-2.11917	0.0652848	0.0870265	-0.152955	-2.13848
-0.442388	-0.408872	-0.289141	-0.335569	0.222406	0.209067	0.305321	0.247201	P60709;P63261	ACTB;ACTG1	Actin, cytoplasmic 1;Actin, cytoplasmic 1, N-terminally processed;Actin, cytoplasmic 2;Actin, cytoplasmic 2, N-terminally processed	-0.614991	1.04776e-05	5.21822e-05	34	3.42852	-14.2944	3.45974e-07	3.27021e-06	-0.0614969	-9.98238
-0.256703	-0.413728	-0.219687	-0.390342	0.282743	0.286745	0.36652	0.241736	P49189	ALDH9A1	4-trimethylaminobutyraldehyde dehydrogenase	-0.614551	2.50736e-05	0.000102473	16	2.46466	-10.7736	3.3249e-06	1.83974e-05	-0.0128394	-8.84491
-0.155448	-0.515779	-0.220289	-1.10924	0.201648	0.738822	0.571062	-1.05486	Q14320	FAM50A	Protein FAM50A	-0.614359	0.170903	0.207994	2	-6.91446	-1.54173	0.159921	0.196266	-0.193011	-1.50854
-0.110474	-0.29598	-0.284391	-0.647498	0.228582	0.467905	0.339379	0.0823492	P13987	CD59	CD59 glycoprotein	-0.614139	0.00177908	0.0035739	3	-2.22028	-4.48689	0.00180306	0.00356941	-0.0275159	-4.64642
-0.155915	-0.32668	-0.34246	-0.553699	0.275518	0.385425	0.160478	0.251621	O14929	HAT1	Histone acetyltransferase type B catalytic subunit	-0.612949	0.000245322	0.000659925	7	-0.0520852	-6.64798	0.000129126	0.000370056	-0.038214	-6.36123
-0.122177	-0.360767	-0.497164	-0.406102	0.250689	0.226138	0.259722	0.327743	Q66K74;Q66K74-2	MAP1S	MAP1S heavy chain;MAP1S light chain;Microtubule-associated protein 1S	-0.612626	0.000137863	0.000408544	9	0.58273	-7.48439	5.43695e-05	0.000179244	-0.0402397	-6.9301
-0.275839	-0.122364	-0.301126	-0.147329	0.415198	0.189042	0.469895	0.528106	Q9NY33	DPP3	Dipeptidyl peptidase 3	-0.612225	0.000171007	0.000491046	9	0.345272	-7.23267	6.99794e-05	0.000220011	0.0944478	-6.71324
-0.197495	-0.238022	-0.345103	-0.191828	0.342666	0.452267	0.258349	0.42222	Q9Y570;Q9Y570-4	PPME1	Protein phosphatase methylesterase 1	-0.611987	2.82036e-05	0.000112012	11	2.33469	-9.97994	6.06215e-06	2.97346e-05	0.0628818	-8.70033
-0.27134	-0.158677	-0.26249	-0.387814	0.43445	0.193652	0.596662	0.13916	Q9Y6G3	MRPL42	39S ribosomal protein L42, mitochondrial	-0.611061	0.000741072	0.00168562	1	-1.2654	-4.35865	0.00215229	0.00416324	0.0354504	-5.36278
-0.341839	-0.184864	-0.27173	-0.558632	0.328722	0.293155	0.31611	0.147858	Q7Z4V5;Q7Z4V5-2	HDGFRP2	Hepatoma-derived growth factor-related protein 2	-0.610727	0.000208982	0.000577076	9	0.124386	-7.00608	8.83333e-05	0.000268173	-0.0339026	-6.51592
-0.464288	-0.196319	-0.165141	-0.377704	0.393502	0.44646	0.217017	0.176803	Q9Y5B8;Q9Y5B8-2	NME7	Nucleoside diphosphate kinase 7	-0.609309	0.000309041	0.00080569	1	-0.306052	-4.70915	0.00133426	0.00273032	0.0037911	-6.14307
-0.277856	-0.171978	-0.250054	-0.596215	0.378628	0.242833	0.271333	0.242927	P60953	CDC42	Cell division control protein 42 homolog	-0.607956	0.000336851	0.000867719	7	-0.400761	-6.33351	0.000182447	0.000492606	-0.0200477	-6.06302
-0.11695	-0.187433	-0.464479	-0.616821	0.276183	0.302725	0.25092	0.213615	Q96GG9	DCUN1D1	DCN1-like protein 1	-0.607281	0.000849795	0.00188896	2	-1.4151	-4.57983	0.00158836	0.00319755	-0.04278	-5.24679
0.268719	-0.792981	-0.452725	-0.593742	-0.0502081	0.481777	0.410053	0.0160728	Q15286	RAB35	Ras-related protein Rab-35	-0.607106	0.0363471	0.0515758	7	-5.41652	-2.62543	0.0291713	0.0420378	-0.0891294	-2.52438
-0.326839	-0.279654	-0.343616	-0.405465	0.220521	0.229135	0.308453	0.313323	P50502	ST13	Hsc70-interacting protein	-0.606751	8.74919e-06	4.4994e-05	8	3.62755	-11.2427	2.3737e-06	1.41548e-05	-0.0355178	-10.2325
-0.868049	-0.455418	-0.232777	-0.0692114	0.30862	-0.0511051	0.266435	0.273687	Q9HCJ3;Q9HCJ3-2	RAVER2	Ribonucleoprotein PTB-binding 2	-0.605773	0.00923956	0.0151775	2	-3.99077	-3.28832	0.0103298	0.0165822	-0.103477	-3.43758
-0.321909	-0.272556	-0.301615	-0.321207	0.345204	0.351846	0.221341	0.287175	Q9UNN5	FAF1	FAS-associated factor 1	-0.605713	7.27209e-06	3.8909e-05	4	3.83163	-9.12279	1.21663e-05	5.29112e-05	-0.00146525	-10.4947
-0.162389	-0.311902	-0.518972	-0.418468	0.213525	0.203828	0.134276	0.459022	O75886	STAM2	Signal transducing adapter molecule 2	-0.605595	0.000448559	0.00109916	1	-0.71527	-4.5494	0.00165544	0.00331657	-0.050135	-5.80208
-0.23361	-0.690413	-0.289598	-0.218918	0.167767	0.347039	0.128851	0.345877	Q9NQW6	ANLN	Actin-binding protein anillin	-0.605518	0.0011589	0.00247391	10	-1.75379	-5.32174	0.000603823	0.00136334	-0.0553758	-4.98959
-0.00149555	-0.551793	-0.493796	-0.149004	0.164486	0.239331	0.22917	0.584401	P02462;P02462-2	COL4A1	Arresten;Collagen alpha-1(IV) chain	-0.603369	0.00437152	0.00784935	2	-3.19176	-3.69979	0.00554906	0.00959731	0.00266247	-3.96749
-0.268771	-0.605207	-0.50047	-0.139627	0.108448	0.348741	0.32363	0.115047	O75116	ROCK2	Rho-associated protein kinase 2	-0.602485	0.00113346	0.00242964	7	-1.72958	-5.22263	0.000683977	0.0015196	-0.0772763	-5.00774
-0.246513	-0.205598	-0.255031	-0.502661	0.34469	0.518695	0.279352	0.0562095	P23921	RRM1	Ribonucleoside-diphosphate reductase large subunit	-0.602187	0.000833132	0.00185806	18	-1.39346	-5.79153	0.000340645	0.000833322	-0.00135704	-5.26347
-0.236118	-0.277459	-0.245147	-0.238163	0.382164	0.43186	0.369822	0.226559	Q96LR5	UBE2E2	Ubiquitin-conjugating enzyme E2 E2	-0.601823	1.60237e-05	7.19957e-05	6	2.95933	-9.52545	8.71296e-06	4.00425e-05	0.0516897	-9.41387
-0.271342	0.0448001	-0.182502	-1.07419	0.420936	0.557374	0.0468863	-0.102715	Q7RTV0	PHF5A	PHD finger-like domain-containing protein 5A	-0.601429	0.0493	0.0678285	4	-5.72424	-2.39201	0.0422999	0.0588766	-0.0700942	-2.32654
-0.443656	-0.403132	-0.378243	0.0772892	0.129413	0.301004	-0.010315	0.830535	Q13643	FHL3	Four and a half LIM domains protein 3	-0.599595	0.0178095	0.0271117	5	-4.6812	-3.0837	0.0141741	0.0220494	0.0128619	-2.99312
-0.269351	-0.361201	-0.302975	-0.424678	0.284091	0.238185	0.31051	0.204184	Q8NFW8	CMAS	N-acylneuraminate cytidylyltransferase	-0.598794	1.33452e-05	6.2537e-05	10	3.16137	-11.1808	2.47994e-06	1.46348e-05	-0.0401545	-9.65512
-0.446023	0.0447777	0.0132073	-0.595247	0.670969	0.448624	0.353946	-0.0642944	O60664;O60664-4	PLIN3	Perilipin-3	-0.598133	0.0188424	0.0285203	3	-4.73995	-2.97269	0.0168577	0.0257366	0.0532451	-2.95563
-0.27733	-0.404231	-0.367074	-0.206324	0.258633	0.202295	0.253217	0.418848	Q9UFN0	NIPSNAP3A	Protein NipSnap homolog 3A	-0.596988	5.71915e-05	0.000198065	2	1.55371	-5.82558	0.000327176	0.000806463	-0.0152458	-7.87192
0.0518331	0.142811	-0.327825	-1.03263	0.425045	0.586303	0.451675	-0.241712	P54105	CLNS1A	Methylosome subunit pICln	-0.596781	0.0747358	0.0981665	2	-6.13602	-2.06943	0.0706343	0.0934103	0.0069371	-2.05662
-0.0650411	-0.290976	-0.765722	-0.386947	0.175259	-0.280271	0.356414	0.626474	A6NDU8	C5orf51	UPF0600 protein C5orf51	-0.59664	0.0256358	0.03765	2	-5.059	-2.70373	0.0257622	0.03758	-0.0788512	-2.7524
0.16267	-0.422061	-0.0308412	-0.251152	0.234354	1.52728	-0.494062	0.572331	Q9Y375	NDUFAF1	Complex I intermediate-associated protein 30, mitochondrial	-0.595323	0.164935	0.201445	1	-6.88248	-1.55086	0.157743	0.193798	0.162315	-1.53275
-2.15695	0.078936	0.47412	-0.144467	0.688343	0.241255	-0.0984406	-0.199574	Q92615	LARP4B	La-related protein 4B	-0.594985	0.309519	0.353736	1	-7.41942	-1.11436	0.29599	0.340875	-0.139597	-1.0871
-0.204175	-0.153102	-0.374675	-0.432679	0.283378	0.436278	0.201711	0.293835	O95782;O95782-2	AP2A1	AP-2 complex subunit alpha-1	-0.594958	0.000166557	0.000478976	17	0.374324	-7.71282	4.3481e-05	0.000149165	0.00632148	-6.7395
-0.630075	-0.308225	-0.263481	-0.200378	0.670045	0.0974685	0.0742353	0.132665	Q53T59	HS1BP3	HCLS1-binding protein 3	-0.594143	0.00602718	0.0103873	3	-3.53593	-3.6868	0.00565709	0.00976098	-0.0534682	-3.73662
-0.241705	-0.349386	-0.446402	-0.295974	0.194536	0.166065	0.189901	0.492067	Q13618;Q13618-2	CUL3	Cullin-3	-0.594009	0.00023452	0.000634967	16	-0.00252804	-7.22994	7.01736e-05	0.000220502	-0.0363622	-6.40441
-0.278396	-0.409904	-0.275253	-0.32584	0.270969	0.230583	0.355822	0.22672	P20700	LMNB1	Lamin-B1	-0.593372	1.5971e-05	7.18694e-05	43	2.96297	-13.5103	5.45884e-07	4.56757e-06	-0.0256623	-9.41817
-0.18749	-0.304886	-0.359872	-0.503609	0.216497	0.360425	0.386042	0.0541938	P22234;P22234-2	PAICS	Multifunctional protein ADE2;Phosphoribosylaminoimidazole carboxylase;Phosphoribosylaminoimidazole-succinocarboxamide synthase	-0.593254	0.000432784	0.00106949	16	-0.675981	-6.48873	0.000153602	0.000425966	-0.0423373	-5.83427
-0.510755	-0.235813	-0.272468	-0.216776	0.346681	0.160486	0.335452	0.294044	P53992	SEC24C	Protein transport protein Sec24C	-0.593119	0.000150594	0.000439571	8	0.48536	-7.29024	6.6016e-05	0.000209356	-0.0123936	-6.84057
-0.519279	-0.143385	-0.173142	-0.315224	0.393839	0.388275	0.123881	0.31274	Q5QJ74	TBCEL	Tubulin-specific chaperone cofactor E-like protein	-0.592441	0.000573916	0.00135757	1	-0.985521	-4.40889	0.00200749	0.0039156	0.00846298	-5.58365
-0.456716	-0.206707	-0.314376	-0.457496	0.0538836	0.322247	0.416674	0.1389	Q16222;Q16222-2;Q16222-3	UAP1	UDP-N-acetylgalactosamine pyrophosphorylase;UDP-N-acetylglucosamine pyrophosphorylase;UDP-N-acetylhexosamine pyrophosphorylase	-0.59175	0.000488751	0.00118127	5	-0.809417	-5.76599	0.000351142	0.000856487	-0.0629489	-5.72539
-0.371555	-0.357818	-0.303501	-0.265587	0.284674	0.243225	0.244137	0.294535	P56937;P56937-2;P56937-3	HSD17B7	3-keto-steroid reductase	-0.591258	6.82536e-06	3.7306e-05	2	3.90159	-6.58421	0.000138371	0.000390979	-0.0289863	-10.586
-0.288425	-0.469848	-0.108474	-0.147832	0.265471	0.22	0.289538	0.574703	Q01844;Q01844-3;Q01844-5;Q01844-6	EWSR1	RNA-binding protein EWS	-0.591072	0.000842535	0.00187544	4	-1.40573	-5.17506	0.0007265	0.00159824	0.0418917	-5.25401
-0.390429	-0.124251	-0.345189	-0.489458	0.355381	0.0676132	0.336909	0.254959	P12532	CKMT1A	Creatine kinase U-type, mitochondrial	-0.591047	0.000457559	0.00111657	6	-0.737071	-5.94715	0.000283645	0.000711797	-0.041808	-5.78427
-0.153987	0.0759546	-0.586514	-0.481622	0.36449	-0.10181	0.324181	0.627199	Q8IY57;Q8IY57-3;Q8IY57-5	YAF2	YY1-associated factor 2	-0.590057	0.0168041	0.0257898	1	-4.62053	-2.85513	0.0202782	0.0303705	0.0084864	-3.03187
-0.510053	-0.219673	-0.237864	-0.207198	0.357063	0.260548	0.326023	0.241572	Q7L5N1	COPS6	COP9 signalosome complex subunit 6	-0.589998	0.000130125	0.000389973	8	0.646422	-7.45922	5.57424e-05	0.000182658	0.00130218	-6.98913
-0.0310175	0.107461	-0.898565	-0.629545	0.300745	0.689193	0.0460612	-0.128057	P06746	POLB	DNA polymerase beta	-0.589902	0.0588102	0.0791738	3	-5.90011	-2.25534	0.0525869	0.0716391	-0.0679656	-2.21221
-0.154984	-0.666503	-0.403817	-0.250855	0.118297	0.253347	0.218469	0.292928	Q01105-2	SET	Protein SET	-0.5898	0.000973155	0.00212325	10	-1.56319	-5.49225	0.00048884	0.00113537	-0.0741399	-5.13346
-0.598442	0.120838	-0.466014	-0.333846	0.36817	-0.0306024	0.0127876	0.73086	Q9H3Z4;Q9H3Z4-2	DNAJC5	DnaJ homolog subfamily C member 5	-0.58967	0.0254019	0.0373253	3	-5.04955	-2.78346	0.022707	0.0336195	-0.0245311	-2.75842
0.746152	-0.590936	-0.95921	-0.313656	-0.00384504	0.207648	0.0116999	1.02266	O75381;O75381-2	PEX14	Peroxisomal membrane protein PEX14	-0.588954	0.169737	0.206791	3	-6.90831	-1.55822	0.156006	0.191906	0.0150644	-1.51321
-0.191863	-0.221269	-0.396169	-0.452855	0.442702	0.188283	0.104841	0.357756	Q96G97-4	BSCL2	Seipin	-0.588935	0.000446793	0.00109667	3	-0.710943	-5.35734	0.000577574	0.00131067	-0.0210718	-5.80562
-0.325388	-0.00703463	-0.0733649	-0.284142	0.462054	0.717688	-0.01247	0.498004	Q9NZ94;Q9NZ94-2;Q9NZ94-3	NLGN3	Neuroligin-3	-0.588801	0.00641375	0.0109789	1	-3.60234	-3.33454	0.0096235	0.0155967	0.121918	-3.69256
-0.0719556	-1.75976	-0.312291	0.415616	-0.20702	0.371923	0.416502	0.0438309	Q9H0E9;Q9H0E9-2;Q9H0E9-4	BRD8	Bromodomain-containing protein 8	-0.588406	0.21268	0.253546	1	-7.10737	-1.38062	0.203019	0.243173	-0.137894	-1.35752
-0.190969	-0.337913	-0.209905	-0.284234	0.195141	0.365902	0.198372	0.569626	Q00534	CDK6	Cyclin-dependent kinase 6	-0.588015	0.000343319	0.000882432	5	-0.421661	-6.06463	0.000247537	0.000635123	0.0382524	-6.04544
-0.294831	-0.176049	-0.376775	-0.387562	0.244452	0.248745	0.350917	0.270799	Q12905	ILF2	Interleukin enhancer-binding factor 2	-0.587532	3.45655e-05	0.000132274	14	2.10995	-10.1093	5.48165e-06	2.73941e-05	-0.0150379	-8.45498
-0.0554626	0.126342	-0.766529	-1.52121	0.048812	0.197001	0.0499582	-0.164095	O00629	KPNA4	Importin subunit alpha-3	-0.587135	0.123415	0.154421	3	-6.61598	-1.77393	0.112213	0.141896	-0.260648	-1.72747
-0.69173	-0.0253997	-0.173084	-0.435546	0.417623	0.305707	0.0778179	0.217326	O00273	DFFA	DNA fragmentation factor subunit alpha	-0.586058	0.00513517	0.00905604	2	-3.36451	-3.59169	0.00651953	0.0110497	-0.0384107	-3.85106
-0.100932	-0.688332	-0.342388	-0.150282	0.236283	0.185593	0.272732	0.362604	Q03426	MVK	Mevalonate kinase	-0.584787	0.00229417	0.00445393	3	-2.4961	-4.29305	0.00235849	0.00451864	-0.0280903	-4.44908
-0.368432	-0.223937	-0.226508	-0.44577	0.331633	0.211005	0.254317	0.276031	Q99426	TBCB	Tubulin-folding cofactor B	-0.584408	5.05001e-05	0.000179037	13	1.69114	-9.34813	1.00779e-05	4.49689e-05	-0.0239575	-8.01287
-0.139952	-0.453236	-0.485255	-0.169943	0.1895	0.112615	0.22149	0.563477	Q6UXV4	APOOL	MICOS complex subunit MIC27	-0.583867	0.00206838	0.00406566	2	-2.3838	-4.07114	0.00322903	0.00597642	-0.0201629	-4.52895
-0.365301	-0.089417	-0.217967	-0.314087	0.465766	0.190534	0.448029	0.243493	O95674	CDS2	Phosphatidate cytidylyltransferase 2	-0.583648	0.000323469	0.000835831	6	-0.356209	-6.26317	0.000197433	0.000523954	0.0451313	-6.10059
-0.270109	-0.313641	-0.134728	-0.263534	0.333308	0.476645	0.171013	0.369696	Q9BZI7;Q9BZI7-2	UPF3B	Regulator of nonsense transcripts 3B	-0.583168	0.000117431	0.000357202	6	0.759616	-7.25351	6.85148e-05	0.000216443	0.0460811	-7.09495
-0.236718	-0.196179	-0.548516	-0.687134	0.202192	0.137463	0.152741	0.165471	Q14161;Q14161-10;Q14161-3;Q14161-4;Q14161-5;Q14161-8;Q14161-9	GIT2	ARF GTPase-activating protein GIT2	-0.581604	0.00118508	0.00251872	2	-1.77814	-4.35302	0.0021692	0.00419208	-0.126335	-4.97136
-1.01025	-0.220278	-0.0721862	-0.0230269	0.220538	0.0455674	0.514222	0.218964	Q8WVJ2	NUDCD2	NudC domain-containing protein 2	-0.581259	0.0332251	0.0475739	4	-5.32503	-2.6467	0.0282021	0.0408024	-0.0408066	-2.58284
-0.411422	0.207644	-0.574234	-1.13707	0.32626	0.143932	0.234189	-0.295442	O43809	NUDT21	Cleavage and polyadenylation specificity factor subunit 5	-0.581006	0.0693172	0.0918559	4	-6.06233	-2.16758	0.0604591	0.0812437	-0.188268	-2.10555
-0.152758	-0.27883	-0.247754	-0.392093	0.328931	0.416326	0.381249	0.124633	Q9Y2C4	EXOG	Nuclease EXOG, mitochondrial	-0.580644	0.000186411	0.000526975	1	0.250257	-4.7829	0.00120932	0.00250809	0.0224631	-6.62785
-0.521353	-0.382821	-0.340428	-0.18312	0.249494	0.119638	0.167167	0.354702	O00429	DNM1L	Dynamin-1-like protein	-0.579681	0.00024512	0.000659687	23	-0.0511811	-7.35362	6.19362e-05	0.000199272	-0.0670899	-6.36202
-0.114933	-0.307379	-0.375888	-0.204796	0.322006	0.0804698	0.52914	0.383743	P62834	RAP1A	Ras-related protein Rap-1A	-0.579589	0.000762927	0.00172323	1	-1.2972	-4.25565	0.00248548	0.00472622	0.0390453	-5.33803
-0.170396	-0.454555	-0.23478	-0.272172	0.243713	0.471934	0.321424	0.148054	O00170	AIP	AH receptor-interacting protein	-0.579257	0.000320709	0.000830539	6	-0.34679	-6.27002	0.000195917	0.00052078	0.00665281	-6.10855
-0.113611	-0.707971	-0.313266	-0.32811	0.152196	0.144621	0.543663	0.013285	Q5TH69	ARFGEF3	Brefeldin A-inhibited guanine nucleotide-exchange protein 3	-0.579181	0.00636083	0.0109075	6	-3.59349	-3.82559	0.0046092	0.00815146	-0.076149	-3.69842
-0.389133	-0.189148	-0.2153	-0.380206	0.361484	0.338425	0.269251	0.169632	Q9Y294	ASF1A	Histone chaperone ASF1A	-0.578145	8.82295e-05	0.000284284	1	1.07507	-5.01528	0.000891753	0.0019205	-0.00437441	-7.39618
-0.347384	0.0379814	-0.278605	-0.573109	0.46518	0.138009	0.370336	0.175372	P07305	H1F0	Histone H1.0;Histone H1.0, N-terminally processed	-0.577503	0.00348399	0.00644014	7	-2.94757	-4.30738	0.00231169	0.00444064	-0.00152735	-4.13409
-1.13481	-0.074786	-0.128293	0.0333471	0.460381	-0.0964204	0.27988	0.360078	Q9UL54-2	TAOK2	Serine/threonine-protein kinase TAO2	-0.577114	0.0628925	0.0841645	3	-5.96654	-2.2108	0.0564474	0.0763454	-0.0375773	-2.16868
-0.299729	-0.623302	-0.220183	-0.211813	0.198436	0.405857	0.295159	0.0513935	Q9UPW8	UNC13A	Protein unc-13 homolog A	-0.576468	0.00137326	0.00285929	2	-1.93871	-4.26739	0.00244485	0.00466112	-0.0505228	-4.85207
-0.351889	-0.194945	-0.308751	-0.227431	0.45378	0.256649	0.436864	0.0731164	Q6P587;Q6P587-2;Q6P587-3	FAHD1	Acylpyruvase FAHD1, mitochondrial	-0.575856	0.000422135	0.00104628	5	-0.648634	-5.87961	0.000306989	0.000762829	0.0171742	-5.85675
-0.58842	-0.19156	-0.388554	-0.0449845	0.409939	-0.174915	0.239572	0.604721	P50542;P50542-2;P50542-4	PEX5	Peroxisomal targeting signal 1 receptor	-0.573209	0.0155357	0.0240969	4	-4.53844	-3.14059	0.012975	0.0203852	-0.0167752	-3.08436
-0.25548	-0.284878	-0.319665	-0.29254	0.313988	0.284953	0.2418	0.298891	P48444	ARCN1	Coatomer subunit delta	-0.573049	6.05758e-06	3.42323e-05	17	4.03324	-15.5419	1.75334e-07	2.01289e-06	-0.00161635	-10.7597
-0.0890242	-0.606072	-0.536329	-0.486221	0.0876898	0.106739	0.103281	0.272117	P60033	CD81	CD81 antigen	-0.571868	0.00151854	0.00312606	3	-2.04816	-4.54133	0.00167374	0.00334978	-0.143477	-4.77161
-0.745616	0.0104567	-0.290117	-0.201945	0.42263	-0.0733232	0.129705	0.580915	P62937-2	PPIA	Peptidyl-prolyl cis-trans isomerase A;Peptidyl-prolyl cis-trans isomerase A, N-terminally processed	-0.571787	0.0202059	0.0303948	2	-4.81263	-2.82553	0.0212471	0.0316348	-0.020912	-2.9093
-0.261841	-0.248343	-0.193326	-0.324695	0.35271	0.453195	0.307991	0.144527	Q99661	KIF2C	Kinesin-like protein KIF2C	-0.571657	0.000104045	0.000323127	19	0.893125	-8.56713	1.96907e-05	7.71749e-05	0.028777	-7.22129
-0.598897	-0.15072	-0.176399	-0.181469	0.344304	0.378768	0.0956679	0.359429	Q9BT78	COPS4	COP9 signalosome complex subunit 4	-0.571413	0.00168998	0.00341273	14	-2.16446	-5.07598	0.000824607	0.00179244	0.00883547	-4.68685
-0.159151	-0.420234	-0.228694	-0.402912	0.280675	0.177566	0.460653	0.154017	Q96BJ3	AIDA	Axin interactor, dorsalization-associated protein	-0.570976	0.00041884	0.00103988	7	-0.640034	-6.12741	0.000230328	0.000597776	-0.0172598	-5.86383
-0.499685	-0.506364	-0.475831	-0.111464	0.040504	0.112484	0.422961	0.114176	P60983	GMFB	Glia maturation factor beta	-0.570868	0.00181663	0.00363276	4	-2.24296	-4.5997	0.00154613	0.00311469	-0.112902	-4.63004
-0.328109	-0.305623	-0.329631	-0.389526	0.201584	0.301325	0.260236	0.162318	Q9NR50	EIF2B3	Translation initiation factor eIF-2B subunit gamma	-0.569588	1.35671e-05	6.31942e-05	11	3.14316	-11.5886	1.86609e-06	1.18681e-05	-0.0534284	-9.63316
0.457859	-0.444496	-0.346876	0.143202	0.286204	0.479419	0.412155	0.903872	Q9H9Q4	NHEJ1	Non-homologous end-joining factor 1	-0.56799	0.0368562	0.0522219	2	-5.43066	-2.48122	0.0366955	0.0518054	0.236417	-2.51533
-0.00627016	-0.238137	-0.356759	-0.388776	0.358002	0.317211	0.346482	0.259113	Q9NWU2	GID8	Glucose-induced degradation protein 8 homolog	-0.567687	0.000326988	0.000843802	5	-0.368101	-6.0915	0.000240006	0.000619069	0.0363583	-6.09054
-0.500281	-0.163535	-0.313486	-0.253993	0.350961	0.187849	0.098157	0.395719	Q96GX5;Q96GX5-2;Q96GX5-3	MASTL	Serine/threonine-protein kinase greatwall	-0.565995	0.000552765	0.00131634	4	-0.944368	-5.46435	0.000505892	0.00117171	-0.024826	-5.61658
-0.197549	-0.311026	-0.30626	-0.0873253	0.329255	0.129038	0.418554	0.484092	Q9H8M5;Q9H8M5-2;Q9H8M5-3	CNNM2	Metal transporter CNNM2	-0.565775	0.000414667	0.00103039	1	-0.62904	-4.44168	0.00191865	0.00376627	0.0573472	-5.87289
-0.426942	-0.18144	-0.395326	-0.149559	0.390183	-0.17763	0.347073	0.548549	P00533	EGFR	Epidermal growth factor receptor	-0.56536	0.00806077	0.0134354	5	-3.84586	-3.6218	0.00623233	0.0106433	-0.00563651	-3.53218
-0.0816065	-0.473609	-0.473615	-0.252498	0.171426	0.129676	0.319477	0.3595	P18206;P18206-2	VCL	Vinculin	-0.565352	0.000916377	0.00201368	31	-1.49753	-5.83377	0.000324025	0.00079971	-0.0376563	-5.18354
-0.143023	-0.171326	-0.0817094	-0.407532	0.421704	0.324626	0.592066	0.114898	Q96G23	CERS2	Ceramide synthase 2	-0.564221	0.0015534	0.00318433	3	-2.07284	-4.51705	0.00173014	0.00344727	0.0812129	-4.75356
-0.446284	-0.0363704	-0.261705	-0.474352	0.369709	0.123413	0.104369	0.439429	P53814;P53814-5;P53814-6	SMTN	Smoothelin	-0.563908	0.00226653	0.0044076	5	-2.48296	-4.53591	0.00168616	0.00337348	-0.022724	-4.45839
-0.529781	-0.0268096	-0.287802	-0.687089	0.327845	0.317557	0.0662391	0.0108842	Q02338	BDH1	D-beta-hydroxybutyrate dehydrogenase, mitochondrial	-0.563502	0.00683848	0.0116206	2	-3.67076	-3.41155	0.00855689	0.0140534	-0.101119	-3.64731
-1.31712	-1.35052	-0.0163092	0.199444	-0.0453896	0.15333	-0.000598577	-0.342714	Q9ULA0	DNPEP	Aspartyl aminopeptidase	-0.562282	0.176292	0.213793	2	-6.94225	-1.5161	0.166184	0.203184	-0.339984	-1.48733
-0.209392	-0.271292	-0.341003	-0.230123	0.451163	0.239217	0.325158	0.181267	O14974	PPP1R12A	Protein phosphatase 1 regulatory subunit 12A	-0.562154	9.04097e-05	0.000289708	11	1.04813	-8.31911	2.46151e-05	9.29161e-05	0.0181245	-7.37009
-0.519524	-0.159197	-0.156026	-0.632533	0.326101	0.496844	0.125579	-0.168069	P14209;P14209-3	CD99	CD99 antigen	-0.561934	0.0121758	0.0193802	2	-4.28245	-3.09872	0.0138469	0.0216038	-0.085853	-3.24872
-0.185202	-0.249832	-0.353484	-0.276956	0.311764	0.266085	0.310839	0.291684	Q08378	GOLGA3	Golgin subfamily A member 3	-0.561461	1.57522e-05	7.12145e-05	10	2.97821	-11.0433	2.73501e-06	1.57304e-05	0.0143624	-9.43619
-0.852856	-0.181079	0.040768	0.20654	0.690717	-0.0889568	0.262048	0.5941	Q99729-2;Q99729-3	HNRNPAB	Heterogeneous nuclear ribonucleoprotein A/B	-0.561134	0.065161	0.0868615	5	-6.00151	-2.21838	0.0557709	0.0755355	0.0839101	-2.14569
-0.34229	-0.296918	-0.354807	-0.0972788	0.217508	0.32794	0.478735	0.126728	P36915	GNL1	Guanine nucleotide-binding protein-like 1	-0.560551	0.000508921	0.00122242	13	-0.853767	-6.2781	0.000194143	0.000517005	0.00745221	-5.68949
-0.0918357	0.130902	-0.727043	-0.890095	0.309026	0.254954	0.143889	-0.0455567	Q13131;Q13131-2	PRKAA1	5'-AMP-activated protein kinase catalytic subunit alpha-1	-0.560096	0.0429794	0.0601237	3	-5.58629	-2.44791	0.0386951	0.0543914	-0.11447	-2.41551
-0.143233	-0.244375	-0.405086	-0.457758	0.316962	0.234789	0.305969	0.129276	P62714	PPP2CB	Serine/threonine-protein phosphatase 2A catalytic subunit beta isoform	-0.559362	0.00027472	0.000727266	13	-0.176603	-6.99658	8.92107e-05	0.000270555	-0.0329322	-6.25362
0.00539091	-0.633286	-0.658185	-0.382541	-0.00672532	0.10627	0.107877	0.356737	O15243	LEPROT	Leptin receptor gene-related protein	-0.558195	0.00836697	0.0138941	1	-3.88549	-3.16505	0.0124923	0.0196536	-0.138058	-3.50626
0.772051	0.152855	-1.41063	-1.50473	-0.0707852	-0.147177	-0.0264971	0.483738	P08397;P08397-2;P08397-3;P08397-4	HMBS	Porphobilinogen deaminase	-0.557434	0.313783	0.358145	1	-7.43025	-1.10216	0.300968	0.345861	-0.218897	-1.07689
-1.26465	-0.756555	0.0148752	0.167938	0.157726	0.258181	-0.135464	0.110608	Q9BUK6;Q9BUK6-2;Q9BUK6-3;Q9BUK6-7	MSTO1	Protein misato homolog 1	-0.55736	0.109227	0.138266	4	-6.50112	-1.86499	0.0974064	0.124632	-0.180917	-1.8083
0.0334231	-0.642918	-0.599576	-0.241584	0.0773137	-0.0678864	0.470515	0.298179	Q86WA8	LONP2	Lon protease homolog 2, peroxisomal	-0.557194	0.0160364	0.0247485	1	-4.57164	-2.848	0.0205076	0.0306668	-0.0840667	-3.06312
-0.404102	-0.175324	-0.261411	-0.375456	0.318886	0.287432	0.155819	0.24784	Q9HB90;Q9NQL2	RRAGC;RRAGD	Ras-related GTP-binding protein C;Ras-related GTP-binding protein D	-0.556567	8.66101e-05	0.000279994	3	1.09551	-6.31392	0.000186491	0.000500535	-0.0257894	-7.41604
-0.303444	0.00859978	-0.031107	-0.121786	0.835056	-0.046993	0.855675	0.12793	P34896;P34896-2	SHMT1	Serine hydroxymethyltransferase, cytosolic	-0.554851	0.0371584	0.052599	5	-5.43896	-2.5899	0.0308664	0.044251	0.165491	-2.51002
[truncated: 4,051 more rows]

## Sheet: increase
PDZ mutant Isogenic Control WT(03231) Sample 1	PDZ mutant Isogenic Control WT(03231) Sample 2	PDZ mutant Isogenic Control WT(03231) Sample 3	PDZ mutant Isogenic Control WT(03231) Sample 4	SYNGAP1 PDZ-QIRE(03231 backgr) Sample 1	SYNGAP1 PDZ-QIRE(03231 backgr) Sample 2	SYNGAP1 PDZ-QIRE(03231 backgr) Sample 3	SYNGAP1 PDZ-QIRE(03231 backgr) Sample 4	Uniprot Name	Gene name	Protein name	logFC WT/mutant	P.Value	adj.P.Val	count	B	sca.t	sca.P.Value	sca.adj.pval	AveExpr	t
[truncated: 1,774 more rows]

[truncated: 1 more sheets: decrease]
